# Supplementary material for: Artificial and natural selection components reveal the mechanisms of tropical sheep populations against gastrointestinal parasites
Source: PLoS One. 2026 Feb 18;21(2):e0340970. doi: 10.1371/journal.pone.0340970 (PMC12915954; doi:10.1371/journal.pone.0340970)
Supplement: S1 File — (XLSX) [file pone.0340970.s003.xlsx]

## Sheet: Regions
Chromosome	Start	End	Selection component			ARTIFICIAL		NATURAL
2	114465040	118245391	Artificial			2:114465040:118245391		1:120394997:123217898
2	114746188	118883007	Artificial			2:114746188:118883007		1:149085328:149585328
13	16202545	18555214	Artificial			13:16202545:18555214		3:134320295:137268040
16	71666406	72166406	Artificial			16:71666406:72166406		5:30065048:30565048
1	120394997	123217898	Natural					5:46276100:48818355
1	149085328	149585328	Natural					5:98658014:103093651
3	134320295	137268040	Natural					9:22681901:23181901
5	30065048	30565048	Natural					9:85054852:85554852
5	46276100	48818355	Natural					10:23932516:24432516
5	98658014	103093651	Natural					12:27073654:29818542
9	22681901	23181901	Natural					12:33519660:36068031
9	85054852	85554852	Natural
10	23932516	24432516	Natural
12	27073654	29818542	Natural
12	33519660	36068031	Natural

## Sheet: artificial_BIOMART 111
Gene stable ID	Gene description	Chromosome/scaffold name	Gene start (bp)	Gene end (bp)	Gene name	Gene type
ENSOARG00000015405		13	16052740	16366434		protein_coding			53 DAVID IDs
ENSOARG00000015478		13	16536911	16541417		protein_coding
ENSOARG00000015512		13	16634279	16645011		protein_coding
ENSOARG00000015587		13	16647691	16720258		protein_coding
ENSOARG00000015762		13	16731648	16761625		protein_coding
ENSOARG00000015826		13	16762400	16784965		protein_coding
ENSOARG00000022251		13	16784675	16784755		miRNA
ENSOARG00000015972		13	16797736	16822056		protein_coding
ENSOARG00000016059		13	16845898	16930346		protein_coding
ENSOARG00000004420		13	16887019	16887675		protein_coding
ENSOARG00000016202		13	16931134	16971142		protein_coding
ENSOARG00000016337		13	16971232	16995939		protein_coding
ENSOARG00000016385		13	16992925	16993352		pseudogene
ENSOARG00000016486		13	17001124	17079207		protein_coding
ENSOARG00000016625		13	17106377	17141378		protein_coding
ENSOARG00000016830		13	17217976	17219220		pseudogene
ENSOARG00000016854		13	17238150	17306077		protein_coding
ENSOARG00000017029		13	17332655	17404719		protein_coding
ENSOARG00000004432		13	17485244	17485453		protein_coding
ENSOARG00000017196		13	17591252	18073723		protein_coding
ENSOARG00000004445		13	17763760	17764320		protein_coding
ENSOARG00000026209		13	18430306	18450118		lincRNA
ENSOARG00000016443		16	71661009	71695091		protein_coding
ENSOARG00000016469		16	71698643	71699631		protein_coding
ENSOARG00000027002		16	71711496	71714068		lincRNA
ENSOARG00000025799		2	114487298	114488625		lincRNA
ENSOARG00000023740		2	114771768	114771897		snoRNA
ENSOARG00000025800		2	115725037	115837201		lincRNA
ENSOARG00000015919		2	115890821	115892628		protein_coding
ENSOARG00000025801		2	116100910	116103516		lincRNA
ENSOARG00000015936		2	116166778	116259893		protein_coding
ENSOARG00000015968		2	116322462	116394278		protein_coding
ENSOARG00000009427	glutaredoxin [Source:NCBI gene (formerly Entrezgene);Acc:100147797]	2	116429163	116429483	GLRX	protein_coding
ENSOARG00000015985		2	116465128	116480289		protein_coding
ENSOARG00000015995		2	116486606	116498052		protein_coding
ENSOARG00000019570		2	116520635	116520889		protein_coding
ENSOARG00000016015		2	116592004	116653145		protein_coding
ENSOARG00000019577		2	116657762	116658403		protein_coding
ENSOARG00000016024		2	116729873	116746455		protein_coding
ENSOARG00000016054		2	116747979	116844983		protein_coding
ENSOARG00000016097		2	116862481	116909266		protein_coding
ENSOARG00000016105		2	116948259	116959680		protein_coding
ENSOARG00000019583		2	117027305	117028099		protein_coding
ENSOARG00000016128		2	117043528	117086140		protein_coding
ENSOARG00000016147		2	117096556	117127247		protein_coding
ENSOARG00000016165		2	117145599	117170541		protein_coding
ENSOARG00000024880	U6 spliceosomal RNA [Source:RFAM;Acc:RF00026]	2	117169409	117169515	U6	snRNA
ENSOARG00000016188		2	117267199	117314475		protein_coding
ENSOARG00000016201		2	117413936	117416648		protein_coding
ENSOARG00000016210		2	117488355	117522991		protein_coding
ENSOARG00000016229		2	117652815	117668372		protein_coding
ENSOARG00000016246		2	117678117	117769907		protein_coding
ENSOARG00000016259		2	117796604	117807337		protein_coding
ENSOARG00000016273		2	117846814	117955499		protein_coding
ENSOARG00000019590		2	117961639	117961923		protein_coding
ENSOARG00000016285	myostatin [Source:NCBI gene (formerly Entrezgene);Acc:443449]	2	118144443	118149433	MSTN	protein_coding
ENSOARG00000016301		2	118313841	118425288		protein_coding
ENSOARG00000024852		2	118314207	118314289		snoRNA
ENSOARG00000016313		2	118434860	118443185		protein_coding
ENSOARG00000016326		2	118454316	118463272	OSGEPL1	protein_coding
ENSOARG00000016349		2	118466098	118518465		protein_coding
ENSOARG00000016379		2	118521438	118532607		protein_coding
ENSOARG00000016390		2	118635488	118658474		protein_coding
ENSOARG00000016410		2	118798512	118833021		protein_coding

## Sheet: DAVID artificial
Category	Term	Count	PValue	Genes
GOTERM_MF_DIRECT	GO:0005524~ATP binding	8	0.03361448669576257	ENSOARG00000015405, ENSOARG00000015826, ENSOARG00000016337, ENSOARG00000016128, ENSOARG00000016147, ENSOARG00000015762, ENSOARG00000016301, ENSOARG00000016054
GOTERM_BP_DIRECT	GO:0000086~G2/M transition of mitotic cell cycle	2	0.0559727863697808	ENSOARG00000015826, ENSOARG00000016625
GOTERM_CC_DIRECT	GO:0005634~nucleus	10	0.08879228604231337	ENSOARG00000015405, ENSOARG00000019583, ENSOARG00000015968, ENSOARG00000015826, ENSOARG00000015995, ENSOARG00000016854, ENSOARG00000016625, ENSOARG00000016301, ENSOARG00000016097, ENSOARG00000016210
GOTERM_BP_DIRECT	GO:0043066~negative regulation of apoptotic process	3	0.10645676686055337	ENSOARG00000015405, ENSOARG00000016024, ENSOARG00000015762
GOTERM_MF_DIRECT	GO:0016887~ATPase activity	3	0.10787755501587716	ENSOARG00000016147, ENSOARG00000015762, ENSOARG00000016301
GOTERM_CC_DIRECT	GO:0016020~membrane	4	0.1198134395586045	ENSOARG00000015762, ENSOARG00000016059, ENSOARG00000016165, ENSOARG00000016188
KEGG_PATHWAY	oas03420:Nucleotide excision repair	2	0.12705227729735136	ENSOARG00000015995, ENSOARG00000016147
GOTERM_MF_DIRECT	GO:0016740~transferase activity	2	0.1474588718703766	ENSOARG00000009427, ENSOARG00000016202
GOTERM_MF_DIRECT	GO:0003735~structural constituent of ribosome	3	0.23937599025228518	ENSOARG00000019583, ENSOARG00000004445, ENSOARG00000004432
GOTERM_BP_DIRECT	GO:0006412~translation	3	0.2693349890435007	ENSOARG00000019583, ENSOARG00000004445, ENSOARG00000004432
GOTERM_MF_DIRECT	GO:0004672~protein kinase activity	2	0.2966972348630054	ENSOARG00000015405, ENSOARG00000016128
GOTERM_BP_DIRECT	GO:0043065~positive regulation of apoptotic process	2	0.3152845589803507	ENSOARG00000015405, ENSOARG00000016188
GOTERM_MF_DIRECT	GO:0004252~serine-type endopeptidase activity	2	0.3359851512535968	ENSOARG00000016105, ENSOARG00000016201
KEGG_PATHWAY	oas04015:Rap1 signaling pathway	2	0.3871900571436268	ENSOARG00000017196, ENSOARG00000016486
GOTERM_BP_DIRECT	GO:0045893~positive regulation of transcription, DNA-templated	2	0.39544636147419077	ENSOARG00000016128, ENSOARG00000016285
GOTERM_MF_DIRECT	GO:0004674~protein serine/threonine kinase activity	2	0.4082725111090427	ENSOARG00000015405, ENSOARG00000015826
KEGG_PATHWAY	oas04144:Endocytosis	2	0.4431016904930624	ENSOARG00000017196, ENSOARG00000016188
GOTERM_CC_DIRECT	GO:0005856~cytoskeleton	2	0.44482873035638937	ENSOARG00000016059, ENSOARG00000016188
GOTERM_MF_DIRECT	GO:0019901~protein kinase binding	2	0.4617936873053014	ENSOARG00000016128, ENSOARG00000016625
GOTERM_CC_DIRECT	GO:0005654~nucleoplasm	6	0.5012034839241921	ENSOARG00000016390, ENSOARG00000015826, ENSOARG00000016128, ENSOARG00000017029, ENSOARG00000016015, ENSOARG00000016097
GOTERM_CC_DIRECT	GO:0016607~nuclear speck	2	0.5139996043945398	ENSOARG00000015968, ENSOARG00000015995
KEGG_PATHWAY	oas05016:Huntington disease	2	0.5603864035090167	ENSOARG00000019570, ENSOARG00000015995
GOTERM_MF_DIRECT	GO:0046872~metal ion binding	4	0.5938595955375954	ENSOARG00000016259, ENSOARG00000016337, ENSOARG00000016326, ENSOARG00000016024
GOTERM_BP_DIRECT	GO:0000122~negative regulation of transcription from RNA polymerase II promoter	2	0.614027533509903	ENSOARG00000015968, ENSOARG00000016188
GOTERM_CC_DIRECT	GO:0005576~extracellular region	3	0.6229118906632741	ENSOARG00000015478, ENSOARG00000016105, ENSOARG00000016285
GOTERM_CC_DIRECT	GO:0005789~endoplasmic reticulum membrane	2	0.6430938474814495	ENSOARG00000004420, ENSOARG00000016313
GOTERM_CC_DIRECT	GO:0005829~cytosol	6	0.6875187444812012	ENSOARG00000016390, ENSOARG00000015995, ENSOARG00000016128, ENSOARG00000016486, ENSOARG00000004432, ENSOARG00000016188
GOTERM_CC_DIRECT	GO:0005739~mitochondrion	2	0.7478694443887277	ENSOARG00000016326, ENSOARG00000016273
GOTERM_CC_DIRECT	GO:0016021~integral component of membrane	12	0.7775066023333073	ENSOARG00000016390, ENSOARG00000019570, ENSOARG00000016229, ENSOARG00000015919, ENSOARG00000004420, ENSOARG00000016443, ENSOARG00000019577, ENSOARG00000015762, ENSOARG00000016246, ENSOARG00000015972, ENSOARG00000016313, ENSOARG00000016285
GOTERM_CC_DIRECT	GO:0005886~plasma membrane	5	0.8150212367411593	ENSOARG00000017196, ENSOARG00000019590, ENSOARG00000016625, ENSOARG00000016486, ENSOARG00000016024
GOTERM_MF_DIRECT	GO:0042802~identical protein binding	2	0.8734343225920833	ENSOARG00000016285, ENSOARG00000016188
GOTERM_MF_DIRECT	GO:0003677~DNA binding	2	0.9002025965831291	ENSOARG00000016854, ENSOARG00000016147
KEGG_PATHWAY	oas01100:Metabolic pathways	3	0.9116240324474916	ENSOARG00000019570, ENSOARG00000016259, ENSOARG00000016273
GOTERM_CC_DIRECT	GO:0005737~cytoplasm	2	0.9937592770076986	ENSOARG00000015405, ENSOARG00000016188

## Sheet: DAVID artificial 2
ID	Gene Name	Species	GOTERM_BP_DIRECT	GOTERM_CC_DIRECT	GOTERM_MF_DIRECT	KEGG_PATHWAY
ENSOARG00000016273	3-hydroxyisobutyryl-CoA hydrolase(HIBCH)	Ovis aries	GO:0006574~valine catabolic process,	GO:0005739~mitochondrion,	GO:0003860~3-hydroxyisobutyryl-CoA hydrolase activity,	oas00280:Valine, leucine and isoleucine degradation,oas00410:beta-Alanine metabolism,oas00640:Propanoate metabolism,oas01100:Metabolic pathways,oas01200:Carbon metabolism,
ENSOARG00000016379	ASNSD1 upstream open reading frame(ASDURF)	Ovis aries	GO:0006529~asparagine biosynthetic process,		GO:0004066~asparagine synthase (glutamine-hydrolyzing) activity,
ENSOARG00000015478	Coiled-coil domain containing 3 (W5Q1L1_SHEEP)	Ovis aries	GO:0010629~negative regulation of gene expression,GO:0010804~negative regulation of tumor necrosis factor-mediated signaling pathway,GO:0045833~negative regulation of lipid metabolic process,	GO:0005576~extracellular region,GO:0005783~endoplasmic reticulum,
ENSOARG00000016147	ERCC excision repair 3, TFIIH core complex helicase subunit(ERCC3)	Ovis aries	GO:0006289~nucleotide-excision repair,GO:0006362~transcription elongation from RNA polymerase I promoter,GO:0006367~transcription initiation from RNA polymerase II promoter,GO:0009650~UV protection,		GO:0003677~DNA binding,GO:0003678~DNA helicase activity,GO:0005524~ATP binding,GO:0016887~ATPase activity,GO:1990841~promoter-specific chromatin binding,	oas03022:Basal transcription factors,oas03420:Nucleotide excision repair,
ENSOARG00000016024	LIM zinc finger domain containing 2(LIMS2)	Ovis aries	GO:0043066~negative regulation of apoptotic process,GO:0045216~cell-cell junction organization,GO:0098609~cell-cell adhesion,GO:2000178~negative regulation of neural precursor cell proliferation,GO:2000346~negative regulation of hepatocyte proliferation,GO:2001046~positive regulation of integrin-mediated signaling pathway,	GO:0005886~plasma membrane,GO:0005925~focal adhesion,	GO:0046872~metal ion binding,
ENSOARG00000004432	Large ribosomal subunit protein eL38 (W5P2U1_SHEEP)	Ovis aries	GO:0006412~translation,	GO:0005829~cytosol,GO:0005840~ribosome,	GO:0003735~structural constituent of ribosome,
ENSOARG00000004445	Large ribosomal subunit protein uL22 (W5P2V5_SHEEP)	Ovis aries	GO:0006412~translation,	GO:0015934~large ribosomal subunit,	GO:0003735~structural constituent of ribosome,
ENSOARG00000016210	NGFI-A binding protein 1(NAB1)	Ovis aries	GO:0001958~endochondral ossification,GO:0014037~Schwann cell differentiation,GO:0042552~myelination,GO:0045682~regulation of epidermis development,GO:0045892~negative regulation of transcription, DNA-templated,	GO:0005634~nucleus,	GO:0003712~transcription cofactor activity,
ENSOARG00000016326	O-sialoglycoprotein endopeptidase like 1(OSGEPL1)	Ovis aries	GO:0002949~tRNA threonylcarbamoyladenosine modification,	GO:0005739~mitochondrion,	GO:0046872~metal ion binding,GO:0061711~N(6)-L-threonylcarbamoyladenine synthase,
ENSOARG00000016313	ORMDL sphingolipid biosynthesis regulator 1(ORMDL1)	Ovis aries	GO:0006672~ceramide metabolic process,GO:0090155~negative regulation of sphingolipid biosynthetic process,GO:2000303~regulation of ceramide biosynthetic process,	GO:0005789~endoplasmic reticulum membrane,GO:0016021~integral component of membrane,
ENSOARG00000016301	PMS1 homolog 1, mismatch repair system component(PMS1)	Ovis aries	GO:0006298~mismatch repair,	GO:0005634~nucleus,GO:0032300~mismatch repair complex,	GO:0005524~ATP binding,GO:0016887~ATPase activity,GO:0019899~enzyme binding,GO:0030983~mismatched DNA binding,
ENSOARG00000016201	Peptidase S1 domain-containing protein (W5Q3V6_SHEEP)	Ovis aries			GO:0004252~serine-type endopeptidase activity,
ENSOARG00000016105	Protein C, inactivator of coagulation factors Va and VIIIa (W5Q3K6_SHEEP)	Ovis aries	GO:0007596~blood coagulation,	GO:0005576~extracellular region,	GO:0004252~serine-type endopeptidase activity,GO:0005509~calcium ion binding,
ENSOARG00000015995	RNA polymerase II subunit D(POLR2D)	Ovis aries	GO:0006352~DNA-templated transcription, initiation,GO:0006366~transcription from RNA polymerase II promoter,	GO:0005634~nucleus,GO:0005665~DNA-directed RNA polymerase II, core complex,GO:0005829~cytosol,GO:0016607~nuclear speck,GO:0030880~RNA polymerase complex,	GO:0000166~nucleotide binding,GO:0003899~DNA-directed 5'-3' RNA polymerase activity,	oas03020:RNA polymerase,oas03420:Nucleotide excision repair,oas05016:Huntington disease,
ENSOARG00000019577	SFT2 domain containing 3(SFT2D3)	Ovis aries	GO:0015031~protein transport,GO:0016192~vesicle-mediated transport,	GO:0000139~Golgi membrane,GO:0016021~integral component of membrane,
ENSOARG00000015968	Sin3A associated protein 130(SAP130)	Ovis aries	GO:0000122~negative regulation of transcription from RNA polymerase II promoter,GO:0006355~regulation of transcription, DNA-templated,	GO:0005634~nucleus,GO:0016607~nuclear speck,
ENSOARG00000016443	Transporter (W5Q4L8_SHEEP)	Ovis aries		GO:0016021~integral component of membrane,GO:0016324~apical plasma membrane,GO:0031526~brush border membrane,	GO:0015175~neutral amino acid transmembrane transporter activity,GO:0015293~symporter activity,
ENSOARG00000015936	UDP-glucose glycoprotein glucosyltransferase 1(UGGT1)	Ovis aries	GO:0006486~protein glycosylation,	GO:0005788~endoplasmic reticulum lumen,GO:0032991~macromolecular complex,	GO:0003980~UDP-glucose:glycoprotein glucosyltransferase activity,GO:0051082~unfolded protein binding,	oas04141:Protein processing in endoplasmic reticulum,
ENSOARG00000015919	W5Q303_SHEEP	Ovis aries		GO:0016021~integral component of membrane,
ENSOARG00000016015	WD repeat domain 33(WDR33)	Ovis aries		GO:0001650~fibrillar center,GO:0005654~nucleoplasm,		oas03015:mRNA surveillance pathway,
ENSOARG00000016410	WD repeat domain 75(WDR75)	Ovis aries	GO:0045943~positive regulation of transcription from RNA polymerase I promoter,GO:2000234~positive regulation of rRNA processing,	GO:0005730~nucleolus,		oas03008:Ribosome biogenesis in eukaryotes,
ENSOARG00000015762	YME1 like 1 ATPase(YME1L1)	Ovis aries	GO:0006515~misfolded or incompletely synthesized protein catabolic process,GO:0008283~cell proliferation,GO:0034214~protein hexamerization,GO:0034982~mitochondrial protein processing,GO:0035694~mitochondrial protein catabolic process,GO:0043066~negative regulation of apoptotic process,	GO:0005743~mitochondrial inner membrane,GO:0016020~membrane,GO:0016021~integral component of membrane,GO:0016604~nuclear body,	GO:0004176~ATP-dependent peptidase activity,GO:0004222~metalloendopeptidase activity,GO:0005524~ATP binding,GO:0016887~ATPase activity,
ENSOARG00000016059	abl interactor 1(ABI1)	Ovis aries	GO:0001756~somitogenesis,GO:0008154~actin polymerization or depolymerization,GO:0018108~peptidyl-tyrosine phosphorylation,GO:0035855~megakaryocyte development,GO:0048813~dendrite morphogenesis,GO:0072673~lamellipodium morphogenesis,	GO:0005856~cytoskeleton,GO:0016020~membrane,GO:0030027~lamellipodium,GO:0030054~cell junction,GO:0030175~filopodium,GO:0031209~SCAR complex,GO:0032433~filopodium tip,GO:0043005~neuron projection,	GO:0017124~SH3 domain binding,GO:0030296~protein tyrosine kinase activator activity,GO:0035591~signaling adaptor activity,	oas05132:Salmonella infection,
ENSOARG00000015972	acyl-CoA binding domain containing 5(ACBD5)	Ovis aries	GO:0030242~pexophagy,	GO:0005778~peroxisomal membrane,GO:0016021~integral component of membrane,	GO:0000062~fatty-acyl-CoA binding,GO:0008289~lipid binding,
ENSOARG00000016486	amyloid beta precursor protein binding family B member 1 interacting protein(APBB1IP)	Ovis aries	GO:0007165~signal transduction,	GO:0005829~cytosol,GO:0005886~plasma membrane,		oas04015:Rap1 signaling pathway,oas04611:Platelet activation,
ENSOARG00000016188	bridging integrator 1(BIN1)	Ovis aries	GO:0000122~negative regulation of transcription from RNA polymerase II promoter,GO:0006997~nucleus organization,GO:0008333~endosome to lysosome transport,GO:0010564~regulation of cell cycle process,GO:0030100~regulation of endocytosis,GO:0033292~T-tubule organization,GO:0043065~positive regulation of apoptotic process,GO:0045664~regulation of neuron differentiation,GO:0048711~positive regulation …	GO:0005737~cytoplasm,GO:0005829~cytosol,GO:0005856~cytoskeleton,GO:0016020~membrane,GO:0030424~axon,GO:0043229~intracellular organelle,GO:0060987~lipid tube,GO:0090571~RNA polymerase II transcription repressor complex,	GO:0002020~protease binding,GO:0019828~aspartic-type endopeptidase inhibitor activity,GO:0042802~identical protein binding,GO:0048156~tau protein binding,GO:0051015~actin filament binding,GO:0051087~chaperone binding,GO:0070063~RNA polymerase binding,	oas04144:Endocytosis,oas04666:Fc gamma R-mediated phagocytosis,
ENSOARG00000016854	cAMP responsive element modulator(CREM)	Ovis aries		GO:0005634~nucleus,	GO:0000977~RNA polymerase II regulatory region sequence-specific DNA binding,GO:0001227~transcriptional repressor activity, RNA polymerase II transcription regulatory region sequence-specific binding,GO:0003677~DNA binding,GO:0003700~transcription factor activity, sequence-specific DNA binding,	oas04261:Adrenergic signaling in cardiomyocytes,
ENSOARG00000015405	calcium/calmodulin dependent protein kinase ID(CAMK1D)	Ovis aries	GO:0010976~positive regulation of neuron projection development,GO:0032793~positive regulation of CREB transcription factor activity,GO:0043065~positive regulation of apoptotic process,GO:0043066~negative regulation of apoptotic process,GO:0050766~positive regulation of phagocytosis,GO:0050773~regulation of dendrite development,GO:0060267~positive regulation of respiratory burst,GO:0090023~positi…	GO:0005634~nucleus,GO:0005737~cytoplasm,	GO:0004672~protein kinase activity,GO:0004674~protein serine/threonine kinase activity,GO:0004683~calmodulin-dependent protein kinase activity,GO:0005524~ATP binding,	oas04020:Calcium signaling pathway,oas04921:Oxytocin signaling pathway,oas04925:Aldosterone synthesis and secretion,oas05214:Glioma,
ENSOARG00000019590	chromosome 2 C2orf88 homolog(C2H2orf88)	Ovis aries		GO:0005886~plasma membrane,	GO:0016301~kinase activity,GO:0034237~protein kinase A regulatory subunit binding,
ENSOARG00000017029	cullin 2(CUL2)	Ovis aries	GO:0006511~ubiquitin-dependent protein catabolic process,GO:0016567~protein ubiquitination,	GO:0005654~nucleoplasm,GO:0031462~Cul2-RING ubiquitin ligase complex,	GO:0031625~ubiquitin protein ligase binding,	oas04066:HIF-1 signaling pathway,oas04120:Ubiquitin mediated proteolysis,oas05200:Pathways in cancer,oas05211:Renal cell carcinoma,
ENSOARG00000016625	cyclin Y(CCNY)	Ovis aries	GO:0000079~regulation of cyclin-dependent protein serine/threonine kinase activity,GO:0000086~G2/M transition of mitotic cell cycle,GO:0045737~positive regulation of cyclin-dependent protein serine/threonine kinase activity,GO:0060828~regulation of canonical Wnt signaling pathway,	GO:0000308~cytoplasmic cyclin-dependent protein kinase holoenzyme complex,GO:0005634~nucleus,GO:0005886~plasma membrane,	GO:0016538~cyclin-dependent protein serine/threonine kinase regulator activity,GO:0019901~protein kinase binding,
ENSOARG00000016165	cytochrome P450 27C1(LOC101118856)	Ovis aries		GO:0016020~membrane,	GO:0004497~monooxygenase activity,GO:0005506~iron ion binding,GO:0016705~oxidoreductase activity, acting on paired donors, with incorporation or reduction of molecular oxygen,GO:0020037~heme binding,	oas00830:Retinol metabolism,
ENSOARG00000019570	cytochrome c oxidase subunit 7B, mitochondrial-like(LOC101108109)	Ovis aries	GO:0006119~oxidative phosphorylation,	GO:0005746~mitochondrial respiratory chain,GO:0016021~integral component of membrane,	GO:0004129~cytochrome-c oxidase activity,	oas00190:Oxidative phosphorylation,oas01100:Metabolic pathways,oas04260:Cardiac muscle contraction,oas04714:Thermogenesis,oas04932:Non-alcoholic fatty liver disease,oas05010:Alzheimer disease,oas05012:Parkinson disease,oas05014:Amyotrophic lateral sclerosis,oas05016:Huntington disease,oas05020:Prion disease,oas05022:Pathways of neurodegeneration - multiple diseases,oas05208:Chemical carcinogenesi…
ENSOARG00000016202	decaprenyl diphosphate synthase subunit 1(PDSS1)	Ovis aries	GO:0006744~ubiquinone biosynthetic process,GO:0008299~isoprenoid biosynthetic process,	GO:1990234~transferase complex,	GO:0000010~trans-hexaprenyltranstransferase activity,GO:0016740~transferase activity,GO:0097269~all-trans-decaprenyl-diphosphate synthase activity,	oas00900:Terpenoid backbone biosynthesis,
ENSOARG00000009427	glutaredoxin(GLRX)	Ovis aries			GO:0004362~glutathione-disulfide reductase activity,GO:0016740~transferase activity,GO:0047139~glutathione-homocystine transhydrogenase activity,GO:0097573~glutathione oxidoreductase activity,
ENSOARG00000016259	inositol polyphosphate-1-phosphatase(INPP1)	Ovis aries	GO:0046854~phosphatidylinositol phosphorylation,GO:0046855~inositol phosphate dephosphorylation,		GO:0016787~hydrolase activity,GO:0046872~metal ion binding,	oas00562:Inositol phosphate metabolism,oas01100:Metabolic pathways,oas04070:Phosphatidylinositol signaling system,
ENSOARG00000016097	interacts with SUPT6H, CTD assembly factor 1(IWS1)	Ovis aries	GO:0010793~regulation of mRNA export from nucleus,GO:0050684~regulation of mRNA processing,GO:0090239~regulation of histone H4 acetylation,GO:2001253~regulation of histone H3-K36 trimethylation,	GO:0005634~nucleus,GO:0005654~nucleoplasm,
ENSOARG00000016246	major facilitator superfamily domain containing 6(MFSD6)	Ovis aries		GO:0016021~integral component of membrane,
ENSOARG00000015826	microtubule associated serine/threonine kinase like(MASTL)	Ovis aries	GO:0000086~G2/M transition of mitotic cell cycle,GO:0007147~female meiosis II,GO:0032515~negative regulation of phosphoprotein phosphatase activity,GO:0051726~regulation of cell cycle,GO:1904668~positive regulation of ubiquitin protein ligase activity,	GO:0005634~nucleus,GO:0005654~nucleoplasm,GO:0005813~centrosome,GO:0005815~microtubule organizing center,GO:0032154~cleavage furrow,	GO:0004674~protein serine/threonine kinase activity,GO:0004712~protein serine/threonine/tyrosine kinase activity,GO:0005524~ATP binding,
ENSOARG00000016128	mitogen-activated protein kinase kinase kinase 2(MAP3K2)	Ovis aries	GO:0045893~positive regulation of transcription, DNA-templated,GO:0071260~cellular response to mechanical stimulus,	GO:0005654~nucleoplasm,GO:0005829~cytosol,	GO:0004672~protein kinase activity,GO:0005524~ATP binding,GO:0019901~protein kinase binding,	oas04010:MAPK signaling pathway,oas04540:Gap junction,oas04912:GnRH signaling pathway,
ENSOARG00000016054	myosin VIIB(MYO7B)	Ovis aries	GO:1904970~brush border assembly,	GO:0005902~microvillus,GO:0005903~brush border,GO:0016459~myosin complex,GO:0090651~apical cytoplasm,	GO:0003774~motor activity,GO:0003779~actin binding,GO:0005524~ATP binding,	oas04814:Motor proteins,
ENSOARG00000016285	myostatin(MSTN)	Ovis aries	GO:0007179~transforming growth factor beta receptor signaling pathway,GO:0010592~positive regulation of lamellipodium assembly,GO:0010759~positive regulation of macrophage chemotaxis,GO:0014839~myoblast migration involved in skeletal muscle regeneration,GO:0033673~negative regulation of kinase activity,GO:0045662~negative regulation of myoblast differentiation,GO:0045893~positive regulation of tr…	GO:0005576~extracellular region,GO:0005615~extracellular space,GO:0016021~integral component of membrane,	GO:0005102~receptor binding,GO:0005125~cytokine activity,GO:0008083~growth factor activity,GO:0008201~heparin binding,GO:0042802~identical protein binding,GO:0042803~protein homodimerization activity,	oas04060:Cytokine-cytokine receptor interaction,
ENSOARG00000016229	nuclear envelope integral membrane protein 2(NEMP2)	Ovis aries		GO:0005637~nuclear inner membrane,GO:0016021~integral component of membrane,
ENSOARG00000017196	par-3 family cell polarity regulator(PARD3)	Ovis aries	GO:0007049~cell cycle,GO:0045197~establishment or maintenance of epithelial cell apical/basal polarity,GO:0051301~cell division,	GO:0005886~plasma membrane,GO:0005923~bicellular tight junction,GO:0012505~endomembrane system,		oas04015:Rap1 signaling pathway,oas04062:Chemokine signaling pathway,oas04080:Neuroactive ligand-receptor interaction,oas04144:Endocytosis,oas04360:Axon guidance,oas04390:Hippo signaling pathway,oas04520:Adherens junction,oas04530:Tight junction,oas05165:Human papillomavirus infection,
ENSOARG00000016337	protein adenylyltransferase SelO-like(LOC101109989)	Ovis aries			GO:0005524~ATP binding,GO:0016779~nucleotidyltransferase activity,GO:0046872~metal ion binding,
ENSOARG00000019583	ribosomal protein S3A(RPS3A)	Ovis aries	GO:0006412~translation,GO:0030154~cell differentiation,	GO:0005634~nucleus,GO:0022627~cytosolic small ribosomal subunit,	GO:0003735~structural constituent of ribosome,	oas03010:Ribosome,oas05171:Coronavirus disease - COVID-19,
ENSOARG00000016390	solute carrier family 40 member 1(SLC40A1)	Ovis aries	GO:0006879~cellular iron ion homeostasis,	GO:0005654~nucleoplasm,GO:0005829~cytosol,GO:0016021~integral component of membrane,GO:0016323~basolateral plasma membrane,	GO:0005381~iron ion transmembrane transporter activity,GO:0017046~peptide hormone binding,	oas04216:Ferroptosis,oas04978:Mineral absorption,
ENSOARG00000004420	transmembrane emp24 domain-containing protein 9-like(LOC121816303)	Ovis aries		GO:0005789~endoplasmic reticulum membrane,GO:0016021~integral component of membrane,

## Sheet: natural_BIOMART 111
Gene stable ID	Gene description	Chromosome/scaffold name	Gene start (bp)	Gene end (bp)	Gene name	Gene type
ENSOARG00000013188	interferon alpha and beta receptor subunit 1 [Source:NCBI gene (formerly Entrezgene);Acc:443126]	1	120422988	120448951	IFNAR1	protein_coding			192 DAVID IDs
ENSOARG00000023682		1	120464959	120465046		snoRNA
ENSOARG00000013246		1	120519945	120546938		protein_coding
ENSOARG00000013309	interferon alpha and beta receptor subunit 2 [Source:NCBI gene (formerly Entrezgene);Acc:443363]	1	120551218	120571823	IFNAR2	protein_coding
ENSOARG00000007773		1	120741342	120741470		protein_coding
ENSOARG00000021815	U6 spliceosomal RNA [Source:RFAM;Acc:RF00026]	1	120900697	120900803	U6	snRNA
ENSOARG00000007803		1	121017009	121017671		protein_coding
ENSOARG00000013331		1	121034255	121065641		protein_coding
ENSOARG00000013414		1	121075675	121168117		protein_coding
ENSOARG00000013554		1	121176876	121188850		protein_coding
ENSOARG00000013569		1	121231926	121286324		protein_coding
ENSOARG00000013651		1	121347713	121348854		protein_coding
ENSOARG00000013679		1	121358295	121434734		protein_coding
ENSOARG00000013792		1	121438345	121455046		protein_coding
ENSOARG00000013803		1	121470165	121480470		protein_coding
ENSOARG00000021369		1	121716723	121716802		miRNA
ENSOARG00000007844		1	121731516	121732859		protein_coding
ENSOARG00000013875		1	121775150	121905495		protein_coding
ENSOARG00000013894		1	122046045	122083303		protein_coding
ENSOARG00000007880	superoxide dismutase 1 [Source:NCBI gene (formerly Entrezgene);Acc:100270717]	1	122094296	122094754	SOD1	protein_coding
ENSOARG00000014016		1	122520761	122678829		protein_coding
ENSOARG00000021949		1	122537431	122537507		miRNA
ENSOARG00000022269		1	122566914	122567009		miRNA
ENSOARG00000014112		1	122751686	122752455		pseudogene
ENSOARG00000007911		1	122929776	122930252		protein_coding
ENSOARG00000007941		1	122988317	122988574	KAP7	protein_coding
ENSOARG00000000659		1	123013704	123013892		protein_coding
ENSOARG00000014128		1	123084794	123085123		protein_coding
ENSOARG00000025566		1	123103169	123137359		lincRNA
ENSOARG00000000688		1	123121952	123122116		protein_coding
ENSOARG00000014148		1	123135539	123144867		protein_coding
ENSOARG00000025567		1	123135539	123236862		lincRNA
ENSOARG00000009897		10	23949296	23961373		protein_coding
ENSOARG00000009964		10	24289442	24435384		protein_coding
ENSOARG00000017723		12	27076631	27079459		protein_coding
ENSOARG00000017774		12	27111172	27114693		protein_coding
ENSOARG00000017836		12	27173234	27188574		protein_coding
ENSOARG00000017857		12	27244184	27245040		protein_coding
ENSOARG00000017859		12	27248319	27260566		protein_coding
ENSOARG00000000040		12	27330462	27367202		protein_coding
ENSOARG00000024907	Small nucleolar RNA SNORA70 [Source:RFAM;Acc:RF00156]	12	27354939	27355073	SNORA70	snoRNA
ENSOARG00000000055		12	27406628	27408552		protein_coding
ENSOARG00000000220		12	27413871	27501659		protein_coding
ENSOARG00000000811		12	27543462	27584110		protein_coding
ENSOARG00000024426		12	27654084	27654355		snoRNA
ENSOARG00000001018		12	27773646	27779088		protein_coding
ENSOARG00000001142		12	27809785	27912334		protein_coding
ENSOARG00000001381		12	28026460	28041286		protein_coding
ENSOARG00000001499		12	28101055	28126559		protein_coding
ENSOARG00000002215		12	28131723	28425668		protein_coding
ENSOARG00000022648	5S ribosomal RNA [Source:RFAM;Acc:RF00001]	12	28561693	28561810	5S_rRNA	rRNA
ENSOARG00000022779	U6 spliceosomal RNA [Source:RFAM;Acc:RF00026]	12	28564865	28564971	U6	snRNA
ENSOARG00000003217		12	28597320	28670808		protein_coding
ENSOARG00000003576		12	28732122	28737694		protein_coding
ENSOARG00000003802		12	28745249	28773851		protein_coding
ENSOARG00000025444		12	28788196	28812560		lincRNA
ENSOARG00000003904		12	28829200	28833206		protein_coding
ENSOARG00000003967		12	28868432	28923361		protein_coding
ENSOARG00000004242		12	28955253	28971966		protein_coding
ENSOARG00000004388		12	28992241	29186871		protein_coding
ENSOARG00000022351		12	29027094	29027220		snoRNA
ENSOARG00000004482		12	29583095	29641334		protein_coding
ENSOARG00000004655		12	29798435	30115631		protein_coding
ENSOARG00000008881		12	33688227	34030647		protein_coding
ENSOARG00000025446		12	34057424	34144099		lincRNA
ENSOARG00000009100	chemokine (C motif) ligand 1 [Source:NCBI gene (formerly Entrezgene);Acc:443448]	12	34300387	34306841	XCL1	protein_coding
ENSOARG00000009179		12	34315034	34319227		protein_coding
ENSOARG00000009230		12	34444488	34479754		protein_coding
ENSOARG00000009327		12	34541249	34542691		protein_coding
ENSOARG00000009371	ATPase Na+/K+ transporting subunit beta 1 [Source:NCBI gene (formerly Entrezgene);Acc:443384]	12	34912304	34939647	ATP1B1	protein_coding
ENSOARG00000024874	Small nucleolar RNA SNORA66 [Source:RFAM;Acc:RF00155]	12	34928674	34928806	SNORA66	snoRNA
ENSOARG00000009486		12	34940440	35179893		protein_coding
ENSOARG00000009636		12	35179687	35204848		protein_coding
ENSOARG00000009768		12	35212512	35227968		protein_coding
ENSOARG00000010135		12	35248556	35387084		protein_coding
ENSOARG00000010726	selectin P [Source:NCBI gene (formerly Entrezgene);Acc:443305]	12	35391480	35436929	SELP	protein_coding
ENSOARG00000010897		12	35493849	35517933		protein_coding
ENSOARG00000011075	selectin E [Source:NCBI gene (formerly Entrezgene);Acc:443127]	12	35526269	35536270	SELE	protein_coding
ENSOARG00000005115		12	35601642	35602763		protein_coding
ENSOARG00000011174		12	35606484	35656218		protein_coding
ENSOARG00000021503	U6 spliceosomal RNA [Source:RFAM;Acc:RF00026]	12	35620344	35620449	U6	snRNA
ENSOARG00000011451		12	35656226	35694115		protein_coding
ENSOARG00000024019	5S ribosomal RNA [Source:RFAM;Acc:RF00001]	12	35661464	35661581	5S_rRNA	rRNA
ENSOARG00000011666		12	35719065	35844936		protein_coding
ENSOARG00000023245	U6 spliceosomal RNA [Source:RFAM;Acc:RF00026]	12	35866835	35866942	U6	snRNA
ENSOARG00000011858		12	35923121	35943445		protein_coding
ENSOARG00000016801		3	134320384	134320938		protein_coding
ENSOARG00000016823		3	134327923	134328570		protein_coding
ENSOARG00000017269		3	134334998	134457004		protein_coding
ENSOARG00000024096	U6 spliceosomal RNA [Source:RFAM;Acc:RF00026]	3	134549589	134549691	U6	snRNA
ENSOARG00000017291		3	134584258	134645041		protein_coding
ENSOARG00000017314		3	134693949	134722893		protein_coding
ENSOARG00000017327		3	134732401	134746733		protein_coding
ENSOARG00000017344		3	134750526	134787072		protein_coding
ENSOARG00000017355		3	134813142	134814094		protein_coding
ENSOARG00000017368		3	134816952	134819829		protein_coding
ENSOARG00000017381		3	134849158	134869705		protein_coding
ENSOARG00000017390		3	134877931	134924951		protein_coding
ENSOARG00000017411		3	134938816	134946558		protein_coding
ENSOARG00000017425		3	134946573	134957701		protein_coding
ENSOARG00000026029		3	134982574	135079431		lincRNA
ENSOARG00000017439		3	134994204	135007816		protein_coding
ENSOARG00000021303		3	135060787	135060917		snoRNA
ENSOARG00000017456		3	135084959	135106803		protein_coding
ENSOARG00000017470		3	135168989	135193662		protein_coding
ENSOARG00000017482		3	135207157	135221760		protein_coding
ENSOARG00000017492		3	135235966	135246069		protein_coding
ENSOARG00000022055	5S ribosomal RNA [Source:RFAM;Acc:RF00001]	3	135243608	135243720	5S_rRNA	rRNA
ENSOARG00000017507		3	135295156	135323791		protein_coding
ENSOARG00000017519		3	135353161	135372464		protein_coding
ENSOARG00000017540		3	135427040	135541476		protein_coding
ENSOARG00000016841		3	135472970	135473278		protein_coding
ENSOARG00000017702		3	135677360	135722025		protein_coding
ENSOARG00000017787		3	135746726	135844320		protein_coding
ENSOARG00000017839		3	135918246	135978778		protein_coding
ENSOARG00000017895		3	135957154	135957415		protein_coding
ENSOARG00000017904		3	135992959	136011529		protein_coding
ENSOARG00000016862		3	136027278	136027451		protein_coding
ENSOARG00000016874		3	136028556	136028714		protein_coding
ENSOARG00000017957		3	136030727	136039330		protein_coding
ENSOARG00000017967		3	136043505	136054202		protein_coding
ENSOARG00000018049		3	136054143	136079595		protein_coding
ENSOARG00000018102		3	136116994	136134051		protein_coding
ENSOARG00000018116		3	136144860	136147440		protein_coding
ENSOARG00000018171	aquaporin 5 [Source:NCBI gene (formerly Entrezgene);Acc:443251]	3	136155831	136159185	AQP5	protein_coding
ENSOARG00000018180		3	136173376	136178344		protein_coding
ENSOARG00000018189		3	136228882	136262704		protein_coding
ENSOARG00000018239		3	136285678	136291071		protein_coding
ENSOARG00000018288		3	136325824	136337102		protein_coding
ENSOARG00000021206		3	136326246	136326326		miRNA
ENSOARG00000018336		3	136357795	136366740		protein_coding
ENSOARG00000018401		3	136397159	136450494		protein_coding
ENSOARG00000018470		3	136439236	136439544		protein_coding
ENSOARG00000018524		3	136450175	136464033		protein_coding
ENSOARG00000018625		3	136480647	136495751		protein_coding
ENSOARG00000018702		3	136511969	136519820		protein_coding
ENSOARG00000018744		3	136520560	136538460		protein_coding
ENSOARG00000018754		3	136555420	136595631		protein_coding
ENSOARG00000018798		3	136721255	136724181		protein_coding
ENSOARG00000018804		3	136734984	136737602		protein_coding
ENSOARG00000018842		3	136738997	136745933		protein_coding
ENSOARG00000016902		3	136749578	136749739		protein_coding
ENSOARG00000016919		3	136765845	136766147		protein_coding
ENSOARG00000018874		3	136774935	136776288		protein_coding
ENSOARG00000018879		3	136794891	136798101		protein_coding
ENSOARG00000018884		3	136887717	136929972		protein_coding
ENSOARG00000026030		3	136890448	136930083		lincRNA
ENSOARG00000018920		3	136944764	136957292		protein_coding
ENSOARG00000018925		3	136976492	136982509		protein_coding
ENSOARG00000018975		3	136982930	137019080		protein_coding
ENSOARG00000024179		3	137007442	137007515		miRNA
ENSOARG00000019034		3	137026540	137035155		protein_coding
ENSOARG00000019059		3	137053186	137056187		protein_coding
ENSOARG00000019064		3	137064274	137086490		protein_coding
ENSOARG00000016941		3	137088309	137088467		protein_coding
ENSOARG00000017647		3	137088819	137088980		protein_coding
ENSOARG00000019065		3	137099804	137103120		protein_coding
ENSOARG00000019094		3	137102085	137112170		protein_coding
ENSOARG00000019098		3	137141796	137151088		protein_coding
ENSOARG00000019105		3	137152522	137166436		protein_coding
ENSOARG00000019143		3	137168993	137176889		protein_coding
ENSOARG00000019182		3	137206277	137224517		protein_coding
ENSOARG00000024346		3	137221947	137222007		miRNA
ENSOARG00000019185		3	137227325	137254969		protein_coding
ENSOARG00000000379		5	30257113	30264087		protein_coding
ENSOARG00000024306		5	30265062	30265137		miRNA
ENSOARG00000000391		5	30283877	30285913		protein_coding
ENSOARG00000015370		5	46440670	46557263		protein_coding
ENSOARG00000022926		5	46461335	46461410		miRNA
ENSOARG00000015434		5	46579802	46580796		protein_coding
ENSOARG00000015466		5	46711565	46718645		protein_coding
ENSOARG00000015514		5	46724176	46739388		protein_coding
ENSOARG00000024295		5	46731102	46731182		miRNA
ENSOARG00000015546		5	46741353	46780919		protein_coding
ENSOARG00000015693		5	46784304	46868016		protein_coding
ENSOARG00000024125		5	46899613	46899747		snoRNA
ENSOARG00000015787		5	46910528	46915217		protein_coding
ENSOARG00000015794		5	46938902	46961998		protein_coding
ENSOARG00000015840		5	46972869	46993265		protein_coding
ENSOARG00000015873		5	46994290	47001867		protein_coding
ENSOARG00000015982		5	47003373	47022642		protein_coding
ENSOARG00000024400		5	47020036	47020150		snoRNA
ENSOARG00000016086		5	47062627	47080160		protein_coding
ENSOARG00000016166		5	47086156	47122393		protein_coding
ENSOARG00000016289		5	47122969	47126762		protein_coding
ENSOARG00000013423		5	47127272	47127685		protein_coding
ENSOARG00000023921		5	47128744	47128813		miRNA
ENSOARG00000016317		5	47131601	47133514		protein_coding
ENSOARG00000016394		5	47153096	47208649		protein_coding
ENSOARG00000016433		5	47209138	47212067		protein_coding
ENSOARG00000016470	early growth response 1 [Source:NCBI gene (formerly Entrezgene);Acc:443547]	5	47225278	47227722	EGR1	protein_coding
ENSOARG00000016500		5	47260584	47282125		protein_coding
ENSOARG00000016537		5	47292664	47309664		protein_coding
ENSOARG00000022920	Small nucleolar RNA SNORD63 [Source:RFAM;Acc:RF00154]	5	47299283	47299353	SNORD63	snoRNA
ENSOARG00000016676		5	47473181	47642282		protein_coding
ENSOARG00000022902	5S ribosomal RNA [Source:RFAM;Acc:RF00001]	5	47526271	47526406	5S_rRNA	rRNA
ENSOARG00000016849		5	47580182	47582084		protein_coding
ENSOARG00000016856		5	47651357	47849675		protein_coding
ENSOARG00000016879		5	47708058	47708637		protein_coding
ENSOARG00000022624	Small nucleolar RNA SNORA74 [Source:RFAM;Acc:RF00090]	5	47977025	47977165	SNORA74	snoRNA
ENSOARG00000023720	Small nucleolar RNA SNORA74 [Source:RFAM;Acc:RF00090]	5	47978964	47979163	SNORA74	snoRNA
ENSOARG00000016931		5	47997932	48012674		protein_coding
ENSOARG00000017013		5	48033227	48036848		protein_coding
ENSOARG00000017065		5	48039528	48048546		protein_coding
ENSOARG00000017094		5	48051185	48053011		protein_coding
ENSOARG00000017188		5	48060550	48066158		protein_coding
ENSOARG00000017241		5	48074043	48099657		protein_coding
ENSOARG00000017251		5	48108302	48116211		protein_coding
ENSOARG00000017260		5	48118011	48122197		protein_coding
ENSOARG00000017265		5	48123808	48127851		protein_coding
ENSOARG00000017285		5	48205623	48216974		protein_coding
ENSOARG00000017298		5	48371405	48408795		protein_coding
ENSOARG00000017394		5	48415665	48475512		protein_coding
ENSOARG00000013504		5	48515554	48516078		protein_coding
ENSOARG00000024454	U6 spliceosomal RNA [Source:RFAM;Acc:RF00026]	5	48644422	48644526	U6	snRNA
ENSOARG00000013578	purine rich element binding protein A [Source:NCBI gene (formerly Entrezgene);Acc:443494]	5	48690511	48691110	PURA	protein_coding
ENSOARG00000013639		5	48704500	48704640		protein_coding
ENSOARG00000017448		5	48780105	48781798		protein_coding
ENSOARG00000018356		5	98672278	98775082		protein_coding
ENSOARG00000018371		5	98676623	98677726		protein_coding
ENSOARG00000018405		5	99119457	99319778		protein_coding
ENSOARG00000018437		5	99347327	99377557		protein_coding
ENSOARG00000018505		5	99388272	99463161		protein_coding
ENSOARG00000018607		5	99509492	99557151		protein_coding
ENSOARG00000018610		5	99566182	99566611		pseudogene
ENSOARG00000018646		5	99691590	99809576		protein_coding
ENSOARG00000010467		5	99824116	99824676		protein_coding
ENSOARG00000018705		5	99829900	99839640		protein_coding
ENSOARG00000023917	U6 spliceosomal RNA [Source:RFAM;Acc:RF00026]	5	100110485	100110557	U6	snRNA
ENSOARG00000023765	U6 spliceosomal RNA [Source:RFAM;Acc:RF00026]	5	100301894	100301997	U6	snRNA
ENSOARG00000021691		5	100986600	100986724		miRNA
ENSOARG00000021455	U6 spliceosomal RNA [Source:RFAM;Acc:RF00026]	5	101133384	101133480	U6	snRNA
ENSOARG00000024378	U6 spliceosomal RNA [Source:RFAM;Acc:RF00026]	5	101298898	101298992	U6	snRNA
ENSOARG00000023191	U1 spliceosomal RNA [Source:RFAM;Acc:RF00003]	5	101515353	101515504	U1	snRNA
ENSOARG00000018730		5	101719377	101719797		pseudogene
ENSOARG00000021641		5	101798868	101798948		miRNA
ENSOARG00000018734		5	101889352	101890729		protein_coding
ENSOARG00000007455		9	22747183	22981623		protein_coding
ENSOARG00000007587		9	22753773	22868467		protein_coding
ENSOARG00000015204		9	85064840	85065013		processed_pseudogene
ENSOARG00000026551		9	85470476	85484699		lincRNA

## Sheet: DAVID natural
Category	Term	Count	PValue	Genes
GOTERM_MF_DIRECT	GO:0070492~oligosaccharide binding	3	0.000691281608728066	ENSOARG00000010897, ENSOARG00000010726, ENSOARG00000011075
GOTERM_CC_DIRECT	GO:0005887~integral component of plasma membrane	10	0.00451809685026573	ENSOARG00000018180, ENSOARG00000010897, ENSOARG00000018171, ENSOARG00000018049, ENSOARG00000010726, ENSOARG00000013309, ENSOARG00000018920, ENSOARG00000016433, ENSOARG00000013188, ENSOARG00000011075
GOTERM_MF_DIRECT	GO:0003924~GTPase activity	9	0.004614531163611844	ENSOARG00000018371, ENSOARG00000019098, ENSOARG00000018925, ENSOARG00000019064, ENSOARG00000018734, ENSOARG00000016941, ENSOARG00000018879, ENSOARG00000018884, ENSOARG00000013651
GOTERM_BP_DIRECT	GO:0055072~iron ion homeostasis	3	0.0048726779765361815	ENSOARG00000017470, ENSOARG00000017439, ENSOARG00000017456
GOTERM_BP_DIRECT	GO:0050901~leukocyte tethering or rolling	3	0.0048726779765361815	ENSOARG00000010897, ENSOARG00000010726, ENSOARG00000011075
GOTERM_MF_DIRECT	GO:0019901~protein kinase binding	8	0.007861796131947428	ENSOARG00000000811, ENSOARG00000015434, ENSOARG00000018884, ENSOARG00000013309, ENSOARG00000015873, ENSOARG00000009371, ENSOARG00000019034, ENSOARG00000016166
GOTERM_MF_DIRECT	GO:0046873~metal ion transmembrane transporter activity	3	0.008800166430567797	ENSOARG00000017470, ENSOARG00000017439, ENSOARG00000017456
KEGG_PATHWAY	oas04714:Thermogenesis	7	0.013182212899856027	ENSOARG00000019182, ENSOARG00000017967, ENSOARG00000016841, ENSOARG00000016862, ENSOARG00000007455, ENSOARG00000016394, ENSOARG00000019034
KEGG_PATHWAY	oas04978:Mineral absorption	4	0.014159125986501904	ENSOARG00000017470, ENSOARG00000013504, ENSOARG00000017456, ENSOARG00000009371
GOTERM_MF_DIRECT	GO:0004905~type I interferon receptor activity	2	0.01676338179809204	ENSOARG00000013309, ENSOARG00000013188
GOTERM_MF_DIRECT	GO:0005525~GTP binding	9	0.021729811146506274	ENSOARG00000018371, ENSOARG00000019098, ENSOARG00000018925, ENSOARG00000019064, ENSOARG00000018734, ENSOARG00000016941, ENSOARG00000018879, ENSOARG00000018884, ENSOARG00000013651
KEGG_PATHWAY	oas04934:Cushing syndrome	5	0.023012167331858097	ENSOARG00000019182, ENSOARG00000015787, ENSOARG00000018975, ENSOARG00000007455, ENSOARG00000019059
GOTERM_CC_DIRECT	GO:0032154~cleavage furrow	3	0.027273629482736664	ENSOARG00000017839, ENSOARG00000015873, ENSOARG00000017298
KEGG_PATHWAY	oas04914:Progesterone-mediated oocyte maturation	4	0.027323243434222218	ENSOARG00000019182, ENSOARG00000015982, ENSOARG00000007455, ENSOARG00000016166
KEGG_PATHWAY	oas04970:Salivary secretion	4	0.02806947989687827	ENSOARG00000019182, ENSOARG00000018171, ENSOARG00000007455, ENSOARG00000009371
KEGG_PATHWAY	oas04916:Melanogenesis	4	0.03442829846868112	ENSOARG00000019182, ENSOARG00000015787, ENSOARG00000007455, ENSOARG00000019059
GOTERM_BP_DIRECT	GO:0016485~protein processing	3	0.04051270840899634	ENSOARG00000017507, ENSOARG00000017836, ENSOARG00000001381
GOTERM_MF_DIRECT	GO:0033691~sialic acid binding	2	0.04138711177011536	ENSOARG00000010726, ENSOARG00000011075
GOTERM_MF_DIRECT	GO:0000900~translation repressor activity, nucleic acid binding	2	0.04138711177011536	ENSOARG00000013578, ENSOARG00000017013
KEGG_PATHWAY	oas04062:Chemokine signaling pathway	5	0.04465014358345415	ENSOARG00000009179, ENSOARG00000014016, ENSOARG00000019182, ENSOARG00000007455, ENSOARG00000009100
GOTERM_BP_DIRECT	GO:0016055~Wnt signaling pathway	4	0.04474489608052839	ENSOARG00000019064, ENSOARG00000017327, ENSOARG00000015787, ENSOARG00000019059
GOTERM_MF_DIRECT	GO:0000977~RNA polymerase II regulatory region sequence-specific DNA binding	4	0.047289936120465136	ENSOARG00000013578, ENSOARG00000017381, ENSOARG00000016470, ENSOARG00000017519
GOTERM_BP_DIRECT	GO:0016477~cell migration	4	0.0485551618551589	ENSOARG00000014016, ENSOARG00000017839, ENSOARG00000002215, ENSOARG00000018401
GOTERM_BP_DIRECT	GO:0007017~microtubule-based process	3	0.051250715916098026	ENSOARG00000018879, ENSOARG00000011666, ENSOARG00000018884
GOTERM_BP_DIRECT	GO:0006833~water transport	2	0.05213925305600427	ENSOARG00000018180, ENSOARG00000018171
GOTERM_BP_DIRECT	GO:0051289~protein homotetramerization	3	0.05350837354322535	ENSOARG00000018180, ENSOARG00000018171, ENSOARG00000000391
GOTERM_MF_DIRECT	GO:0005507~copper ion binding	3	0.05501831754342005	ENSOARG00000010135, ENSOARG00000018405, ENSOARG00000007880
KEGG_PATHWAY	oas04216:Ferroptosis	3	0.06000792684230918	ENSOARG00000017470, ENSOARG00000013504, ENSOARG00000017456
GOTERM_BP_DIRECT	GO:0060337~type I interferon signaling pathway	2	0.06056310883585108	ENSOARG00000013309, ENSOARG00000013188
GOTERM_CC_DIRECT	GO:0032809~neuronal cell body membrane	2	0.06064341904283264	ENSOARG00000017291, ENSOARG00000007455
GOTERM_BP_DIRECT	GO:0035556~intracellular signal transduction	6	0.06100311234279421	ENSOARG00000019182, ENSOARG00000002215, ENSOARG00000007455, ENSOARG00000018102, ENSOARG00000001381, ENSOARG00000008881
GOTERM_CC_DIRECT	GO:0030659~cytoplasmic vesicle membrane	3	0.06308397255344442	ENSOARG00000018180, ENSOARG00000018171, ENSOARG00000017355
KEGG_PATHWAY	oas04114:Oocyte meiosis	4	0.06655254215335081	ENSOARG00000019182, ENSOARG00000015982, ENSOARG00000007455, ENSOARG00000016166
GOTERM_BP_DIRECT	GO:0002262~myeloid cell homeostasis	2	0.06891272344987187	ENSOARG00000001142, ENSOARG00000007880
GOTERM_BP_DIRECT	GO:0006228~UTP biosynthetic process	2	0.06891272344987187	ENSOARG00000009486, ENSOARG00000015794
GOTERM_BP_DIRECT	GO:0006241~CTP biosynthetic process	2	0.06891272344987187	ENSOARG00000009486, ENSOARG00000015794
KEGG_PATHWAY	oas04213:Longevity regulating pathway - multiple species	3	0.07131436306339237	ENSOARG00000019182, ENSOARG00000007455, ENSOARG00000019034
GOTERM_MF_DIRECT	GO:0015250~water channel activity	2	0.0732695362444484	ENSOARG00000018180, ENSOARG00000018171
GOTERM_CC_DIRECT	GO:0016324~apical plasma membrane	5	0.07462618888939887	ENSOARG00000018180, ENSOARG00000018171, ENSOARG00000007455, ENSOARG00000009371, ENSOARG00000017065
GOTERM_BP_DIRECT	GO:0006183~GTP biosynthetic process	2	0.07718874569998299	ENSOARG00000009486, ENSOARG00000015794
GOTERM_MF_DIRECT	GO:0030246~carbohydrate binding	4	0.07753948423786797	ENSOARG00000010897, ENSOARG00000013569, ENSOARG00000017314, ENSOARG00000011075
KEGG_PATHWAY	oas04371:Apelin signaling pathway	4	0.07865082426304193	ENSOARG00000016470, ENSOARG00000019182, ENSOARG00000007455, ENSOARG00000019034
GOTERM_CC_DIRECT	GO:0032991~macromolecular complex	6	0.0807004719336684	ENSOARG00000003967, ENSOARG00000018625, ENSOARG00000017390, ENSOARG00000005115, ENSOARG00000017368, ENSOARG00000007880
GOTERM_BP_DIRECT	GO:0016339~calcium-dependent cell-cell adhesion via plasma membrane cell adhesion molecules	2	0.08539181877620518	ENSOARG00000010897, ENSOARG00000010726
GOTERM_BP_DIRECT	GO:0006171~cAMP biosynthetic process	2	0.08539181877620518	ENSOARG00000019182, ENSOARG00000007455
GOTERM_CC_DIRECT	GO:0016323~basolateral plasma membrane	4	0.08817149714816787	ENSOARG00000018180, ENSOARG00000009964, ENSOARG00000007455, ENSOARG00000009371
GOTERM_BP_DIRECT	GO:0007018~microtubule-based movement	3	0.09112950444192992	ENSOARG00000004655, ENSOARG00000003576, ENSOARG00000015873
GOTERM_MF_DIRECT	GO:0005102~receptor binding	4	0.09184808358246167	ENSOARG00000019098, ENSOARG00000019064, ENSOARG00000015787, ENSOARG00000019059
KEGG_PATHWAY	oas04921:Oxytocin signaling pathway	4	0.09298870204799206	ENSOARG00000019143, ENSOARG00000019182, ENSOARG00000007455, ENSOARG00000019034
KEGG_PATHWAY	oas04261:Adrenergic signaling in cardiomyocytes	4	0.09845536625635212	ENSOARG00000019143, ENSOARG00000019182, ENSOARG00000007455, ENSOARG00000009371
KEGG_PATHWAY	oas04918:Thyroid hormone synthesis	3	0.1000309908837683	ENSOARG00000019182, ENSOARG00000007455, ENSOARG00000009371
GOTERM_BP_DIRECT	GO:0032793~positive regulation of CREB transcription factor activity	2	0.10158166231423488	ENSOARG00000007455, ENSOARG00000000391
GOTERM_CC_DIRECT	GO:0032839~dendrite cytoplasm	2	0.10171012520068277	ENSOARG00000013578, ENSOARG00000007880
KEGG_PATHWAY	oas04971:Gastric acid secretion	3	0.10219126099928236	ENSOARG00000019182, ENSOARG00000007455, ENSOARG00000009371
GOTERM_CC_DIRECT	GO:0009925~basal plasma membrane	2	0.10970693462416393	ENSOARG00000018171, ENSOARG00000017065
GOTERM_CC_DIRECT	GO:0030425~dendrite	4	0.12116246635143611	ENSOARG00000017291, ENSOARG00000007455, ENSOARG00000017540, ENSOARG00000017298
KEGG_PATHWAY	oas04911:Insulin secretion	3	0.12218715902119592	ENSOARG00000019182, ENSOARG00000007455, ENSOARG00000009371
GOTERM_BP_DIRECT	GO:0007492~endoderm development	2	0.12533507046399578	ENSOARG00000015787, ENSOARG00000000055
GOTERM_MF_DIRECT	GO:0004550~nucleoside diphosphate kinase activity	2	0.12655260393791562	ENSOARG00000009486, ENSOARG00000015794
GOTERM_MF_DIRECT	GO:0050699~WW domain binding	2	0.12655260393791562	ENSOARG00000017368, ENSOARG00000016166
KEGG_PATHWAY	oas04211:Longevity regulating pathway	3	0.12675450636531987	ENSOARG00000019182, ENSOARG00000007455, ENSOARG00000019034
KEGG_PATHWAY	oas04540:Gap junction	3	0.12675450636531987	ENSOARG00000019182, ENSOARG00000018884, ENSOARG00000007455
GOTERM_BP_DIRECT	GO:0042391~regulation of membrane potential	2	0.13311364655202507	ENSOARG00000017291, ENSOARG00000018049
KEGG_PATHWAY	oas04912:GnRH signaling pathway	3	0.13600931119247156	ENSOARG00000016470, ENSOARG00000019182, ENSOARG00000007455
KEGG_PATHWAY	oas04061:Viral protein interaction with cytokine and cytokine receptor	3	0.13600931119247156	ENSOARG00000009179, ENSOARG00000013246, ENSOARG00000009100
KEGG_PATHWAY	oas04217:Necroptosis	4	0.1369432086588806	ENSOARG00000000811, ENSOARG00000013504, ENSOARG00000013309, ENSOARG00000013188
GOTERM_CC_DIRECT	GO:0030863~cortical cytoskeleton	2	0.1409933229156908	ENSOARG00000009964, ENSOARG00000011075
KEGG_PATHWAY	oas04976:Bile secretion	3	0.14778359594767224	ENSOARG00000019182, ENSOARG00000007455, ENSOARG00000009371
KEGG_PATHWAY	oas04070:Phosphatidylinositol signaling system	3	0.14778359594767224	ENSOARG00000013414, ENSOARG00000018505, ENSOARG00000001142
GOTERM_BP_DIRECT	GO:0002931~response to ischemia	2	0.1484655977462893	ENSOARG00000016470, ENSOARG00000018189
GOTERM_CC_DIRECT	GO:0005789~endoplasmic reticulum membrane	7	0.1517146099166649	ENSOARG00000017904, ENSOARG00000018920, ENSOARG00000016433, ENSOARG00000018336, ENSOARG00000001381, ENSOARG00000013792, ENSOARG00000017265
KEGG_PATHWAY	oas04925:Aldosterone synthesis and secretion	3	0.15255150745227608	ENSOARG00000019182, ENSOARG00000007455, ENSOARG00000009371
KEGG_PATHWAY	oas04814:Motor proteins	4	0.15295397227573765	ENSOARG00000004655, ENSOARG00000011666, ENSOARG00000018884, ENSOARG00000015873
GOTERM_BP_DIRECT	GO:0048709~oligodendrocyte differentiation	2	0.15604016747562907	ENSOARG00000009964, ENSOARG00000007773
GOTERM_BP_DIRECT	GO:0042476~odontogenesis	2	0.15604016747562907	ENSOARG00000018171, ENSOARG00000018116
KEGG_PATHWAY	oas05414:Dilated cardiomyopathy	3	0.15976028385861177	ENSOARG00000019143, ENSOARG00000019182, ENSOARG00000007455
KEGG_PATHWAY	oas04972:Pancreatic secretion	3	0.16460162068791565	ENSOARG00000019182, ENSOARG00000007455, ENSOARG00000009371
KEGG_PATHWAY	oas04750:Inflammatory mediator regulation of TRP channels	3	0.16946943461944655	ENSOARG00000019182, ENSOARG00000018049, ENSOARG00000007455
GOTERM_BP_DIRECT	GO:0007157~heterophilic cell-cell adhesion via plasma membrane cell adhesion molecules	2	0.17098944302423125	ENSOARG00000010726, ENSOARG00000011075
KEGG_PATHWAY	oas04928:Parathyroid hormone synthesis, secretion and action	3	0.17681732017838367	ENSOARG00000016470, ENSOARG00000019182, ENSOARG00000007455
GOTERM_BP_DIRECT	GO:0034765~regulation of ion transmembrane transport	3	0.17765302749617978	ENSOARG00000019143, ENSOARG00000018744, ENSOARG00000017269
GOTERM_MF_DIRECT	GO:0045296~cadherin binding	2	0.18373448227775332	ENSOARG00000009964, ENSOARG00000016676
GOTERM_CC_DIRECT	GO:0005794~Golgi apparatus	8	0.19242859713896004	ENSOARG00000017836, ENSOARG00000018180, ENSOARG00000009636, ENSOARG00000011666, ENSOARG00000018049, ENSOARG00000018401, ENSOARG00000015873, ENSOARG00000018189
GOTERM_BP_DIRECT	GO:0001578~microtubule bundle formation	2	0.1929223874009658	ENSOARG00000015873, ENSOARG00000018288
KEGG_PATHWAY	oas05010:Alzheimer disease	6	0.19547544344623552	ENSOARG00000017470, ENSOARG00000015787, ENSOARG00000018884, ENSOARG00000017456, ENSOARG00000019059, ENSOARG00000001381
KEGG_PATHWAY	oas03082:ATP-dependent chromatin remodeling	3	0.20164891195680548	ENSOARG00000018702, ENSOARG00000017967, ENSOARG00000015840
KEGG_PATHWAY	oas05200:Pathways in cancer	7	0.20414283353338833	ENSOARG00000019182, ENSOARG00000015787, ENSOARG00000013309, ENSOARG00000007455, ENSOARG00000016676, ENSOARG00000013188, ENSOARG00000019059
GOTERM_CC_DIRECT	GO:0000785~chromatin	4	0.20675852824011742	ENSOARG00000003217, ENSOARG00000016470, ENSOARG00000000055, ENSOARG00000019105
KEGG_PATHWAY	oas04060:Cytokine-cytokine receptor interaction	5	0.20744366708019563	ENSOARG00000009179, ENSOARG00000013246, ENSOARG00000013309, ENSOARG00000013188, ENSOARG00000009100
KEGG_PATHWAY	oas04024:cAMP signaling pathway	4	0.22023657477427008	ENSOARG00000014016, ENSOARG00000019182, ENSOARG00000007455, ENSOARG00000009371
GOTERM_MF_DIRECT	GO:0019902~phosphatase binding	2	0.22416905450415675	ENSOARG00000003967, ENSOARG00000017411
GOTERM_BP_DIRECT	GO:0032465~regulation of cytokinesis	2	0.2282057582948369	ENSOARG00000003217, ENSOARG00000015873
GOTERM_BP_DIRECT	GO:1905168~positive regulation of double-strand break repair via homologous recombination	2	0.2282057582948369	ENSOARG00000000811, ENSOARG00000015840
KEGG_PATHWAY	oas05166:Human T-cell leukemia virus 1 infection	4	0.23111250531120806	ENSOARG00000016470, ENSOARG00000019182, ENSOARG00000015982, ENSOARG00000007455
GOTERM_BP_DIRECT	GO:0034644~cellular response to UV	2	0.2350766728397779	ENSOARG00000017836, ENSOARG00000000811
GOTERM_CC_DIRECT	GO:0036126~sperm flagellum	2	0.2353255400676801	ENSOARG00000015794, ENSOARG00000009371
KEGG_PATHWAY	oas00230:Purine metabolism	3	0.23957063587170177	ENSOARG00000009486, ENSOARG00000019182, ENSOARG00000007455
GOTERM_MF_DIRECT	GO:0001228~transcriptional activator activity, RNA polymerase II transcription regulatory region sequence-specific binding	5	0.24264053799362542	ENSOARG00000016470, ENSOARG00000017519, ENSOARG00000017390, ENSOARG00000017411, ENSOARG00000000055
GOTERM_BP_DIRECT	GO:0045599~negative regulation of fat cell differentiation	2	0.2486370560191745	ENSOARG00000018804, ENSOARG00000019059
GOTERM_MF_DIRECT	GO:0051287~NAD binding	2	0.2500149853377793	ENSOARG00000017957, ENSOARG00000000811
GOTERM_BP_DIRECT	GO:0007049~cell cycle	3	0.25245365552478843	ENSOARG00000017836, ENSOARG00000013803, ENSOARG00000016166
KEGG_PATHWAY	oas04550:Signaling pathways regulating pluripotency of stem cells	3	0.2650770385145588	ENSOARG00000017723, ENSOARG00000015787, ENSOARG00000019059
GOTERM_CC_DIRECT	GO:0098978~glutamatergic synapse	4	0.2679521591666147	ENSOARG00000013578, ENSOARG00000017291, ENSOARG00000007455, ENSOARG00000017298
KEGG_PATHWAY	oas04962:Vasopressin-regulated water reabsorption	2	0.27716215089162355	ENSOARG00000019182, ENSOARG00000018180
KEGG_PATHWAY	oas05163:Human cytomegalovirus infection	4	0.27738470340292787	ENSOARG00000013246, ENSOARG00000019182, ENSOARG00000007455, ENSOARG00000017265
GOTERM_CC_DIRECT	GO:0015629~actin cytoskeleton	3	0.2793514166061588	ENSOARG00000017381, ENSOARG00000019098, ENSOARG00000016676
GOTERM_CC_DIRECT	GO:0000139~Golgi membrane	4	0.28484134693032687	ENSOARG00000017314, ENSOARG00000011451, ENSOARG00000001381, ENSOARG00000000040
GOTERM_CC_DIRECT	GO:0043025~neuronal cell body	3	0.2892361809060271	ENSOARG00000013578, ENSOARG00000007880, ENSOARG00000017298
KEGG_PATHWAY	oas05226:Gastric cancer	3	0.29315813821991676	ENSOARG00000015787, ENSOARG00000016676, ENSOARG00000019059
GOTERM_BP_DIRECT	GO:0008284~positive regulation of cell proliferation	4	0.2986177409721804	ENSOARG00000013578, ENSOARG00000017094, ENSOARG00000014016, ENSOARG00000018975
KEGG_PATHWAY	oas05144:Malaria	2	0.3065816422134523	ENSOARG00000010726, ENSOARG00000011075
GOTERM_BP_DIRECT	GO:0007596~blood coagulation	2	0.3067678144470888	ENSOARG00000010135, ENSOARG00000013246
KEGG_PATHWAY	oas04514:Cell adhesion molecules	3	0.30843271197064903	ENSOARG00000010897, ENSOARG00000010726, ENSOARG00000011075
KEGG_PATHWAY	oas04390:Hippo signaling pathway	3	0.31604940142493454	ENSOARG00000015787, ENSOARG00000016676, ENSOARG00000019059
GOTERM_MF_DIRECT	GO:0008009~chemokine activity	2	0.31676947237885184	ENSOARG00000009179, ENSOARG00000009100
GOTERM_BP_DIRECT	GO:0051301~cell division	3	0.3247569789528798	ENSOARG00000015982, ENSOARG00000013803, ENSOARG00000016166
GOTERM_CC_DIRECT	GO:0031966~mitochondrial membrane	2	0.32543296303648017	ENSOARG00000016862, ENSOARG00000018336
KEGG_PATHWAY	oas04961:Endocrine and other factor-regulated calcium reabsorption	2	0.3255363372592391	ENSOARG00000019182, ENSOARG00000009371
KEGG_PATHWAY	oas04923:Regulation of lipolysis in adipocytes	2	0.3301947304250619	ENSOARG00000019182, ENSOARG00000007455
KEGG_PATHWAY	oas04022:cGMP-PKG signaling pathway	3	0.3362699036681202	ENSOARG00000019182, ENSOARG00000007455, ENSOARG00000009371
GOTERM_BP_DIRECT	GO:0032880~regulation of protein localization	2	0.3371120501863971	ENSOARG00000000811, ENSOARG00000015787
KEGG_PATHWAY	oas04913:Ovarian steroidogenesis	2	0.34398065900630737	ENSOARG00000019182, ENSOARG00000007455
GOTERM_MF_DIRECT	GO:0005543~phospholipid binding	2	0.3451302393066821	ENSOARG00000017344, ENSOARG00000017298
GOTERM_CC_DIRECT	GO:0005901~caveola	2	0.3491829819493644	ENSOARG00000009964, ENSOARG00000011075
KEGG_PATHWAY	oas05225:Hepatocellular carcinoma	3	0.35632355184105724	ENSOARG00000015787, ENSOARG00000017967, ENSOARG00000019059
KEGG_PATHWAY	oas05217:Basal cell carcinoma	2	0.3574871222975537	ENSOARG00000015787, ENSOARG00000019059
GOTERM_BP_DIRECT	GO:0007015~actin filament organization	2	0.36043603915196337	ENSOARG00000019098, ENSOARG00000016676
GOTERM_CC_DIRECT	GO:0005615~extracellular space	8	0.3607491822712605	ENSOARG00000010135, ENSOARG00000018804, ENSOARG00000009179, ENSOARG00000017723, ENSOARG00000010726, ENSOARG00000011075, ENSOARG00000007880, ENSOARG00000009100
GOTERM_MF_DIRECT	GO:0005200~structural constituent of cytoskeleton	2	0.36158281816532567	ENSOARG00000018879, ENSOARG00000018884
KEGG_PATHWAY	oas04530:Tight junction	3	0.3637923426406128	ENSOARG00000014016, ENSOARG00000018884, ENSOARG00000019034
GOTERM_BP_DIRECT	GO:0007613~memory	2	0.36613872994828006	ENSOARG00000018049, ENSOARG00000017013
GOTERM_CC_DIRECT	GO:0098794~postsynapse	2	0.36644880562702076	ENSOARG00000013578, ENSOARG00000017298
KEGG_PATHWAY	oas04927:Cortisol synthesis and secretion	2	0.37071969882865247	ENSOARG00000019182, ENSOARG00000007455
GOTERM_BP_DIRECT	GO:0006954~inflammatory response	3	0.3763068804555117	ENSOARG00000017327, ENSOARG00000010726, ENSOARG00000011451
GOTERM_BP_DIRECT	GO:0007165~signal transduction	4	0.3764116607776295	ENSOARG00000016823, ENSOARG00000018920, ENSOARG00000016086, ENSOARG00000015693
KEGG_PATHWAY	oas04621:NOD-like receptor signaling pathway	3	0.3810955248326689	ENSOARG00000013309, ENSOARG00000013188, ENSOARG00000017265
GOTERM_CC_DIRECT	GO:0000786~nucleosome	3	0.3863756160776515	ENSOARG00000017859, ENSOARG00000015840, ENSOARG00000003904
GOTERM_CC_DIRECT	GO:0031514~motile cilium	2	0.3887642284436707	ENSOARG00000013554, ENSOARG00000019094
GOTERM_CC_DIRECT	GO:0009897~external side of plasma membrane	3	0.38951175140230765	ENSOARG00000010897, ENSOARG00000010726, ENSOARG00000016086
KEGG_PATHWAY	oas00562:Inositol phosphate metabolism	2	0.400561114757905	ENSOARG00000013414, ENSOARG00000001142
GOTERM_BP_DIRECT	GO:0045944~positive regulation of transcription from RNA polymerase II promoter	6	0.4007421177788251	ENSOARG00000000811, ENSOARG00000017327, ENSOARG00000018975, ENSOARG00000015840, ENSOARG00000013331, ENSOARG00000019059
KEGG_PATHWAY	oas05171:Coronavirus disease - COVID-19	5	0.40322919947285185	ENSOARG00000013423, ENSOARG00000010726, ENSOARG00000013309, ENSOARG00000013188, ENSOARG00000017265
GOTERM_MF_DIRECT	GO:0008013~beta-catenin binding	2	0.40852000451936926	ENSOARG00000009964, ENSOARG00000016676
GOTERM_CC_DIRECT	GO:0005777~peroxisome	2	0.415563735479456	ENSOARG00000018705, ENSOARG00000007880
GOTERM_BP_DIRECT	GO:0007626~locomotory behavior	2	0.4204639768843313	ENSOARG00000007455, ENSOARG00000007880
GOTERM_CC_DIRECT	GO:0005882~intermediate filament	2	0.420781916405117	ENSOARG00000018874, ENSOARG00000007941
GOTERM_CC_DIRECT	GO:0005737~cytoplasm	19	0.42204231249421653	ENSOARG00000003217, ENSOARG00000019143, ENSOARG00000016470, ENSOARG00000002215, ENSOARG00000017344, ENSOARG00000018884, ENSOARG00000018754, ENSOARG00000017368, ENSOARG00000017065, ENSOARG00000019059, ENSOARG00000017013, ENSOARG00000017540, ENSOARG00000013578, ENSOARG00000018607, ENSOARG00000018925, ENSOARG00000017857, ENSOARG00000009768, ENSOARG00000018879, ENSOARG00000000391
GOTERM_BP_DIRECT	GO:0050728~negative regulation of inflammatory response	2	0.43076163459996103	ENSOARG00000018607, ENSOARG00000007880
KEGG_PATHWAY	oas04742:Taste transduction	2	0.4329619717494108	ENSOARG00000019182, ENSOARG00000007455
GOTERM_MF_DIRECT	GO:0004888~transmembrane signaling receptor activity	2	0.43309975257987576	ENSOARG00000018920, ENSOARG00000011075
KEGG_PATHWAY	oas05207:Chemical carcinogenesis - receptor activation	3	0.4435328811268364	ENSOARG00000019182, ENSOARG00000007455, ENSOARG00000019059
KEGG_PATHWAY	oas04015:Rap1 signaling pathway	3	0.4435328811268364	ENSOARG00000014016, ENSOARG00000019182, ENSOARG00000007455
KEGG_PATHWAY	oas05412:Arrhythmogenic right ventricular cardiomyopathy	2	0.4446623836569627	ENSOARG00000019143, ENSOARG00000016676
GOTERM_CC_DIRECT	GO:0005874~microtubule	3	0.44531583707902866	ENSOARG00000018879, ENSOARG00000018884, ENSOARG00000015873
KEGG_PATHWAY	oas05205:Proteoglycans in cancer	3	0.4458687536199032	ENSOARG00000014016, ENSOARG00000015787, ENSOARG00000019059
GOTERM_BP_DIRECT	GO:0006879~cellular iron ion homeostasis	2	0.44586886467009496	ENSOARG00000013504, ENSOARG00000007880
GOTERM_MF_DIRECT	GO:0003723~RNA binding	6	0.4459088472763921	ENSOARG00000013578, ENSOARG00000013894, ENSOARG00000016931, ENSOARG00000013414, ENSOARG00000017702, ENSOARG00000004242
KEGG_PATHWAY	oas05165:Human papillomavirus infection	4	0.44796113613951716	ENSOARG00000015787, ENSOARG00000013309, ENSOARG00000013188, ENSOARG00000019059
KEGG_PATHWAY	oas04630:JAK-STAT signaling pathway	3	0.4481993572287621	ENSOARG00000013246, ENSOARG00000013309, ENSOARG00000013188
GOTERM_BP_DIRECT	GO:0030036~actin cytoskeleton organization	2	0.45571878494854834	ENSOARG00000002215, ENSOARG00000018401
KEGG_PATHWAY	oas04727:GABAergic synapse	2	0.4598938614643715	ENSOARG00000019182, ENSOARG00000007455
GOTERM_BP_DIRECT	GO:0007420~brain development	2	0.46057843864634657	ENSOARG00000009897, ENSOARG00000017065
GOTERM_MF_DIRECT	GO:0042802~identical protein binding	9	0.4662620245243837	ENSOARG00000018804, ENSOARG00000000811, ENSOARG00000017519, ENSOARG00000018171, ENSOARG00000002215, ENSOARG00000017368, ENSOARG00000013803, ENSOARG00000011451, ENSOARG00000007880
GOTERM_BP_DIRECT	GO:0007399~nervous system development	2	0.4701690387259524	ENSOARG00000013578, ENSOARG00000017394
GOTERM_CC_DIRECT	GO:0005912~adherens junction	2	0.4704848172284486	ENSOARG00000019098, ENSOARG00000016676
KEGG_PATHWAY	oas05032:Morphine addiction	2	0.47104681459565084	ENSOARG00000019182, ENSOARG00000007455
KEGG_PATHWAY	oas01522:Endocrine resistance	2	0.48913324441701467	ENSOARG00000019182, ENSOARG00000007455
GOTERM_MF_DIRECT	GO:0016301~kinase activity	2	0.49236601630715143	ENSOARG00000001499, ENSOARG00000019034
GOTERM_MF_DIRECT	GO:0003729~mRNA binding	2	0.49236601630715143	ENSOARG00000016289, ENSOARG00000017013
KEGG_PATHWAY	oas05410:Hypertrophic cardiomyopathy	2	0.4961960838853853	ENSOARG00000019143, ENSOARG00000019034
KEGG_PATHWAY	oas04713:Circadian entrainment	2	0.4996913613487454	ENSOARG00000019182, ENSOARG00000007455
KEGG_PATHWAY	oas04933:AGE-RAGE signaling pathway in diabetic complications	2	0.5100345615419206	ENSOARG00000016470, ENSOARG00000011075
GOTERM_MF_DIRECT	GO:0031625~ubiquitin protein ligase binding	3	0.5144669248255247	ENSOARG00000016537, ENSOARG00000009636, ENSOARG00000018336
KEGG_PATHWAY	oas04260:Cardiac muscle contraction	2	0.536598216409567	ENSOARG00000019143, ENSOARG00000009371
KEGG_PATHWAY	oas04725:Cholinergic synapse	2	0.5398173161082244	ENSOARG00000019182, ENSOARG00000007455
GOTERM_BP_DIRECT	GO:0043524~negative regulation of neuron apoptotic process	2	0.5410480003244769	ENSOARG00000007880, ENSOARG00000018189
KEGG_PATHWAY	oas04724:Glutamatergic synapse	2	0.5430143954691284	ENSOARG00000019182, ENSOARG00000007455
KEGG_PATHWAY	oas04620:Toll-like receptor signaling pathway	2	0.5647897147831566	ENSOARG00000013309, ENSOARG00000013188
KEGG_PATHWAY	oas04935:Growth hormone synthesis, secretion and action	2	0.5708213409343745	ENSOARG00000019182, ENSOARG00000007455
GOTERM_CC_DIRECT	GO:0014069~postsynaptic density	2	0.5731580769501183	ENSOARG00000013423, ENSOARG00000007455
GOTERM_CC_DIRECT	GO:0048471~perinuclear region of cytoplasm	4	0.5735651467218988	ENSOARG00000018180, ENSOARG00000017314, ENSOARG00000011075, ENSOARG00000017265
GOTERM_MF_DIRECT	GO:0061629~RNA polymerase II sequence-specific DNA binding transcription factor binding	2	0.5753858315271515	ENSOARG00000000811, ENSOARG00000000055
GOTERM_CC_DIRECT	GO:0005634~nucleus	20	0.5763031189283845	ENSOARG00000000379, ENSOARG00000003217, ENSOARG00000016470, ENSOARG00000017411, ENSOARG00000018524, ENSOARG00000017368, ENSOARG00000013331, ENSOARG00000019034, ENSOARG00000017540, ENSOARG00000013578, ENSOARG00000017859, ENSOARG00000017836, ENSOARG00000017904, ENSOARG00000009897, ENSOARG00000016931, ENSOARG00000011858, ENSOARG00000001142, ENSOARG00000000220, ENSOARG00000000055, ENSOARG00000000391
GOTERM_CC_DIRECT	GO:0043231~intracellular membrane-bounded organelle	2	0.5845145127843538	ENSOARG00000019098, ENSOARG00000009636
KEGG_PATHWAY	oas04611:Platelet activation	2	0.5884266831149771	ENSOARG00000019182, ENSOARG00000007455
KEGG_PATHWAY	oas04926:Relaxin signaling pathway	2	0.5941355908707551	ENSOARG00000019182, ENSOARG00000007455
KEGG_PATHWAY	oas04380:Osteoclast differentiation	2	0.6053204964295986	ENSOARG00000013309, ENSOARG00000013188
GOTERM_CC_DIRECT	GO:0030424~axon	2	0.616814420087995	ENSOARG00000007455, ENSOARG00000017540
GOTERM_CC_DIRECT	GO:0030496~midbody	2	0.6236463654003231	ENSOARG00000003802, ENSOARG00000015873
KEGG_PATHWAY	oas04270:Vascular smooth muscle contraction	2	0.6267875548796631	ENSOARG00000019182, ENSOARG00000007455
KEGG_PATHWAY	oas04142:Lysosome	2	0.6267875548796631	ENSOARG00000017470, ENSOARG00000017456
KEGG_PATHWAY	oas04915:Estrogen signaling pathway	2	0.6267875548796631	ENSOARG00000019182, ENSOARG00000007455
GOTERM_MF_DIRECT	GO:0005524~ATP binding	12	0.6275362528477725	ENSOARG00000009486, ENSOARG00000013875, ENSOARG00000019182, ENSOARG00000004655, ENSOARG00000002215, ENSOARG00000016537, ENSOARG00000018505, ENSOARG00000019105, ENSOARG00000015873, ENSOARG00000007455, ENSOARG00000017285, ENSOARG00000011451
GOTERM_MF_DIRECT	GO:0008083~growth factor activity	2	0.6357243579364249	ENSOARG00000017394, ENSOARG00000017723
GOTERM_MF_DIRECT	GO:0051015~actin filament binding	2	0.6449183758531507	ENSOARG00000017839, ENSOARG00000016676
GOTERM_MF_DIRECT	GO:0005125~cytokine activity	2	0.6509194461394843	ENSOARG00000017723, ENSOARG00000019059
KEGG_PATHWAY	oas04072:Phospholipase D signaling pathway	2	0.6520105080793681	ENSOARG00000019182, ENSOARG00000007455
KEGG_PATHWAY	oas05224:Breast cancer	2	0.6520105080793681	ENSOARG00000015787, ENSOARG00000019059
KEGG_PATHWAY	oas04650:Natural killer cell mediated cytotoxicity	2	0.6520105080793681	ENSOARG00000013309, ENSOARG00000013188
GOTERM_CC_DIRECT	GO:0031090~organelle membrane	2	0.6591156656548836	ENSOARG00000017857, ENSOARG00000009371
KEGG_PATHWAY	oas04723:Retrograde endocannabinoid signaling	2	0.6616228965273283	ENSOARG00000019182, ENSOARG00000007455
GOTERM_CC_DIRECT	GO:0030027~lamellipodium	2	0.6621705623475466	ENSOARG00000002215, ENSOARG00000011451
KEGG_PATHWAY	oas05012:Parkinson disease	3	0.6706692935553759	ENSOARG00000017470, ENSOARG00000018884, ENSOARG00000017456
KEGG_PATHWAY	oas04210:Apoptosis	2	0.6755532777680939	ENSOARG00000000811, ENSOARG00000018884
KEGG_PATHWAY	oas04120:Ubiquitin mediated proteolysis	2	0.6778194540930718	ENSOARG00000015982, ENSOARG00000017285
GOTERM_CC_DIRECT	GO:0005654~nucleoplasm	16	0.6828242359605554	ENSOARG00000016470, ENSOARG00000017390, ENSOARG00000017355, ENSOARG00000015873, ENSOARG00000019105, ENSOARG00000016394, ENSOARG00000013894, ENSOARG00000017519, ENSOARG00000015434, ENSOARG00000017425, ENSOARG00000017967, ENSOARG00000009636, ENSOARG00000000220, ENSOARG00000000055, ENSOARG00000013803, ENSOARG00000007880
GOTERM_MF_DIRECT	GO:0005198~structural molecule activity	2	0.6875469896886457	ENSOARG00000009327, ENSOARG00000016676
GOTERM_MF_DIRECT	GO:0046982~protein heterodimerization activity	3	0.6899147461425135	ENSOARG00000017859, ENSOARG00000017519, ENSOARG00000003904
KEGG_PATHWAY	oas04150:mTOR signaling pathway	2	0.6932521190911161	ENSOARG00000015787, ENSOARG00000019059
GOTERM_CC_DIRECT	GO:0005730~nucleolus	5	0.6939984800089913	ENSOARG00000013423, ENSOARG00000000811, ENSOARG00000017425, ENSOARG00000005115, ENSOARG00000019105
KEGG_PATHWAY	oas05162:Measles	2	0.7017415389935043	ENSOARG00000013309, ENSOARG00000013188
KEGG_PATHWAY	oas04110:Cell cycle	2	0.7038274869103172	ENSOARG00000015982, ENSOARG00000016166
GOTERM_CC_DIRECT	GO:0005739~mitochondrion	5	0.709401492701315	ENSOARG00000000811, ENSOARG00000001499, ENSOARG00000015840, ENSOARG00000004242, ENSOARG00000007880
GOTERM_CC_DIRECT	GO:0005783~endoplasmic reticulum	4	0.711985779611744	ENSOARG00000009897, ENSOARG00000018171, ENSOARG00000011666, ENSOARG00000018189
KEGG_PATHWAY	oas04141:Protein processing in endoplasmic reticulum	2	0.7180322912383927	ENSOARG00000016856, ENSOARG00000017285
GOTERM_CC_DIRECT	GO:0016607~nuclear speck	3	0.7221481738216726	ENSOARG00000017836, ENSOARG00000017368, ENSOARG00000016166
KEGG_PATHWAY	oas04360:Axon guidance	2	0.7239127097896232	ENSOARG00000019098, ENSOARG00000009964
KEGG_PATHWAY	oas04310:Wnt signaling pathway	2	0.725845885912881	ENSOARG00000015787, ENSOARG00000019059
KEGG_PATHWAY	oas05022:Pathways of neurodegeneration - multiple diseases	4	0.72872799572571	ENSOARG00000015787, ENSOARG00000018884, ENSOARG00000019059, ENSOARG00000001381
GOTERM_MF_DIRECT	GO:0004672~protein kinase activity	2	0.729749068254276	ENSOARG00000011451, ENSOARG00000019034
GOTERM_BP_DIRECT	GO:0007155~cell adhesion	2	0.730148451088197	ENSOARG00000009371, ENSOARG00000011075
KEGG_PATHWAY	oas05160:Hepatitis C	2	0.7444592629858782	ENSOARG00000013309, ENSOARG00000013188
GOTERM_CC_DIRECT	GO:0016021~integral component of membrane	43	0.7473313514477239	ENSOARG00000017394, ENSOARG00000017251, ENSOARG00000003802, ENSOARG00000017470, ENSOARG00000017492, ENSOARG00000003967, ENSOARG00000017291, ENSOARG00000007844, ENSOARG00000017895, ENSOARG00000018049, ENSOARG00000017355, ENSOARG00000018744, ENSOARG00000017314, ENSOARG00000016862, ENSOARG00000017456, ENSOARG00000013792, ENSOARG00000018189, ENSOARG00000011075, ENSOARG00000010135, ENSOARG00000013246,…
GOTERM_CC_DIRECT	GO:0005743~mitochondrial inner membrane	2	0.749073871445138	ENSOARG00000017482, ENSOARG00000017425
GOTERM_MF_DIRECT	GO:0008017~microtubule binding	2	0.7497491372608439	ENSOARG00000004655, ENSOARG00000015873
KEGG_PATHWAY	oas05164:Influenza A	2	0.7497965398621562	ENSOARG00000013309, ENSOARG00000013188
KEGG_PATHWAY	oas01100:Metabolic pathways	11	0.7501780424027149	ENSOARG00000009486, ENSOARG00000018705, ENSOARG00000017904, ENSOARG00000019182, ENSOARG00000013414, ENSOARG00000017774, ENSOARG00000001142, ENSOARG00000018975, ENSOARG00000016841, ENSOARG00000017314, ENSOARG00000007455
GOTERM_CC_DIRECT	GO:0005576~extracellular region	7	0.7507451383193728	ENSOARG00000017094, ENSOARG00000017394, ENSOARG00000019064, ENSOARG00000015787, ENSOARG00000015794, ENSOARG00000009230, ENSOARG00000019059
KEGG_PATHWAY	oas04613:Neutrophil extracellular trap formation	2	0.7634985193350332	ENSOARG00000017859, ENSOARG00000010726
KEGG_PATHWAY	oas05152:Tuberculosis	2	0.77646105079481	ENSOARG00000013246, ENSOARG00000016537
GOTERM_BP_DIRECT	GO:0007283~spermatogenesis	2	0.7787626075203204	ENSOARG00000017013, ENSOARG00000007880
GOTERM_MF_DIRECT	GO:0004252~serine-type endopeptidase activity	2	0.7817459299494256	ENSOARG00000017507, ENSOARG00000017327
KEGG_PATHWAY	oas03040:Spliceosome	2	0.7872276455065781	ENSOARG00000018524, ENSOARG00000019105
GOTERM_MF_DIRECT	GO:0031267~small GTPase binding	2	0.7961871663321887	ENSOARG00000018401, ENSOARG00000007880
KEGG_PATHWAY	oas05168:Herpes simplex virus 1 infection	3	0.7983164433730572	ENSOARG00000013309, ENSOARG00000013188, ENSOARG00000017265
GOTERM_MF_DIRECT	GO:0046872~metal ion binding	10	0.8005381375188372	ENSOARG00000009486, ENSOARG00000018705, ENSOARG00000017839, ENSOARG00000016470, ENSOARG00000019182, ENSOARG00000010897, ENSOARG00000018975, ENSOARG00000013803, ENSOARG00000004388, ENSOARG00000007455
GOTERM_CC_DIRECT	GO:0005813~centrosome	3	0.8022828828872225	ENSOARG00000009486, ENSOARG00000011666, ENSOARG00000018288
KEGG_PATHWAY	oas05167:Kaposi sarcoma-associated herpesvirus infection	2	0.8058852598151502	ENSOARG00000013309, ENSOARG00000013188
KEGG_PATHWAY	oas05169:Epstein-Barr virus infection	2	0.8126239738128412	ENSOARG00000013309, ENSOARG00000013188
GOTERM_MF_DIRECT	GO:0005085~guanyl-nucleotide exchange factor activity	2	0.8129122866190852	ENSOARG00000014016, ENSOARG00000017298
KEGG_PATHWAY	oas05014:Amyotrophic lateral sclerosis	3	0.8129694983391862	ENSOARG00000017394, ENSOARG00000016931, ENSOARG00000018884
GOTERM_BP_DIRECT	GO:0006955~immune response	2	0.8136884895942709	ENSOARG00000009179, ENSOARG00000009100
GOTERM_BP_DIRECT	GO:0000122~negative regulation of transcription from RNA polymerase II promoter	3	0.832523750207212	ENSOARG00000013578, ENSOARG00000016470, ENSOARG00000017327
GOTERM_BP_DIRECT	GO:0008285~negative regulation of cell proliferation	2	0.8328692260262598	ENSOARG00000011666, ENSOARG00000009230
KEGG_PATHWAY	oas04020:Calcium signaling pathway	2	0.833857677020099	ENSOARG00000001142, ENSOARG00000007455
KEGG_PATHWAY	oas05170:Human immunodeficiency virus 1 infection	2	0.8361943894718576	ENSOARG00000016166, ENSOARG00000017265
KEGG_PATHWAY	oas05417:Lipid and atherosclerosis	2	0.8361943894718576	ENSOARG00000010726, ENSOARG00000011075
GOTERM_MF_DIRECT	GO:0003677~DNA binding	7	0.8406742070380482	ENSOARG00000017859, ENSOARG00000000811, ENSOARG00000017904, ENSOARG00000016470, ENSOARG00000000055, ENSOARG00000003904, ENSOARG00000013331
GOTERM_MF_DIRECT	GO:0008270~zinc ion binding	5	0.8496111464127667	ENSOARG00000000811, ENSOARG00000016470, ENSOARG00000016931, ENSOARG00000018405, ENSOARG00000007880
GOTERM_BP_DIRECT	GO:0043066~negative regulation of apoptotic process	2	0.852784077422122	ENSOARG00000011666, ENSOARG00000019059
GOTERM_MF_DIRECT	GO:0004674~protein serine/threonine kinase activity	2	0.8578067004678143	ENSOARG00000013875, ENSOARG00000002215
GOTERM_CC_DIRECT	GO:0016604~nuclear body	2	0.8580139214820752	ENSOARG00000017381, ENSOARG00000000811
KEGG_PATHWAY	oas05132:Salmonella infection	2	0.8588577939375197	ENSOARG00000018884, ENSOARG00000000040
GOTERM_MF_DIRECT	GO:0003735~structural constituent of ribosome	3	0.8645608612483404	ENSOARG00000013423, ENSOARG00000017857, ENSOARG00000010467
GOTERM_CC_DIRECT	GO:0005856~cytoskeleton	2	0.8760571832106439	ENSOARG00000015370, ENSOARG00000009768
GOTERM_MF_DIRECT	GO:0016887~ATPase activity	2	0.8781756893839138	ENSOARG00000016537, ENSOARG00000019105
GOTERM_MF_DIRECT	GO:0003700~transcription factor activity, sequence-specific DNA binding	2	0.8842998511153374	ENSOARG00000013578, ENSOARG00000017381
GOTERM_MF_DIRECT	GO:0005509~calcium ion binding	4	0.8855751512424032	ENSOARG00000010897, ENSOARG00000015546, ENSOARG00000010726, ENSOARG00000011075
KEGG_PATHWAY	oas05020:Prion disease	2	0.9004188404497855	ENSOARG00000016470, ENSOARG00000018884
GOTERM_MF_DIRECT	GO:0003676~nucleic acid binding	2	0.9082892829123127	ENSOARG00000018437, ENSOARG00000019105
GOTERM_CC_DIRECT	GO:0009986~cell surface	2	0.9137911314517664	ENSOARG00000009964, ENSOARG00000019059
GOTERM_CC_DIRECT	GO:0016020~membrane	3	0.930561688587527	ENSOARG00000018925, ENSOARG00000001499, ENSOARG00000001142
GOTERM_MF_DIRECT	GO:0000978~RNA polymerase II core promoter proximal region sequence-specific DNA binding	2	0.9350505906034526	ENSOARG00000017390, ENSOARG00000000055
KEGG_PATHWAY	oas04151:PI3K-Akt signaling pathway	2	0.9379345477073168	ENSOARG00000013309, ENSOARG00000013188
GOTERM_CC_DIRECT	GO:0005886~plasma membrane	14	0.9594779247845192	ENSOARG00000019098, ENSOARG00000003967, ENSOARG00000019182, ENSOARG00000018401, ENSOARG00000018356, ENSOARG00000017355, ENSOARG00000018116, ENSOARG00000016676, ENSOARG00000013792, ENSOARG00000011075, ENSOARG00000010135, ENSOARG00000017836, ENSOARG00000010897, ENSOARG00000007880
GOTERM_BP_DIRECT	GO:0006412~translation	2	0.9702024157069034	ENSOARG00000017857, ENSOARG00000010467
GOTERM_CC_DIRECT	GO:0005829~cytosol	14	0.9719583558828098	ENSOARG00000015370, ENSOARG00000007911, ENSOARG00000017390, ENSOARG00000018401, ENSOARG00000016676, ENSOARG00000016086, ENSOARG00000017836, ENSOARG00000017839, ENSOARG00000014016, ENSOARG00000018505, ENSOARG00000001142, ENSOARG00000005115, ENSOARG00000013803, ENSOARG00000007880
GOTERM_MF_DIRECT	GO:0042803~protein homodimerization activity	2	0.9807308308815949	ENSOARG00000017957, ENSOARG00000000055

## Sheet: DAVID natural 2
ID	Gene Name	Species	GOTERM_BP_DIRECT	GOTERM_CC_DIRECT	GOTERM_MF_DIRECT	KEGG_PATHWAY
ENSOARG00000016941	ADP-ribosylation factor 1 (W5Q655_SHEEP)	Ovis aries			GO:0003924~GTPase activity,GO:0005525~GTP binding,
ENSOARG00000003217	AT-hook containing transcription factor 1(AHCTF1)	Ovis aries	GO:0032465~regulation of cytokinesis,GO:0051292~nuclear pore complex assembly,	GO:0000776~kinetochore,GO:0000785~chromatin,GO:0005634~nucleus,GO:0005637~nuclear inner membrane,GO:0005640~nuclear outer membrane,GO:0005737~cytoplasm,GO:0016363~nuclear matrix,GO:0031080~nuclear pore outer ring,		oas03013:Nucleocytoplasmic transport,
ENSOARG00000016841	ATP synthase subunit g, mitochondrial-like(LOC101118348)	Ovis aries	GO:0015986~ATP synthesis coupled proton transport,	GO:0000276~mitochondrial proton-transporting ATP synthase complex, coupling factor F(o),	GO:0015078~hydrogen ion transmembrane transporter activity,	oas00190:Oxidative phosphorylation,oas01100:Metabolic pathways,oas04714:Thermogenesis,
ENSOARG00000009371	ATPase Na+/K+ transporting subunit beta 1(ATP1B1)	Ovis aries	GO:0006813~potassium ion transport,GO:0006814~sodium ion transport,GO:0006874~cellular calcium ion homeostasis,GO:0006883~cellular sodium ion homeostasis,GO:0007155~cell adhesion,GO:0010468~regulation of gene expression,GO:0010882~regulation of cardiac muscle contraction by calcium ion signaling,GO:0030007~cellular potassium ion homeostasis,GO:0032781~positive regulation of ATPase activity,GO:003…	GO:0005890~sodium:potassium-exchanging ATPase complex,GO:0014704~intercalated disc,GO:0016323~basolateral plasma membrane,GO:0016324~apical plasma membrane,GO:0016328~lateral plasma membrane,GO:0030315~T-tubule,GO:0031090~organelle membrane,GO:0036126~sperm flagellum,GO:0042383~sarcolemma,	GO:0001671~ATPase activator activity,GO:0008022~protein C-terminus binding,GO:0019901~protein kinase binding,GO:0030674~protein binding, bridging,GO:0051117~ATPase binding,	oas04022:cGMP-PKG signaling pathway,oas04024:cAMP signaling pathway,oas04260:Cardiac muscle contraction,oas04261:Adrenergic signaling in cardiomyocytes,oas04911:Insulin secretion,oas04918:Thyroid hormone synthesis,oas04919:Thyroid hormone signaling pathway,oas04925:Aldosterone synthesis and secretion,oas04960:Aldosterone-regulated sodium reabsorption,oas04961:Endocrine and other factor-regulated …
ENSOARG00000017519	Activating transcription factor 1 (W5Q7W0_SHEEP)	Ovis aries		GO:0005654~nucleoplasm,GO:1990590~ATF1-ATF4 transcription factor complex,	GO:0000977~RNA polymerase II regulatory region sequence-specific DNA binding,GO:0001228~transcriptional activator activity, RNA polymerase II transcription regulatory region sequence-specific binding,GO:0042802~identical protein binding,GO:0046982~protein heterodimerization activity,
ENSOARG00000002215	CDC42 binding protein kinase alpha(CDC42BPA)	Ovis aries	GO:0016477~cell migration,GO:0030036~actin cytoskeleton organization,GO:0031032~actomyosin structure organization,GO:0031532~actin cytoskeleton reorganization,GO:0035556~intracellular signal transduction,	GO:0005737~cytoplasm,GO:0030027~lamellipodium,GO:0042641~actomyosin,	GO:0000287~magnesium ion binding,GO:0004674~protein serine/threonine kinase activity,GO:0004712~protein serine/threonine/tyrosine kinase activity,GO:0005524~ATP binding,GO:0042802~identical protein binding,
ENSOARG00000000391	CREB regulated transcription coactivator 2 (W5NQE6_SHEEP)	Ovis aries	GO:0032793~positive regulation of CREB transcription factor activity,GO:0051289~protein homotetramerization,	GO:0005634~nucleus,GO:0005737~cytoplasm,	GO:0008140~cAMP response element binding protein binding,
ENSOARG00000017448	Cysteine-rich and transmembrane domain-containing protein 1 (W5Q7N4_SHEEP)	Ovis aries		GO:0016021~integral component of membrane,
ENSOARG00000017368	DAZ associated protein 2(DAZAP2)	Ovis aries		GO:0005634~nucleus,GO:0005737~cytoplasm,GO:0016607~nuclear speck,GO:0032991~macromolecular complex,	GO:0030971~receptor tyrosine kinase binding,GO:0031435~mitogen-activated protein kinase kinase kinase binding,GO:0042802~identical protein binding,GO:0043539~protein serine/threonine kinase activator activity,GO:0050699~WW domain binding,
ENSOARG00000019105	DEAD-box helicase 23(DDX23)	Ovis aries		GO:0000785~chromatin,GO:0005654~nucleoplasm,GO:0005682~U5 snRNP,GO:0005730~nucleolus,GO:0046540~U4/U6 x U5 tri-snRNP complex,GO:0071013~catalytic step 2 spliceosome,	GO:0003676~nucleic acid binding,GO:0003724~RNA helicase activity,GO:0005524~ATP binding,GO:0016887~ATPase activity,	oas03040:Spliceosome,
ENSOARG00000017241	DnaJ heat shock protein family (Hsp40) member C18(DNAJC18)	Ovis aries		GO:0016021~integral component of membrane,
ENSOARG00000018798	DnaJ heat shock protein family (Hsp40) member C22(DNAJC22)	Ovis aries		GO:0016021~integral component of membrane,
ENSOARG00000016500	Eukaryotic peptide chain release factor subunit 1 (W5Q4S6_SHEEP)	Ovis aries	GO:0000184~nuclear-transcribed mRNA catabolic process, nonsense-mediated decay,		GO:0003747~translation release factor activity,
ENSOARG00000019065	FKBP prolyl isomerase 11(FKBP11)	Ovis aries	GO:0061077~chaperone-mediated protein folding,	GO:0016021~integral component of membrane,	GO:0003755~peptidyl-prolyl cis-trans isomerase activity,
ENSOARG00000018189	Fas apoptotic inhibitory molecule 2(FAIM2)	Ovis aries	GO:0002931~response to ischemia,GO:0021681~cerebellar granular layer development,GO:0021702~cerebellar Purkinje cell differentiation,GO:0043524~negative regulation of neuron apoptotic process,GO:1902042~negative regulation of extrinsic apoptotic signaling pathway via death domain receptors,	GO:0005783~endoplasmic reticulum,GO:0005794~Golgi apparatus,GO:0016021~integral component of membrane,GO:0045121~membrane raft,
ENSOARG00000016086	GDNF family receptor alpha 3(GFRA3)	Ovis aries	GO:0001764~neuron migration,GO:0007165~signal transduction,GO:0048485~sympathetic nervous system development,	GO:0005829~cytosol,GO:0009897~external side of plasma membrane,	GO:0008046~axon guidance receptor activity,
ENSOARG00000016879	Glutathione peroxidase (W5Q5Y6_SHEEP)	Ovis aries	GO:0006979~response to oxidative stress,		GO:0004602~glutathione peroxidase activity,
ENSOARG00000017482	HIG1 hypoxia inducible domain family member 1C(HIGD1C)	Ovis aries		GO:0005743~mitochondrial inner membrane,GO:0016021~integral component of membrane,
ENSOARG00000016289	Histone RNA hairpin-binding protein RNA-binding domain-containing protein (W5Q453_SHEEP)	Ovis aries			GO:0003729~mRNA binding,
ENSOARG00000018874	IF rod domain-containing protein (W5QC27_SHEEP)	Ovis aries		GO:0005882~intermediate filament,
ENSOARG00000003576	Kinesin-like KIF1-type domain-containing protein (W5P064_SHEEP)	Ovis aries	GO:0007018~microtubule-based movement,
ENSOARG00000017425	LETM1 domain containing 1(LETMD1)	Ovis aries		GO:0005654~nucleoplasm,GO:0005730~nucleolus,GO:0005743~mitochondrial inner membrane,GO:0016021~integral component of membrane,	GO:0043022~ribosome binding,
ENSOARG00000017839	LIM domain and actin binding 1(LIMA1)	Ovis aries	GO:0016477~cell migration,GO:0030299~intestinal cholesterol absorption,GO:0030835~negative regulation of actin filament depolymerization,GO:0031529~ruffle organization,GO:0042632~cholesterol homeostasis,GO:0051017~actin filament bundle assembly,	GO:0001725~stress fiber,GO:0001726~ruffle,GO:0005829~cytosol,GO:0005925~focal adhesion,GO:0031526~brush border membrane,GO:0032154~cleavage furrow,	GO:0003785~actin monomer binding,GO:0046872~metal ion binding,GO:0051015~actin filament binding,
ENSOARG00000003904	LINE-1 retrotransposable element ORF2 protein(LOC101115386)	Ovis aries		GO:0000786~nucleosome,	GO:0003677~DNA binding,GO:0046982~protein heterodimerization activity,
ENSOARG00000017702	La ribonucleoprotein 4(LARP4)	Ovis aries			GO:0003723~RNA binding,
ENSOARG00000017857	Large ribosomal subunit protein eL6 (W5Q8W5_SHEEP)	Ovis aries	GO:0006412~translation,	GO:0005737~cytoplasm,GO:0005840~ribosome,GO:0031090~organelle membrane,	GO:0003735~structural constituent of ribosome,
ENSOARG00000010467	Large ribosomal subunit protein uL22 (W5PLA8_SHEEP)	Ovis aries	GO:0006412~translation,	GO:0015934~large ribosomal subunit,	GO:0003735~structural constituent of ribosome,
ENSOARG00000013803	MIS18 kinetochore protein A(MIS18A)	Ovis aries	GO:0007049~cell cycle,GO:0007059~chromosome segregation,GO:0034080~CENP-A containing nucleosome assembly,GO:0044030~regulation of DNA methylation,GO:0051301~cell division,	GO:0000775~chromosome, centromeric region,GO:0005654~nucleoplasm,GO:0005829~cytosol,	GO:0042802~identical protein binding,GO:0046872~metal ion binding,
ENSOARG00000004388	MYND-type domain-containing protein (W5P2P6_SHEEP)	Ovis aries			GO:0046872~metal ion binding,
ENSOARG00000018607	Macrophage immunometabolism regulator (W5QB81_SHEEP)	Ovis aries	GO:0010764~negative regulation of fibroblast migration,GO:0050728~negative regulation of inflammatory response,GO:1900016~negative regulation of cytokine production involved in inflammatory response,	GO:0005737~cytoplasm,GO:0035869~ciliary transition zone,
ENSOARG00000013792	Melanocortin-2 receptor accessory protein (W5PWF5_SHEEP)	Ovis aries		GO:0005789~endoplasmic reticulum membrane,GO:0005886~plasma membrane,GO:0016021~integral component of membrane,
ENSOARG00000017492	Methyltransferase-like protein 7A(LOC101117657)	Ovis aries		GO:0016021~integral component of membrane,	GO:0008168~methyltransferase activity,
ENSOARG00000000055	Mix paired-like homeobox(MIXL1)	Ovis aries	GO:0002244~hematopoietic progenitor cell differentiation,GO:0007492~endoderm development,GO:0007507~heart development,GO:0035987~endodermal cell differentiation,GO:0042074~cell migration involved in gastrulation,GO:0048565~digestive tract development,GO:1901533~negative regulation of hematopoietic progenitor cell differentiation,GO:2000382~positive regulation of mesoderm development,	GO:0000785~chromatin,GO:0005634~nucleus,GO:0005654~nucleoplasm,	GO:0000978~RNA polymerase II core promoter proximal region sequence-specific DNA binding,GO:0001228~transcriptional activator activity, RNA polymerase II transcription regulatory region sequence-specific binding,GO:0003677~DNA binding,GO:0042803~protein homodimerization activity,GO:0061629~RNA polymerase II sequence-specific DNA binding transcription factor binding,
ENSOARG00000011858	N-terminal Xaa-Pro-Lys N-methyltransferase 2(NTMT2)	Ovis aries	GO:0006480~N-terminal protein amino acid methylation,	GO:0005634~nucleus,	GO:0071885~N-terminal protein N-methyltransferase activity,
ENSOARG00000018288	NCK associated protein 5 like(NCKAP5L)	Ovis aries	GO:0001578~microtubule bundle formation,GO:0007019~microtubule depolymerization,	GO:0005813~centrosome,GO:0035371~microtubule plus-end,
ENSOARG00000015794	NME/NM23 family member 5(NME5)	Ovis aries	GO:0003351~epithelial cilium movement,GO:0006183~GTP biosynthetic process,GO:0006228~UTP biosynthetic process,GO:0006241~CTP biosynthetic process,GO:0007286~spermatid development,GO:0021591~ventricular system development,GO:0060271~cilium assembly,GO:1902176~negative regulation of oxidative stress-induced intrinsic apoptotic signaling pathway,	GO:0005576~extracellular region,GO:0036126~sperm flagellum,	GO:0004550~nucleoside diphosphate kinase activity,
ENSOARG00000009486	NME/NM23 family member 7(NME7)	Ovis aries	GO:0006183~GTP biosynthetic process,GO:0006228~UTP biosynthetic process,GO:0006241~CTP biosynthetic process,	GO:0005813~centrosome,	GO:0004550~nucleoside diphosphate kinase activity,GO:0005524~ATP binding,GO:0046872~metal ion binding,	oas00230:Purine metabolism,oas00240:Pyrimidine metabolism,oas00983:Drug metabolism - other enzymes,oas01100:Metabolic pathways,oas01232:Nucleotide metabolism,oas01240:Biosynthesis of cofactors,
ENSOARG00000017439	Natural resistance-associated macrophage protein 1(LOC101115614)	Ovis aries	GO:0055072~iron ion homeostasis,	GO:0016021~integral component of membrane,	GO:0046873~metal ion transmembrane transporter activity,
ENSOARG00000007773	OLIG1 (W5PD24_SHEEP)	Ovis aries	GO:0006355~regulation of transcription, DNA-templated,GO:0048663~neuron fate commitment,GO:0048709~oligodendrocyte differentiation,
ENSOARG00000013331	PAX3 and PAX7 binding protein 1(PAXBP1)	Ovis aries	GO:0000398~mRNA splicing, via spliceosome,GO:0014842~regulation of skeletal muscle satellite cell proliferation,GO:0031062~positive regulation of histone methylation,GO:0045944~positive regulation of transcription from RNA polymerase II promoter,GO:2000288~positive regulation of myoblast proliferation,	GO:0005634~nucleus,	GO:0003677~DNA binding,
ENSOARG00000017381	POU class 6 homeobox 1(POU6F1)	Ovis aries		GO:0015629~actin cytoskeleton,GO:0016604~nuclear body,	GO:0000977~RNA polymerase II regulatory region sequence-specific DNA binding,GO:0003700~transcription factor activity, sequence-specific DNA binding,
ENSOARG00000000379	Protein FAM170A-like (W5NQD2_SHEEP)	Ovis aries	GO:0045893~positive regulation of transcription, DNA-templated,	GO:0005634~nucleus,
ENSOARG00000019064	Protein Wnt (W5QCM7_SHEEP)	Ovis aries	GO:0016055~Wnt signaling pathway,	GO:0005576~extracellular region,	GO:0003924~GTPase activity,GO:0005102~receptor binding,GO:0005525~GTP binding,
ENSOARG00000018925	RHEB like 1 (W5QC78_SHEEP)	Ovis aries	GO:0031929~TOR signaling,GO:0051092~positive regulation of NF-kappaB transcription factor activity,	GO:0005737~cytoplasm,GO:0016020~membrane,	GO:0003924~GTPase activity,GO:0005525~GTP binding,
ENSOARG00000018239	RNA methyltransferase (W5QA31_SHEEP)	Ovis aries			GO:0008171~O-methyltransferase activity,GO:0008173~RNA methyltransferase activity,
ENSOARG00000018102	Rac GTPase activating protein 1(RACGAP1)	Ovis aries	GO:0035556~intracellular signal transduction,
ENSOARG00000016433	Receptor expression-enhancing protein(REEP2)	Ovis aries	GO:0032386~regulation of intracellular transport,GO:0032596~protein transport into membrane raft,GO:0050913~sensory perception of bitter taste,GO:0050916~sensory perception of sweet taste,GO:0071786~endoplasmic reticulum tubular network organization,	GO:0005789~endoplasmic reticulum membrane,GO:0005881~cytoplasmic microtubule,GO:0005887~integral component of plasma membrane,	GO:0031883~taste receptor binding,
ENSOARG00000019098	Rho family GTPase 1(RND1)	Ovis aries	GO:0007015~actin filament organization,GO:0007162~negative regulation of cell adhesion,GO:0007264~small GTPase mediated signal transduction,GO:0016322~neuron remodeling,	GO:0005886~plasma membrane,GO:0005912~adherens junction,GO:0015629~actin cytoskeleton,GO:0043231~intracellular membrane-bounded organelle,	GO:0003924~GTPase activity,GO:0005102~receptor binding,GO:0005525~GTP binding,	oas04360:Axon guidance,
ENSOARG00000011451	SCY1 like pseudokinase 3(SCYL3)	Ovis aries	GO:0006954~inflammatory response,GO:0021522~spinal cord motor neuron differentiation,GO:0034613~cellular protein localization,GO:0048666~neuron development,	GO:0000139~Golgi membrane,GO:0030027~lamellipodium,	GO:0004672~protein kinase activity,GO:0005524~ATP binding,GO:0042802~identical protein binding,
ENSOARG00000017836	SDE2 telomere maintenance homolog(SDE2)	Ovis aries	GO:0007049~cell cycle,GO:0016485~protein processing,GO:0016567~protein ubiquitination,GO:0031571~mitotic G1 DNA damage checkpoint,GO:0034644~cellular response to UV,	GO:0005634~nucleus,GO:0005794~Golgi apparatus,GO:0005829~cytosol,GO:0005886~plasma membrane,GO:0016607~nuclear speck,	GO:0003684~damaged DNA binding,
ENSOARG00000016856	SIL1 nucleotide exchange factor(SIL1)	Ovis aries				oas04141:Protein processing in endoplasmic reticulum,
ENSOARG00000013894	SR-related CTD associated factor 4(SCAF4)	Ovis aries	GO:2000805~negative regulation of termination of RNA polymerase II transcription, poly(A)-coupled,	GO:0005654~nucleoplasm,	GO:0003723~RNA binding,GO:1990269~RNA polymerase II C-terminal domain phosphoserine binding,
ENSOARG00000017967	SWI/SNF related, matrix associated, actin dependent regulator of chromatin, subfamily d, member 1(SMARCD1)	Ovis aries	GO:0006337~nucleosome disassembly,GO:0045815~positive regulation of gene expression, epigenetic,	GO:0005654~nucleoplasm,GO:0016514~SWI/SNF complex,GO:0071564~npBAF complex,GO:0071565~nBAF complex,	GO:0060090~binding, bridging,	oas03082:ATP-dependent chromatin remodeling,oas04714:Thermogenesis,oas05225:Hepatocellular carcinoma,
ENSOARG00000017355	Small cell adhesion glycoprotein (W5Q7D6_SHEEP)	Ovis aries		GO:0005654~nucleoplasm,GO:0005886~plasma membrane,GO:0016021~integral component of membrane,GO:0030054~cell junction,GO:0030659~cytoplasmic vesicle membrane,
ENSOARG00000001018	Stum, mechanosensory transduction mediator homolog (W5NSB2_SHEEP)	Ovis aries		GO:0016021~integral component of membrane,
ENSOARG00000014016	TIAM Rac1 associated GEF 1(TIAM1)	Ovis aries	GO:0007160~cell-matrix adhesion,GO:0008284~positive regulation of cell proliferation,GO:0010717~regulation of epithelial to mesenchymal transition,GO:0016477~cell migration,GO:0016601~Rac protein signal transduction,GO:0030335~positive regulation of cell migration,GO:0032092~positive regulation of protein binding,GO:0034622~cellular macromolecular complex assembly,GO:0090630~activation of GTPase …	GO:0005829~cytosol,GO:0031234~extrinsic component of cytoplasmic side of plasma membrane,GO:0044291~cell-cell contact zone,	GO:0005085~guanyl-nucleotide exchange factor activity,GO:0019900~kinase binding,	oas04014:Ras signaling pathway,oas04015:Rap1 signaling pathway,oas04024:cAMP signaling pathway,oas04062:Chemokine signaling pathway,oas04530:Tight junction,oas04810:Regulation of actin cytoskeleton,oas05205:Proteoglycans in cancer,
ENSOARG00000013651	Tr-type G domain-containing protein (W5PW07_SHEEP)	Ovis aries			GO:0003924~GTPase activity,GO:0005525~GTP binding,
ENSOARG00000018371	Tr-type G domain-containing protein (W5QAH5_SHEEP)	Ovis aries			GO:0003924~GTPase activity,GO:0005525~GTP binding,
ENSOARG00000018734	Tr-type G domain-containing protein (W5QBM3_SHEEP)	Ovis aries			GO:0003924~GTPase activity,GO:0005525~GTP binding,
ENSOARG00000016823	Transmembrane and death domain 1 (W5Q5S2_SHEEP)	Ovis aries	GO:0007165~signal transduction,	GO:0016021~integral component of membrane,
ENSOARG00000018879	Tubulin alpha chain (W5QC30_SHEEP)	Ovis aries	GO:0007017~microtubule-based process,	GO:0005737~cytoplasm,GO:0005874~microtubule,	GO:0003924~GTPase activity,GO:0005200~structural constituent of cytoskeleton,GO:0005525~GTP binding,
ENSOARG00000013679	URB1 ribosome biogenesis homolog(URB1)	Ovis aries		GO:0001650~fibrillar center,
ENSOARG00000009897	Ubiquitin-fold modifier 1 (W5PJI9_SHEEP)	Ovis aries	GO:0007420~brain development,GO:0033146~regulation of intracellular estrogen receptor signaling pathway,GO:0034976~response to endoplasmic reticulum stress,GO:0042308~negative regulation of protein import into nucleus,GO:0061709~reticulophagy,GO:1990592~protein K69-linked ufmylation,	GO:0005634~nucleus,GO:0005783~endoplasmic reticulum,
ENSOARG00000007844	W5PDA6_SHEEP	Ovis aries		GO:0016021~integral component of membrane,
ENSOARG00000009327	W5PHT9_SHEEP	Ovis aries	GO:0016032~viral process,		GO:0005198~structural molecule activity,
ENSOARG00000016902	W5Q606_SHEEP	Ovis aries		GO:0016021~integral component of membrane,
ENSOARG00000017895	W5Q909_SHEEP	Ovis aries		GO:0016021~integral component of membrane,
ENSOARG00000019059	Wnt family member 1(WNT1)	Ovis aries	GO:0000578~embryonic axis specification,GO:0001658~branching involved in ureteric bud morphogenesis,GO:0001934~positive regulation of protein phosphorylation,GO:0007520~myoblast fusion,GO:0009611~response to wounding,GO:0010592~positive regulation of lamellipodium assembly,GO:0010812~negative regulation of cell-substrate adhesion,GO:0016055~Wnt signaling pathway,GO:0021527~spinal cord association…	GO:0005576~extracellular region,GO:0005737~cytoplasm,GO:0009986~cell surface,	GO:0005102~receptor binding,GO:0005125~cytokine activity,GO:0019904~protein domain specific binding,	oas04150:mTOR signaling pathway,oas04310:Wnt signaling pathway,oas04390:Hippo signaling pathway,oas04550:Signaling pathways regulating pluripotency of stem cells,oas04916:Melanogenesis,oas04934:Cushing syndrome,oas05010:Alzheimer disease,oas05022:Pathways of neurodegeneration - multiple diseases,oas05165:Human papillomavirus infection,oas05200:Pathways in cancer,oas05205:Proteoglycans in cancer,o…
ENSOARG00000015787	Wnt family member 8A(WNT8A)	Ovis aries	GO:0000902~cell morphogenesis,GO:0007492~endoderm development,GO:0009949~polarity specification of anterior/posterior axis,GO:0010085~polarity specification of proximal/distal axis,GO:0016055~Wnt signaling pathway,GO:0032880~regulation of protein localization,GO:0048561~establishment of animal organ orientation,	GO:0005576~extracellular region,	GO:0005102~receptor binding,	oas04150:mTOR signaling pathway,oas04310:Wnt signaling pathway,oas04390:Hippo signaling pathway,oas04550:Signaling pathways regulating pluripotency of stem cells,oas04916:Melanogenesis,oas04934:Cushing syndrome,oas05010:Alzheimer disease,oas05022:Pathways of neurodegeneration - multiple diseases,oas05165:Human papillomavirus infection,oas05200:Pathways in cancer,oas05205:Proteoglycans in cancer,o…
ENSOARG00000018049	acid sensing ion channel subunit 1(ASIC1)	Ovis aries	GO:0001662~behavioral fear response,GO:0001975~response to amphetamine,GO:0007613~memory,GO:0008306~associative learning,GO:0010447~response to acidic pH,GO:0042391~regulation of membrane potential,GO:0046929~negative regulation of neurotransmitter secretion,GO:0050896~response to stimulus,GO:0050909~sensory perception of taste,GO:0050915~sensory perception of sour taste,GO:0070588~calcium ion tr…	GO:0005794~Golgi apparatus,GO:0005887~integral component of plasma membrane,GO:0016021~integral component of membrane,GO:0045202~synapse,	GO:0015280~ligand-gated sodium channel activity,GO:0022839~ion gated channel activity,GO:0044736~acid-sensing ion channel activity,	oas04750:Inflammatory mediator regulation of TRP channels,
ENSOARG00000000040	acyl-CoA binding domain containing 3(ACBD3)	Ovis aries		GO:0000139~Golgi membrane,	GO:0000062~fatty-acyl-CoA binding,GO:0034237~protein kinase A regulatory subunit binding,	oas05132:Salmonella infection,
ENSOARG00000019182	adenylate cyclase 6(ADCY6)	Ovis aries	GO:0006171~cAMP biosynthetic process,GO:0007189~adenylate cyclase-activating G-protein coupled receptor signaling pathway,GO:0007212~dopamine receptor signaling pathway,GO:0035556~intracellular signal transduction,GO:0071380~cellular response to prostaglandin E stimulus,GO:0097746~regulation of blood vessel diameter,GO:1904322~cellular response to forskolin,	GO:0005886~plasma membrane,GO:0016021~integral component of membrane,	GO:0004016~adenylate cyclase activity,GO:0005080~protein kinase C binding,GO:0005524~ATP binding,GO:0046872~metal ion binding,	oas00230:Purine metabolism,oas01100:Metabolic pathways,oas01522:Endocrine resistance,oas04015:Rap1 signaling pathway,oas04022:cGMP-PKG signaling pathway,oas04024:cAMP signaling pathway,oas04062:Chemokine signaling pathway,oas04072:Phospholipase D signaling pathway,oas04114:Oocyte meiosis,oas04211:Longevity regulating pathway,oas04213:Longevity regulating pathway - multiple species,oas04261:Adrene…
ENSOARG00000007455	adenylate cyclase 8(ADCY8)	Ovis aries	GO:0006171~cAMP biosynthetic process,GO:0007616~long-term memory,GO:0007626~locomotory behavior,GO:0010255~glucose mediated signaling pathway,GO:0031915~positive regulation of synaptic plasticity,GO:0032793~positive regulation of CREB transcription factor activity,GO:0035556~intracellular signal transduction,GO:0035774~positive regulation of insulin secretion involved in cellular response to gluc…	GO:0014069~postsynaptic density,GO:0016323~basolateral plasma membrane,GO:0016324~apical plasma membrane,GO:0030424~axon,GO:0030425~dendrite,GO:0032809~neuronal cell body membrane,GO:0048786~presynaptic active zone,GO:0060076~excitatory synapse,GO:0098685~Schaffer collateral - CA1 synapse,GO:0098686~hippocampal mossy fiber to CA3 synapse,GO:0098978~glutamatergic synapse,GO:0099056~integral compon…	GO:0005524~ATP binding,GO:0008294~calcium- and calmodulin-responsive adenylate cyclase activity,GO:0046872~metal ion binding,	oas00230:Purine metabolism,oas01100:Metabolic pathways,oas01522:Endocrine resistance,oas04015:Rap1 signaling pathway,oas04020:Calcium signaling pathway,oas04022:cGMP-PKG signaling pathway,oas04024:cAMP signaling pathway,oas04062:Chemokine signaling pathway,oas04072:Phospholipase D signaling pathway,oas04114:Oocyte meiosis,oas04211:Longevity regulating pathway,oas04213:Longevity regulating pathway…
ENSOARG00000018180	aquaporin 2(AQP2)	Ovis aries	GO:0003097~renal water transport,GO:0006833~water transport,GO:0042631~cellular response to water deprivation,GO:0051289~protein homotetramerization,GO:0071280~cellular response to copper ion,GO:0071288~cellular response to mercury ion,GO:0072205~metanephric collecting duct development,	GO:0005794~Golgi apparatus,GO:0005887~integral component of plasma membrane,GO:0016323~basolateral plasma membrane,GO:0016324~apical plasma membrane,GO:0030659~cytoplasmic vesicle membrane,GO:0048471~perinuclear region of cytoplasm,GO:0055037~recycling endosome,GO:0070062~extracellular exosome,GO:0098576~lumenal side of membrane,	GO:0015168~glycerol transmembrane transporter activity,GO:0015250~water channel activity,	oas04962:Vasopressin-regulated water reabsorption,
ENSOARG00000018171	aquaporin 5(AQP5)	Ovis aries	GO:0006833~water transport,GO:0015670~carbon dioxide transport,GO:0030157~pancreatic juice secretion,GO:0042476~odontogenesis,GO:0046541~saliva secretion,GO:0048593~camera-type eye morphogenesis,GO:0051289~protein homotetramerization,GO:0071476~cellular hypotonic response,	GO:0005783~endoplasmic reticulum,GO:0005887~integral component of plasma membrane,GO:0005902~microvillus,GO:0009925~basal plasma membrane,GO:0016324~apical plasma membrane,GO:0030659~cytoplasmic vesicle membrane,	GO:0015250~water channel activity,GO:0042802~identical protein binding,	oas04970:Salivary secretion,
ENSOARG00000018116	aquaporin 6(AQP6)	Ovis aries	GO:0042476~odontogenesis,	GO:0005886~plasma membrane,GO:0016021~integral component of membrane,	GO:0015267~channel activity,
ENSOARG00000009636	basic leucine zipper nuclear factor 1(BLZF1)	Ovis aries	GO:0007030~Golgi organization,GO:0043001~Golgi to plasma membrane protein transport,	GO:0005654~nucleoplasm,GO:0005794~Golgi apparatus,GO:0043231~intracellular membrane-bounded organelle,	GO:0031625~ubiquitin protein ligase binding,
ENSOARG00000017344	bridging integrator 2(BIN2)	Ovis aries	GO:0006911~phagocytosis, engulfment,GO:0060326~cell chemotaxis,GO:0071800~podosome assembly,GO:0097320~plasma membrane tubulation,	GO:0001891~phagocytic cup,GO:0002102~podosome,GO:0005737~cytoplasm,	GO:0005543~phospholipid binding,
ENSOARG00000015840	bromodomain containing 8(BRD8)	Ovis aries	GO:0043967~histone H4 acetylation,GO:0043968~histone H2A acetylation,GO:0045944~positive regulation of transcription from RNA polymerase II promoter,GO:0051726~regulation of cell cycle,GO:0097067~cellular response to thyroid hormone stimulus,GO:1905168~positive regulation of double-strand break repair via homologous recombination,	GO:0000786~nucleosome,GO:0000812~Swr1 complex,GO:0005739~mitochondrion,GO:0035267~NuA4 histone acetyltransferase complex,	GO:0030374~ligand-dependent nuclear receptor transcription coactivator activity,GO:0046966~thyroid hormone receptor binding,	oas03082:ATP-dependent chromatin remodeling,
ENSOARG00000019143	calcium voltage-gated channel auxiliary subunit beta 3(CACNB3)	Ovis aries	GO:0034765~regulation of ion transmembrane transport,GO:0050852~T cell receptor signaling pathway,	GO:0005737~cytoplasm,GO:0005891~voltage-gated calcium channel complex,	GO:0005245~voltage-gated calcium channel activity,	oas04010:MAPK signaling pathway,oas04260:Cardiac muscle contraction,oas04261:Adrenergic signaling in cardiomyocytes,oas04921:Oxytocin signaling pathway,oas05410:Hypertrophic cardiomyopathy,oas05412:Arrhythmogenic right ventricular cardiomyopathy,oas05414:Dilated cardiomyopathy,
ENSOARG00000016676	catenin alpha 1(CTNNA1)	Ovis aries	GO:0007015~actin filament organization,GO:0090136~epithelial cell-cell adhesion,	GO:0005829~cytosol,GO:0005886~plasma membrane,GO:0005912~adherens junction,GO:0015629~actin cytoskeleton,	GO:0005198~structural molecule activity,GO:0008013~beta-catenin binding,GO:0045296~cadherin binding,GO:0051015~actin filament binding,	oas04390:Hippo signaling pathway,oas04520:Adherens junction,oas04670:Leukocyte transendothelial migration,oas05100:Bacterial invasion of epithelial cells,oas05200:Pathways in cancer,oas05213:Endometrial cancer,oas05226:Gastric cancer,oas05412:Arrhythmogenic right ventricular cardiomyopathy,
ENSOARG00000015982	cell division cycle 23(CDC23)	Ovis aries	GO:0007080~mitotic metaphase plate congression,GO:0030071~regulation of mitotic metaphase/anaphase transition,GO:0051301~cell division,GO:0070979~protein K11-linked ubiquitination,	GO:0005680~anaphase-promoting complex,		oas04110:Cell cycle,oas04114:Oocyte meiosis,oas04120:Ubiquitin mediated proteolysis,oas04914:Progesterone-mediated oocyte maturation,oas05166:Human T-cell leukemia virus 1 infection,
ENSOARG00000016166	cell division cycle 25C(CDC25C)	Ovis aries	GO:0000086~G2/M transition of mitotic cell cycle,GO:0007049~cell cycle,GO:0051301~cell division,GO:1902751~positive regulation of cell cycle G2/M phase transition,	GO:0005758~mitochondrial intermembrane space,GO:0016607~nuclear speck,	GO:0004725~protein tyrosine phosphatase activity,GO:0019901~protein kinase binding,GO:0050699~WW domain binding,	oas04110:Cell cycle,oas04114:Oocyte meiosis,oas04914:Progesterone-mediated oocyte maturation,oas05170:Human immunodeficiency virus 1 infection,oas05206:MicroRNAs in cancer,
ENSOARG00000017904	ceramide synthase 5(CERS5)	Ovis aries	GO:0046513~ceramide biosynthetic process,	GO:0005634~nucleus,GO:0005789~endoplasmic reticulum membrane,GO:0016021~integral component of membrane,	GO:0003677~DNA binding,GO:0050291~sphingosine N-acyltransferase activity,	oas00600:Sphingolipid metabolism,oas01100:Metabolic pathways,oas04071:Sphingolipid signaling pathway,
ENSOARG00000009100	chemokine (C motif) ligand 1(XCL1)	Ovis aries	GO:0006955~immune response,	GO:0005615~extracellular space,	GO:0008009~chemokine activity,	oas04060:Cytokine-cytokine receptor interaction,oas04061:Viral protein interaction with cytokine and cytokine receptor,oas04062:Chemokine signaling pathway,
ENSOARG00000017327	chymotrypsin like elastase 1(CELA1)	Ovis aries	GO:0000122~negative regulation of transcription from RNA polymerase II promoter,GO:0006954~inflammatory response,GO:0009791~post-embryonic development,GO:0016055~Wnt signaling pathway,GO:0031017~exocrine pancreas development,GO:0035264~multicellular organism growth,GO:0042127~regulation of cell proliferation,GO:0045595~regulation of cell differentiation,GO:0045766~positive regulation of angiogene…		GO:0004252~serine-type endopeptidase activity,
ENSOARG00000013554	cilia and flagella associated protein 298(CFAP298)	Ovis aries	GO:0003352~regulation of cilium movement,	GO:0031514~motile cilium,
ENSOARG00000010135	coagulation factor V(F5)	Ovis aries	GO:0007596~blood coagulation,GO:0008015~blood circulation,	GO:0005615~extracellular space,GO:0005886~plasma membrane,GO:0016021~integral component of membrane,GO:0031091~platelet alpha granule,	GO:0005507~copper ion binding,GO:0015234~thiamine transmembrane transporter activity,	oas04610:Complement and coagulation cascades,
ENSOARG00000001499	coenzyme Q8A(COQ8A)	Ovis aries	GO:0006744~ubiquinone biosynthetic process,	GO:0005739~mitochondrion,GO:0016020~membrane,	GO:0016301~kinase activity,GO:0043531~ADP binding,
ENSOARG00000009768	coiled-coil domain containing 181(CCDC181)	Ovis aries		GO:0005737~cytoplasm,GO:0005856~cytoskeleton,GO:0042995~cell projection,
ENSOARG00000019094	coiled-coil domain containing 65(CCDC65)	Ovis aries	GO:0070286~axonemal dynein complex assembly,	GO:0005858~axonemal dynein complex,GO:0031514~motile cilium,
ENSOARG00000018804	complement C1q like 4(C1QL4)	Ovis aries	GO:0045599~negative regulation of fat cell differentiation,GO:0048147~negative regulation of fibroblast proliferation,GO:0070373~negative regulation of ERK1 and ERK2 cascade,	GO:0005615~extracellular space,	GO:0042802~identical protein binding,
ENSOARG00000003967	consortin, connexin sorting protein(CNST)	Ovis aries	GO:0042998~positive regulation of Golgi to plasma membrane protein transport,	GO:0005802~trans-Golgi network,GO:0005886~plasma membrane,GO:0016021~integral component of membrane,GO:0030133~transport vesicle,GO:0032991~macromolecular complex,	GO:0019902~phosphatase binding,GO:0071253~connexin binding,
ENSOARG00000017411	cysteine and serine rich nuclear protein 2(CSRNP2)	Ovis aries		GO:0005634~nucleus,	GO:0001228~transcriptional activator activity, RNA polymerase II transcription regulatory region sequence-specific binding,GO:0019902~phosphatase binding,GO:0043565~sequence-specific DNA binding,
ENSOARG00000016862	cytochrome c oxidase assembly protein COX14(LOC101119459)	Ovis aries		GO:0016021~integral component of membrane,GO:0031966~mitochondrial membrane,		oas04714:Thermogenesis,
ENSOARG00000009230	dermatopontin(DPT)	Ovis aries	GO:0008285~negative regulation of cell proliferation,GO:0030199~collagen fibril organization,	GO:0005576~extracellular region,
ENSOARG00000018505	diphosphoinositol pentakisphosphate kinase 2(PPIP5K2)	Ovis aries		GO:0005829~cytosol,	GO:0000827~inositol-1,3,4,5,6-pentakisphosphate kinase activity,GO:0000829~inositol heptakisphosphate kinase activity,GO:0000832~inositol hexakisphosphate 5-kinase activity,GO:0005524~ATP binding,GO:0033857~diphosphoinositol-pentakisphosphate kinase activity,GO:0052723~inositol hexakisphosphate 1-kinase activity,GO:0052724~inositol hexakisphosphate 3-kinase activity,	oas04070:Phosphatidylinositol signaling system,
ENSOARG00000017540	disco interacting protein 2 homolog B(DIP2B)	Ovis aries	GO:0030517~negative regulation of axon extension,GO:2000758~positive regulation of peptidyl-lysine acetylation,	GO:0005634~nucleus,GO:0005737~cytoplasm,GO:0030424~axon,GO:0030425~dendrite,GO:0043204~perikaryon,	GO:0043014~alpha-tubulin binding,
ENSOARG00000016470	early growth response 1(EGR1)	Ovis aries	GO:0000122~negative regulation of transcription from RNA polymerase II promoter,GO:0002931~response to ischemia,GO:0009749~response to glucose,GO:0030217~T cell differentiation,GO:0030509~BMP signaling pathway,GO:0032722~positive regulation of chemokine production,GO:0032731~positive regulation of interleukin-1 beta production,GO:0032868~response to insulin,GO:0032922~circadian regulation of gene…	GO:0000785~chromatin,GO:0005634~nucleus,GO:0005654~nucleoplasm,GO:0005737~cytoplasm,	GO:0000977~RNA polymerase II regulatory region sequence-specific DNA binding,GO:0001228~transcriptional activator activity, RNA polymerase II transcription regulatory region sequence-specific binding,GO:0003677~DNA binding,GO:0008270~zinc ion binding,GO:0010385~double-stranded methylated DNA binding,GO:0035035~histone acetyltransferase binding,GO:0044729~hemi-methylated DNA-binding,GO:0046872~met…	oas04371:Apelin signaling pathway,oas04912:GnRH signaling pathway,oas04928:Parathyroid hormone synthesis, secretion and action,oas04933:AGE-RAGE signaling pathway in diabetic complications,oas05020:Prion disease,oas05166:Human T-cell leukemia virus 1 infection,
ENSOARG00000017251	endothelial cell surface expressed chemotaxis and apoptosis regulator(ECSCR)	Ovis aries		GO:0016021~integral component of membrane,
ENSOARG00000013569	eva-1 homolog C(EVA1C)	Ovis aries		GO:0016021~integral component of membrane,	GO:0030246~carbohydrate binding,
ENSOARG00000015693	family with sequence similarity 13 member B(FAM13B)	Ovis aries	GO:0007165~signal transduction,
ENSOARG00000018625	family with sequence similarity 186 member B(FAM186B)	Ovis aries		GO:0032991~macromolecular complex,
ENSOARG00000013504	ferritin light chain-like(LOC114118748)	Ovis aries	GO:0006826~iron ion transport,GO:0006879~cellular iron ion homeostasis,		GO:0008199~ferric iron binding,	oas04216:Ferroptosis,oas04217:Necroptosis,oas04978:Mineral absorption,
ENSOARG00000018401	formin like 3(FMNL3)	Ovis aries	GO:0008360~regulation of cell shape,GO:0016477~cell migration,GO:0030036~actin cytoskeleton organization,	GO:0005794~Golgi apparatus,GO:0005829~cytosol,GO:0005886~plasma membrane,	GO:0003779~actin binding,GO:0031267~small GTPase binding,GO:0032794~GTPase activating protein binding,
ENSOARG00000017957	glycerol-3-phosphate dehydrogenase 1(GPD1)	Ovis aries	GO:0006094~gluconeogenesis,GO:0006127~glycerophosphate shuttle,GO:0045821~positive regulation of glycolytic process,GO:0046168~glycerol-3-phosphate catabolic process,GO:0071320~cellular response to cAMP,GO:0071356~cellular response to tumor necrosis factor,	GO:0009331~glycerol-3-phosphate dehydrogenase complex,	GO:0004367~glycerol-3-phosphate dehydrogenase [NAD+] activity,GO:0042803~protein homodimerization activity,GO:0051287~NAD binding,
ENSOARG00000018437	gypsy retrotransposon integrase 1(GIN1)	Ovis aries	GO:0015074~DNA integration,		GO:0003676~nucleic acid binding,
ENSOARG00000016537	heat shock protein family A (Hsp70) member 9(HSPA9)	Ovis aries	GO:0006457~protein folding,GO:0006611~protein export from nucleus,GO:0016226~iron-sulfur cluster assembly,GO:0030218~erythrocyte differentiation,GO:0045647~negative regulation of erythrocyte differentiation,GO:1902037~negative regulation of hematopoietic stem cell differentiation,GO:1903707~negative regulation of hemopoiesis,	GO:0042645~mitochondrial nucleoid,	GO:0005524~ATP binding,GO:0016887~ATPase activity,GO:0031625~ubiquitin protein ligase binding,GO:0051082~unfolded protein binding,	oas03018:RNA degradation,oas05152:Tuberculosis,
ENSOARG00000015434	heterogeneous nuclear ribonucleoprotein A0(HNRNPA0)	Ovis aries		GO:0005654~nucleoplasm,	GO:0019901~protein kinase binding,GO:0035925~mRNA 3'-UTR AU-rich region binding,
ENSOARG00000017859	histone H3.3A(H3F3A)	Ovis aries		GO:0000786~nucleosome,GO:0005634~nucleus,	GO:0003677~DNA binding,GO:0046982~protein heterodimerization activity,	oas04613:Neutrophil extracellular trap formation,oas05034:Alcoholism,oas05202:Transcriptional misregulation in cancer,oas05322:Systemic lupus erythematosus,
ENSOARG00000013875	hormonally up-regulated Neu-associated kinase(HUNK)	Ovis aries			GO:0004674~protein serine/threonine kinase activity,GO:0005524~ATP binding,
ENSOARG00000001142	inositol-trisphosphate 3-kinase B(ITPKB)	Ovis aries	GO:0000165~MAPK cascade,GO:0001932~regulation of protein phosphorylation,GO:0002262~myeloid cell homeostasis,GO:0007166~cell surface receptor signaling pathway,GO:0032957~inositol trisphosphate metabolic process,GO:0032958~inositol phosphate biosynthetic process,GO:0033030~negative regulation of neutrophil apoptotic process,GO:0035726~common myeloid progenitor cell proliferation,GO:0045059~positi…	GO:0005634~nucleus,GO:0005829~cytosol,GO:0016020~membrane,	GO:0008440~inositol-1,4,5-trisphosphate 3-kinase activity,	oas00562:Inositol phosphate metabolism,oas01100:Metabolic pathways,oas04020:Calcium signaling pathway,oas04070:Phosphatidylinositol signaling system,
ENSOARG00000013188	interferon alpha and beta receptor subunit 1(IFNAR1)	Ovis aries	GO:0032496~response to lipopolysaccharide,GO:0035457~cellular response to interferon-alpha,GO:0060337~type I interferon signaling pathway,GO:1901857~positive regulation of cellular respiration,	GO:0005764~lysosome,GO:0005770~late endosome,GO:0005887~integral component of plasma membrane,	GO:0004905~type I interferon receptor activity,GO:0019962~type I interferon binding,	oas04060:Cytokine-cytokine receptor interaction,oas04151:PI3K-Akt signaling pathway,oas04217:Necroptosis,oas04380:Osteoclast differentiation,oas04620:Toll-like receptor signaling pathway,oas04621:NOD-like receptor signaling pathway,oas04630:JAK-STAT signaling pathway,oas04650:Natural killer cell mediated cytotoxicity,oas05160:Hepatitis C,oas05161:Hepatitis B,oas05162:Measles,oas05164:Influenza A,…
ENSOARG00000013309	interferon alpha and beta receptor subunit 2(IFNAR2)	Ovis aries	GO:0035455~response to interferon-alpha,GO:0035456~response to interferon-beta,GO:0051607~defense response to virus,GO:0060337~type I interferon signaling pathway,	GO:0005887~integral component of plasma membrane,	GO:0004905~type I interferon receptor activity,GO:0019901~protein kinase binding,	oas04060:Cytokine-cytokine receptor interaction,oas04151:PI3K-Akt signaling pathway,oas04217:Necroptosis,oas04380:Osteoclast differentiation,oas04620:Toll-like receptor signaling pathway,oas04621:NOD-like receptor signaling pathway,oas04630:JAK-STAT signaling pathway,oas04650:Natural killer cell mediated cytotoxicity,oas05160:Hepatitis C,oas05162:Measles,oas05164:Influenza A,oas05165:Human papill…
ENSOARG00000013246	interleukin 10 receptor subunit beta(IL10RB)	Ovis aries	GO:0007596~blood coagulation,	GO:0016021~integral component of membrane,		oas04060:Cytokine-cytokine receptor interaction,oas04061:Viral protein interaction with cytokine and cytokine receptor,oas04630:JAK-STAT signaling pathway,oas05145:Toxoplasmosis,oas05152:Tuberculosis,oas05163:Human cytomegalovirus infection,
ENSOARG00000015370	kelch like family member 3(KLHL3)	Ovis aries	GO:0006511~ubiquitin-dependent protein catabolic process,GO:0050801~ion homeostasis,GO:0070294~renal sodium ion absorption,GO:0070936~protein K48-linked ubiquitination,GO:0072156~distal tubule morphogenesis,	GO:0005829~cytosol,GO:0005856~cytoskeleton,GO:0031463~Cul3-RING ubiquitin ligase complex,	GO:0097602~cullin family protein binding,
ENSOARG00000007911	keratin-associated protein 11-1(LOC101103772)	Ovis aries	GO:0031424~keratinization,	GO:0005829~cytosol,
ENSOARG00000007941	keratin-associated protein 7-1-like(LOC101104027)	Ovis aries		GO:0005882~intermediate filament,
ENSOARG00000011666	kinesin associated protein 3(KIFAP3)	Ovis aries	GO:0007017~microtubule-based process,GO:0008104~protein localization,GO:0008285~negative regulation of cell proliferation,GO:0043066~negative regulation of apoptotic process,GO:0046587~positive regulation of calcium-dependent cell-cell adhesion,	GO:0000794~condensed nuclear chromosome,GO:0005783~endoplasmic reticulum,GO:0005794~Golgi apparatus,GO:0005813~centrosome,GO:0005876~spindle microtubule,GO:0005930~axoneme,GO:0016939~kinesin II complex,GO:0032391~photoreceptor connecting cilium,GO:0036064~ciliary basal body,GO:1990075~periciliary membrane compartment,	GO:0019894~kinesin binding,GO:0019903~protein phosphatase binding,	oas04814:Motor proteins,
ENSOARG00000015873	kinesin family member 20A(KIF20A)	Ovis aries	GO:0000281~mitotic cytokinesis,GO:0001578~microtubule bundle formation,GO:0007018~microtubule-based movement,GO:0032465~regulation of cytokinesis,	GO:0005654~nucleoplasm,GO:0005794~Golgi apparatus,GO:0005819~spindle,GO:0005874~microtubule,GO:0030496~midbody,GO:0032154~cleavage furrow,GO:0045171~intercellular bridge,	GO:0003777~microtubule motor activity,GO:0005524~ATP binding,GO:0008017~microtubule binding,GO:0019901~protein kinase binding,	oas04814:Motor proteins,
ENSOARG00000004655	kinesin family member 26B(KIF26B)	Ovis aries	GO:0007018~microtubule-based movement,GO:0022409~positive regulation of cell-cell adhesion,GO:0030010~establishment of cell polarity,GO:0072092~ureteric bud invasion,		GO:0003774~motor activity,GO:0005524~ATP binding,GO:0008017~microtubule binding,	oas04814:Motor proteins,
ENSOARG00000017723	left-right determination factor 2(LOC101111566)	Ovis aries		GO:0005615~extracellular space,	GO:0005125~cytokine activity,GO:0005160~transforming growth factor beta receptor binding,GO:0008083~growth factor activity,	oas04350:TGF-beta signaling pathway,oas04550:Signaling pathways regulating pluripotency of stem cells,
ENSOARG00000016849	leucine rich repeat transmembrane neuronal 2(LRRTM2)	Ovis aries	GO:0002091~negative regulation of receptor internalization,GO:0050808~synapse organization,GO:0051965~positive regulation of synapse assembly,GO:0060291~long-term synaptic potentiation,	GO:0098982~GABA-ergic synapse,GO:0099060~integral component of postsynaptic specialization membrane,
ENSOARG00000018920	limb development membrane protein 1 like(LMBR1L)	Ovis aries	GO:0006898~receptor-mediated endocytosis,GO:0007165~signal transduction,	GO:0005789~endoplasmic reticulum membrane,GO:0005887~integral component of plasma membrane,	GO:0004888~transmembrane signaling receptor activity,
ENSOARG00000000220	lin-9 DREAM MuvB core complex component(LIN9)	Ovis aries	GO:0006351~transcription, DNA-templated,	GO:0005634~nucleus,GO:0005654~nucleoplasm,GO:0017053~transcriptional repressor complex,		oas04218:Cellular senescence,
ENSOARG00000009179	lymphotactin-like(LOC101122122)	Ovis aries	GO:0006955~immune response,	GO:0005615~extracellular space,	GO:0008009~chemokine activity,	oas04060:Cytokine-cytokine receptor interaction,oas04061:Viral protein interaction with cytokine and cytokine receptor,oas04062:Chemokine signaling pathway,
ENSOARG00000016394	lysine demethylase 3B(KDM3B)	Ovis aries		GO:0005654~nucleoplasm,	GO:0032454~histone demethylase activity (H3-K9 specific),	oas04714:Thermogenesis,
ENSOARG00000018975	lysine methyltransferase 2D(KMT2D)	Ovis aries	GO:0006325~chromatin organization,GO:0008284~positive regulation of cell proliferation,GO:0033148~positive regulation of intracellular estrogen receptor signaling pathway,GO:0043627~response to estrogen,GO:0044648~histone H3-K4 dimethylation,GO:0045944~positive regulation of transcription from RNA polymerase II promoter,GO:0080182~histone H3-K4 trimethylation,GO:0097692~histone H3-K4 monomethylat…	GO:0044666~MLL3/4 complex,	GO:0000976~transcription regulatory region sequence-specific DNA binding,GO:0042800~histone methyltransferase activity (H3-K4 specific),GO:0046872~metal ion binding,	oas00310:Lysine degradation,oas01100:Metabolic pathways,oas04934:Cushing syndrome,
ENSOARG00000017094	marginal zone B and B1 cell specific protein(MZB1)	Ovis aries	GO:0002639~positive regulation of immunoglobulin production,GO:0008284~positive regulation of cell proliferation,GO:0030888~regulation of B cell proliferation,GO:0033622~integrin activation,GO:0046626~regulation of insulin receptor signaling pathway,	GO:0005576~extracellular region,GO:0005788~endoplasmic reticulum lumen,GO:0034663~endoplasmic reticulum chaperone complex,
ENSOARG00000016931	matrin 3(MATR3)	Ovis aries		GO:0005634~nucleus,	GO:0003723~RNA binding,GO:0008270~zinc ion binding,	oas05014:Amyotrophic lateral sclerosis,
ENSOARG00000005115	methyltransferase 18, RPL3 N3(tau)-histidine(METTL18)	Ovis aries	GO:0006417~regulation of translation,GO:0018026~peptidyl-lysine monomethylation,GO:0090069~regulation of ribosome biogenesis,GO:2000232~regulation of rRNA processing,	GO:0005730~nucleolus,GO:0005829~cytosol,GO:0032991~macromolecular complex,	GO:0018064~protein-histidine N-methyltransferase activity,GO:0031072~heat shock protein binding,
ENSOARG00000018702	microspherule protein 1(MCRS1)	Ovis aries		GO:0031011~Ino80 complex,GO:0071339~MLL1 complex,	GO:0002151~G-quadruplex RNA binding,	oas03082:ATP-dependent chromatin remodeling,
ENSOARG00000017470	natural resistance-associated macrophage protein 2-like(LOC101116391)	Ovis aries	GO:0055072~iron ion homeostasis,	GO:0016021~integral component of membrane,	GO:0046873~metal ion transmembrane transporter activity,	oas04142:Lysosome,oas04216:Ferroptosis,oas04978:Mineral absorption,oas05010:Alzheimer disease,oas05012:Parkinson disease,
ENSOARG00000017456	natural resistance-associated macrophage protein 2-like(LOC101116975)	Ovis aries	GO:0055072~iron ion homeostasis,	GO:0016021~integral component of membrane,	GO:0046873~metal ion transmembrane transporter activity,	oas04142:Lysosome,oas04216:Ferroptosis,oas04978:Mineral absorption,oas05010:Alzheimer disease,oas05012:Parkinson disease,
ENSOARG00000017394	neuregulin 2(NRG2)	Ovis aries	GO:0007399~nervous system development,	GO:0005576~extracellular region,GO:0016021~integral component of membrane,	GO:0008083~growth factor activity,	oas01521:EGFR tyrosine kinase inhibitor resistance,oas04012:ErbB signaling pathway,oas05014:Amyotrophic lateral sclerosis,
ENSOARG00000018705	nudix hydrolase 12(NUDT12)	Ovis aries		GO:0005777~peroxisome,	GO:0000210~NAD+ diphosphatase activity,GO:0046872~metal ion binding,	oas00760:Nicotinate and nicotinamide metabolism,oas01100:Metabolic pathways,oas04146:Peroxisome,
ENSOARG00000018405	peptidylglycine alpha-amidating monooxygenase(PAM)	Ovis aries	GO:0001519~peptide amidation,GO:0010043~response to zinc ion,	GO:0016021~integral component of membrane,GO:0030658~transport vesicle membrane,	GO:0004504~peptidylglycine monooxygenase activity,GO:0004598~peptidylamidoglycolate lyase activity,GO:0005507~copper ion binding,GO:0008270~zinc ion binding,GO:0031418~L-ascorbic acid binding,
ENSOARG00000017298	pleckstrin and Sec7 domain containing 2(PSD2)	Ovis aries	GO:0032012~regulation of ARF protein signal transduction,	GO:0030425~dendrite,GO:0032154~cleavage furrow,GO:0032587~ruffle membrane,GO:0043025~neuronal cell body,GO:0098794~postsynapse,GO:0098978~glutamatergic synapse,	GO:0005085~guanyl-nucleotide exchange factor activity,GO:0005543~phospholipid binding,	oas04144:Endocytosis,
ENSOARG00000017013	poly(A) binding protein interacting protein 2(PAIP2)	Ovis aries	GO:0007283~spermatogenesis,GO:0007613~memory,GO:0045947~negative regulation of translational initiation,GO:1900271~regulation of long-term synaptic potentiation,	GO:0005737~cytoplasm,	GO:0000900~translation repressor activity, nucleic acid binding,GO:0003729~mRNA binding,
ENSOARG00000000811	poly(ADP-ribose) polymerase 1(PARP1)	Ovis aries	GO:0006302~double-strand break repair,GO:0006915~apoptotic process,GO:0018312~peptidyl-serine ADP-ribosylation,GO:0018424~peptidyl-glutamic acid poly-ADP-ribosylation,GO:0030592~DNA ADP-ribosylation,GO:0032869~cellular response to insulin stimulus,GO:0032880~regulation of protein localization,GO:0034599~cellular response to oxidative stress,GO:0034644~cellular response to UV,GO:0043504~mitochondr…	GO:0005635~nuclear envelope,GO:0005667~transcription factor complex,GO:0005730~nucleolus,GO:0005739~mitochondrion,GO:0016604~nuclear body,GO:0032993~protein-DNA complex,GO:0035861~site of double-strand break,	GO:0003677~DNA binding,GO:0003950~NAD+ ADP-ribosyltransferase activity,GO:0008270~zinc ion binding,GO:0019901~protein kinase binding,GO:0042802~identical protein binding,GO:0047485~protein N-terminus binding,GO:0051287~NAD binding,GO:0061629~RNA polymerase II sequence-specific DNA binding transcription factor binding,GO:1990404~protein ADP-ribosylase activity,	oas03410:Base excision repair,oas04064:NF-kappa B signaling pathway,oas04210:Apoptosis,oas04217:Necroptosis,oas05415:Diabetic cardiomyopathy,
ENSOARG00000015546	polycystin 2 like 2, transient receptor potential cation channel(PKD2L2)	Ovis aries		GO:0016021~integral component of membrane,	GO:0005509~calcium ion binding,
ENSOARG00000017314	polypeptide N-acetylgalactosaminyltransferase 6(GALNT6)	Ovis aries	GO:0006486~protein glycosylation,	GO:0000139~Golgi membrane,GO:0016021~integral component of membrane,GO:0048471~perinuclear region of cytoplasm,	GO:0004653~polypeptide N-acetylgalactosaminyltransferase activity,GO:0030246~carbohydrate binding,	oas00512:Mucin type O-glycan biosynthesis,oas00514:Other types of O-glycan biosynthesis,oas01100:Metabolic pathways,
ENSOARG00000018744	potassium voltage-gated channel subfamily H member 3(KCNH3)	Ovis aries	GO:0034765~regulation of ion transmembrane transport,	GO:0016021~integral component of membrane,	GO:0005249~voltage-gated potassium channel activity,
ENSOARG00000018524	pre-mRNA processing factor 40 homolog B(PRPF40B)	Ovis aries	GO:0045292~mRNA cis splicing, via spliceosome,	GO:0005634~nucleus,		oas03040:Spliceosome,
ENSOARG00000001381	presenilin 2(PSEN2)	Ovis aries	GO:0007219~Notch signaling pathway,GO:0016485~protein processing,GO:0035556~intracellular signal transduction,GO:0042987~amyloid precursor protein catabolic process,	GO:0000139~Golgi membrane,GO:0005789~endoplasmic reticulum membrane,GO:0016021~integral component of membrane,	GO:0042500~aspartic endopeptidase activity, intramembrane cleaving,	oas04330:Notch signaling pathway,oas04722:Neurotrophin signaling pathway,oas05010:Alzheimer disease,oas05022:Pathways of neurodegeneration - multiple diseases,
ENSOARG00000019034	protein kinase AMP-activated non-catalytic subunit gamma 1(PRKAG1)	Ovis aries	GO:0010628~positive regulation of gene expression,GO:0031669~cellular response to nutrient levels,GO:0051170~nuclear import,GO:0071900~regulation of protein serine/threonine kinase activity,	GO:0005634~nucleus,GO:0031588~nucleotide-activated protein kinase complex,	GO:0004672~protein kinase activity,GO:0016301~kinase activity,GO:0019901~protein kinase binding,GO:0032559~adenyl ribonucleotide binding,	oas04068:FoxO signaling pathway,oas04152:AMPK signaling pathway,oas04211:Longevity regulating pathway,oas04213:Longevity regulating pathway - multiple species,oas04371:Apelin signaling pathway,oas04530:Tight junction,oas04710:Circadian rhythm,oas04714:Thermogenesis,oas04910:Insulin signaling pathway,oas04920:Adipocytokine signaling pathway,oas04921:Oxytocin signaling pathway,oas04922:Glucagon sig…
ENSOARG00000013578	purine rich element binding protein A(PURA)	Ovis aries	GO:0000122~negative regulation of transcription from RNA polymerase II promoter,GO:0006268~DNA unwinding involved in DNA replication,GO:0007399~nervous system development,GO:0008284~positive regulation of cell proliferation,GO:0030154~cell differentiation,GO:0043433~negative regulation of sequence-specific DNA binding transcription factor activity,GO:0045892~negative regulation of transcription, …	GO:0005634~nucleus,GO:0005737~cytoplasm,GO:0032839~dendrite cytoplasm,GO:0043025~neuronal cell body,GO:0098794~postsynapse,GO:0098978~glutamatergic synapse,	GO:0000900~translation repressor activity, nucleic acid binding,GO:0000977~RNA polymerase II regulatory region sequence-specific DNA binding,GO:0003690~double-stranded DNA binding,GO:0003691~double-stranded telomeric DNA binding,GO:0003697~single-stranded DNA binding,GO:0003700~transcription factor activity, sequence-specific DNA binding,GO:0003723~RNA binding,GO:0032422~purine-rich negative regu…
ENSOARG00000017774	pyrroline-5-carboxylate reductase 2(PYCR2)	Ovis aries	GO:0055129~L-proline biosynthetic process,		GO:0004735~pyrroline-5-carboxylate reductase activity,	oas00330:Arginine and proline metabolism,oas01100:Metabolic pathways,oas01230:Biosynthesis of amino acids,
ENSOARG00000008881	regulator of G protein signaling 7(RGS7)	Ovis aries	GO:0007186~G-protein coupled receptor signaling pathway,GO:0009968~negative regulation of signal transduction,GO:0035556~intracellular signal transduction,
ENSOARG00000003802	saccharopine dehydrogenase (putative)(SCCPDH)	Ovis aries		GO:0005811~lipid particle,GO:0016021~integral component of membrane,GO:0030496~midbody,	GO:0016491~oxidoreductase activity,
ENSOARG00000011075	selectin E(SELE)	Ovis aries	GO:0002092~positive regulation of receptor internalization,GO:0007155~cell adhesion,GO:0007157~heterophilic cell-cell adhesion via plasma membrane cell adhesion molecules,GO:0007202~activation of phospholipase C activity,GO:0030029~actin filament-based process,GO:0050901~leukocyte tethering or rolling,GO:0070555~response to interleukin-1,	GO:0005615~extracellular space,GO:0005886~plasma membrane,GO:0005887~integral component of plasma membrane,GO:0005901~caveola,GO:0005905~clathrin-coated pit,GO:0016021~integral component of membrane,GO:0030863~cortical cytoskeleton,GO:0048471~perinuclear region of cytoplasm,	GO:0004888~transmembrane signaling receptor activity,GO:0005509~calcium ion binding,GO:0030246~carbohydrate binding,GO:0033691~sialic acid binding,GO:0043274~phospholipase binding,GO:0070492~oligosaccharide binding,	oas04514:Cell adhesion molecules,oas04668:TNF signaling pathway,oas04933:AGE-RAGE signaling pathway in diabetic complications,oas05143:African trypanosomiasis,oas05144:Malaria,oas05417:Lipid and atherosclerosis,oas05418:Fluid shear stress and atherosclerosis,
ENSOARG00000010897	selectin L(SELL)	Ovis aries	GO:0016339~calcium-dependent cell-cell adhesion via plasma membrane cell adhesion molecules,GO:0033198~response to ATP,GO:0050900~leukocyte migration,GO:0050901~leukocyte tethering or rolling,	GO:0005886~plasma membrane,GO:0005887~integral component of plasma membrane,GO:0009897~external side of plasma membrane,GO:0016021~integral component of membrane,	GO:0002020~protease binding,GO:0005509~calcium ion binding,GO:0030246~carbohydrate binding,GO:0046872~metal ion binding,GO:0050839~cell adhesion molecule binding,GO:0070492~oligosaccharide binding,	oas04514:Cell adhesion molecules,
ENSOARG00000010726	selectin P(SELP)	Ovis aries	GO:0002687~positive regulation of leukocyte migration,GO:0006954~inflammatory response,GO:0007157~heterophilic cell-cell adhesion via plasma membrane cell adhesion molecules,GO:0010572~positive regulation of platelet activation,GO:0014068~positive regulation of phosphatidylinositol 3-kinase signaling,GO:0016339~calcium-dependent cell-cell adhesion via plasma membrane cell adhesion molecules,GO:00…	GO:0005615~extracellular space,GO:0005887~integral component of plasma membrane,GO:0009897~external side of plasma membrane,GO:0031092~platelet alpha granule membrane,	GO:0001530~lipopolysaccharide binding,GO:0005509~calcium ion binding,GO:0008201~heparin binding,GO:0033691~sialic acid binding,GO:0042806~fucose binding,GO:0048306~calcium-dependent protein binding,GO:0070492~oligosaccharide binding,	oas04514:Cell adhesion molecules,oas04613:Neutrophil extracellular trap formation,oas05144:Malaria,oas05150:Staphylococcus aureus infection,oas05171:Coronavirus disease - COVID-19,oas05417:Lipid and atherosclerosis,
ENSOARG00000017260	small integral membrane protein 33(SMIM33)	Ovis aries		GO:0016021~integral component of membrane,
ENSOARG00000013423	small ribosomal subunit protein eS25(LOC101110758)	Ovis aries	GO:0006364~rRNA processing,GO:0042274~ribosomal small subunit biogenesis,	GO:0005730~nucleolus,GO:0014069~postsynaptic density,GO:0022627~cytosolic small ribosomal subunit,	GO:0003735~structural constituent of ribosome,	oas03010:Ribosome,oas05171:Coronavirus disease - COVID-19,
ENSOARG00000017269	sodium voltage-gated channel alpha subunit 8(SCN8A)	Ovis aries	GO:0034765~regulation of ion transmembrane transport,	GO:0001518~voltage-gated sodium channel complex,	GO:0005244~voltage-gated ion channel activity,GO:0005248~voltage-gated sodium channel activity,
ENSOARG00000017065	solute carrier family 23 member 1(SLC23A1)	Ovis aries	GO:0007420~brain development,GO:0009636~response to toxic substance,GO:0030324~lung development,GO:0070904~transepithelial L-ascorbic acid transport,	GO:0005737~cytoplasm,GO:0009925~basal plasma membrane,GO:0016021~integral component of membrane,GO:0016324~apical plasma membrane,GO:0043229~intracellular organelle,	GO:0008520~L-ascorbate:sodium symporter activity,GO:0015229~L-ascorbic acid transporter activity,GO:0033300~dehydroascorbic acid transporter activity,	oas04977:Vitamin digestion and absorption,
ENSOARG00000017291	solute carrier family 4 member 8(SLC4A8)	Ovis aries	GO:0042391~regulation of membrane potential,GO:0051453~regulation of intracellular pH,GO:2000302~positive regulation of synaptic vesicle exocytosis,	GO:0016021~integral component of membrane,GO:0030425~dendrite,GO:0032809~neuronal cell body membrane,GO:0042734~presynaptic membrane,GO:0098978~glutamatergic synapse,	GO:0005452~inorganic anion exchanger activity,GO:0008510~sodium:bicarbonate symporter activity,GO:0015108~chloride transmembrane transporter activity,
ENSOARG00000018356	solute carrier organic anion transporter family member 6A1(SLCO6A1)	Ovis aries	GO:0006811~ion transport,GO:0055085~transmembrane transport,	GO:0005886~plasma membrane,GO:0016021~integral component of membrane,
ENSOARG00000018754	spermatogenesis associated serine rich 2(SPATS2)	Ovis aries		GO:0005737~cytoplasm,
ENSOARG00000017265	stimulator of interferon response cGAMP interactor 1(STING1)	Ovis aries	GO:0002218~activation of innate immune response,GO:0032481~positive regulation of type I interferon production,	GO:0000421~autophagosome membrane,GO:0005741~mitochondrial outer membrane,GO:0005789~endoplasmic reticulum membrane,GO:0016021~integral component of membrane,GO:0033116~endoplasmic reticulum-Golgi intermediate compartment membrane,GO:0048471~perinuclear region of cytoplasm,	GO:0035438~cyclic-di-GMP binding,	oas04621:NOD-like receptor signaling pathway,oas04622:RIG-I-like receptor signaling pathway,oas04623:Cytosolic DNA-sensing pathway,oas05163:Human cytomegalovirus infection,oas05168:Herpes simplex virus 1 infection,oas05170:Human immunodeficiency virus 1 infection,oas05171:Coronavirus disease - COVID-19,
ENSOARG00000007880	superoxide dismutase [Cu-Zn](LOC101115136)	Ovis aries	GO:0001541~ovarian follicle development,GO:0001819~positive regulation of cytokine production,GO:0001895~retina homeostasis,GO:0002262~myeloid cell homeostasis,GO:0006749~glutathione metabolic process,GO:0006879~cellular iron ion homeostasis,GO:0007283~spermatogenesis,GO:0007566~embryo implantation,GO:0007569~cell aging,GO:0007605~sensory perception of sound,GO:0007626~locomotory behavior,GO:0008…	GO:0005615~extracellular space,GO:0005654~nucleoplasm,GO:0005739~mitochondrion,GO:0005777~peroxisome,GO:0005829~cytosol,GO:0005886~plasma membrane,GO:0031410~cytoplasmic vesicle,GO:0032839~dendrite cytoplasm,GO:0032991~macromolecular complex,GO:0043025~neuronal cell body,GO:1904115~axon cytoplasm,	GO:0004784~superoxide dismutase activity,GO:0005507~copper ion binding,GO:0008270~zinc ion binding,GO:0030346~protein phosphatase 2B binding,GO:0031267~small GTPase binding,GO:0042802~identical protein binding,GO:0051087~chaperone binding,
ENSOARG00000013414	synaptojanin 1(SYNJ1)	Ovis aries	GO:0046856~phosphatidylinositol dephosphorylation,GO:0048488~synaptic vesicle endocytosis,	GO:0098793~presynapse,	GO:0003723~RNA binding,GO:0004439~phosphatidylinositol-4,5-bisphosphate 5-phosphatase activity,	oas00562:Inositol phosphate metabolism,oas01100:Metabolic pathways,oas04070:Phosphatidylinositol signaling system,
ENSOARG00000004242	transcription factor B2, mitochondrial(TFB2M)	Ovis aries	GO:0006391~transcription initiation from mitochondrial promoter,	GO:0005739~mitochondrion,	GO:0000179~rRNA (adenine-N6,N6-)-dimethyltransferase activity,GO:0003712~transcription cofactor activity,GO:0003723~RNA binding,
ENSOARG00000017390	transcription factor CP2(TFCP2)	Ovis aries	GO:0042789~mRNA transcription from RNA polymerase II promoter,	GO:0005654~nucleoplasm,GO:0005829~cytosol,GO:0032991~macromolecular complex,	GO:0000978~RNA polymerase II core promoter proximal region sequence-specific DNA binding,GO:0001228~transcriptional activator activity, RNA polymerase II transcription regulatory region sequence-specific binding,
ENSOARG00000009964	transient receptor potential cation channel subfamily C member 4(TRPC4)	Ovis aries	GO:0014051~gamma-aminobutyric acid secretion,GO:0048709~oligodendrocyte differentiation,GO:0070509~calcium ion import,	GO:0005901~caveola,GO:0005911~cell-cell junction,GO:0009986~cell surface,GO:0016323~basolateral plasma membrane,GO:0030863~cortical cytoskeleton,GO:0034704~calcium channel complex,	GO:0008013~beta-catenin binding,GO:0015279~store-operated calcium channel activity,GO:0045296~cadherin binding,GO:0070679~inositol 1,4,5 trisphosphate binding,	oas04360:Axon guidance,oas04929:GnRH secretion,
ENSOARG00000018336	transmembrane BAX inhibitor motif containing 6(TMBIM6)	Ovis aries	GO:0002638~negative regulation of immunoglobulin production,GO:0006914~autophagy,GO:0010523~negative regulation of calcium ion transport into cytosol,GO:0032091~negative regulation of protein binding,GO:0032469~endoplasmic reticulum calcium ion homeostasis,GO:0033119~negative regulation of RNA splicing,GO:0034620~cellular response to unfolded protein,GO:0070059~intrinsic apoptotic signaling pathw…	GO:0005789~endoplasmic reticulum membrane,GO:0016021~integral component of membrane,GO:0031966~mitochondrial membrane,	GO:0031625~ubiquitin protein ligase binding,GO:0060698~endoribonuclease inhibitor activity,
ENSOARG00000017507	transmembrane serine protease 12(TMPRSS12)	Ovis aries	GO:0007339~binding of sperm to zona pellucida,GO:0016485~protein processing,	GO:0001669~acrosomal vesicle,	GO:0004252~serine-type endopeptidase activity,
ENSOARG00000018884	tubulin alpha 4a(TUBA4A)	Ovis aries	GO:0007017~microtubule-based process,	GO:0005737~cytoplasm,GO:0005874~microtubule,	GO:0003924~GTPase activity,GO:0005200~structural constituent of cytoskeleton,GO:0005525~GTP binding,GO:0019901~protein kinase binding,	oas04145:Phagosome,oas04210:Apoptosis,oas04530:Tight junction,oas04540:Gap junction,oas04814:Motor proteins,oas05010:Alzheimer disease,oas05012:Parkinson disease,oas05014:Amyotrophic lateral sclerosis,oas05016:Huntington disease,oas05020:Prion disease,oas05022:Pathways of neurodegeneration - multiple diseases,oas05132:Salmonella infection,
ENSOARG00000017285	ubiquitin conjugating enzyme E2 D2(UBE2D2)	Ovis aries			GO:0005524~ATP binding,GO:0016740~transferase activity,	oas03083:Polycomb repressive complex,oas04120:Ubiquitin mediated proteolysis,oas04141:Protein processing in endoplasmic reticulum,
