# Supplementary material for: Artificial and natural selection components reveal the mechanisms of tropical sheep populations against gastrointestinal parasites
Source: PLoS One. 2026 Feb 18;21(2):e0340970. doi: 10.1371/journal.pone.0340970 (PMC12915954; doi:10.1371/journal.pone.0340970)
Supplement: S2 File — (TXT) [file pone.0340970.s004.txt]

chr snp pos_cM pos_pb
1 s18939.1 0 44050
1 OAR1_88143.1 0 88143
1 s09912.1 0 129861
1 s36301.1 0 216617
1 s34880.1 0 270061
1 OAR1_420114.1 0 420114
1 s16921.1 0 481463
1 OAR1_537224_X.1 0 537224
1 s35460.1 0 631421
1 s26718.1 0 805155
1 s31488.1 0 820867
1 s46222.1 0 928512
1 s00523.1 0 983801
1 s38369.1 0 1035150
1 s09524.1 0 1090546
1 s48510.1 0 1283870
1 s51465.1 0 1303290
1 s39783.1 0 1368344
1 s49245.1 0 1386422
1 s09433.1 0 1423227
1 OAR1_1447599.1 0 1447599
1 OAR1_1492710.1 0 1492710
1 s41716.1 0 1543616
1 s43513.1 0 1582093
1 s55450.1 0 1631412
1 s46580.1 0 1706087
1 OAR1_1762874.1 0 1762874
1 s47644.1 0 1794949
1 s01629.1 0 1862068
1 OAR1_1898903.1 0 1898903
1 s63837.1 0 1946277
1 s18439.1 0 1993243
1 s41913.1 0 2051008
1 s32107.1 0 2085190
1 s16836.1 0 2145398
1 s47703.1 0 2240271
1 s11984.1 0 2280528
1 DU441304_232.1 0 2316066
1 s50787.1 0 2322667
1 s32559.1 0 2501950
1 s04088.1 0 2560616
1 s10771.1 0 2620153
1 s01515.1 0 2643419
1 s56011.1 0 2677922
1 s22855.1 0 2741604
1 s40377.1 0 2804726
1 s25860.1 0 2830467
1 s11250.1 0 2893924
1 s47513.1 0 2902890
1 OAR1_2921089.1 0 2921089
1 OAR1_2968995.1 0 2968995
1 s07618.1 0 2995060
1 OAR1_3066756.1 0 3066756
1 OAR1_3102603.1 0 3102603
1 s52352.1 0 3207635
1 s21404.1 0 3230453
1 s32601.1 0 3294583
1 s16211.1 0 3325561
1 s38787.1 0 3392488
1 OAR1_3412866.1 0 3412866
1 s11992.1 0 3522177
1 s50475.1 0 3529915
1 s45085.1 0 3538883
1 s03153.1 0 3567889
1 s63511.1 0 3577796
1 s00019.1 0 3638674
1 s08980.1 0 3661370
1 OAR1_3702014.1 0 3702014
1 DU299578_392.1 0 3865186
1 OAR1_3903520.1 0 3903520
1 OAR1_3909359.1 0 3909359
1 OAR1_3934952.1 0 3934952
1 OAR1_4003461.1 0 4003461
1 s65509.1 0 4175745
1 OAR1_4303667.1 0 4303667
1 s03424.1 0 4364137
1 s09057.1 0 4426785
1 s05524.1 0 4516153
1 OAR1_4523214.1 0 4523214
1 s51981.1 0 4636029
1 s08276.1 0 4711313
1 s05306.1 0 4768503
1 s40431.1 0 4784206
1 s35298.1 0 4898453
1 OAR1_4935598.1 0 4935598
1 DU393582_347.1 0 4975708
1 OAR1_5106728.1 0 5106728
1 OAR1_5206930.1 0 5206930
1 s62307.1 0 5259866
1 s71625.1 0 5320047
1 OAR1_5355855.1 0 5355855
1 s24029.1 0 5390135
1 OAR1_5436991.1 0 5436991
1 OAR1_5481707.1 0 5481707
1 OAR1_5509605.1 0 5509605
1 s35058.1 0 5564160
1 s57929.1 0 5595285
1 s62012.1 0 5646220
1 s23238.1 0 5699676
1 OAR1_5744254.1 0 5744254
1 s61127.1 0 5846903
1 s01591.1 0 5917696
1 s23059.1 0 5929892
1 OAR1_5950376.1 0 5950376
1 s43563.1 0 6010613
1 OAR1_6050410.1 0 6050410
1 s09379.1 0 6077329
1 s22471.1 0 6140671
1 s67547.1 0 6153718
1 s20120.1 0 6250045
1 s52761.1 0 6257089
1 s58937.1 0 6263748
1 s49628.1 0 6279912
1 OAR1_6373388.1 0 6373388
1 OAR1_6410322.1 0 6410322
1 s13861.1 0 6486476
1 OAR1_6531315.1 0 6531315
1 s30581.1 0 6689189
1 OAR1_6722309.1 0 6722309
1 OAR1_6968054.1 0 6968054
1 OAR1_7018250.1 0 7018250
1 s24646.1 0 7082563
1 s03149.1 0 7099031
1 OAR1_7104917.1 0 7104917
1 s74740.1 0 7307638
1 s53274.1 0 7342257
1 OAR1_7376329.1 0 7376329
1 OAR1_7428857.1 0 7428857
1 OAR1_7546163.1 0 7546163
1 OAR1_7563736.1 0 7563736
1 DU290101_408.1 0 7708576
1 OAR1_7717464.1 0 7717464
1 s54948.1 0 7859338
1 OAR1_7897015.1 0 7897015
1 s38038.1 0 7938646
1 s29615.1 0 7968950
1 s18895.1 0 7979916
1 s05493.1 0 8018015
1 OAR1_8082265.1 0 8082265
1 OAR1_8123245.1 0 8123245
1 s63488.1 0 8158740
1 s39567.1 0 8243023
1 s49872.1 0 8290556
1 s18552.1 0 8332798
1 s47936.1 0 8373105
1 s37400.1 0 8395282
1 s61237.1 0 8482928
1 s68090.1 0 8491912
1 OAR1_8530247.1 0 8530247
1 s00447.1 0 8568968
1 s26362.1 0 8633707
1 s68509.1 0 8711186
1 s56679.1 0 8771616
1 s54247.1 0 8808149
1 s73085.1 0 8850881
1 s67178.1 0 8894165
1 OAR1_8918549.1 0 8918549
1 OAR1_8932175.1 0 8932175
1 s68925.1 0 8991848
1 OAR1_9020566.1 0 9020566
1 OAR1_9179437_X.1 0 9179437
1 s30516.1 0 9202499
1 s11687.1 0 9245954
1 OAR1_9265710.1 0 9265710
1 s60303.1 0 9324337
1 OAR1_9339043.1 0 9339043
1 s59084.1 0 9403382
1 s22866.1 0 9484601
1 OAR1_9563208.1 0 9563208
1 s18647.1 0 9635561
1 OAR1_9747314.1 0 9747314
1 OAR1_9804499.1 0 9804499
1 OAR1_9822302.1 0 9822302
1 OAR1_9881817.1 0 9881817
1 OAR1_9944815.1 0 9944815
1 s09058.1 0 10087797
1 OAR1_10097556.1 0 10097556
1 s38983.1 0 10213147
1 OAR1_10275031.1 0 10275031
1 OAR1_10344180.1 0 10344180
1 OAR1_10362883.1 0 10362883
1 OAR1_10454967.1 0 10454967
1 s62349.1 0 10503366
1 s41093.1 0 10530649
1 OAR1_10554666.1 0 10554666
1 OAR1_10582459.1 0 10582459
1 s50136.1 0 10895600
1 s54667.1 0 10902281
1 OAR1_10940722_X.1 0 10940722
1 OAR1_10974811.1 0 10974811
1 s27280.1 0 11071902
1 OAR1_11087132.1 0 11087132
1 s53592.1 0 11188161
1 s57753.1 0 11200678
1 s62446.1 0 11243417
1 s68301.1 0 11275844
1 s62112.1 0 11327282
1 s36441.1 0 11378250
1 s45518.1 0 11436388
1 s18449.1 0 11460603
1 s18875.1 0 11481852
1 s01320.1 0 11540961
1 s60471.1 0 11627440
1 OAR1_11691321.1 0 11691321
1 s74534.1 0 11746592
1 OAR1_11766718.1 0 11766718
1 OAR1_11780663.1 0 11780663
1 s08257.1 0 11888121
1 s15481.1 0 11926250
1 s00977.1 0 12031816
1 s76021.1 0 12060068
1 OAR1_12120651.1 0 12120651
1 OAR1_12153898.1 0 12153898
1 s29002.1 0 12257809
1 s45057.1 0 12285935
1 s70576.1 0 12441385
1 OAR1_12451373.1 0 12451373
1 s64523.1 0 12559123
1 s60191.1 0 12569981
1 s37833.1 0 12676496
1 s68421.1 0 12751709
1 s73231.1 0 12861210
1 OAR1_12937617.1 0 12937617
1 s62610.1 0 12994123
1 OAR1_13042261.1 0 13042261
1 s62110.1 0 13107759
1 s38971.1 0 13140050
1 s07985.1 0 13189129
1 DU400167_253.1 0 13238765
1 s08475.1 0 13301343
1 OAR1_13365877.1 0 13365877
1 OAR1_13393044.1 0 13393044
1 s02503.1 0 13497821
1 s51453.1 0 13523024
1 OAR1_13574541.1 0 13574541
1 OAR1_13582660.1 0 13582660
1 OAR1_13627234.1 0 13627234
1 s14277.1 0 13669765
1 s66530.1 0 13696600
1 OAR1_13790348.1 0 13790348
1 s58309.1 0 13889004
1 s61250.1 0 13931236
1 s45194.1 0 13939626
1 OAR1_13964618.1 0 13964618
1 OAR1_13970060.1 0 13970060
1 s41432.1 0 14090964
1 OAR1_14131916.1 0 14131916
1 DU518561_359.1 0 14167286
1 s57394.1 0 14204580
1 s45720.1 0 14226374
1 OAR1_14273769.1 0 14273769
1 OAR1_14315581.1 0 14315581
1 OAR1_14414267.1 0 14414267
1 OAR1_14544239.1 0 14544239
1 s43849.1 0 14574836
1 OAR1_14620644.1 0 14620644
1 OAR1_14717841.1 0 14717841
1 OAR1_14777475.1 0 14777475
1 s70168.1 0 14894446
1 s71739.1 0 14925992
1 OAR1_14973022.1 0 14973022
1 s55606.1 0 15071315
1 s01338.1 0 15098725
1 OAR1_15188542.1 0 15188542
1 OAR1_15399182.1 0 15399182
1 OAR1_15484095.1 0 15484095
1 OAR1_15525913.1 0 15525913
1 s19593.1 0 15656550
1 OAR1_15762141.1 0 15762141
1 s52476.1 0 15816942
1 s00481.1 0 15848159
1 s04753.1 0 15883520
1 s28376.1 0 15944770
1 s05916.1 0 16003710
1 s49722.1 0 16060856
1 s27971.1 0 16140949
1 s01031.1 0 16173083
1 s71517.1 0 16224825
1 OAR1_16274081.1 0 16274081
1 OAR1_16348823_X.1 0 16348823
1 OAR1_16391522.1 0 16391522
1 s46756.1 0 16471993
1 OAR1_16480770.1 0 16480770
1 OAR1_16572940.1 0 16572940
1 OAR1_16635393.1 0 16635393
1 OAR1_16697706.1 0 16697706
1 s67593.1 0 16707483
1 OAR1_16750809.1 0 16750809
1 OAR1_16786326.1 0 16786326
1 OAR1_16795469.1 0 16795469
1 OAR1_16852861.1 0 16852861
1 OAR1_16889964.1 0 16889964
1 s22175.1 0 16943558
1 OAR1_16975351.1 0 16975351
1 s62022.1 0 17037015
1 s23433.1 0 17073335
1 OAR1_17163931.1 0 17163931
1 s38279.1 0 17227159
1 s60080.1 0 17256364
1 s58391.1 0 17345987
1 OAR1_17351278.1 0 17351278
1 OAR1_17421390.1 0 17421390
1 OAR1_17426826.1 0 17426826
1 OAR1_17466323.1 0 17466323
1 s25913.1 0 17544962
1 s02685.1 0 17591949
1 OAR1_17787735_X.1 0 17787735
1 s04684.1 0 17852949
1 s54037.1 0 17880678
1 s35095.1 0 18031981
1 OAR1_18052854.1 0 18052854
1 s61691.1 0 18117744
1 s21944.1 0 18136176
1 s62337.1 0 18201141
1 s58659.1 0 18253759
1 OAR1_18293636.1 0 18293636
1 s74275.1 0 18387244
1 OAR1_18449705.1 0 18449705
1 OAR1_18512294.1 0 18512294
1 s06310.1 0 18551531
1 OAR1_18664902.1 0 18664902
1 OAR1_18691972.1 0 18691972
1 s20207.1 0 18715973
1 s14459.1 0 18778800
1 s72347.1 0 18826396
1 s32983.1 0 18888844
1 s26398.1 0 18950052
1 s40222.1 0 19034647
1 s54068.1 0 19086472
1 s10307.1 0 19131245
1 OAR1_19152280.1 0 19152280
1 OAR1_19174177.1 0 19174177
1 OAR1_19214328_X.1 0 19214328
1 s27712.1 0 19272235
1 s68238.1 0 19347576
1 s29702.1 0 19409931
1 OAR1_19425357.1 0 19425357
1 OAR1_19444938.1 0 19444938
1 s36898.1 0 19591495
1 OAR1_19710996.1 0 19710996
1 OAR1_19750493.1 0 19750493
1 OAR1_19761666.1 0 19761666
1 s32787.1 0 19844642
1 OAR1_19875829.1 0 19875829
1 OAR1_19945652.1 0 19945652
1 OAR1_20007545.1 0 20007545
1 OAR1_20035449.1 0 20035449
1 s05208.1 0 20083441
1 OAR1_20118195.1 0 20118195
1 OAR1_20180147_X.1 0 20180148
1 s37676.1 0 20211368
1 OAR1_20375019.1 0 20375019
1 OAR1_20432933.1 0 20432933
1 s06490.1 0 20873561
1 OAR1_20926901.1 0 20926901
1 s31459.1 0 20991899
1 OAR1_21078445.1 0 21078445
1 s53426.1 0 21164217
1 s72819.1 0 21200152
1 s68037.1 0 21250913
1 OAR1_21408870.1 0 21408870
1 OAR1_21439660.1 0 21439660
1 s21134.1 0 21537373
1 s14078.1 0 21572091
1 OAR1_21646425.1 0 21646425
1 s34237.1 0 21891203
1 s33844.1 0 21953116
1 s07849.1 0 22004058
1 s19691.1 0 22026745
1 s72342.1 0 22155695
1 s01249.1 0 22171152
1 OAR1_22183990.1 0 22183990
1 s75232.1 0 22266431
1 s13809.1 0 22273211
1 OAR1_22330907.1 0 22330907
1 s73188.1 0 22370521
1 s11844.1 0 22429243
1 s33540.1 0 22486317
1 s75089.1 0 22617781
1 s63953.1 0 22631108
1 OAR1_22656259.1 0 22656259
1 OAR1_22697949.1 0 22697949
1 OAR1_22710021.1 0 22710021
1 OAR1_22739177.1 0 22739177
1 OAR1_22803831.1 0 22803831
1 s26645.1 0 22834164
1 s27454.1 0 22878343
1 s65534.1 0 22930952
1 OAR1_22985927.1 0 22985927
1 s26299.1 0 23049121
1 s32095.1 0 23076969
1 s10605.1 0 23106129
1 OAR1_23123932.1 0 23123932
1 s67590.1 0 23182020
1 OAR1_23288187.1 0 23288187
1 s43410.1 0 23337124
1 OAR1_23369763.1 0 23369763
1 OAR1_23412198.1 0 23412198
1 OAR1_23447504.1 0 23447504
1 OAR1_23560552.1 0 23560552
1 OAR1_23607883.1 0 23607883
1 OAR1_23632541.1 0 23632541
1 OAR1_23724877.1 0 23724877
1 OAR1_23734999.1 0 23734999
1 OAR1_23794443.1 0 23794443
1 OAR1_23804013_X.1 0 23804013
1 OAR1_23837231.1 0 23837231
1 OAR1_23977779.1 0 23977779
1 DU379505_529.1 0 24043692
1 OAR1_24089462.1 0 24089462
1 OAR1_24165388.1 0 24165388
1 OAR1_24228078.1 0 24228078
1 OAR1_24242896.1 0 24242896
1 OAR1_24326418.1 0 24326418
1 OAR1_24546509.1 0 24546509
1 OAR1_24574732.1 0 24574732
1 OAR1_24633611.1 0 24633611
1 OAR1_24663779.1 0 24663779
1 s21860.1 0 24748970
1 OAR1_24797111.1 0 24797111
1 OAR1_24812678.1 0 24812678
1 s72632.1 0 24872941
1 OAR1_25052307.1 0 25052307
1 OAR1_25075310.1 0 25075310
1 OAR1_25121292.1 0 25121292
1 OAR1_25426384.1 0 25426384
1 OAR1_25728954.1 0 25728954
1 s00731.1 0 25801300
1 OAR1_25834328.1 0 25834328
1 OAR1_25842722.1 0 25842722
1 OAR1_25922572.1 0 25922572
1 OAR1_25947606.1 0 25947606
1 OAR1_26031175.1 0 26031175
1 OAR1_26064552.1 0 26064552
1 OAR1_26088084.1 0 26088084
1 OAR1_26129820.1 0 26129820
1 OAR1_26135770.1 0 26135770
1 OAR1_26198156.1 0 26198156
1 s31015.1 0 26205175
1 OAR1_26268431.1 0 26268431
1 OAR1_26340680.1 0 26340680
1 s61544.1 0 26488120
1 OAR1_26667396.1 0 26667396
1 OAR1_26705881.1 0 26705881
1 OAR1_26716186.1 0 26716186
1 OAR1_26833075.1 0 26833075
1 OAR1_26961444.1 0 26961444
1 OAR1_27060195.1 0 27060195
1 s74202.1 0 27117694
1 OAR1_27161849.1 0 27161849
1 OAR1_27200925.1 0 27200925
1 OAR1_27215234.1 0 27215234
1 OAR1_27269648.1 0 27269648
1 OAR1_27347434.1 0 27347434
1 OAR1_27431644.1 0 27431644
1 s29707.1 0 27499262
1 OAR1_27632403.1 0 27632403
1 s02259.1 0 27686174
1 OAR1_27815024.1 0 27815024
1 OAR1_27947371.1 0 27947371
1 s57436.1 0 28009525
1 s69885.1 0 28137738
1 s02497.1 0 28171993
1 s46623.1 0 28226963
1 s43900.1 0 28304612
1 s61441.1 0 28343336
1 OAR1_28497973.1 0 28497973
1 OAR1_28512428.1 0 28512428
1 s03528.1 0 28583773
1 OAR1_28632121.1 0 28632121
1 OAR1_28670724.1 0 28670724
1 OAR1_28678534.1 0 28678534
1 s43026.1 0 28798667
1 OAR1_28807538.1 0 28807538
1 s03859.1 0 29033561
1 s52292.1 0 29066997
1 s48867.1 0 29104766
1 OAR1_29148829.1 0 29148829
1 s47050.1 0 29182468
1 s14002.1 0 29239684
1 OAR1_29299710.1 0 29299710
1 s01632.1 0 29342500
1 s02548.1 0 29383506
1 s75178.1 0 29393216
1 s54084.1 0 29515206
1 s45910.1 0 29574251
1 s70733.1 0 29645473
1 s49028.1 0 29669170
1 s71447.1 0 29733219
1 s43731.1 0 29761674
1 OAR1_29872607.1 0 29872607
1 s32583.1 0 29900091
1 OAR1_30001452.1 0 30001452
1 s24782.1 0 30064236
1 s25724.1 0 30107379
1 OAR1_30154789.1 0 30154789
1 OAR1_30207692.1 0 30207692
1 s36900.1 0 30234779
1 OAR1_30241364.1 0 30241364
1 OAR1_30320883.1 0 30320883
1 s34112.1 0 30345758
1 OAR1_30388117.1 0 30388117
1 OAR1_30397578.1 0 30397578
1 OAR1_30457351.1 0 30457351
1 OAR1_30552484.1 0 30552484
1 s21812.1 0 30603547
1 OAR1_30673378.1 0 30673378
1 s11621.1 0 30745311
1 OAR1_30798950.1 0 30798950
1 OAR1_30877408.1 0 30877408
1 OAR1_31068766.1 0 31068766
1 OAR1_31076790.1 0 31076790
1 OAR1_31126491.1 0 31126491
1 s42235.1 0 31191310
1 s74273.1 0 31243354
1 OAR1_31287571.1 0 31287571
1 OAR1_31319029.1 0 31319029
1 s19645.1 0 31377727
1 OAR1_31385712.1 0 31385712
1 OAR1_31470501.1 0 31470501
1 OAR1_31791056.1 0 31791056
1 s57286.1 0 31854671
1 OAR1_31872926.1 0 31872926
1 OAR1_31915752.1 0 31915752
1 s13326.1 0 31971439
1 OAR1_32012362_X.1 0 32012362
1 OAR1_32040848.1 0 32040848
1 OAR1_32080179.1 0 32080179
1 OAR1_32169633.1 0 32169633
1 OAR1_32201653.1 0 32201653
1 s51521.1 0 32238316
1 s57223.1 0 32268962
1 s20982.1 0 32313144
1 OAR1_32336568.1 0 32336568
1 OAR1_32383113.1 0 32383113
1 s45780.1 0 32408819
1 OAR1_32448869.1 0 32448869
1 s09556.1 0 32524985
1 OAR1_32552631.1 0 32552631
1 OAR1_32611128_X.1 0 32611128
1 s71991.1 0 32656978
1 s48022.1 0 32720338
1 s23738.1 0 32771910
1 s12059.1 0 32806025
1 s54055.1 0 32826785
1 OAR1_32866715.1 0 32866715
1 OAR1_32906689.1 0 32906689
1 s70438.1 0 32953404
1 OAR1_33043220.1 0 33043220
1 s65440.1 0 33079734
1 s66067.1 0 33117814
1 s52869.1 0 33197486
1 s35788.1 0 33252544
1 OAR1_33287572.1 0 33287572
1 OAR1_33359684_X.1 0 33359684
1 OAR1_33393829.1 0 33393829
1 s50290.1 0 33457200
1 s59842.1 0 33484257
1 OAR1_33511295.1 0 33511295
1 OAR1_33544806.1 0 33544806
1 s51949.1 0 33609034
1 OAR1_33644654.1 0 33644654
1 OAR1_33752813.1 0 33752813
1 OAR1_33804014.1 0 33804014
1 OAR1_33864798.1 0 33864798
1 OAR1_33948233.1 0 33948233
1 OAR1_33966627.1 0 33966627
1 OAR1_34027998.1 0 34027998
1 OAR1_34041305.1 0 34041305
1 s26829.1 0 34098174
1 OAR1_34153975.1 0 34153975
1 s11900.1 0 34189532
1 s40404.1 0 34228669
1 s15094.1 0 34291587
1 s45674.1 0 34352024
1 s26451.1 0 34413181
1 OAR1_34451730.1 0 34451730
1 s32858.1 0 34502668
1 OAR1_34571240.1 0 34571240
1 OAR1_34595582.1 0 34595582
1 s50085.1 0 34712537
1 OAR1_34737700.1 0 34737700
1 OAR1_34775368.1 0 34775368
1 OAR1_34814178.1 0 34814178
1 OAR1_34823051.1 0 34823051
1 OAR1_34876908.1 0 34876908
1 OAR1_34937374.1 0 34937374
1 s48655.1 0 35002520
1 OAR1_35059392.1 0 35059392
1 OAR1_35367095.1 0 35367095
1 OAR1_35419260.1 0 35419260
1 OAR1_35606506.1 0 35606506
1 OAR1_35643275.1 0 35643275
1 OAR1_35680080.1 0 35680080
1 OAR1_35762815.1 0 35762815
1 OAR1_35774685.1 0 35774685
1 OAR1_35880392.1 0 35880392
1 OAR1_35949478.1 0 35949478
1 OAR1_36005563_X.1 0 36005563
1 s71554.1 0 36043228
1 OAR1_36080883.1 0 36080883
1 s75656.1 0 36143180
1 OAR1_36193466.1 0 36193466
1 OAR1_36249180_X.1 0 36249180
1 OAR1_36268411.1 0 36268411
1 OAR1_36351741.1 0 36351741
1 OAR1_36581483.1 0 36581483
1 OAR1_36621076.1 0 36621076
1 s47685.1 0 36678870
1 OAR1_36734806.1 0 36734806
1 s21447.1 0 36799785
1 OAR1_36827621.1 0 36827621
1 OAR1_36892031.1 0 36892031
1 OAR1_37049145.1 0 37049145
1 OAR1_37143987.1 0 37143987
1 s01842.1 0 37276815
1 s48148.1 0 37345134
1 OAR1_37360072.1 0 37360072
1 s30526.1 0 37410833
1 s24450.1 0 37498273
1 OAR1_37557999.1 0 37557999
1 OAR1_37756785.1 0 37756785
1 OAR1_37820087.1 0 37820087
1 OAR1_37868706.1 0 37868706
1 OAR1_37896369_X.1 0 37896369
1 OAR1_37951202.1 0 37951202
1 OAR1_37970060.1 0 37970060
1 OAR1_38005791.1 0 38005791
1 s15031.1 0 38336154
1 s13613.1 0 38343038
1 OAR1_38366696.1 0 38366696
1 OAR1_38477503.1 0 38477503
1 OAR1_38526208.1 0 38526208
1 OAR1_38551279.1 0 38551279
1 OAR1_38581202.1 0 38581202
1 OAR1_38661311.1 0 38661311
1 OAR1_38742405.1 0 38742405
1 OAR1_38783627.1 0 38783627
1 OAR1_38872562.1 0 38872562
1 OAR1_38970455.1 0 38970455
1 OAR1_39054176.1 0 39054176
1 OAR1_39106935.1 0 39106935
1 OAR1_39154871.1 0 39154871
1 OAR1_39162234_X.1 0 39162234
1 OAR1_39192533.1 0 39192533
1 s01639.1 0 39238580
1 OAR1_39269616.1 0 39269616
1 OAR1_39311722.1 0 39311722
1 OAR1_39362302.1 0 39362302
1 OAR1_39378088.1 0 39378088
1 OAR1_39492494.1 0 39492494
1 OAR1_39502527.1 0 39502527
1 OAR1_39518757.1 0 39518757
1 OAR1_39566435.1 0 39566435
1 OAR1_39674755.1 0 39674755
1 OAR1_39725206.1 0 39725206
1 OAR1_39763346.1 0 39763346
1 OAR1_39806322.1 0 39806322
1 OAR1_39850200.1 0 39850200
1 s06710.1 0 39906618
1 s70539.1 0 39941517
1 OAR1_39983102.1 0 39983102
1 OAR1_40030112.1 0 40030112
1 OAR1_40061890.1 0 40061890
1 OAR1_40088131.1 0 40088131
1 OAR1_40116778.1 0 40116778
1 s33893.1 0 40180141
1 s69959.1 0 40218964
1 OAR1_40342997.1 0 40342997
1 OAR1_40384708.1 0 40384708
1 OAR1_40393522.1 0 40393522
1 OAR1_40400919.1 0 40400919
1 OAR1_40463470.1 0 40463470
1 s69444.1 0 40529536
1 OAR1_40581620.1 0 40581620
1 OAR1_40651944_X.1 0 40651944
1 OAR1_40686911.1 0 40686911
1 OAR1_40732785.1 0 40732785
1 OAR1_40768615.1 0 40768615
1 OAR1_40795862.1 0 40795862
1 OAR1_40813548.1 0 40813548
1 s72748.1 0 40879742
1 OAR1_40975836.1 0 40975836
1 OAR1_41004192.1 0 41004192
1 OAR1_41047950.1 0 41047950
1 s16767.1 0 41131243
1 OAR1_41166835.1 0 41166835
1 OAR1_41210828.1 0 41210828
1 OAR1_41220308.1 0 41220308
1 OAR1_41371451.1 0 41371451
1 OAR1_41430163.1 0 41430163
1 OAR1_41444289.1 0 41444289
1 OAR1_41497208.1 0 41497208
1 OAR1_41530331.1 0 41530331
1 OAR1_41568455.1 0 41568455
1 OAR1_41607999.1 0 41607999
1 OAR1_41661218.1 0 41661218
1 OAR1_41709088.1 0 41709088
1 s28657.1 0 41727693
1 OAR1_41816754.1 0 41816754
1 OAR1_41824180.1 0 41824180
1 s30054.1 0 42021593
1 OAR1_42038601.1 0 42038601
1 OAR1_42065742.1 0 42065742
1 OAR1_42168539.1 0 42168539
1 OAR1_42191539.1 0 42191539
1 OAR1_42228129.1 0 42228129
1 OAR1_42292919.1 0 42292919
1 OAR1_42467729_X.1 0 42467729
1 OAR1_42478835.1 0 42478835
1 OAR1_42618998.1 0 42618998
1 OAR1_42655563.1 0 42655563
1 OAR1_42743506.1 0 42743506
1 OAR1_42759185.1 0 42759185
1 OAR1_42809521.1 0 42809521
1 OAR1_42858124.1 0 42858124
1 OAR1_42899127.1 0 42899127
1 OAR1_42968648.1 0 42968648
1 OAR1_43022391.1 0 43022391
1 OAR1_43042460.1 0 43042460
1 OAR1_43083702.1 0 43083702
1 OAR1_43124870.1 0 43124870
1 s73145.1 0 43163733
1 OAR1_43197562.1 0 43197562
1 OAR1_43245367.1 0 43245367
1 OAR1_43323062.1 0 43323062
1 OAR1_43407936.1 0 43407936
1 OAR1_43448305.1 0 43448305
1 OAR1_43483994.1 0 43483994
1 s03718.1 0 43536643
1 OAR1_43591299.1 0 43591299
1 OAR1_43868196.1 0 43868196
1 s37285.1 0 43920426
1 s54617.1 0 43958056
1 OAR1_43994216.1 0 43994216
1 OAR1_44090814.1 0 44090814
1 s54796.1 0 44153575
1 OAR1_44185492.1 0 44185492
1 OAR1_44241542.1 0 44241542
1 OAR1_44353297.1 0 44353297
1 OAR1_44413743.1 0 44413743
1 OAR1_44420033.1 0 44420033
1 s00418.1 0 44486955
1 s33077.1 0 44567958
1 s49519.1 0 44614279
1 s31243.1 0 44673849
1 OAR1_44681265.1 0 44681265
1 OAR1_44780695.1 0 44780695
1 s58926.1 0 44938325
1 s17842.1 0 44975195
1 OAR1_45014772.1 0 45014772
1 OAR1_45043922.1 0 45043922
1 OAR1_45270297.1 0 45270297
1 OAR1_45327694.1 0 45327694
1 OAR1_45428149.1 0 45428149
1 OAR1_45507542.1 0 45507542
1 OAR1_45559516.1 0 45559516
1 OAR1_45622394.1 0 45622394
1 OAR1_45679268.1 0 45679268
1 OAR1_45752051.1 0 45752051
1 OAR1_45788763.1 0 45788763
1 OAR1_45835401.1 0 45835401
1 OAR1_45896510.1 0 45896510
1 OAR1_46015898.1 0 46015898
1 OAR1_46055595.1 0 46055595
1 OAR1_46249324.1 0 46249324
1 OAR1_46289114.1 0 46289114
1 OAR1_46324129.1 0 46324129
1 OAR1_46385796.1 0 46385796
1 OAR1_46417199_X.1 0 46417199
1 OAR1_46489104.1 0 46489104
1 OAR1_46497525.1 0 46497525
1 OAR1_46640007.1 0 46640007
1 OAR1_46676235.1 0 46676235
1 OAR1_46704784.1 0 46704784
1 s06021.1 0 46773172
1 OAR1_46854842.1 0 46854842
1 OAR1_46879504.1 0 46879504
1 OAR1_46890376.1 0 46890376
1 OAR1_47033695_X.1 0 47033695
1 OAR1_47087569.1 0 47087569
1 OAR1_47140392.1 0 47140392
1 OAR1_47194601.1 0 47194601
1 s28129.1 0 47251099
1 OAR1_47291615.1 0 47291615
1 OAR1_47348433.1 0 47348433
1 OAR1_47377110.1 0 47377110
1 OAR1_47449016.1 0 47449016
1 OAR1_47495026.1 0 47495026
1 OAR1_47560140.1 0 47560140
1 OAR1_47578504.1 0 47578504
1 OAR1_47597386.1 0 47597386
1 OAR1_47654797.1 0 47654797
1 OAR1_47719852.1 0 47719852
1 OAR1_47862668.1 0 47862668
1 OAR1_47912038.1 0 47912038
1 OAR1_47955876.1 0 47955876
1 OAR1_47969746.1 0 47969746
1 OAR1_48122363.1 0 48122363
1 OAR1_48175544.1 0 48175544
1 OAR1_48189618.1 0 48189618
1 OAR1_48213459.1 0 48213459
1 OAR1_48277895.1 0 48277895
1 OAR1_48311255.1 0 48311255
1 OAR1_48373831.1 0 48373831
1 s51267.1 0 48518941
1 OAR1_48547376.1 0 48547376
1 OAR1_48599629.1 0 48599629
1 OAR1_48683893.1 0 48683893
1 OAR1_48720750.1 0 48720750
1 OAR1_48858120.1 0 48858120
1 OAR1_48901255.1 0 48901255
1 s73242.1 0 48931768
1 OAR1_48960585.1 0 48960585
1 OAR1_48995273.1 0 48995273
1 OAR1_49032119.1 0 49032119
1 OAR1_49079223.1 0 49079223
1 s55284.1 0 49155469
1 s68890.1 0 49209359
1 OAR1_49281958.1 0 49281958
1 OAR1_49294129.1 0 49294129
1 OAR1_49378253.1 0 49378253
1 OAR1_49456350.1 0 49456350
1 OAR1_49492036.1 0 49492036
1 OAR1_49545500_X.1 0 49545500
1 OAR1_49634137.1 0 49634137
1 OAR1_49646686.1 0 49646686
1 s38356.1 0 49856688
1 OAR1_50098577.1 0 50098577
1 OAR1_50137413.1 0 50137413
1 OAR1_50166131.1 0 50166131
1 OAR1_50219468.1 0 50219468
1 OAR1_50246968.1 0 50246968
1 OAR1_50287726.1 0 50287726
1 OAR1_50348647.1 0 50348647
1 OAR1_50383125.1 0 50383125
1 OAR1_50420842.1 0 50420842
1 OAR1_50528543.1 0 50528543
1 OAR1_50614635.1 0 50614635
1 OAR1_50620264.1 0 50620264
1 OAR1_50682135.1 0 50682135
1 OAR1_50742248.1 0 50742248
1 OAR1_50915802.1 0 50915802
1 OAR1_50971080.1 0 50971080
1 OAR1_51158880.1 0 51158880
1 OAR1_51226693.1 0 51226693
1 s05689.1 0 51280496
1 OAR1_51307088.1 0 51307088
1 OAR1_51355390.1 0 51355390
1 OAR1_51459020_X.1 0 51459020
1 OAR1_51532128.1 0 51532128
1 OAR1_51678999.1 0 51678999
1 OAR1_51781186.1 0 51781186
1 OAR1_51821448.1 0 51821448
1 OAR1_51833033.1 0 51833033
1 OAR1_51895749.1 0 51895749
1 OAR1_52004573.1 0 52004573
1 OAR1_52048533.1 0 52048533
1 OAR1_52085279.1 0 52085279
1 OAR1_52227026.1 0 52227026
1 OAR1_52263906.1 0 52263906
1 OAR1_52347468.1 0 52347468
1 OAR1_52398580.1 0 52398580
1 s25789.1 0 52450641
1 OAR1_52460849.1 0 52460849
1 OAR1_52518679.1 0 52518679
1 OAR1_52559106.1 0 52559106
1 OAR1_52607477.1 0 52607477
1 OAR1_52636268.1 0 52636268
1 OAR1_52693319.1 0 52693319
1 OAR1_52767848.1 0 52767848
1 OAR1_52967048_X.1 0 52967048
1 OAR1_53013277.1 0 53013277
1 s21677.1 0 53062189
1 OAR1_53075335.1 0 53075335
1 OAR1_53100587.1 0 53100587
1 OAR1_53266044.1 0 53266044
1 OAR1_53280983.1 0 53280983
1 s20612.1 0 53593432
1 s03901.1 0 53672087
1 OAR1_53726695.1 0 53726695
1 OAR1_53811180.1 0 53811180
1 OAR1_53877100.1 0 53877100
1 OAR1_53930788.1 0 53930788
1 OAR1_53955787.1 0 53955787
1 OAR1_54008767.1 0 54008767
1 s68160.1 0 54068213
1 OAR1_54106443.1 0 54106443
1 OAR1_54158319.1 0 54158319
1 s61191.1 0 54200320
1 s62361.1 0 54224042
1 OAR1_54229566.1 0 54229566
1 s70485.1 0 54311980
1 OAR1_54350679.1 0 54350679
1 s71757.1 0 54385421
1 OAR1_54495204.1 0 54495204
1 s22257.1 0 54581968
1 s65586.1 0 54635653
1 OAR1_54721896.1 0 54721896
1 OAR1_54747951.1 0 54747951
1 OAR1_54796405.1 0 54796405
1 s11882.1 0 54888519
1 OAR1_54955557.1 0 54955557
1 OAR1_54989563.1 0 54989563
1 OAR1_54997728.1 0 54997728
1 s58993.1 0 55079142
1 OAR1_55123060.1 0 55123060
1 s10696.1 0 55162668
1 OAR1_55194024.1 0 55194024
1 OAR1_55300202.1 0 55300202
1 OAR1_55655089.1 0 55655089
1 s74338.1 0 55684112
1 OAR1_55707992_X.1 0 55707992
1 OAR1_55749530.1 0 55749530
1 s05776.1 0 55792533
1 OAR1_55820164.1 0 55820164
1 OAR1_55869497.1 0 55869497
1 s17708.1 0 55935153
1 OAR1_55965072.1 0 55965072
1 OAR1_56039753.1 0 56039753
1 OAR1_56099906.1 0 56099906
1 OAR1_56112073.1 0 56112073
1 OAR1_56190988.1 0 56190988
1 OAR1_56211697.1 0 56211697
1 OAR1_56266714.1 0 56266714
1 OAR1_56300095.1 0 56300095
1 OAR1_56306680.1 0 56306680
1 OAR1_56507935.1 0 56507935
1 OAR1_56549471.1 0 56549471
1 OAR1_56620267.1 0 56620267
1 s52219.1 0 56654200
1 OAR1_56685682.1 0 56685682
1 s73207.1 0 56782211
1 OAR1_57075579.1 0 57075579
1 OAR1_57568179.1 0 57568179
1 DU395740_415.1 0 57628403
1 s26674.1 0 57669036
1 OAR1_57786513.1 0 57786513
1 OAR1_57838218.1 0 57838218
1 OAR1_57912778.1 0 57912778
1 OAR1_57941516.1 0 57941516
1 s35436.1 0 58041228
1 OAR1_58076698.1 0 58076698
1 s35871.1 0 58126489
1 OAR1_58146474.1 0 58146474
1 OAR1_58298578.1 0 58298578
1 OAR1_58337978.1 0 58337978
1 OAR1_58380865.1 0 58380865
1 OAR1_58459894.1 0 58459894
1 OAR1_58471290.1 0 58471290
1 OAR1_58494261.1 0 58494261
1 OAR1_58557145.1 0 58557145
1 OAR1_58591484.1 0 58591484
1 s19824.1 0 58691477
1 OAR1_58746085.1 0 58746085
1 OAR1_58824777_X.1 0 58824777
1 OAR1_58842022.1 0 58842022
1 OAR1_58867381.1 0 58867381
1 OAR1_58907550.1 0 58907550
1 OAR1_58938560.1 0 58938560
1 OAR1_58965035.1 0 58965035
1 OAR1_59033021.1 0 59033021
1 OAR1_59062804.1 0 59062804
1 OAR1_59116550.1 0 59116550
1 OAR1_59144405.1 0 59144405
1 OAR1_59157605.1 0 59157605
1 OAR1_59211571.1 0 59211571
1 s53539.1 0 59236367
1 OAR1_59316114.1 0 59316114
1 OAR1_59376965.1 0 59376965
1 OAR1_59485241.1 0 59485241
1 OAR1_59516036.1 0 59516036
1 OAR1_59527140.1 0 59527140
1 OAR1_59661335.1 0 59661335
1 OAR1_59690900.1 0 59690900
1 OAR1_59752385.1 0 59752385
1 OAR1_59876165.1 0 59876165
1 OAR1_59937953.1 0 59937953
1 OAR1_59993498.1 0 59993498
1 OAR1_60012212.1 0 60012212
1 OAR1_60063674.1 0 60063674
1 OAR1_60124051.1 0 60124051
1 OAR1_60169765.1 0 60169765
1 OAR1_60267266.1 0 60267266
1 OAR1_60303596.1 0 60303596
1 OAR1_60333122.1 0 60333122
1 OAR1_60385738.1 0 60385738
1 OAR1_60392702.1 0 60392702
1 OAR1_60457820.1 0 60457820
1 OAR1_60477849.1 0 60477849
1 OAR1_60615981.1 0 60615981
1 OAR1_60649800.1 0 60649800
1 OAR1_60681744.1 0 60681744
1 OAR1_60716093.1 0 60716093
1 OAR1_60787591.1 0 60787591
1 OAR1_60831182.1 0 60831182
1 OAR1_60838371.1 0 60838371
1 OAR1_61092911.1 0 61092911
1 OAR1_61145066.1 0 61145066
1 OAR1_61237925.1 0 61237925
1 OAR1_61260737.1 0 61260737
1 OAR1_61269463.1 0 61269463
1 OAR1_61335860.1 0 61335860
1 OAR1_61353037.1 0 61353037
1 OAR1_61456612.1 0 61456612
1 OAR1_61538612_X.1 0 61538612
1 OAR1_61632428.1 0 61632428
1 OAR1_61654057.1 0 61654057
1 OAR1_61727500_X.1 0 61727500
1 OAR1_61758118.1 0 61758118
1 OAR1_61835787.1 0 61835787
1 OAR1_61888956.1 0 61888956
1 OAR1_61996477.1 0 61996477
1 OAR1_62025108.1 0 62025108
1 s51693.1 0 62103842
1 OAR1_62133622.1 0 62133622
1 OAR1_62185766.1 0 62185766
1 s21653.1 0 62208177
1 OAR1_62256077_X.1 0 62256077
1 OAR1_62343378.1 0 62343378
1 s57947.1 0 62451923
1 OAR1_62486992.1 0 62486992
1 OAR1_62521467.1 0 62521467
1 OAR1_62531767.1 0 62531767
1 OAR1_62745003.1 0 62745003
1 OAR1_62790958.1 0 62790958
1 OAR1_62820524.1 0 62820524
1 OAR1_62872234.1 0 62872234
1 OAR1_63062950.1 0 63062950
1 OAR1_63186311.1 0 63186311
1 OAR1_63267961_X.1 0 63267961
1 OAR1_63304759.1 0 63304759
1 OAR1_63334285.1 0 63334285
1 s26122.1 0 63387446
1 s17248.1 0 63429511
1 OAR1_63470748.1 0 63470748
1 OAR1_63515541.1 0 63515541
1 s48919.1 0 63548820
1 OAR1_63572898.1 0 63572898
1 OAR1_63598486_X.1 0 63598486
1 OAR1_63701137.1 0 63701137
1 OAR1_63733686.1 0 63733686
1 OAR1_63782377.1 0 63782377
1 OAR1_63833709_X.1 0 63833709
1 s12827.1 0 63887495
1 s28841.1 0 63932075
1 s04064.1 0 63969325
1 OAR1_64080780.1 0 64080780
1 OAR1_64149456.1 0 64149456
1 OAR1_64192254.1 0 64192254
1 OAR1_64299133.1 0 64299133
1 OAR1_64395136.1 0 64395136
1 OAR1_64419013.1 0 64419013
1 OAR1_64507132_X.1 0 64507132
1 s68120.1 0 64578140
1 s27275.1 0 64666033
1 OAR1_64780959.1 0 64780959
1 s27901.1 0 64801307
1 s74111.1 0 64820440
1 OAR1_64866878.1 0 64866878
1 OAR1_64912605.1 0 64912605
1 OAR1_64972060.1 0 64972060
1 OAR1_65028926.1 0 65028926
1 s18889.1 0 65096784
1 OAR1_65172267.1 0 65172267
1 OAR1_65265541_X.1 0 65265542
1 s66702.1 0 65492395
1 OAR1_65513709.1 0 65513709
1 OAR1_65577929.1 0 65577929
1 s27037.1 0 65628688
1 s35437.1 0 65641804
1 OAR1_65702938.1 0 65702938
1 OAR1_65815643.1 0 65815643
1 OAR1_65876842.1 0 65876842
1 s65887.1 0 65937043
1 s57980.1 0 65945393
1 OAR1_65951652.1 0 65951652
1 OAR1_66019901.1 0 66019901
1 OAR1_66062371.1 0 66062371
1 s24631.1 0 66124879
1 OAR1_66156513.1 0 66156513
1 OAR1_66164420.1 0 66164420
1 OAR1_66213673.1 0 66213673
1 DU521806_135.1 0 66253062
1 OAR1_66298910.1 0 66298910
1 OAR1_66412780.1 0 66412780
1 OAR1_66425911.1 0 66425911
1 OAR1_66472888.1 0 66472888
1 OAR1_66495276.1 0 66495276
1 OAR1_66620916.1 0 66620916
1 OAR1_66721295.1 0 66721295
1 OAR1_66759832.1 0 66759832
1 OAR1_66802799.1 0 66802799
1 s41112.1 0 66904903
1 OAR1_66939672.1 0 66939672
1 OAR1_67040197.1 0 67040197
1 OAR1_67047421.1 0 67047421
1 OAR1_67188917.1 0 67188917
1 OAR1_67222677_X.1 0 67222677
1 OAR1_67236647.1 0 67236647
1 OAR1_67262164.1 0 67262164
1 OAR1_67321113_X.1 0 67321113
1 OAR1_67365041.1 0 67365041
1 OAR1_67421568.1 0 67421568
1 OAR1_67444780.1 0 67444780
1 s03177.1 0 67503884
1 s27673.1 0 67536393
1 OAR1_67572134.1 0 67572134
1 OAR1_67621360.1 0 67621360
1 OAR1_67629845.1 0 67629845
1 OAR1_67688894.1 0 67688894
1 OAR1_67701468_X.1 0 67701468
1 OAR1_67710995.1 0 67710995
1 OAR1_67773451.1 0 67773451
1 OAR1_67815745.1 0 67815745
1 s75469.1 0 67870489
1 OAR1_67892911.1 0 67892911
1 OAR1_67951620.1 0 67951620
1 OAR1_68070336.1 0 68070336
1 OAR1_68115107.1 0 68115107
1 OAR1_68163021_X.1 0 68163021
1 s26940.1 0 68182420
1 OAR1_68303817_X.1 0 68303817
1 OAR1_68555372.1 0 68555372
1 s16610.1 0 68590165
1 OAR1_68635821.1 0 68635821
1 s57419.1 0 68695587
1 s06844.1 0 68729264
1 OAR1_68758775.1 0 68758775
1 s02849.1 0 68918632
1 OAR1_69029592.1 0 69029592
1 OAR1_69092794.1 0 69092794
1 OAR1_69101842.1 0 69101842
1 OAR1_69142751.1 0 69142751
1 s54235.1 0 69195101
1 OAR1_69224190.1 0 69224190
1 OAR1_69244286.1 0 69244286
1 OAR1_69309059.1 0 69309059
1 OAR1_69330312.1 0 69330312
1 OAR1_69375814.1 0 69375814
1 OAR1_69407228_X.1 0 69407228
1 OAR1_69442509.1 0 69442509
1 OAR1_70324188.1 0 70324188
1 OAR1_70513087.1 0 70513087
1 s21519.1 0 70534193
1 OAR1_70591410.1 0 70591410
1 OAR1_70604619.1 0 70604619
1 OAR1_70683260.1 0 70683260
1 OAR1_70764611.1 0 70764611
1 OAR1_70817947.1 0 70817947
1 s67240.1 0 70870697
1 OAR1_70886689.1 0 70886689
1 s16707.1 0 70996647
1 OAR1_71076363.1 0 71076363
1 OAR1_71110534.1 0 71110534
1 OAR1_71221992.1 0 71221992
1 OAR1_71254279.1 0 71254279
1 OAR1_71367342.1 0 71367342
1 s09319.1 0 71400275
1 s34646.1 0 71469825
1 OAR1_71477114.1 0 71477114
1 OAR1_71521083.1 0 71521083
1 OAR1_71579102.1 0 71579102
1 OAR1_71610348.1 0 71610348
1 s43910.1 0 71655403
1 s15529.1 0 71693520
1 OAR1_71742338.1 0 71742338
1 OAR1_71835815.1 0 71835815
1 OAR1_71967991.1 0 71967991
1 OAR1_72035677.1 0 72035677
1 OAR1_72149006.1 0 72149006
1 s60015.1 0 72259767
1 OAR1_72272469.1 0 72272469
1 OAR1_72324649.1 0 72324649
1 OAR1_72364642.1 0 72364642
1 s45498.1 0 72417608
1 OAR1_72471224.1 0 72471224
1 OAR1_72502432_X.1 0 72502432
1 OAR1_72537233.1 0 72537233
1 OAR1_72618599_X.1 0 72618599
1 OAR1_72635280.1 0 72635280
1 s19841.1 0 72714607
1 s66349.1 0 72723858
1 OAR1_72776475.1 0 72776475
1 OAR1_72809819.1 0 72809819
1 s53787.1 0 72857541
1 OAR1_72924534.1 0 72924534
1 OAR1_72984979.1 0 72984979
1 OAR1_73027197.1 0 73027197
1 OAR1_73079598.1 0 73079598
1 OAR1_73136920.1 0 73136920
1 OAR1_73149868.1 0 73149868
1 OAR1_73166924.1 0 73166924
1 OAR1_73306625.1 0 73306625
1 OAR1_73366547.1 0 73366547
1 OAR1_73487891.1 0 73487891
1 OAR1_73583793.1 0 73583793
1 OAR1_73591836.1 0 73591836
1 OAR1_73673800.1 0 73673800
1 OAR1_73739699.1 0 73739699
1 OAR1_73783528.1 0 73783528
1 OAR1_73804032.1 0 73804032
1 OAR1_73900697.1 0 73900697
1 OAR1_73950077.1 0 73950077
1 OAR1_74015424.1 0 74015424
1 OAR1_74065628.1 0 74065628
1 OAR1_74168866.1 0 74168866
1 OAR1_74222611.1 0 74222611
1 OAR1_74269595.1 0 74269595
1 OAR1_74296965.1 0 74296965
1 DU351298_316.1 0 74357198
1 OAR1_74412073.1 0 74412073
1 OAR1_74545077.1 0 74545077
1 s19318.1 0 74609460
1 OAR1_74623022.1 0 74623022
1 s72471.1 0 74762610
1 s03807.1 0 74853565
1 s62725.1 0 74895655
1 s52589.1 0 74948128
1 OAR1_75006164.1 0 75006164
1 OAR1_75041734.1 0 75041734
1 s36857.1 0 75085887
1 s45673.1 0 75095814
1 OAR1_75114897.1 0 75114897
1 s33679.1 0 75186253
1 s18898.1 0 75305423
1 OAR1_75348360.1 0 75348360
1 OAR1_75451234.1 0 75451234
1 OAR1_75469432.1 0 75469432
1 OAR1_75553490.1 0 75553490
1 OAR1_75586198.1 0 75586198
1 OAR1_75653189.1 0 75653189
1 s11889.1 0 75753496
1 s01041.1 0 75846931
1 s32569.1 0 75910195
1 s39409.1 0 75918002
1 s12060.1 0 75971485
1 s74667.1 0 76034212
1 OAR1_76085236.1 0 76085236
1 s48049.1 0 76102653
1 OAR1_76111336.1 0 76111336
1 OAR1_76172248.1 0 76172248
1 s33210.1 0 76227410
1 OAR1_76290283.1 0 76290283
1 s09749.1 0 76301148
1 s43016.1 0 76348351
1 OAR1_76413990.1 0 76413990
1 OAR1_76463728.1 0 76463728
1 OAR1_76588267.1 0 76588267
1 s52630.1 0 76630204
1 OAR1_76692603.1 0 76692603
1 OAR1_76705673.1 0 76705673
1 OAR1_76777710.1 0 76777710
1 OAR1_76933661.1 0 76933661
1 OAR1_77014835.1 0 77014835
1 OAR1_77026349.1 0 77026349
1 OAR1_77069506.1 0 77069506
1 OAR1_77116140.1 0 77116140
1 OAR1_77147307.1 0 77147307
1 OAR1_77194102.1 0 77194102
1 s25340.1 0 77296576
1 OAR1_77317272.1 0 77317272
1 OAR1_77400641.1 0 77400641
1 OAR1_77436037.1 0 77436037
1 OAR1_77457032.1 0 77457032
1 OAR1_77478775.1 0 77478775
1 OAR1_77541835.1 0 77541835
1 OAR1_77585310.1 0 77585310
1 OAR1_77610483.1 0 77610483
1 OAR1_77619553.1 0 77619553
1 OAR1_77683446.1 0 77683446
1 s51599.1 0 77689936
1 OAR1_77720985.1 0 77720985
1 OAR1_77772595.1 0 77772595
1 s29884.1 0 77864332
1 OAR1_77898392.1 0 77898392
1 OAR1_77993538.1 0 77993538
1 OAR1_78003800.1 0 78003800
1 OAR1_78062139.1 0 78062139
1 OAR1_78179789.1 0 78179789
1 OAR1_78240670.1 0 78240670
1 OAR1_78275547.1 0 78275547
1 OAR1_78284069.1 0 78284069
1 OAR1_78344284.1 0 78344284
1 OAR1_78409024.1 0 78409024
1 OAR1_78460269.1 0 78460269
1 OAR1_78515232.1 0 78515232
1 s68272.1 0 78644022
1 OAR1_78756638.1 0 78756638
1 OAR1_78793387_X.1 0 78793387
1 OAR1_78821366.1 0 78821366
1 OAR1_78868061.1 0 78868061
1 OAR1_78899290.1 0 78899290
1 OAR1_78960505_X.1 0 78960505
1 OAR1_78979258.1 0 78979258
1 OAR1_79030618.1 0 79030618
1 OAR1_79060603.1 0 79060603
1 OAR1_79142933.1 0 79142933
1 OAR1_79209789.1 0 79209789
1 OAR1_79249196.1 0 79249196
1 OAR1_79290834.1 0 79290834
1 OAR1_79381781.1 0 79381781
1 OAR1_79404769.1 0 79404769
1 OAR1_79446392.1 0 79446392
1 OAR1_79491223.1 0 79491223
1 OAR1_79518018.1 0 79518018
1 OAR1_79590680.1 0 79590680
1 OAR1_79619162.1 0 79619162
1 OAR1_79655006_X.1 0 79655006
1 OAR1_79688436.1 0 79688436
1 OAR1_79775846.1 0 79775846
1 OAR1_79819261.1 0 79819261
1 OAR1_79908508.1 0 79908508
1 s12028.1 0 79941241
1 OAR1_79980577.1 0 79980577
1 OAR1_80034351.1 0 80034351
1 OAR1_80065806.1 0 80065806
1 s55899.1 0 80119112
1 OAR1_80140712.1 0 80140712
1 OAR1_80169683.1 0 80169683
1 s42905.1 0 80226055
1 OAR1_80279268.1 0 80279268
1 OAR1_80338579.1 0 80338579
1 OAR1_80368366.1 0 80368366
1 OAR1_80408527.1 0 80408527
1 OAR1_80423494.1 0 80423494
1 OAR1_80470262.1 0 80470262
1 OAR1_80490167.1 0 80490167
1 OAR1_80547642.1 0 80547642
1 OAR1_80601652.1 0 80601652
1 s66736.1 0 80658129
1 s43480.1 0 80714333
1 OAR1_80756487.1 0 80756487
1 s74470.1 0 80791157
1 OAR1_80836598.1 0 80836598
1 OAR1_80897560.1 0 80897560
1 OAR1_80941940.1 0 80941940
1 OAR1_80975486.1 0 80975486
1 OAR1_81010882.1 0 81010882
1 OAR1_81064178.1 0 81064178
1 OAR1_81160492.1 0 81160492
1 s43247.1 0 81223399
1 OAR1_81288184.1 0 81288184
1 OAR1_81314728.1 0 81314728
1 OAR1_81369376.1 0 81369376
1 s43262.1 0 81381590
1 OAR1_81421530.1 0 81421530
1 OAR1_81453876.1 0 81453876
1 OAR1_81508823.1 0 81508823
1 OAR1_81524696.1 0 81524696
1 OAR1_81533009.1 0 81533009
1 OAR1_81623863.1 0 81623863
1 OAR1_81673930.1 0 81673930
1 OAR1_81679574.1 0 81679574
1 OAR1_81699780.1 0 81699780
1 OAR1_81755877.1 0 81755877
1 OAR1_81868201.1 0 81868201
1 OAR1_81888444.1 0 81888444
1 OAR1_81920870.1 0 81920870
1 OAR1_82021326.1 0 82021326
1 OAR1_82027070.1 0 82027070
1 OAR1_82047913.1 0 82047913
1 OAR1_82098426.1 0 82098426
1 s45218.1 0 82137439
1 OAR1_82189789.1 0 82189789
1 s06076.1 0 82229632
1 OAR1_82314549.1 0 82314549
1 s66850.1 0 82374457
1 s47439.1 0 82395902
1 OAR1_82549525.1 0 82549525
1 OAR1_82564043.1 0 82564043
1 OAR1_82626126.1 0 82626126
1 OAR1_82633593.1 0 82633593
1 OAR1_82696488.1 0 82696488
1 OAR1_82753969.1 0 82753969
1 OAR1_82785441.1 0 82785441
1 OAR1_82837656.1 0 82837656
1 OAR1_82882381.1 0 82882381
1 s71563.1 0 82937357
1 s51517.1 0 82988570
1 OAR1_83030838.1 0 83030838
1 OAR1_83062340.1 0 83062340
1 OAR1_83132511.1 0 83132511
1 s60109.1 0 83167804
1 OAR1_83216080.1 0 83216080
1 OAR1_83351599_X.1 0 83351599
1 OAR1_83459803.1 0 83459803
1 OAR1_83502811.1 0 83502811
1 OAR1_83548701.1 0 83548701
1 s28800.1 0 83573304
1 OAR1_83602846.1 0 83602846
1 OAR1_83683955.1 0 83683955
1 OAR1_83737754.1 0 83737754
1 OAR1_83751793.1 0 83751793
1 OAR1_83812447.1 0 83812447
1 OAR1_83872175.1 0 83872175
1 OAR1_83878522.1 0 83878522
1 OAR1_83939299.1 0 83939299
1 OAR1_83979617.1 0 83979617
1 OAR1_84034525.1 0 84034525
1 OAR1_84053375.1 0 84053375
1 OAR1_84193337.1 0 84193337
1 OAR1_84220386.1 0 84220386
1 OAR1_84266308.1 0 84266308
1 OAR1_84288805.1 0 84288805
1 OAR1_84322183.1 0 84322183
1 OAR1_84429477.1 0 84429477
1 s72345.1 0 84446964
1 OAR1_84466659.1 0 84466659
1 OAR1_84537230.1 0 84537230
1 OAR1_84543547.1 0 84543547
1 s65352.1 0 84615958
1 OAR1_84653316.1 0 84653316
1 OAR1_84684776.1 0 84684776
1 OAR1_84711156.1 0 84711156
1 OAR1_84737888.1 0 84737888
1 OAR1_84838720.1 0 84838720
1 OAR1_84872548.1 0 84872548
1 OAR1_85050388.1 0 85050388
1 OAR1_85153118.1 0 85153118
1 OAR1_85202342.1 0 85202342
1 OAR1_85227163.1 0 85227163
1 OAR1_85261298.1 0 85261298
1 OAR1_85439978.1 0 85439978
1 OAR1_85487979.1 0 85487979
1 OAR1_85530225.1 0 85530225
1 OAR1_85553958.1 0 85553958
1 OAR1_85599941.1 0 85599941
1 OAR1_85644099.1 0 85644099
1 s23429.1 0 85728159
1 OAR1_85746811.1 0 85746811
1 OAR1_85757153_X.1 0 85757153
1 OAR1_85892696.1 0 85892696
1 s63495.1 0 85904169
1 OAR1_85928070.1 0 85928070
1 OAR1_85975832.1 0 85975832
1 OAR1_86003731.1 0 86003731
1 OAR1_86132613.1 0 86132613
1 OAR1_86260495.1 0 86260495
1 OAR1_86293324.1 0 86293324
1 OAR1_86366957.1 0 86366957
1 OAR1_86394329.1 0 86394329
1 OAR1_86417977.1 0 86417977
1 OAR1_86531590.1 0 86531590
1 OAR1_86586818.1 0 86586818
1 s58277.1 0 86645647
1 OAR1_86682211.1 0 86682211
1 OAR1_86712802.1 0 86712802
1 OAR1_86737634.1 0 86737634
1 OAR1_86776868.1 0 86776868
1 OAR1_86820529.1 0 86820529
1 OAR1_86871264.1 0 86871264
1 OAR1_86891635.1 0 86891635
1 s21838.1 0 86975284
1 OAR1_87027423.1 0 87027423
1 OAR1_87136648.1 0 87136648
1 OAR1_87191294.1 0 87191294
1 OAR1_87231220.1 0 87231220
1 s39625.1 0 87282730
1 OAR1_87417839.1 0 87417839
1 OAR1_87584863.1 0 87584863
1 OAR1_87698282.1 0 87698282
1 OAR1_87788428.1 0 87788428
1 OAR1_87831489.1 0 87831489
1 OAR1_87905281.1 0 87905281
1 OAR1_87943078.1 0 87943078
1 OAR1_87956205.1 0 87956205
1 OAR1_88012922.1 0 88012922
1 OAR1_88049636_X.1 0 88049636
1 OAR1_88092654.1 0 88092654
1 OAR1_88170722.1 0 88170722
1 OAR1_88205785.1 0 88205785
1 OAR1_88275596.1 0 88275596
1 s44012.1 0 88331811
1 OAR1_88413743.1 0 88413743
1 OAR1_88422556.1 0 88422556
1 OAR1_88455111.1 0 88455111
1 OAR1_88514621.1 0 88514621
1 OAR1_88571809.1 0 88571809
1 OAR1_88608120.1 0 88608120
1 OAR1_88661854.1 0 88661854
1 OAR1_88722215.1 0 88722215
1 s60124.1 0 88741864
1 OAR1_88777345_X.1 0 88777345
1 s70094.1 0 88821871
1 OAR1_88855318.1 0 88855318
1 OAR1_88919807.1 0 88919807
1 OAR1_88963094.1 0 88963094
1 OAR1_89023780.1 0 89023780
1 OAR1_89059507.1 0 89059507
1 OAR1_89084239.1 0 89084239
1 OAR1_89153973_X.1 0 89153973
1 s26997.1 0 89218008
1 OAR1_89257526.1 0 89257526
1 OAR1_89287467.1 0 89287467
1 s47649.1 0 89352414
1 OAR1_89387151.1 0 89387151
1 OAR1_89398393.1 0 89398393
1 OAR1_89480816.1 0 89480816
1 OAR1_89612976.1 0 89612976
1 OAR1_89710528.1 0 89710528
1 OAR1_89916030.1 0 89916030
1 OAR1_89955814.1 0 89955814
1 s10894.1 0 89984200
1 OAR1_90071954.1 0 90071954
1 OAR1_90128398.1 0 90128398
1 s61010.1 0 90228490
1 OAR1_90335841.1 0 90335841
1 OAR1_90400753.1 0 90400753
1 DU332460_334.1 0 90445032
1 OAR1_90512133.1 0 90512133
1 OAR1_90546299.1 0 90546299
1 s16601.1 0 90598120
1 OAR1_90720314.1 0 90720314
1 OAR1_90778867.1 0 90778867
1 OAR1_90794892.1 0 90794892
1 OAR1_90864156.1 0 90864156
1 s70855.1 0 90917617
1 s68056.1 0 90937254
1 s70683.1 0 90968138
1 s09023.1 0 91027108
1 250506CS3900464100001_519.1 0 91075445
1 OAR1_91121549.1 0 91121549
1 s44815.1 0 91218759
1 s29628.1 0 91261973
1 OAR1_91294336.1 0 91294336
1 OAR1_91326800.1 0 91326800
1 OAR1_91392078.1 0 91392078
1 s08216.1 0 91403233
1 s65377.1 0 91554708
1 OAR1_91590308.1 0 91590308
1 OAR1_91646701.1 0 91646701
1 OAR1_91728055.1 0 91728055
1 OAR1_91766257.1 0 91766257
1 s44749.1 0 91817026
1 s10188.1 0 91861196
1 OAR1_91885689.1 0 91885689
1 OAR1_92068670.1 0 92068670
1 OAR1_92129819_X.1 0 92129819
1 s05043.1 0 92147147
1 s29999.1 0 92183052
1 s29535.1 0 92264222
1 s31573.1 0 92280072
1 s11362.1 0 92342906
1 s08905.1 0 92355168
1 OAR1_92406738.1 0 92406738
1 OAR1_92441077.1 0 92441077
1 OAR1_92448903.1 0 92448903
1 OAR1_92508855.1 0 92508855
1 s14865.1 0 92530897
1 OAR1_92567044.1 0 92567044
1 OAR1_92636315.1 0 92636315
1 OAR1_92740601.1 0 92740601
1 OAR1_92837533.1 0 92837533
1 OAR1_92926552.1 0 92926552
1 OAR1_93002791.1 0 93002791
1 s66406.1 0 93077068
1 OAR1_93124341.1 0 93124341
1 OAR1_93166689.1 0 93166689
1 OAR1_93219257.1 0 93219257
1 s57213.1 0 93249128
1 s23335.1 0 93333277
1 s16434.1 0 93507408
1 OAR1_93589808.1 0 93589808
1 OAR1_93645852.1 0 93645852
1 OAR1_93655488.1 0 93655488
1 OAR1_93664787.1 0 93664787
1 s66549.1 0 93783727
1 s51414.1 0 93837016
1 s30877.1 0 93866510
1 s42007.1 0 93907630
1 s13298.1 0 93969377
1 s13764.1 0 93997636
1 s28271.1 0 94004718
1 s49745.1 0 94099120
1 OAR1_94120974.1 0 94120974
1 s63888.1 0 94206164
1 OAR1_94235823.1 0 94235823
1 OAR1_94289328.1 0 94289328
1 OAR1_94322642.1 0 94322642
1 s48855.1 0 94373271
1 s27831.1 0 94421571
1 s46506.1 0 94445405
1 s73352.1 0 94455960
1 OAR1_94538676_X.1 0 94538676
1 OAR1_94603351.1 0 94603351
1 OAR1_94723758.1 0 94723758
1 OAR1_94799822_X.1 0 94799822
1 OAR1_94860183.1 0 94860183
1 OAR1_95047806.1 0 95047806
1 OAR1_95138062.1 0 95138062
1 OAR1_95180600.1 0 95180600
1 OAR1_95260793.1 0 95260793
1 s52860.1 0 95311152
1 s24558.1 0 95327719
1 OAR1_95378272.1 0 95378272
1 OAR1_95415929.1 0 95415929
1 OAR1_95445249.1 0 95445249
1 OAR1_95575297.1 0 95575297
1 OAR1_95658466_X.1 0 95658466
1 OAR1_95723314.1 0 95723314
1 s00815.1 0 95751073
1 OAR1_95792179.1 0 95792179
1 OAR1_95809076.1 0 95809076
1 s31568.1 0 95861435
1 OAR1_95907578.1 0 95907578
1 OAR1_96010308.1 0 96010308
1 OAR1_96072427.1 0 96072427
1 OAR1_96148377.1 0 96148377
1 s66236.1 0 96193459
1 s56191.1 0 96252178
1 s35810.1 0 96288908
1 OAR1_96325332.1 0 96325332
1 s46446.1 0 96371243
1 OAR1_96407711.1 0 96407711
1 OAR1_96450987.1 0 96450987
1 OAR1_96507420.1 0 96507420
1 s25804.1 0 96658739
1 s46849.1 0 96718220
1 s73445.1 0 96755732
1 OAR1_96827188.1 0 96827188
1 OAR1_96866032.1 0 96866032
1 OAR1_97029635.1 0 97029635
1 s67307.1 0 97228592
1 s04845.1 0 97308804
1 OAR1_97368425.1 0 97368425
1 OAR1_97420877.1 0 97420877
1 OAR1_97455754.1 0 97455754
1 s33813.1 0 97513242
1 OAR1_97526403.1 0 97526403
1 OAR1_97533784.1 0 97533784
1 OAR1_97575921.1 0 97575921
1 OAR1_97622932.1 0 97622932
1 s18708.1 0 97642298
1 OAR1_97734885.1 0 97734885
1 OAR1_97780707.1 0 97780707
1 s68420.1 0 97830699
1 OAR1_97871065.1 0 97871065
1 OAR1_97929861.1 0 97929861
1 s67398.1 0 97976152
1 OAR1_98050550.1 0 98050550
1 OAR1_98069576.1 0 98069576
1 OAR1_98091788.1 0 98091788
1 OAR1_98210681.1 0 98210681
1 OAR1_98252911_X.1 0 98252911
1 OAR1_98375496.1 0 98375496
1 OAR1_98387145.1 0 98387145
1 OAR1_98453311.1 0 98453311
1 s10849.1 0 98492886
1 s71463.1 0 98597582
1 s54022.1 0 98661657
1 s36197.1 0 98715722
1 OAR1_98748279.1 0 98748279
1 OAR1_98760723.1 0 98760723
1 s20944.1 0 98983969
1 OAR1_99010986.1 0 99010986
1 OAR1_99059147.1 0 99059147
1 OAR1_99155862.1 0 99155862
1 OAR1_99220211.1 0 99220211
1 s13622.1 0 99386576
1 s21304.1 0 99439321
1 s71903.1 0 99462448
1 OAR1_99502938.1 0 99502938
1 OAR1_99534565.1 0 99534565
1 OAR1_99571185.1 0 99571185
1 s59919.1 0 99611013
1 OAR1_99670410.1 0 99670410
1 OAR1_99762260.1 0 99762260
1 OAR1_99885488.1 0 99885488
1 OAR1_99899727.1 0 99899727
1 s47850.1 0 100020836
1 s70940.1 0 100066603
1 s29576.1 0 100077220
1 s29665.1 0 100150331
1 OAR1_100197637.1 0 100197637
1 OAR1_100326881.1 0 100326881
1 OAR1_100380276.1 0 100380276
1 s27394.1 0 100409909
1 OAR1_100440876.1 0 100440876
1 OAR1_100462526.1 0 100462526
1 s10227.1 0 100560177
1 OAR1_100577509.1 0 100577509
1 OAR1_100635234.1 0 100635234
1 OAR1_100651420.1 0 100651420
1 OAR1_100659997.1 0 100659997
1 OAR1_100718698.1 0 100718698
1 s72240.1 0 100727045
1 OAR1_100765315.1 0 100765315
1 s71557.1 0 100808516
1 OAR1_100874172.1 0 100874172
1 OAR1_100921673.1 0 100921673
1 OAR1_101357689.1 0 101357689
1 OAR1_101371162.1 0 101371162
1 s05459.1 0 101516771
1 OAR1_101551222.1 0 101551222
1 OAR1_101648887.1 0 101648887
1 OAR1_101678016.1 0 101678016
1 s27653.1 0 101732291
1 s30347.1 0 101771992
1 s75453.1 0 101851920
1 OAR1_101890858.1 0 101890858
1 OAR1_101903895.1 0 101903895
1 OAR1_102019027.1 0 102019027
1 OAR1_102034346.1 0 102034346
1 OAR1_102071635.1 0 102071635
1 OAR1_102129382.1 0 102129382
1 DU232924_365.1 0 102163400
1 OAR1_102225758.1 0 102225758
1 OAR1_102255542.1 0 102255542
1 s32322.1 0 102291138
1 s54125.1 0 102372795
1 OAR1_102453321.1 0 102453321
1 s20863.1 0 102504882
1 s68153.1 0 102524346
1 OAR1_102657756.1 0 102657756
1 OAR1_102720326.1 0 102720326
1 OAR1_102765359.1 0 102765359
1 OAR1_102798353.1 0 102798353
1 s31834.1 0 102834327
1 OAR1_102870109.1 0 102870109
1 s42405.1 0 102924875
1 OAR1_103051402.1 0 103051402
1 OAR1_103183067.1 0 103183067
1 OAR1_103199431.1 0 103199431
1 DU344050_171.1 0 103289546
1 s25125.1 0 103331486
1 OAR1_103343127.1 0 103343127
1 OAR1_103393742.1 0 103393742
1 OAR1_103420822.1 0 103420822
1 OAR1_103445194.1 0 103445194
1 OAR1_103547224.1 0 103547224
1 OAR1_103772253.1 0 103772253
1 OAR1_103790218.1 0 103790218
1 OAR1_103842407.1 0 103842407
1 OAR1_103872786.1 0 103872786
1 s57208.1 0 104012626
1 OAR1_104036819.1 0 104036819
1 OAR1_104096524.1 0 104096524
1 DU271929_382.1 0 104117694
1 s12181.1 0 104127552
1 s72122.1 0 104167634
1 s30100.1 0 104229009
1 OAR1_104272909.1 0 104272909
1 s53706.1 0 104298077
1 s58747.1 0 104409589
1 OAR1_104439888.1 0 104439888
1 OAR1_104544639.1 0 104544639
1 OAR1_104579485.1 0 104579485
1 OAR1_104589897.1 0 104589897
1 s19579.1 0 104654636
1 OAR1_104682161.1 0 104682161
1 OAR1_104707561.1 0 104707561
1 s47338.1 0 104772499
1 s28409.1 0 104815785
1 OAR1_104822875.1 0 104822875
1 OAR1_104879545.1 0 104879545
1 OAR1_105078097.1 0 105078097
1 s58109.1 0 105136530
1 OAR1_105916901.1 0 105916901
1 DU427993_302.1 0 105996719
1 s31394.1 0 106052638
1 OAR1_106079123.1 0 106079123
1 s53969.1 0 106207515
1 OAR1_106285844.1 0 106285844
1 s48043.1 0 106302419
1 OAR1_106359397.1 0 106359397
1 OAR1_106383900_X.1 0 106383900
1 OAR1_106406464.1 0 106406464
1 OAR1_106441886.1 0 106441886
1 s55590.1 0 106499943
1 DU295978_729.1 0 106558510
1 OAR1_106674862.1 0 106674862
1 OAR1_106707700.1 0 106707700
1 s09516.1 0 106746210
1 s13860.1 0 106826369
1 OAR1_106895163.1 0 106895163
1 OAR1_106946819.1 0 106946819
1 OAR1_106967184.1 0 106967184
1 OAR1_107103247.1 0 107103247
1 OAR1_107139545.1 0 107139545
1 DU461176_154.1 0 107204501
1 OAR1_107239370.1 0 107239370
1 OAR1_107287431.1 0 107287431
1 OAR1_107354355.1 0 107354355
1 OAR1_107415569.1 0 107415569
1 s41776.1 0 107430477
1 s39873.1 0 107468794
1 OAR1_107504871.1 0 107504871
1 OAR1_107574976.1 0 107574976
1 OAR1_107588571.1 0 107588571
1 OAR1_107634967.1 0 107634967
1 s14189.1 0 107724153
1 s17259.1 0 107735488
1 OAR1_107797839.1 0 107797839
1 OAR1_107829996.1 0 107829996
1 s75820.1 0 107960344
1 OAR1_107977315.1 0 107977315
1 s62343.1 0 108029423
1 s38341.1 0 108184798
1 OAR1_108318583.1 0 108318583
1 OAR1_108378504.1 0 108378504
1 DU390992_212.1 0 108405452
1 s71474.1 0 108448275
1 s00446.1 0 108463410
1 s46875.1 0 108473620
1 s55110.1 0 108635835
1 OAR1_108694371.1 0 108694371
1 s09926.1 0 108751363
1 OAR1_108764473.1 0 108764473
1 OAR1_108774968.1 0 108774968
1 OAR1_108852238.1 0 108852238
1 OAR1_108911481.1 0 108911481
1 s22463.1 0 108950840
1 s08697.1 0 109031495
1 OAR1_109053158.1 0 109053158
1 DU317751_332.1 0 109101058
1 OAR1_109153018.1 0 109153018
1 OAR1_109179099.1 0 109179099
1 s06116.1 0 109250459
1 OAR1_109602753.1 0 109602753
1 OAR1_109610813.1 0 109610813
1 OAR1_109705647.1 0 109705647
1 OAR1_109764382_X.1 0 109764382
1 s45635.1 0 109820180
1 s56889.1 0 109843920
1 OAR1_109879519.1 0 109879519
1 OAR1_109929835.1 0 109929835
1 s33937.1 0 109950139
1 s32360.1 0 110011186
1 s30465.1 0 110086894
1 OAR1_110093583.1 0 110093583
1 OAR1_110170625.1 0 110170625
1 s70081.1 0 110297464
1 OAR1_110429233.1 0 110429233
1 OAR1_110553996.1 0 110553996
1 s69624.1 0 110598177
1 OAR1_110626692.1 0 110626692
1 OAR1_110679887.1 0 110679887
1 OAR1_110741899.1 0 110741899
1 s75426.1 0 110861570
1 s60612.1 0 110920393
1 s11516.1 0 110946073
1 s37342.1 0 110963648
1 OAR1_110989185.1 0 110989185
1 OAR1_111034114.1 0 111034114
1 s08615.1 0 111083578
1 250506CS3900414400001_1178.1 0 111100644
1 OAR1_111159099.1 0 111159099
1 s54626.1 0 111216670
1 s37012.1 0 111275789
1 s17035.1 0 111327375
1 s74483.1 0 111369184
1 s33396.1 0 111386984
1 s03716.1 0 111467586
1 s32825.1 0 111474679
1 s69088.1 0 111591967
1 s24278.1 0 111656895
1 OAR1_111667644.1 0 111667644
1 OAR1_111681099.1 0 111681099
1 s61856.1 0 111775123
1 OAR1_111897874.1 0 111897874
1 OAR1_111942228.1 0 111942228
1 OAR1_111982962.1 0 111982962
1 OAR1_112239116.1 0 112239116
1 s34776.1 0 112345839
1 OAR1_112480565.1 0 112480565
1 OAR1_112524488.1 0 112524488
1 OAR1_112587247.1 0 112587247
1 s04333.1 0 112594061
1 s09177.1 0 112648191
1 s55826.1 0 112699970
1 s21713.1 0 112784114
1 s37759.1 0 112833006
1 OAR1_112896959.1 0 112896959
1 OAR1_112914096.1 0 112914096
1 OAR1_112929344.1 0 112929344
1 OAR1_112952978.1 0 112952978
1 s45548.1 0 113076731
1 s11941.1 0 113173965
1 s53506.1 0 113179835
1 s66245.1 0 113245030
1 s47856.1 0 113300906
1 s32453.1 0 113345078
1 OAR1_113358874.1 0 113358874
1 OAR1_113402761.1 0 113402761
1 s65231.1 0 113481040
1 s01025.1 0 113677665
1 OAR1_114069491_X.1 0 114069491
1 s00002.1 0 114219288
1 OAR1_114388832.1 0 114388832
1 s40614.1 0 114609269
1 OAR1_114647847.1 0 114647847
1 OAR1_114668260_X.1 0 114668260
1 OAR1_114706719.1 0 114706719
1 OAR1_114728454.1 0 114728454
1 OAR1_114784862.1 0 114784862
1 OAR1_114806043.1 0 114806043
1 s31815.1 0 114977993
1 s37607.1 0 115029334
1 s30501.1 0 115083086
1 s53017.1 0 115119434
1 OAR1_115148286.1 0 115148286
1 OAR1_116120138.1 0 116120138
1 OAR1_116289067.1 0 116289067
1 OAR1_116407937.1 0 116407937
1 OAR1_116424645.1 0 116424645
1 OAR1_116481781.1 0 116481781
1 OAR1_116535590.1 0 116535590
1 OAR1_116651151.1 0 116651151
1 OAR1_116671699.1 0 116671699
1 OAR1_116705932.1 0 116705932
1 s43611.1 0 116791861
1 OAR1_116830364.1 0 116830364
1 s66894.1 0 116892998
1 s13370.1 0 116947841
1 OAR1_117011612.1 0 117011612
1 OAR1_117058347.1 0 117058347
1 OAR1_117069007.1 0 117069007
1 OAR1_117122442.1 0 117122442
1 OAR1_117144883.1 0 117144883
1 OAR1_117165620.1 0 117165620
1 OAR1_117214017.1 0 117214017
1 OAR1_117268913.1 0 117268913
1 OAR1_117328447.1 0 117328447
1 OAR1_117452092.1 0 117452092
1 OAR1_117524736.1 0 117524736
1 s08236.1 0 117623803
1 s75030.1 0 117691123
1 OAR1_117728649.1 0 117728649
1 OAR1_117762259.1 0 117762259
1 s53597.1 0 117863644
1 s41969.1 0 117878981
1 OAR1_117951301.1 0 117951301
1 OAR1_117978374.1 0 117978374
1 s49070.1 0 118021041
1 s28476.1 0 118074339
1 OAR1_118181628.1 0 118181628
1 s66662.1 0 118246271
1 s49913.1 0 118267581
1 s23714.1 0 118418547
1 s35704.1 0 118471089
1 s10939.1 0 118511394
1 OAR1_118520739.1 0 118520739
1 OAR1_118619500.1 0 118619500
1 OAR1_118659502.1 0 118659502
1 OAR1_118773744.1 0 118773744
1 OAR1_118879418.1 0 118879418
1 OAR1_118992470.1 0 118992470
1 OAR1_119039319.1 0 119039319
1 OAR1_119093119.1 0 119093119
1 OAR1_119154049.1 0 119154049
1 s20678.1 0 119214254
1 s33242.1 0 119335876
1 s10878.1 0 119372057
1 OAR1_119469795.1 0 119469795
1 s66087.1 0 119546145
1 s43141.1 0 119583139
1 OAR1_119599313.1 0 119599313
1 OAR1_119613390.1 0 119613390
1 OAR1_119764980.1 0 119764980
1 DU276869_95.1 0 119822541
1 OAR1_120042847.1 0 120042847
1 OAR1_120096443.1 0 120096443
1 OAR1_120133939.1 0 120133939
1 OAR1_120197222.1 0 120197222
1 OAR1_120223176.1 0 120223176
1 OAR1_120333510.1 0 120333510
1 s53603.1 0 120394997
1 s35822.1 0 120445409
1 s56663.1 0 120465299
1 OAR1_120499258.1 0 120499258
1 OAR1_120517193_X.1 0 120517193
1 OAR1_120528715.1 0 120528715
1 OAR1_120550895.1 0 120550895
1 OAR1_120657039.1 0 120657039
1 OAR1_120685177.1 0 120685177
1 OAR1_120745945.1 0 120745945
1 OAR1_120751589.1 0 120751589
1 s61852.1 0 120859454
1 DU179070_177.1 0 120875937
1 s22519.1 0 120889489
1 OAR1_120926458.1 0 120926458
1 s09664.1 0 120981082
1 OAR1_121001304.1 0 121001304
1 OAR1_121039840.1 0 121039840
1 OAR1_121062810.1 0 121062810
1 OAR1_121107476.1 0 121107476
1 OAR1_121168723.1 0 121168723
1 OAR1_121196860.1 0 121196860
1 s65722.1 0 121288546
1 s27513.1 0 121348228
1 OAR1_121390041.1 0 121390041
1 OAR1_121425150.1 0 121425150
1 OAR1_121474337.1 0 121474337
1 s12524.1 0 121622848
1 OAR1_121649640.1 0 121649640
1 OAR1_121707787.1 0 121707787
1 OAR1_121762248.1 0 121762248
1 OAR1_121806114.1 0 121806114
1 OAR1_121867144.1 0 121867144
1 OAR1_121923465.1 0 121923465
1 OAR1_121954489.1 0 121954489
1 OAR1_122021360.1 0 122021360
1 OAR1_122053305.1 0 122053305
1 OAR1_122109272.1 0 122109272
1 OAR1_122131094.1 0 122131094
1 OAR1_122163337.1 0 122163337
1 OAR1_122225883.1 0 122225883
1 OAR1_122238409.1 0 122238409
1 OAR1_122317413.1 0 122317413
1 OAR1_122342864.1 0 122342864
1 OAR1_122386859.1 0 122386859
1 OAR1_122656397.1 0 122656397
1 OAR1_122715518.1 0 122715518
1 OAR1_122737941.1 0 122737941
1 s10597.1 0 122781585
1 OAR1_122814829.1 0 122814829
1 OAR1_122825051.1 0 122825051
1 OAR1_122862630.1 0 122862630
1 OAR1_122946739.1 0 122946739
1 OAR1_123094038.1 0 123094038
1 OAR1_123131417.1 0 123131417
1 OAR1_123158743.1 0 123158743
1 OAR1_123217898.1 0 123217898
1 s00550.1 0 123225677
1 OAR1_123254582.1 0 123254582
1 OAR1_123352253.1 0 123352253
1 OAR1_123473996.1 0 123473996
1 OAR1_123484291.1 0 123484291
1 OAR1_123558417.1 0 123558417
1 OAR1_123594195.1 0 123594195
1 s07253.1 0 123637004
1 s53428.1 0 123690836
1 s07863.1 0 123752566
1 s65345.1 0 123808276
1 s20089.1 0 123845263
1 OAR1_123916688.1 0 123916688
1 OAR1_123924418.1 0 123924418
1 OAR1_123965165.1 0 123965165
1 OAR1_124002420.1 0 124002420
1 OAR1_124056189.1 0 124056189
1 OAR1_124078281.1 0 124078281
1 OAR1_124151951.1 0 124151951
1 s06679.1 0 124296584
1 s20325.1 0 124383782
1 s32443.1 0 124412557
1 s04035.1 0 124439843
1 OAR1_124487465.1 0 124487465
1 s34857.1 0 124546108
1 s06849.1 0 124569479
1 s75317.1 0 124625146
1 OAR1_124689057.1 0 124689057
1 OAR1_124724230.1 0 124724230
1 OAR1_124773847.1 0 124773847
1 s02795.1 0 124832960
1 OAR1_124914407.1 0 124914407
1 OAR1_124966069.1 0 124966069
1 OAR1_124986880.1 0 124986880
1 DU412523_531.1 0 125095248
1 OAR1_125144618.1 0 125144618
1 OAR1_125153973.1 0 125153973
1 s03118.1 0 125219285
1 s32974.1 0 125243619
1 s31818.1 0 125249601
1 OAR1_125275563.1 0 125275563
1 s46461.1 0 125321450
1 OAR1_125367772.1 0 125367772
1 OAR1_125382442.1 0 125382442
1 OAR1_125435801.1 0 125435801
1 OAR1_125652023.1 0 125652023
1 OAR1_125674522.1 0 125674522
1 OAR1_125729485.1 0 125729485
1 OAR1_126048491.1 0 126048491
1 s55854.1 0 126103155
1 OAR1_126151335.1 0 126151335
1 OAR1_126169518.1 0 126169518
1 OAR1_126181183.1 0 126181183
1 OAR1_126268263.1 0 126268263
1 OAR1_126274781.1 0 126274781
1 s72028.1 0 126512919
1 s74762.1 0 126530779
1 OAR1_126708341.1 0 126708341
1 OAR1_126736167_X.1 0 126736167
1 OAR1_126809296_X.1 0 126809296
1 OAR1_126906533_X.1 0 126906533
1 s14003.1 0 127018347
1 OAR1_127060133.1 0 127060133
1 s71952.1 0 127137708
1 s61108.1 0 127169565
1 s49384.1 0 127210660
1 OAR1_127228047.1 0 127228047
1 OAR1_127291951.1 0 127291951
1 s57640.1 0 127342038
1 s73007.1 0 127351114
1 OAR1_127384626.1 0 127384626
1 DU179455_389.1 0 127483265
1 s01352.1 0 127488609
1 s62517.1 0 127810746
1 OAR1_127962239.1 0 127962239
1 OAR1_128046390.1 0 128046390
1 s47989.1 0 128118751
1 OAR1_129060358.1 0 129060358
1 s50795.1 0 129109542
1 s00684.1 0 129127850
1 OAR1_129152329.1 0 129152329
1 s61314.1 0 129193176
1 DU239593_216.1 0 129262074
1 OAR1_129284378.1 0 129284378
1 s29404.1 0 129337093
1 OAR1_129373575.1 0 129373575
1 s61080.1 0 129454326
1 s47660.1 0 129626995
1 OAR1_129956083_X.1 0 129956084
1 OAR1_130003540.1 0 130003540
1 OAR1_130047557.1 0 130047557
1 OAR1_130129851.1 0 130129851
1 OAR1_130231922.1 0 130231922
1 OAR1_130258553.1 0 130258553
1 s43808.1 0 130604257
1 OAR1_130613822.1 0 130613822
1 OAR1_130649077.1 0 130649077
1 OAR1_130654375.1 0 130654375
1 s48533.1 0 130749136
1 OAR1_130854923.1 0 130854923
1 OAR1_130882100.1 0 130882100
1 s28741.1 0 130922073
1 s13901.1 0 130951185
1 OAR1_130963825.1 0 130963825
1 OAR1_131026368.1 0 131026368
1 s41591.1 0 131112087
1 OAR1_131165545.1 0 131165545
1 OAR1_131185069.1 0 131185069
1 s05189.1 0 131323830
1 s04671.1 0 131376224
1 s58303.1 0 131392202
1 OAR1_131427157.1 0 131427157
1 OAR1_131439670.1 0 131439670
1 s49552.1 0 131583127
1 s66718.1 0 131603528
1 s38003.1 0 131617541
1 s11662.1 0 131638925
1 OAR1_131669529.1 0 131669529
1 OAR1_131707541.1 0 131707541
1 s37282.1 0 131774715
1 OAR1_131827158.1 0 131827158
1 s42578.1 0 131849066
1 OAR1_131881954.1 0 131881954
1 OAR1_131920951.1 0 131920951
1 s39769.1 0 131974957
1 OAR1_131996238.1 0 131996238
1 OAR1_132088794.1 0 132088794
1 OAR1_132131514.1 0 132131514
1 OAR1_132154345.1 0 132154345
1 OAR1_132359111.1 0 132359111
1 OAR1_132365597.1 0 132365597
1 OAR1_132430100.1 0 132430100
1 s05893.1 0 132461215
1 s31436.1 0 132497619
1 OAR1_132533817.1 0 132533817
1 s65168.1 0 132566495
1 s01965.1 0 132618790
1 OAR1_132626593.1 0 132626593
1 s32542.1 0 132691540
1 s41070.1 0 132769549
1 s49103.1 0 132777236
1 OAR1_132804425.1 0 132804425
1 OAR1_132826186.1 0 132826186
1 s37055.1 0 132873628
1 OAR1_132909958.1 0 132909958
1 OAR1_132959976.1 0 132959976
1 OAR1_133042405.1 0 133042405
1 OAR1_133080343.1 0 133080343
1 OAR1_133132844.1 0 133132844
1 OAR1_133138259.1 0 133138259
1 OAR1_133238194.1 0 133238194
1 OAR1_133250051.1 0 133250051
1 OAR1_133336476.1 0 133336476
1 OAR1_133394698.1 0 133394698
1 OAR1_133535707.1 0 133535707
1 OAR1_133604853.1 0 133604853
1 OAR1_133693614.1 0 133693614
1 OAR1_133763130.1 0 133763130
1 OAR1_134014841.1 0 134014841
1 OAR1_134035072.1 0 134035072
1 OAR1_134092466.1 0 134092466
1 OAR1_134104741.1 0 134104741
1 OAR1_134153744.1 0 134153744
1 OAR1_134233775.1 0 134233775
1 OAR1_134282789.1 0 134282789
1 s60878.1 0 134313242
1 OAR1_134361776.1 0 134361776
1 OAR1_134436622.1 0 134436622
1 OAR1_134528666.1 0 134528666
1 OAR1_134551641.1 0 134551641
1 OAR1_134608202.1 0 134608202
1 OAR1_134632408_X.1 0 134632409
1 OAR1_134686503.1 0 134686503
1 OAR1_134771247_X.1 0 134771248
1 OAR1_134825689.1 0 134825689
1 OAR1_134851296.1 0 134851296
1 s44532.1 0 134924610
1 OAR1_134966140.1 0 134966140
1 OAR1_134995676.1 0 134995676
1 OAR1_135031858.1 0 135031858
1 OAR1_135080835.1 0 135080835
1 OAR1_135119972.1 0 135119972
1 OAR1_135170990.1 0 135170990
1 OAR1_135202799.1 0 135202799
1 OAR1_135222269.1 0 135222269
1 OAR1_135241908_X.1 0 135241909
1 s12152.1 0 135386893
1 OAR1_135432075.1 0 135432075
1 OAR1_135442243.1 0 135442243
1 OAR1_135563277.1 0 135563277
1 OAR1_135728261.1 0 135728261
1 OAR1_135764540.1 0 135764540
1 s71101.1 0 135813037
1 OAR1_135892102.1 0 135892102
1 s35304.1 0 135957355
1 OAR1_135970554.1 0 135970554
1 OAR1_136080786.1 0 136080786
1 OAR1_136123136.1 0 136123136
1 OAR1_136165147_X.1 0 136165148
1 OAR1_136190813.1 0 136190813
1 OAR1_136206311.1 0 136206311
1 OAR1_136249417.1 0 136249417
1 OAR1_136289825.1 0 136289825
1 OAR1_136328626.1 0 136328626
1 OAR1_136351902.1 0 136351902
1 OAR1_136392614.1 0 136392614
1 OAR1_136442058.1 0 136442058
1 OAR1_136489494.1 0 136489494
1 s61043.1 0 136522554
1 OAR1_136555056.1 0 136555056
1 OAR1_136609882_X.1 0 136609883
1 OAR1_136618310.1 0 136618310
1 OAR1_136656822.1 0 136656822
1 OAR1_136708532.1 0 136708532
1 OAR1_136768184.1 0 136768184
1 OAR1_136806644.1 0 136806644
1 OAR1_136840234.1 0 136840234
1 OAR1_136912505.1 0 136912505
1 OAR1_137023434.1 0 137023434
1 OAR1_137081322.1 0 137081322
1 OAR1_137090267.1 0 137090267
1 OAR1_137125494.1 0 137125494
1 OAR1_137156931.1 0 137156931
1 OAR1_137180881.1 0 137180881
1 OAR1_137336624.1 0 137336624
1 s14083.1 0 137418102
1 OAR1_137481062.1 0 137481062
1 OAR1_137567887.1 0 137567887
1 OAR1_137629618.1 0 137629618
1 OAR1_137752062.1 0 137752062
1 OAR1_137761966.1 0 137761966
1 OAR1_137785444.1 0 137785444
1 OAR1_137791545.1 0 137791545
1 s15832.1 0 137856107
1 OAR1_137928314.1 0 137928314
1 OAR1_137974140.1 0 137974140
1 OAR1_138003536.1 0 138003536
1 OAR1_138025303.1 0 138025303
1 OAR1_138124922.1 0 138124922
1 OAR1_138170073.1 0 138170073
1 OAR1_138285232.1 0 138285232
1 OAR1_138302052.1 0 138302052
1 s13122.1 0 138465167
1 OAR1_138520536.1 0 138520536
1 OAR1_138571443.1 0 138571443
1 OAR1_138660717.1 0 138660717
1 OAR1_138666672.1 0 138666672
1 OAR1_138728035.1 0 138728035
1 OAR1_138815385.1 0 138815385
1 OAR1_138899845.1 0 138899845
1 OAR1_138926518.1 0 138926518
1 s37315.1 0 138979925
1 OAR1_139004996_X.1 0 139004997
1 OAR1_139039712.1 0 139039712
1 s17980.1 0 139086606
1 OAR1_139116476.1 0 139116476
1 s54562.1 0 139154673
1 s43056.1 0 139202269
1 OAR1_139235849.1 0 139235849
1 s68780.1 0 139293919
1 s63741.1 0 139324777
1 OAR1_139351292.1 0 139351292
1 s11095.1 0 139467555
1 OAR1_139515303.1 0 139515303
1 DU354639_611.1 0 139547596
1 OAR1_139589705.1 0 139589705
1 OAR1_139632696.1 0 139632696
1 s32216.1 0 139696147
1 OAR1_139735768.1 0 139735768
1 OAR1_139783950.1 0 139783950
1 OAR1_140059730.1 0 140059730
1 OAR1_140089069.1 0 140089069
1 OAR1_140104902.1 0 140104902
1 OAR1_140218970.1 0 140218970
1 OAR1_140268515.1 0 140268515
1 OAR1_140305399.1 0 140305399
1 OAR1_140350378.1 0 140350378
1 s74221.1 0 140449783
1 OAR1_140465338.1 0 140465338
1 OAR1_140507741.1 0 140507741
1 OAR1_140547067.1 0 140547067
1 OAR1_140644855.1 0 140644855
1 OAR1_140687824.1 0 140687824
1 OAR1_140709030.1 0 140709030
1 OAR1_140748390.1 0 140748390
1 s50643.1 0 140808812
1 OAR1_140839521.1 0 140839521
1 OAR1_140939577.1 0 140939577
1 OAR1_140991974.1 0 140991974
1 OAR1_141021505.1 0 141021505
1 OAR1_141034247.1 0 141034247
1 OAR1_141087385.1 0 141087385
1 OAR1_141198862.1 0 141198862
1 OAR1_141238544.1 0 141238544
1 OAR1_141263582.1 0 141263582
1 OAR1_141299581.1 0 141299581
1 OAR1_141389785.1 0 141389785
1 OAR1_141439663.1 0 141439663
1 OAR1_141493314.1 0 141493314
1 OAR1_141563389.1 0 141563389
1 OAR1_141631285.1 0 141631285
1 OAR1_141692629.1 0 141692629
1 OAR1_141731333.1 0 141731333
1 OAR1_141808510.1 0 141808510
1 OAR1_141857414.1 0 141857414
1 OAR1_141874294.1 0 141874294
1 OAR1_141918500.1 0 141918500
1 OAR1_142062048.1 0 142062048
1 OAR1_142079316.1 0 142079316
1 OAR1_142209310.1 0 142209310
1 OAR1_142218070.1 0 142218070
1 OAR1_142352384.1 0 142352384
1 OAR1_142376063.1 0 142376063
1 OAR1_142439001.1 0 142439001
1 OAR1_142494315.1 0 142494315
1 OAR1_142531555.1 0 142531555
1 OAR1_142588286.1 0 142588286
1 OAR1_142644388_X.1 0 142644389
1 OAR1_142695228.1 0 142695228
1 OAR1_142723820.1 0 142723820
1 OAR1_142765762.1 0 142765762
1 OAR1_142775916.1 0 142775916
1 OAR1_142835546.1 0 142835546
1 OAR1_142923563.1 0 142923563
1 OAR1_142990935.1 0 142990935
1 OAR1_143087719.1 0 143087719
1 OAR1_143223401.1 0 143223401
1 OAR1_143333465.1 0 143333465
1 OAR1_143380398.1 0 143380398
1 OAR1_143422146.1 0 143422146
1 OAR1_143478770.1 0 143478770
1 OAR1_143525349.1 0 143525349
1 OAR1_143578648.1 0 143578648
1 OAR1_143619126.1 0 143619126
1 OAR1_143648870.1 0 143648870
1 OAR1_143700258.1 0 143700258
1 OAR1_143734986.1 0 143734986
1 OAR1_143773497.1 0 143773497
1 OAR1_143888716.1 0 143888716
1 OAR1_143906394.1 0 143906394
1 OAR1_143967121.1 0 143967121
1 s27896.1 0 143991560
1 OAR1_144015756_X.1 0 144015757
1 OAR1_144078987.1 0 144078987
1 s28215.1 0 144088718
1 OAR1_144103391.1 0 144103391
1 s52657.1 0 144315228
1 s67860.1 0 144341567
1 OAR1_144435208.1 0 144435208
1 OAR1_144474847.1 0 144474847
1 OAR1_144484393.1 0 144484393
1 OAR1_144545940.1 0 144545940
1 OAR1_144579443.1 0 144579443
1 OAR1_144606128.1 0 144606128
1 OAR1_144742152.1 0 144742152
1 OAR1_144817903.1 0 144817903
1 OAR1_145041840.1 0 145041840
1 OAR1_145112824.1 0 145112824
1 OAR1_145163431.1 0 145163431
1 OAR1_145252178.1 0 145252178
1 OAR1_145298604.1 0 145298604
1 OAR1_145350693.1 0 145350693
1 OAR1_145402426.1 0 145402426
1 OAR1_145497863.1 0 145497863
1 s61417.1 0 145578767
1 s49150.1 0 145637039
1 OAR1_145693113.1 0 145693113
1 OAR1_145741050.1 0 145741050
1 OAR1_145839705_X.1 0 145839706
1 s16899.1 0 145895328
1 OAR1_145988855.1 0 145988855
1 OAR1_146154840.1 0 146154840
1 OAR1_146213099.1 0 146213099
1 OAR1_146326055.1 0 146326055
1 OAR1_146369655.1 0 146369655
1 OAR1_146376050.1 0 146376050
1 OAR1_146399628.1 0 146399628
1 OAR1_146504508.1 0 146504508
1 OAR1_146810904.1 0 146810904
1 OAR1_146834889.1 0 146834889
1 OAR1_146890479.1 0 146890479
1 s37703.1 0 146951894
1 OAR1_146991304.1 0 146991304
1 OAR1_147076289.1 0 147076289
1 OAR1_147088482.1 0 147088482
1 OAR1_147106850.1 0 147106850
1 OAR1_147166868.1 0 147166868
1 OAR1_147233859.1 0 147233859
1 s06403.1 0 147291381
1 OAR1_147314525.1 0 147314525
1 OAR1_147370492.1 0 147370492
1 OAR1_147501347.1 0 147501347
1 OAR1_147643165_X.1 0 147643166
1 OAR1_147720999.1 0 147720999
1 OAR1_147781525.1 0 147781525
1 OAR1_147803599.1 0 147803599
1 s21106.1 0 147904670
1 OAR1_148035763.1 0 148035763
1 OAR1_148070169.1 0 148070169
1 OAR1_148102479.1 0 148102479
1 OAR1_148161317.1 0 148161317
1 OAR1_148211899.1 0 148211899
1 OAR1_148251454.1 0 148251454
1 OAR1_148262943.1 0 148262943
1 OAR1_148303053.1 0 148303053
1 OAR1_148386600.1 0 148386600
1 OAR1_148461126.1 0 148461126
1 OAR1_148509830.1 0 148509830
1 OAR1_148557968.1 0 148557968
1 OAR1_148570960.1 0 148570960
1 OAR1_148685022.1 0 148685022
1 OAR1_148736249.1 0 148736249
1 OAR1_148830870.1 0 148830870
1 OAR1_148865282.1 0 148865282
1 OAR1_148875501.1 0 148875501
1 OAR1_148901159.1 0 148901159
1 OAR1_148943723.1 0 148943723
1 s07485.1 0 148974892
1 OAR1_149048905.1 0 149048905
1 OAR1_149088418.1 0 149088418
1 s53839.1 0 149130207
1 s03538.1 0 149166181
1 OAR1_149183890.1 0 149183890
1 OAR1_149283299.1 0 149283299
1 OAR1_149346875.1 0 149346875
1 OAR1_149400642.1 0 149400642
1 OAR1_149428483.1 0 149428483
1 OAR1_149458107.1 0 149458107
1 OAR1_149463910.1 0 149463910
1 OAR1_149565545.1 0 149565545
1 OAR1_149615880.1 0 149615880
1 OAR1_149631902.1 0 149631902
1 s44700.1 0 149700572
1 OAR1_149735763.1 0 149735763
1 OAR1_149763555.1 0 149763555
1 s40751.1 0 149812929
1 OAR1_149859570.1 0 149859570
1 OAR1_149892935.1 0 149892935
1 s32527.1 0 149949480
1 OAR1_149992603.1 0 149992603
1 OAR1_150005378.1 0 150005378
1 OAR1_150058006.1 0 150058006
1 OAR1_150064774.1 0 150064774
1 OAR1_150085687.1 0 150085687
1 OAR1_150132797.1 0 150132797
1 OAR1_150166292.1 0 150166292
1 OAR1_150183526.1 0 150183526
1 OAR1_150193285.1 0 150193285
1 OAR1_150352296.1 0 150352296
1 s39761.1 0 150389575
1 OAR1_150413799.1 0 150413799
1 OAR1_150446863.1 0 150446863
1 OAR1_150474489.1 0 150474489
1 OAR1_150502572.1 0 150502572
1 OAR1_150528301.1 0 150528301
1 OAR1_150560085.1 0 150560085
1 OAR1_150616902.1 0 150616902
1 OAR1_150722624.1 0 150722624
1 OAR1_150729102.1 0 150729102
1 OAR1_150801936.1 0 150801936
1 OAR1_150852222.1 0 150852222
1 OAR1_150882481.1 0 150882481
1 OAR1_151027490.1 0 151027490
1 OAR1_151085106.1 0 151085106
1 OAR1_151117151_X.1 0 151117152
1 OAR1_151167765.1 0 151167765
1 OAR1_151206081.1 0 151206081
1 OAR1_151247138.1 0 151247138
1 OAR1_151269675.1 0 151269675
1 OAR1_151312088.1 0 151312088
1 OAR1_151330117.1 0 151330117
1 OAR1_151381176.1 0 151381176
1 s55129.1 0 151397737
1 OAR1_151432457.1 0 151432457
1 OAR1_151480056.1 0 151480056
1 OAR1_151593716.1 0 151593716
1 OAR1_151629899.1 0 151629899
1 OAR1_151662816.1 0 151662816
1 OAR1_151689759.1 0 151689759
1 OAR1_151754067.1 0 151754067
1 OAR1_151795382.1 0 151795382
1 OAR1_151829423.1 0 151829423
1 OAR1_151893796.1 0 151893796
1 OAR1_151903618.1 0 151903618
1 OAR1_152022616.1 0 152022616
1 s42369.1 0 152080276
1 s56398.1 0 152138171
1 OAR1_152251040.1 0 152251040
1 s13933.1 0 152322874
1 OAR1_152473283.1 0 152473283
1 OAR1_152507672.1 0 152507672
1 s06650.1 0 152724212
1 OAR1_152783718.1 0 152783718
1 OAR1_152799556.1 0 152799556
1 OAR1_152864182.1 0 152864182
1 OAR1_152927383.1 0 152927383
1 OAR1_153088363.1 0 153088363
1 OAR1_153098240.1 0 153098240
1 OAR1_153128074.1 0 153128074
1 OAR1_153287784.1 0 153287784
1 OAR1_153322695.1 0 153322695
1 OAR1_153339223.1 0 153339223
1 OAR1_153401950.1 0 153401950
1 OAR1_153435161.1 0 153435161
1 OAR1_153579524.1 0 153579524
1 OAR1_153621075.1 0 153621075
1 OAR1_153662211.1 0 153662211
1 OAR1_153720105_X.1 0 153720106
1 OAR1_153801233.1 0 153801233
1 OAR1_153879862.1 0 153879862
1 OAR1_153903725.1 0 153903725
1 DU499024_430.1 0 153973394
1 OAR1_154006939.1 0 154006939
1 OAR1_154049285.1 0 154049285
1 OAR1_154122474.1 0 154122474
1 OAR1_154168518.1 0 154168518
1 OAR1_154240036.1 0 154240036
1 OAR1_154278738.1 0 154278738
1 OAR1_154341272.1 0 154341272
1 OAR1_154374407.1 0 154374407
1 OAR1_154404046.1 0 154404046
1 s64787.1 0 154512314
1 OAR1_154551314.1 0 154551314
1 OAR1_154588271.1 0 154588271
1 OAR1_154648345.1 0 154648345
1 OAR1_154735105.1 0 154735105
1 OAR1_154746921.1 0 154746921
1 OAR1_154757996.1 0 154757996
1 OAR1_154773125.1 0 154773125
1 OAR1_154909321.1 0 154909321
1 OAR1_154928451.1 0 154928451
1 OAR1_154941536.1 0 154941536
1 s64416.1 0 155050741
1 OAR1_155107985.1 0 155107985
1 OAR1_155149020.1 0 155149020
1 s04157.1 0 155203470
1 OAR1_155253889.1 0 155253889
1 OAR1_155282398.1 0 155282398
1 OAR1_155320166.1 0 155320166
1 OAR1_155360167.1 0 155360167
1 OAR1_155396136.1 0 155396136
1 OAR1_155435821.1 0 155435821
1 OAR1_155525627.1 0 155525627
1 OAR1_155672687.1 0 155672687
1 DU222648_670.1 0 155773221
1 OAR1_155810736.1 0 155810736
1 OAR1_155849452_X.1 0 155849453
1 OAR1_155904685.1 0 155904685
1 OAR1_155979948.1 0 155979948
1 OAR1_156013696.1 0 156013696
1 OAR1_156093833_X.1 0 156093834
1 OAR1_156122070.1 0 156122070
1 OAR1_156143576.1 0 156143576
1 OAR1_156258012.1 0 156258012
1 OAR1_156281328.1 0 156281328
1 OAR1_156314210.1 0 156314210
1 s24337.1 0 156376532
1 OAR1_156411137.1 0 156411137
1 OAR1_156443346.1 0 156443346
1 OAR1_156524345.1 0 156524345
1 OAR1_156562490.1 0 156562490
1 OAR1_156571804.1 0 156571804
1 s39542.1 0 156652168
1 OAR1_156668122.1 0 156668122
1 OAR1_156775749.1 0 156775749
1 OAR1_156816942.1 0 156816942
1 OAR1_156875899_X.1 0 156875900
1 s65986.1 0 156940444
1 s25904.1 0 156983612
1 OAR1_157043419.1 0 157043419
1 OAR1_157107505.1 0 157107505
1 OAR1_157178368.1 0 157178368
1 OAR1_157215006.1 0 157215006
1 OAR1_157249837.1 0 157249837
1 OAR1_157286052.1 0 157286052
1 OAR1_157445313.1 0 157445313
1 OAR1_157504484.1 0 157504484
1 OAR1_157532851.1 0 157532851
1 OAR1_157551151_X.1 0 157551152
1 OAR1_157714964.1 0 157714964
1 s34287.1 0 157921586
1 OAR1_157979007.1 0 157979007
1 s15230.1 0 158013713
1 OAR1_158057964.1 0 158057964
1 OAR1_158087543.1 0 158087543
1 OAR1_158179548.1 0 158179548
1 OAR1_158378925.1 0 158378925
1 OAR1_158454447.1 0 158454447
1 OAR1_158576620.1 0 158576620
1 OAR1_158655334.1 0 158655334
1 OAR1_158674178.1 0 158674178
1 OAR1_158719217.1 0 158719217
1 OAR1_158762135.1 0 158762135
1 OAR1_158786538.1 0 158786538
1 OAR1_158849361.1 0 158849361
1 OAR1_158986908.1 0 158986908
1 OAR1_159028859.1 0 159028859
1 OAR1_159173194.1 0 159173194
1 OAR1_159234607.1 0 159234607
1 OAR1_159292637.1 0 159292637
1 OAR1_159319098.1 0 159319098
1 OAR1_159357393.1 0 159357393
1 OAR1_159403082.1 0 159403082
1 OAR1_159434580.1 0 159434580
1 OAR1_159475689_X.1 0 159475690
1 OAR1_159564665.1 0 159564665
1 OAR1_159627101_X.1 0 159627102
1 OAR1_159674313.1 0 159674313
1 OAR1_159809092.1 0 159809092
1 OAR1_159836856.1 0 159836856
1 OAR1_159885962.1 0 159885962
1 OAR1_159927760.1 0 159927760
1 OAR1_159959545.1 0 159959545
1 OAR1_160010763.1 0 160010763
1 OAR1_160092506.1 0 160092506
1 OAR1_160201909.1 0 160201909
1 OAR1_160256874.1 0 160256874
1 OAR1_160339673.1 0 160339673
1 OAR1_160350281.1 0 160350281
1 OAR1_160405680.1 0 160405680
1 OAR1_160423737.1 0 160423737
1 OAR1_160459725_X.1 0 160459726
1 s21984.1 0 160623466
1 OAR1_160629385.1 0 160629385
1 OAR1_160814204.1 0 160814204
1 OAR1_160896532.1 0 160896532
1 OAR1_161209318.1 0 161209318
1 OAR1_161217407.1 0 161217407
1 s61231.1 0 161508909
1 OAR1_161631697.1 0 161631697
1 OAR1_161706015.1 0 161706015
1 OAR1_161753851.1 0 161753851
1 OAR1_161796349.1 0 161796349
1 OAR1_161934537.1 0 161934537
1 OAR1_162045070.1 0 162045070
1 DU251390_382.1 0 162097180
1 OAR1_162108559.1 0 162108559
1 OAR1_162270132.1 0 162270132
1 s10941.1 0 162317464
1 OAR1_162425981.1 0 162425981
1 OAR1_162474027.1 0 162474027
1 OAR1_162504392.1 0 162504392
1 OAR1_162542847.1 0 162542847
1 OAR1_162594169.1 0 162594169
1 OAR1_162623538.1 0 162623538
1 OAR1_162712640.1 0 162712640
1 OAR1_162733854.1 0 162733854
1 OAR1_162878123.1 0 162878123
1 OAR1_162913118.1 0 162913118
1 s71272.1 0 162948241
1 OAR1_162954046_X.1 0 162954047
1 OAR1_162965417.1 0 162965417
1 OAR1_162972138.1 0 162972138
1 OAR1_163043202.1 0 163043202
1 OAR1_163096460.1 0 163096460
1 OAR1_163113529.1 0 163113529
1 OAR1_163138530.1 0 163138530
1 OAR1_163239092.1 0 163239092
1 OAR1_163269760.1 0 163269760
1 OAR1_163291141.1 0 163291141
1 s07186.1 0 163535847
1 s52805.1 0 163580266
1 OAR1_163628086_X.1 0 163628087
1 OAR1_163665145.1 0 163665145
1 OAR1_163684434.1 0 163684434
1 OAR1_163708364.1 0 163708364
1 OAR1_163770295.1 0 163770295
1 s51679.1 0 163800364
1 OAR1_163834913.1 0 163834913
1 OAR1_163890279.1 0 163890279
1 s50950.1 0 163936460
1 OAR1_164030825.1 0 164030825
1 OAR1_164071873.1 0 164071873
1 OAR1_164087914.1 0 164087914
1 OAR1_164149811_X.1 0 164149812
1 OAR1_164187071.1 0 164187071
1 OAR1_164212969.1 0 164212969
1 OAR1_164254640.1 0 164254640
1 s06751.1 0 164309300
1 OAR1_164392201.1 0 164392201
1 OAR1_164454098.1 0 164454098
1 OAR1_164476393_X.1 0 164476394
1 OAR1_164515707.1 0 164515707
1 OAR1_164591146.1 0 164591146
1 OAR1_164619550.1 0 164619550
1 OAR1_164679521.1 0 164679521
1 OAR1_164687267.1 0 164687267
1 OAR1_164769608.1 0 164769608
1 s02477.1 0 164870115
1 OAR1_165108584_X.1 0 165108585
1 OAR1_165146142.1 0 165146142
1 OAR1_165226865.1 0 165226865
1 OAR1_165282616.1 0 165282616
1 OAR1_165324517.1 0 165324517
1 OAR1_165405029.1 0 165405029
1 s58710.1 0 165442356
1 OAR1_165497443.1 0 165497443
1 OAR1_165528274.1 0 165528274
1 OAR1_165683429.1 0 165683429
1 OAR1_165711654.1 0 165711654
1 OAR1_165760275_X.1 0 165760276
1 OAR1_165837099.1 0 165837099
1 OAR1_165909318.1 0 165909318
1 OAR1_165933884.1 0 165933884
1 OAR1_166085590.1 0 166085590
1 OAR1_166113937.1 0 166113937
1 OAR1_166160045.1 0 166160045
1 OAR1_166214959.1 0 166214959
1 OAR1_166279498.1 0 166279498
1 OAR1_166341363.1 0 166341363
1 OAR1_166405159.1 0 166405159
1 s41279.1 0 166464425
1 OAR1_166681633.1 0 166681633
1 OAR1_166829690.1 0 166829690
1 OAR1_166875703.1 0 166875703
1 s08867.1 0 166926685
1 s10666.1 0 166973217
1 OAR1_167058883.1 0 167058883
1 OAR1_167087475.1 0 167087475
1 OAR1_167129505.1 0 167129505
1 OAR1_167163730.1 0 167163730
1 s10560.1 0 167216160
1 OAR1_167263610.1 0 167263610
1 OAR1_167277333.1 0 167277333
1 OAR1_167329026.1 0 167329026
1 OAR1_167422087.1 0 167422087
1 OAR1_167452823.1 0 167452823
1 OAR1_167533128.1 0 167533128
1 OAR1_167568777.1 0 167568777
1 OAR1_167604747.1 0 167604747
1 OAR1_167640352.1 0 167640352
1 OAR1_167674223.1 0 167674223
1 OAR1_167707765.1 0 167707765
1 OAR1_167758245.1 0 167758245
1 OAR1_167845119.1 0 167845119
1 OAR1_167909621.1 0 167909621
1 s18614.1 0 167985445
1 OAR1_168024436.1 0 168024436
1 OAR1_168080389.1 0 168080389
1 OAR1_168135011.1 0 168135011
1 OAR1_168177117.1 0 168177117
1 OAR1_168199105.1 0 168199105
1 OAR1_168348892.1 0 168348892
1 OAR1_168574433.1 0 168574433
1 OAR1_168608411.1 0 168608411
1 OAR1_168642518.1 0 168642518
1 OAR1_168660385.1 0 168660385
1 s06072.1 0 168802594
1 OAR1_168931767.1 0 168931767
1 OAR1_168954901.1 0 168954901
1 OAR1_169015375.1 0 169015375
1 OAR1_169146033.1 0 169146033
1 OAR1_169159973.1 0 169159973
1 OAR1_169188675.1 0 169188675
1 OAR1_169271442.1 0 169271442
1 OAR1_169484985.1 0 169484985
1 OAR1_169522497.1 0 169522497
1 OAR1_169537953.1 0 169537953
1 OAR1_169609478.1 0 169609478
1 OAR1_169643592.1 0 169643592
1 OAR1_169681073.1 0 169681073
1 OAR1_169720464.1 0 169720464
1 OAR1_169815536.1 0 169815536
1 OAR1_169840727.1 0 169840727
1 s49838.1 0 169902567
1 OAR1_169957403.1 0 169957403
1 OAR1_169993851.1 0 169993851
1 OAR1_170034165.1 0 170034165
1 OAR1_170055254.1 0 170055254
1 OAR1_170173310.1 0 170173310
1 OAR1_170232671_X.1 0 170232672
1 OAR1_170250292.1 0 170250292
1 OAR1_170299553.1 0 170299553
1 OAR1_170339717.1 0 170339717
1 OAR1_170389972.1 0 170389972
1 OAR1_170414580.1 0 170414580
1 s42739.1 0 170491698
1 OAR1_170543773.1 0 170543773
1 OAR1_170607514.1 0 170607514
1 s22780.1 0 170646984
1 OAR1_170850679.1 0 170850679
1 OAR1_170989943.1 0 170989943
1 OAR1_171000270.1 0 171000270
1 OAR1_171009370.1 0 171009370
1 OAR1_171356385.1 0 171356385
1 OAR1_171394149.1 0 171394149
1 OAR1_171447980.1 0 171447980
1 OAR1_171496486.1 0 171496486
1 OAR1_171539543.1 0 171539543
1 OAR1_171618764.1 0 171618764
1 OAR1_171688263.1 0 171688263
1 OAR1_171725180.1 0 171725180
1 OAR1_171842250.1 0 171842250
1 OAR1_171860030.1 0 171860030
1 OAR1_171937793.1 0 171937793
1 OAR1_172310048.1 0 172310048
1 OAR1_172315694.1 0 172315694
1 OAR1_172390718.1 0 172390718
1 OAR1_172464770.1 0 172464770
1 OAR1_172502574.1 0 172502574
1 OAR1_172538566.1 0 172538566
1 OAR1_172598042.1 0 172598042
1 OAR1_172651470.1 0 172651470
1 OAR1_172690647.1 0 172690647
1 OAR1_172728143.1 0 172728143
1 OAR1_172756246.1 0 172756246
1 OAR1_172790759.1 0 172790759
1 OAR1_172859107.1 0 172859107
1 OAR1_172950449.1 0 172950449
1 OAR1_173016122.1 0 173016122
1 s37063.1 0 173049229
1 OAR1_173150614.1 0 173150614
1 OAR1_173192369.1 0 173192369
1 s21244.1 0 173224641
1 OAR1_173251355.1 0 173251355
1 s75210.1 0 173310593
1 s32338.1 0 173322188
1 OAR1_173484628.1 0 173484628
1 OAR1_173556038.1 0 173556038
1 OAR1_173609215.1 0 173609215
1 OAR1_173637826.1 0 173637826
1 OAR1_173678829.1 0 173678829
1 OAR1_173690908.1 0 173690908
1 OAR1_173746510.1 0 173746510
1 OAR1_173816614.1 0 173816614
1 OAR1_173875406.1 0 173875406
1 OAR1_173889787.1 0 173889787
1 OAR1_173940953.1 0 173940953
1 OAR1_173993336.1 0 173993336
1 OAR1_174084771.1 0 174084771
1 OAR1_174129757.1 0 174129757
1 OAR1_174220716.1 0 174220716
1 OAR1_174294162.1 0 174294162
1 OAR1_174344110.1 0 174344110
1 OAR1_174381844.1 0 174381844
1 OAR1_174387395.1 0 174387395
1 OAR1_174488167.1 0 174488167
1 OAR1_174506919.1 0 174506919
1 OAR1_174516204.1 0 174516204
1 OAR1_174638434.1 0 174638434
1 OAR1_174662731.1 0 174662731
1 s16141.1 0 174709477
1 OAR1_174731232.1 0 174731232
1 OAR1_174790984.1 0 174790984
1 OAR1_174806531.1 0 174806531
1 OAR1_174847452.1 0 174847452
1 OAR1_174856446.1 0 174856446
1 OAR1_174903732.1 0 174903732
1 OAR1_174976013.1 0 174976013
1 OAR1_175012572.1 0 175012572
1 OAR1_175040095.1 0 175040095
1 s58489.1 0 175140839
1 OAR1_175180254.1 0 175180254
1 s14177.1 0 175290144
1 OAR1_175334488.1 0 175334488
1 OAR1_175397767.1 0 175397767
1 s55456.1 0 175436241
1 OAR1_175474366.1 0 175474366
1 OAR1_175548020.1 0 175548020
1 s30482.1 0 175630617
1 OAR1_175663713.1 0 175663713
1 OAR1_175699560.1 0 175699560
1 OAR1_175957082.1 0 175957082
1 OAR1_175962812.1 0 175962812
1 OAR1_175986257.1 0 175986257
1 s30496.1 0 176114999
1 OAR1_176300432.1 0 176300432
1 OAR1_176389470.1 0 176389470
1 OAR1_176418046.1 0 176418046
1 OAR1_176570961.1 0 176570961
1 OAR1_176625383.1 0 176625383
1 OAR1_176663430.1 0 176663430
1 OAR1_176699214_X.1 0 176699215
1 OAR1_176728344.1 0 176728344
1 OAR1_176843112_X.1 0 176843113
1 OAR1_176981757.1 0 176981757
1 OAR1_177013374.1 0 177013374
1 OAR1_177088394.1 0 177088394
1 OAR1_177098302.1 0 177098302
1 s02888.1 0 177349167
1 DU277123_162.1 0 177454496
1 s59552.1 0 177521965
1 s01145.1 0 177568706
1 OAR1_177588419.1 0 177588419
1 OAR1_177619398.1 0 177619398
1 OAR1_177674843.1 0 177674843
1 OAR1_177721468.1 0 177721468
1 OAR1_177737794.1 0 177737794
1 OAR1_177792772.1 0 177792772
1 OAR1_177805968.1 0 177805968
1 OAR1_177821843.1 0 177821843
1 s48416.1 0 178044043
1 OAR1_178052018.1 0 178052018
1 OAR1_178163941.1 0 178163941
1 OAR1_178282136.1 0 178282136
1 OAR1_178320448.1 0 178320448
1 OAR1_178364287.1 0 178364287
1 OAR1_178395437.1 0 178395437
1 OAR1_178458488.1 0 178458488
1 OAR1_178473782.1 0 178473782
1 OAR1_178526789.1 0 178526789
1 OAR1_178637159.1 0 178637159
1 OAR1_178652326.1 0 178652326
1 OAR1_178683784.1 0 178683784
1 OAR1_178739298.1 0 178739298
1 OAR1_178780522.1 0 178780522
1 OAR1_178805926.1 0 178805926
1 OAR1_178909323.1 0 178909323
1 OAR1_178942842.1 0 178942842
1 OAR1_178984114.1 0 178984114
1 s06854.1 0 179014130
1 s65477.1 0 179127769
1 OAR1_179191319.1 0 179191319
1 OAR1_179373806.1 0 179373806
1 OAR1_179380934.1 0 179380934
1 OAR1_179407611.1 0 179407611
1 OAR1_179518897.1 0 179518897
1 OAR1_179537892.1 0 179537892
1 OAR1_179597158.1 0 179597158
1 OAR1_179646359.1 0 179646359
1 OAR1_179699772.1 0 179699772
1 OAR1_179786060.1 0 179786060
1 OAR1_179807744.1 0 179807744
1 OAR1_179845896.1 0 179845896
1 OAR1_179946815.1 0 179946815
1 OAR1_179977305.1 0 179977305
1 OAR1_180036334.1 0 180036334
1 OAR1_180064138.1 0 180064138
1 OAR1_180106392.1 0 180106392
1 OAR1_180150573.1 0 180150573
1 OAR1_180180507.1 0 180180507
1 OAR1_180220343.1 0 180220343
1 s67438.1 0 180257958
1 OAR1_180324632.1 0 180324632
1 OAR1_180352827.1 0 180352827
1 DU311321_620.1 0 180911307
1 OAR1_181452100.1 0 181452100
1 OAR1_181464978.1 0 181464978
1 OAR1_181511656.1 0 181511656
1 OAR1_181579456.1 0 181579456
1 OAR1_181601572.1 0 181601572
1 OAR1_181636808.1 0 181636808
1 OAR1_181645778.1 0 181645778
1 OAR1_181715990.1 0 181715990
1 OAR1_181759212.1 0 181759212
1 OAR1_181784491.1 0 181784491
1 OAR1_181838398.1 0 181838398
1 OAR1_181862197.1 0 181862197
1 OAR1_181917984.1 0 181917984
1 OAR1_181938531.1 0 181938531
1 OAR1_181982373.1 0 181982373
1 OAR1_182020254.1 0 182020254
1 s40312.1 0 182118362
1 s60197.1 0 182131920
1 OAR1_182179090.1 0 182179090
1 OAR1_182243205.1 0 182243205
1 OAR1_182272525.1 0 182272525
1 OAR1_182373616.1 0 182373616
1 s28181.1 0 182399883
1 OAR1_182440957.1 0 182440957
1 OAR1_182476129.1 0 182476129
1 OAR1_182509996.1 0 182509996
1 OAR1_182546598.1 0 182546598
1 OAR1_182602745.1 0 182602745
1 s24396.1 0 182749052
1 OAR1_182797454_X.1 0 182797455
1 OAR1_182821609.1 0 182821609
1 s42975.1 0 182866297
1 OAR1_182894282.1 0 182894282
1 OAR1_182930145.1 0 182930145
1 OAR1_183033581.1 0 183033581
1 OAR1_183082360.1 0 183082360
1 OAR1_183201498.1 0 183201498
1 DU507059_332.1 0 183221964
1 OAR1_183261156.1 0 183261156
1 OAR1_183283684.1 0 183283684
1 OAR1_183331724.1 0 183331724
1 OAR1_183410292.1 0 183410292
1 s73183.1 0 183520474
1 OAR1_183563305.1 0 183563305
1 OAR1_183594457.1 0 183594457
1 OAR1_183630759.1 0 183630759
1 OAR1_183679383.1 0 183679383
1 OAR1_183889668.1 0 183889668
1 OAR1_183941466.1 0 183941466
1 OAR1_183953098.1 0 183953098
1 OAR1_183962708.1 0 183962708
1 OAR1_184019923.1 0 184019923
1 OAR1_184089805.1 0 184089805
1 s00576.1 0 184131689
1 OAR1_184162321.1 0 184162321
1 s12579.1 0 184198379
1 OAR1_184227318.1 0 184227318
1 OAR1_184284103.1 0 184284103
1 OAR1_184320517.1 0 184320517
1 s33709.1 0 184451958
1 OAR1_184513472.1 0 184513472
1 OAR1_184552574.1 0 184552574
1 OAR1_184634772.1 0 184634772
1 s09281.1 0 184671290
1 OAR1_184831261_X.1 0 184831261
1 OAR1_184883783.1 0 184883783
1 OAR1_184944414.1 0 184944414
1 OAR1_185029313_X.1 0 185029313
1 OAR1_185062098.1 0 185062098
1 OAR1_185100554.1 0 185100554
1 OAR1_185135450.1 0 185135450
1 OAR1_185233142.1 0 185233142
1 OAR1_185261120.1 0 185261120
1 OAR1_185320639.1 0 185320639
1 OAR1_185372154_X.1 0 185372154
1 s68080.1 0 185379982
1 OAR1_185450355.1 0 185450355
1 OAR1_185482707.1 0 185482707
1 OAR1_185513141.1 0 185513141
1 OAR1_185549108.1 0 185549108
1 OAR1_185576763.1 0 185576763
1 OAR1_185615587.1 0 185615587
1 OAR1_185660773.1 0 185660773
1 OAR1_185695999.1 0 185695999
1 OAR1_185706580.1 0 185706580
1 OAR1_185760112_X.1 0 185760112
1 OAR1_185797779.1 0 185797779
1 OAR1_185845001_X.1 0 185845001
1 OAR1_185857094.1 0 185857094
1 s26786.1 0 185918744
1 OAR1_185953850.1 0 185953850
1 OAR1_185973340.1 0 185973340
1 s13827.1 0 186026845
1 OAR1_186123111.1 0 186123111
1 OAR1_186167236.1 0 186167236
1 OAR1_186173189.1 0 186173189
1 OAR1_186235760.1 0 186235760
1 OAR1_186371102.1 0 186371102
1 OAR1_186444889.1 0 186444889
1 OAR1_186468930.1 0 186468930
1 OAR1_186520723.1 0 186520723
1 OAR1_186636752.1 0 186636752
1 OAR1_186651065.1 0 186651065
1 OAR1_186705629.1 0 186705629
1 OAR1_186733776.1 0 186733776
1 OAR1_186779231.1 0 186779231
1 OAR1_186891721_X.1 0 186891721
1 OAR1_186923477.1 0 186923477
1 OAR1_186953897.1 0 186953897
1 OAR1_186984049.1 0 186984049
1 OAR1_187015243.1 0 187015243
1 OAR1_187032831.1 0 187032831
1 OAR1_187054397.1 0 187054397
1 DU468143_519.1 0 187201654
1 OAR1_187229314.1 0 187229314
1 OAR1_187322568.1 0 187322568
1 OAR1_187356862.1 0 187356862
1 OAR1_187507079.1 0 187507079
1 OAR1_187538008.1 0 187538008
1 OAR1_187547000.1 0 187547000
1 OAR1_187611331.1 0 187611331
1 s23050.1 0 187643316
1 OAR1_187684940.1 0 187684940
1 OAR1_187706607.1 0 187706607
1 OAR1_187735019.1 0 187735019
1 OAR1_187784898.1 0 187784898
1 OAR1_187824585.1 0 187824585
1 s35995.1 0 187988304
1 s04045.1 0 188043690
1 OAR1_188056499.1 0 188056499
1 OAR1_188072912.1 0 188072912
1 OAR1_188398948.1 0 188398948
1 OAR1_188482033.1 0 188482033
1 s57353.1 0 188606405
1 s23806.1 0 188636562
1 OAR1_188675266.1 0 188675266
1 s11273.1 0 188791105
1 DU463771_520.1 0 188836905
1 OAR1_188881453.1 0 188881453
1 OAR1_188925442.1 0 188925442
1 OAR1_188962060.1 0 188962060
1 OAR1_189179554.1 0 189179554
1 s30872.1 0 189263132
1 OAR1_189268715.1 0 189268715
1 OAR1_189293124.1 0 189293124
1 OAR1_189372172.1 0 189372172
1 OAR1_189456385.1 0 189456385
1 OAR1_189492730.1 0 189492730
1 OAR1_189604878.1 0 189604878
1 OAR1_189611025.1 0 189611025
1 s30831.1 0 189761907
1 OAR1_189811189.1 0 189811189
1 OAR1_189865644.1 0 189865644
1 OAR1_189921263.1 0 189921263
1 OAR1_190006233.1 0 190006233
1 OAR1_190042073.1 0 190042073
1 s55119.1 0 190095324
1 OAR1_190151522.1 0 190151522
1 OAR1_190235361.1 0 190235361
1 s08934.1 0 190399286
1 s17408.1 0 190414788
1 s29907.1 0 190483485
1 OAR1_190514368.1 0 190514368
1 OAR1_190549231.1 0 190549231
1 OAR1_190617487.1 0 190617487
1 OAR1_190668511.1 0 190668511
1 s13386.1 0 190735383
1 s58464.1 0 190795470
1 s43407.1 0 190822354
1 OAR1_190851636.1 0 190851636
1 s55687.1 0 190944058
1 s48584.1 0 190994033
1 OAR1_191068578.1 0 191068578
1 OAR1_191120976.1 0 191120976
1 s41578.1 0 191179492
1 OAR1_191206898.1 0 191206898
1 OAR1_191259756.1 0 191259756
1 OAR1_191290572.1 0 191290572
1 OAR1_191327328.1 0 191327328
1 OAR1_191482823.1 0 191482823
1 OAR1_191685316.1 0 191685316
1 OAR1_191708051.1 0 191708051
1 OAR1_191749378.1 0 191749378
1 OAR1_191769713.1 0 191769713
1 OAR1_191856774.1 0 191856774
1 OAR1_191876696.1 0 191876696
1 OAR1_191924851.1 0 191924851
1 OAR1_191964562.1 0 191964562
1 OAR1_192006735.1 0 192006735
1 OAR1_192014687.1 0 192014687
1 OAR1_192060266.1 0 192060266
1 OAR1_192091028.1 0 192091028
1 OAR1_192172046.1 0 192172046
1 s73461.1 0 192217470
1 DU500509_131.1 0 192255976
1 OAR1_192273720.1 0 192273720
1 OAR1_192317295.1 0 192317295
1 OAR1_192580530.1 0 192580530
1 OAR1_192648996.1 0 192648996
1 OAR1_192666967.1 0 192666967
1 OAR1_192766128.1 0 192766128
1 s63994.1 0 192820364
1 OAR1_192856042.1 0 192856042
1 s70330.1 0 192900737
1 OAR1_192908082.1 0 192908082
1 OAR1_192985155.1 0 192985155
1 OAR1_193099978.1 0 193099978
1 OAR1_193105539.1 0 193105539
1 OAR1_193169682.1 0 193169682
1 OAR1_193374638.1 0 193374638
1 OAR1_193392300.1 0 193392300
1 OAR1_193485755.1 0 193485755
1 OAR1_193526104.1 0 193526104
1 OAR1_193623565.1 0 193623565
1 OAR1_193664187.1 0 193664187
1 OAR1_193681815.1 0 193681815
1 OAR1_193741319.1 0 193741319
1 OAR1_193772393.1 0 193772393
1 OAR1_193821520.1 0 193821520
1 OAR1_193849381.1 0 193849381
1 OAR1_193942646.1 0 193942646
1 OAR1_193978949.1 0 193978949
1 OAR1_194048742.1 0 194048742
1 OAR1_194099181.1 0 194099181
1 OAR1_194119589.1 0 194119589
1 OAR1_194176734.1 0 194176734
1 s51810.1 0 194224606
1 OAR1_194234635.1 0 194234635
1 OAR1_194285894.1 0 194285894
1 OAR1_194306216.1 0 194306216
1 s26591.1 0 194387653
1 OAR1_194627962.1 0 194627962
1 OAR1_194644649_X.1 0 194644649
1 OAR1_194709461.1 0 194709461
1 OAR1_194758938.1 0 194758938
1 OAR1_194765342.1 0 194765342
1 OAR1_194837366.1 0 194837366
1 OAR1_194876176.1 0 194876176
1 OAR1_194938697.1 0 194938697
1 OAR1_195051716.1 0 195051716
1 s54585.1 0 195084395
1 OAR1_195121176.1 0 195121176
1 s22819.1 0 195227623
1 s50526.1 0 195293637
1 OAR1_195329951.1 0 195329951
1 OAR1_195376734.1 0 195376734
1 OAR1_195413734_X.1 0 195413735
1 OAR1_195460032.1 0 195460032
1 s11788.1 0 195558774
1 s57255.1 0 195584392
1 OAR1_195607285.1 0 195607285
1 OAR1_195730641.1 0 195730641
1 OAR1_195863506.1 0 195863506
1 OAR1_195984267.1 0 195984267
1 OAR1_196078289.1 0 196078289
1 s66078.1 0 196088238
1 OAR1_196110997.1 0 196110997
1 OAR1_196168282.1 0 196168282
1 s58830.1 0 196228095
1 s72363.1 0 196299127
1 OAR1_196324863.1 0 196324863
1 OAR1_196519762.1 0 196519762
1 OAR1_196548057.1 0 196548057
1 OAR1_196692556.1 0 196692556
1 OAR1_196714086.1 0 196714086
1 OAR1_196726555.1 0 196726555
1 OAR1_196811527.1 0 196811527
1 OAR1_196946070.1 0 196946070
1 s47201.1 0 197037716
1 OAR1_197073884.1 0 197073884
1 OAR1_197098083.1 0 197098083
1 OAR1_197236240.1 0 197236240
1 s15220.1 0 197264094
1 OAR1_197287184.1 0 197287184
1 OAR1_197296899.1 0 197296899
1 OAR1_197353554.1 0 197353554
1 OAR1_197490331.1 0 197490331
1 OAR1_197552092.1 0 197552092
1 OAR1_197593478.1 0 197593478
1 s55347.1 0 197790118
1 OAR1_197887718.1 0 197887718
1 OAR1_197916874.1 0 197916874
1 s30457.1 0 197997065
1 OAR1_198090603.1 0 198090603
1 OAR1_198163788.1 0 198163788
1 s09288.1 0 198201662
1 OAR1_198260896_X.1 0 198260897
1 s35627.1 0 198369845
1 OAR1_198428172.1 0 198428172
1 OAR1_198449920.1 0 198449920
1 OAR1_198462100.1 0 198462100
1 OAR1_198516250.1 0 198516250
1 OAR1_198560615.1 0 198560615
1 OAR1_198593938.1 0 198593938
1 OAR1_198640501.1 0 198640501
1 OAR1_198663235.1 0 198663235
1 OAR1_198703483.1 0 198703483
1 OAR1_198772970.1 0 198772970
1 OAR1_198827329.1 0 198827329
1 OAR1_198919259.1 0 198919259
1 s25530.1 0 198961087
1 s75201.1 0 199009281
1 OAR1_199048031_X.1 0 199048032
1 OAR1_199182128.1 0 199182128
1 OAR1_199252158.1 0 199252158
1 OAR1_199303079.1 0 199303079
1 s44021.1 0 199405982
1 OAR1_199454273.1 0 199454273
1 OAR1_199492886.1 0 199492886
1 OAR1_199532443.1 0 199532443
1 s13227.1 0 199589802
1 s20780.1 0 199607708
1 OAR1_199615737.1 0 199615737
1 OAR1_199709798.1 0 199709798
1 OAR1_199767040.1 0 199767040
1 OAR1_199790352.1 0 199790352
1 OAR1_199829340.1 0 199829340
1 OAR1_199950939.1 0 199950939
1 OAR1_199973788.1 0 199973788
1 OAR1_200004020.1 0 200004020
1 OAR1_200020797.1 0 200020797
1 OAR1_200037938.1 0 200037938
1 OAR1_200055120.1 0 200055120
1 s67285.1 0 200144576
1 s62140.1 0 200181267
1 OAR1_200228185.1 0 200228185
1 s54613.1 0 200263405
1 OAR1_200303117.1 0 200303117
1 s17359.1 0 200363397
1 s69292.1 0 200405965
1 OAR1_200454847.1 0 200454847
1 OAR1_200541893.1 0 200541893
1 OAR1_200643723.1 0 200643723
1 OAR1_200688652.1 0 200688652
1 s18721.1 0 200713722
1 OAR1_200750195.1 0 200750195
1 s31398.1 0 200936775
1 s38262.1 0 200966182
1 DU287626_225.1 0 201071391
1 OAR1_201107253_X.1 0 201107254
1 OAR1_201171629.1 0 201171629
1 OAR1_201178118.1 0 201178118
1 s59862.1 0 201269951
1 s35456.1 0 201297468
1 OAR1_201343673.1 0 201343673
1 s59942.1 0 201368574
1 OAR1_201420792.1 0 201420792
1 s62289.1 0 201519281
1 s10019.1 0 201594856
1 OAR1_201628760.1 0 201628760
1 s65316.1 0 201705305
1 DU191809_420.1 0 201717121
1 s41222.1 0 201766980
1 OAR1_201878358.1 0 201878358
1 OAR1_201927948.1 0 201927948
1 DU316524_436.1 0 201990276
1 OAR1_201997957.1 0 201997957
1 s00505.1 0 202103682
1 OAR1_202202636.1 0 202202636
1 s02700.1 0 202242640
1 OAR1_202259180.1 0 202259180
1 OAR1_202290032.1 0 202290032
1 s48685.1 0 202331145
1 OAR1_202591962.1 0 202591962
1 OAR1_202688328.1 0 202688328
1 s12210.1 0 202710667
1 OAR1_202894635.1 0 202894635
1 250506CS3900283200001_442.1 0 203289635
1 OAR1_203357712.1 0 203357712
1 s15661.1 0 203547098
1 s34864.1 0 203560287
1 s66458.1 0 203624016
1 s51974.1 0 203683943
1 s25306.1 0 203766149
1 OAR1_203821806.1 0 203821806
1 DU223430_259.1 0 203911002
1 OAR1_203912755.1 0 203912755
1 OAR1_203957680.1 0 203957680
1 OAR1_204033889.1 0 204033889
1 OAR1_204180696.1 0 204180696
1 OAR1_204344399.1 0 204344399
1 OAR1_204355895.1 0 204355895
1 OAR1_204419440.1 0 204419440
1 s65811.1 0 204436836
1 OAR1_204473797.1 0 204473797
1 s24223.1 0 204636861
1 s38136.1 0 204664566
1 OAR1_204671262.1 0 204671262
1 OAR1_204686791.1 0 204686791
1 OAR1_204757734.1 0 204757734
1 OAR1_204970872.1 0 204970872
1 OAR1_205005285.1 0 205005285
1 s55133.1 0 205038272
1 s66895.1 0 205068965
1 OAR1_205123535.1 0 205123535
1 s04214.1 0 205168769
1 OAR1_205227471.1 0 205227471
1 OAR1_205303256.1 0 205303256
1 OAR1_205489542.1 0 205489542
1 s75140.1 0 205546089
1 s10658.1 0 205553145
1 OAR1_205596006.1 0 205596006
1 s15960.1 0 205685254
1 s56333.1 0 205724488
1 OAR1_205790823.1 0 205790823
1 s68692.1 0 205846110
1 s35890.1 0 206117693
1 s65902.1 0 206132954
1 OAR1_206165051.1 0 206165051
1 OAR1_206205428.1 0 206205428
1 s18542.1 0 206261125
1 OAR1_206274474.1 0 206274474
1 OAR1_206496404.1 0 206496404
1 OAR1_206552578.1 0 206552578
1 OAR1_206588453.1 0 206588453
1 s34288.1 0 206638524
1 s38370.1 0 206679383
1 s43775.1 0 206734097
1 s28201.1 0 206746221
1 s03519.1 0 206751877
1 OAR1_206794718.1 0 206794718
1 s32203.1 0 206853685
1 s73989.1 0 206915435
1 s70249.1 0 206992121
1 OAR1_207015625_X.1 0 207015626
1 s52386.1 0 207057412
1 s44805.1 0 207088640
1 OAR1_207140777.1 0 207140777
1 s33875.1 0 207192035
1 s42985.1 0 207255695
1 OAR1_207317735.1 0 207317735
1 OAR1_207345817.1 0 207345817
1 OAR1_207388399.1 0 207388399
1 OAR1_207403921.1 0 207403921
1 OAR1_207449873.1 0 207449873
1 OAR1_207463913_X.1 0 207463914
1 OAR1_207518995.1 0 207518995
1 s41273.1 0 207557775
1 OAR1_207602058.1 0 207602058
1 OAR1_207631109.1 0 207631109
1 OAR1_207783918.1 0 207783918
1 OAR1_207918006.1 0 207918006
1 OAR1_208032545.1 0 208032545
1 OAR1_208070059.1 0 208070059
1 OAR1_208134575.1 0 208134575
1 s08428.1 0 208185716
1 s70251.1 0 208213528
1 OAR1_208254714.1 0 208254714
1 OAR1_208295610.1 0 208295610
1 OAR1_208344041_X.1 0 208344042
1 s45679.1 0 208366312
1 OAR1_208429164.1 0 208429164
1 OAR1_208608268.1 0 208608268
1 s61835.1 0 208667372
1 s54718.1 0 208714540
1 OAR1_208747910.1 0 208747910
1 OAR1_208772113.1 0 208772113
1 OAR1_208809061.1 0 208809061
1 OAR1_208871445.1 0 208871445
1 s56539.1 0 208881232
1 OAR1_208975948.1 0 208975948
1 OAR1_209022621.1 0 209022621
1 OAR1_209044806.1 0 209044806
1 OAR1_209169552_X.1 0 209169553
1 OAR1_209228482.1 0 209228482
1 OAR1_209260163.1 0 209260163
1 OAR1_209289103.1 0 209289103
1 OAR1_209327291.1 0 209327291
1 OAR1_209399429.1 0 209399429
1 OAR1_209563797.1 0 209563797
1 OAR1_209599141.1 0 209599141
1 OAR1_209659822.1 0 209659822
1 OAR1_209685503.1 0 209685503
1 OAR1_209715024.1 0 209715024
1 OAR1_209730030.1 0 209730030
1 OAR1_209789231.1 0 209789231
1 OAR1_209817395.1 0 209817395
1 OAR1_209876561.1 0 209876561
1 OAR1_209904355.1 0 209904355
1 OAR1_209949777.1 0 209949777
1 OAR1_210014196.1 0 210014196
1 OAR1_210062839.1 0 210062839
1 OAR1_210133879.1 0 210133879
1 OAR1_210168033.1 0 210168033
1 OAR1_210204045.1 0 210204045
1 OAR1_210273600.1 0 210273600
1 OAR1_210312977.1 0 210312977
1 OAR1_210335140.1 0 210335140
1 OAR1_210361857.1 0 210361857
1 OAR1_210474952.1 0 210474952
1 s51349.1 0 210527436
1 OAR1_210545178.1 0 210545178
1 s70376.1 0 210614942
1 s59215.1 0 210622839
1 OAR1_210665652.1 0 210665652
1 OAR1_210705546.1 0 210705546
1 OAR1_210743774.1 0 210743774
1 OAR1_210786386.1 0 210786386
1 OAR1_210832168.1 0 210832168
1 OAR1_210853062.1 0 210853062
1 OAR1_210858510.1 0 210858510
1 OAR1_211006639.1 0 211006639
1 OAR1_211050362.1 0 211050362
1 OAR1_211089470_X.1 0 211089471
1 OAR1_211106505.1 0 211106505
1 s32891.1 0 211232648
1 s30263.1 0 211324891
1 s73667.1 0 211414220
1 OAR1_211426054.1 0 211426054
1 OAR1_211453207.1 0 211453207
1 OAR1_211496745.1 0 211496745
1 OAR1_211527153_X.1 0 211527154
1 s18797.1 0 211653234
1 OAR1_211681347.1 0 211681347
1 OAR1_211799990.1 0 211799990
1 OAR1_211853661.1 0 211853661
1 s50912.1 0 211907451
1 s35939.1 0 211951869
1 s10558.1 0 212028019
1 s61136.1 0 212068519
1 OAR1_212107454.1 0 212107454
1 OAR1_212121820_X.1 0 212121821
1 OAR1_212196400.1 0 212196400
1 OAR1_212256639.1 0 212256639
1 s35259.1 0 212275291
1 OAR1_212296244.1 0 212296244
1 OAR1_212350054.1 0 212350054
1 OAR1_212383415.1 0 212383415
1 OAR1_212510864.1 0 212510864
1 OAR1_212616196.1 0 212616196
1 OAR1_212695139.1 0 212695139
1 OAR1_212713661.1 0 212713661
1 OAR1_212759407.1 0 212759407
1 OAR1_212832247.1 0 212832247
1 s61049.1 0 212975446
1 OAR1_213019864.1 0 213019864
1 s38317.1 0 213062725
1 OAR1_213136055.1 0 213136055
1 OAR1_213169335.1 0 213169335
1 OAR1_213203667.1 0 213203667
1 OAR1_213219933.1 0 213219933
1 OAR1_213320781.1 0 213320781
1 s27502.1 0 213383325
1 OAR1_213444612.1 0 213444612
1 s11570.1 0 213454248
1 OAR1_213464562.1 0 213464562
1 OAR1_213477033.1 0 213477033
1 OAR1_213538482.1 0 213538482
1 OAR1_213617854.1 0 213617854
1 OAR1_213673603.1 0 213673603
1 s05784.1 0 213823256
1 s12141.1 0 213883160
1 OAR1_213912066.1 0 213912066
1 OAR1_213958272.1 0 213958272
1 s48796.1 0 214035478
1 OAR1_214050298.1 0 214050298
1 OAR1_214098599.1 0 214098599
1 OAR1_214136810.1 0 214136810
1 OAR1_214203546.1 0 214203546
1 OAR1_214229899.1 0 214229899
1 OAR1_214247090.1 0 214247090
1 OAR1_214257185.1 0 214257185
1 OAR1_214316072.1 0 214316072
1 s16314.1 0 214355755
1 s27604.1 0 214397967
1 OAR1_214417389.1 0 214417389
1 OAR1_214424851.1 0 214424851
1 OAR1_214535610.1 0 214535610
1 OAR1_214555615.1 0 214555615
1 OAR1_214681632.1 0 214681632
1 s32169.1 0 214729334
1 OAR1_214792719.1 0 214792719
1 s17663.1 0 214835532
1 s31467.1 0 214876537
1 OAR1_214908491.1 0 214908491
1 OAR1_214991898.1 0 214991898
1 s30917.1 0 215033309
1 s70061.1 0 215051803
1 s51669.1 0 215069857
1 OAR1_215101913.1 0 215101913
1 OAR1_215113886.1 0 215113886
1 OAR1_215168876.1 0 215168876
1 s58291.1 0 215252523
1 OAR1_215302002.1 0 215302002
1 OAR1_215364467.1 0 215364467
1 OAR1_215386729.1 0 215386729
1 OAR1_215643205.1 0 215643205
1 s57175.1 0 215702748
1 s21302.1 0 215725246
1 OAR1_215776072.1 0 215776072
1 OAR1_215820290.1 0 215820290
1 OAR1_215870522.1 0 215870522
1 OAR1_215887929.1 0 215887929
1 OAR1_215967684.1 0 215967684
1 OAR1_216022803.1 0 216022803
1 s63984.1 0 216038723
1 s20001.1 0 216124568
1 OAR1_216195582.1 0 216195582
1 OAR1_216267238.1 0 216267238
1 OAR1_216411675.1 0 216411675
1 s57886.1 0 216478516
1 s02602.1 0 216523608
1 s56210.1 0 216556915
1 s51408.1 0 216597996
1 s02234.1 0 216643619
1 OAR1_216736190.1 0 216736190
1 OAR1_216796794.1 0 216796794
1 s55925.1 0 216853322
1 s64720.1 0 216871975
1 OAR1_216900606.1 0 216900606
1 OAR1_216941527.1 0 216941527
1 OAR1_217043243.1 0 217043243
1 s53605.1 0 217147676
1 s36127.1 0 217282659
1 s54664.1 0 217310670
1 s11805.1 0 217355115
1 OAR1_217395467.1 0 217395467
1 OAR1_217420572.1 0 217420572
1 s53875.1 0 217480842
1 OAR1_217497923.1 0 217497923
1 OAR1_217543314.1 0 217543314
1 OAR1_217573124.1 0 217573124
1 s44838.1 0 217672414
1 s40192.1 0 218161756
1 OAR1_218204832.1 0 218204832
1 OAR1_218247713.1 0 218247713
1 OAR1_218376973.1 0 218376973
1 OAR1_218434388.1 0 218434388
1 OAR1_218477867.1 0 218477867
1 OAR1_218556773.1 0 218556773
1 OAR1_218649581.1 0 218649581
1 s17847.1 0 218691046
1 OAR1_218727571.1 0 218727571
1 s67334.1 0 218790263
1 s34754.1 0 218830367
1 OAR1_218845331.1 0 218845331
1 OAR1_218917088.1 0 218917088
1 OAR1_219004852.1 0 219004852
1 OAR1_219047884.1 0 219047884
1 OAR1_219065429.1 0 219065429
1 OAR1_219116680.1 0 219116680
1 OAR1_219136030.1 0 219136030
1 s00549.1 0 219194744
1 OAR1_219239669.1 0 219239669
1 OAR1_219282079.1 0 219282079
1 s01603.1 0 219384154
1 OAR1_219509980.1 0 219509980
1 OAR1_219570888.1 0 219570888
1 OAR1_219588464.1 0 219588464
1 OAR1_219632837.1 0 219632837
1 OAR1_219675197.1 0 219675197
1 OAR1_219700940.1 0 219700940
1 OAR1_219772503.1 0 219772503
1 s41059.1 0 219813866
1 OAR1_219828769.1 0 219828769
1 OAR1_219907813.1 0 219907813
1 OAR1_219943628.1 0 219943628
1 OAR1_219952416.1 0 219952416
1 OAR1_219996437.1 0 219996437
1 OAR1_220229896.1 0 220229896
1 OAR1_220286513.1 0 220286513
1 s48368.1 0 220323575
1 OAR1_220409664.1 0 220409664
1 OAR1_220431812.1 0 220431812
1 OAR1_220469110.1 0 220469110
1 OAR1_220545599_X.1 0 220545600
1 OAR1_220584824.1 0 220584824
1 OAR1_220691763.1 0 220691763
1 OAR1_220730563.1 0 220730563
1 s67128.1 0 220766069
1 OAR1_220788929.1 0 220788929
1 OAR1_220822979.1 0 220822979
1 OAR1_220868663.1 0 220868663
1 OAR1_220898332.1 0 220898332
1 OAR1_220995180.1 0 220995180
1 OAR1_221021345.1 0 221021345
1 OAR1_221226809.1 0 221226809
1 OAR1_221454057.1 0 221454057
1 OAR1_221519842.1 0 221519842
1 OAR1_221733732.1 0 221733732
1 s22840.1 0 221768512
1 OAR1_221824388.1 0 221824388
1 OAR1_221878496.1 0 221878496
1 OAR1_221907986.1 0 221907986
1 OAR1_221924641.1 0 221924641
1 OAR1_221977733.1 0 221977733
1 OAR1_222023360.1 0 222023360
1 s30976.1 0 222070640
1 OAR1_222083132.1 0 222083132
1 OAR1_222145451.1 0 222145451
1 OAR1_222228042.1 0 222228042
1 OAR1_222260615.1 0 222260615
1 s06306.1 0 222311446
1 s65372.1 0 222317745
1 OAR1_222461757.1 0 222461757
1 OAR1_222467198.1 0 222467198
1 OAR1_222537672.1 0 222537672
1 OAR1_222587173.1 0 222587173
1 OAR1_222667643.1 0 222667643
1 OAR1_222686065.1 0 222686065
1 OAR1_222842336.1 0 222842336
1 OAR1_222906223.1 0 222906223
1 OAR1_222923691.1 0 222923691
1 s01575.1 0 222981766
1 OAR1_223052192.1 0 223052192
1 s19256.1 0 223109072
1 OAR1_223156363.1 0 223156363
1 s71790.1 0 223215496
1 OAR1_223234691.1 0 223234691
1 OAR1_223280271.1 0 223280271
1 OAR1_223355263.1 0 223355263
1 OAR1_223367286.1 0 223367286
1 OAR1_223416343.1 0 223416343
1 OAR1_223436697.1 0 223436697
1 OAR1_223448974.1 0 223448974
1 OAR1_223482154.1 0 223482154
1 OAR1_223543368.1 0 223543368
1 OAR1_223550425.1 0 223550425
1 OAR1_223622781.1 0 223622781
1 OAR1_223650348.1 0 223650348
1 OAR1_223692105.1 0 223692105
1 OAR1_223721671.1 0 223721671
1 OAR1_223784851.1 0 223784851
1 OAR1_223826680.1 0 223826680
1 OAR1_223863660.1 0 223863660
1 OAR1_223946603.1 0 223946603
1 OAR1_224016330.1 0 224016330
1 OAR1_224053727.1 0 224053727
1 OAR1_224089918.1 0 224089918
1 s06079.1 0 224129813
1 OAR1_224142536_X.1 0 224142537
1 OAR1_224240135.1 0 224240135
1 OAR1_224274616.1 0 224274616
1 OAR1_224337515.1 0 224337515
1 OAR1_224352080.1 0 224352080
1 OAR1_224418361.1 0 224418361
1 OAR1_224472370.1 0 224472370
1 OAR1_224580195.1 0 224580195
1 s53978.1 0 224644600
1 OAR1_224687949.1 0 224687949
1 s30943.1 0 224795290
1 OAR1_224818104.1 0 224818104
1 OAR1_224897812_X.1 0 224897813
1 OAR1_224941205.1 0 224941205
1 OAR1_225024546.1 0 225024546
1 OAR1_225094822.1 0 225094822
1 OAR1_225140846.1 0 225140846
1 s49865.1 0 225199737
1 OAR1_225218925.1 0 225218925
1 OAR1_225271762.1 0 225271762
1 OAR1_225301398.1 0 225301398
1 OAR1_225320351.1 0 225320351
1 OAR1_225378714.1 0 225378714
1 OAR1_225402747.1 0 225402747
1 OAR1_225426509.1 0 225426509
1 OAR1_225514025.1 0 225514025
1 OAR1_225604895.1 0 225604895
1 OAR1_225614564.1 0 225614564
1 OAR1_225624039.1 0 225624039
1 OAR1_225643242.1 0 225643242
1 OAR1_225733125_X.1 0 225733126
1 OAR1_225786665.1 0 225786665
1 s18555.1 0 225863180
1 OAR1_225963204.1 0 225963204
1 OAR1_226041369.1 0 226041369
1 OAR1_226061888_X.1 0 226061889
1 OAR1_226148155.1 0 226148155
1 OAR1_226200711.1 0 226200711
1 OAR1_226231676.1 0 226231676
1 OAR1_226312502.1 0 226312502
1 OAR1_226340306.1 0 226340306
1 OAR1_226377995.1 0 226377995
1 OAR1_226438840.1 0 226438840
1 OAR1_226486783.1 0 226486783
1 s06270.1 0 226537720
1 OAR1_226562788.1 0 226562788
1 OAR1_226620068.1 0 226620068
1 OAR1_226650680.1 0 226650680
1 OAR1_226689405.1 0 226689405
1 OAR1_226711204.1 0 226711204
1 s32029.1 0 226756627
1 OAR1_226804688.1 0 226804688
1 OAR1_226894517.1 0 226894517
1 OAR1_226929894.1 0 226929894
1 OAR1_227032731.1 0 227032731
1 s55075.1 0 227128996
1 OAR1_227142981.1 0 227142981
1 OAR1_227181193_X.1 0 227181194
1 OAR1_227232305_X.1 0 227232306
1 OAR1_227237871.1 0 227237871
1 OAR1_227299826.1 0 227299826
1 s29427.1 0 227327727
1 OAR1_227424908.1 0 227424908
1 OAR1_227508544.1 0 227508544
1 OAR1_227565956.1 0 227565956
1 OAR1_227587917.1 0 227587917
1 OAR1_227623057.1 0 227623057
1 OAR1_227664699.1 0 227664699
1 OAR1_227678168.1 0 227678168
1 OAR1_227685771.1 0 227685771
1 OAR1_227733085_X.1 0 227733086
1 OAR1_227766766.1 0 227766766
1 OAR1_227808507.1 0 227808507
1 OAR1_227822988.1 0 227822988
1 OAR1_227870704.1 0 227870704
1 OAR1_227903678.1 0 227903678
1 OAR1_228005813.1 0 228005813
1 OAR1_228061447.1 0 228061447
1 OAR1_228090805.1 0 228090805
1 OAR1_228112727.1 0 228112727
1 OAR1_228131256.1 0 228131256
1 s07931.1 0 228256395
1 OAR1_228286399.1 0 228286399
1 OAR1_228321523.1 0 228321523
1 OAR1_228357624.1 0 228357624
1 OAR1_228406395.1 0 228406395
1 OAR1_228418242.1 0 228418242
1 OAR1_228489740.1 0 228489740
1 OAR1_228508934.1 0 228508934
1 OAR1_228557015.1 0 228557015
1 OAR1_228562829.1 0 228562829
1 s44120.1 0 228724518
1 OAR1_228809955.1 0 228809955
1 OAR1_228932402.1 0 228932402
1 OAR1_228970672.1 0 228970672
1 OAR1_229347642.1 0 229347642
1 OAR1_229373280.1 0 229373280
1 OAR1_229436036.1 0 229436036
1 OAR1_229482961_X.1 0 229482962
1 OAR1_229539651_X.1 0 229539652
1 OAR1_229636965.1 0 229636965
1 s36180.1 0 229673420
1 s33237.1 0 229682572
1 OAR1_229757290.1 0 229757290
1 OAR1_229795732.1 0 229795732
1 OAR1_229805022.1 0 229805022
1 OAR1_229899513.1 0 229899513
1 OAR1_229940927.1 0 229940927
1 OAR1_229955101.1 0 229955101
1 OAR1_230013441.1 0 230013441
1 OAR1_230051342.1 0 230051342
1 OAR1_230205900.1 0 230205900
1 OAR1_230237610.1 0 230237610
1 OAR1_230374318.1 0 230374318
1 OAR1_230460155.1 0 230460155
1 OAR1_230698380.1 0 230698380
1 s47538.1 0 230731170
1 OAR1_230764776.1 0 230764776
1 OAR1_230809784.1 0 230809784
1 OAR1_230859135.1 0 230859135
1 OAR1_230942500.1 0 230942500
1 OAR1_230994116.1 0 230994116
1 OAR1_231043466.1 0 231043466
1 s49691.1 0 231060239
1 OAR1_231093371.1 0 231093371
1 OAR1_231117041.1 0 231117041
1 OAR1_231167405.1 0 231167405
1 OAR1_231234734.1 0 231234734
1 OAR1_231298790.1 0 231298790
1 OAR1_231356383.1 0 231356383
1 OAR1_231404174.1 0 231404174
1 OAR1_231434082.1 0 231434082
1 OAR1_231572669.1 0 231572669
1 OAR1_231623487.1 0 231623487
1 OAR1_231652113.1 0 231652113
1 OAR1_231715498.1 0 231715498
1 s22212.1 0 231780523
1 s30608.1 0 231801583
1 s15272.1 0 231839498
1 s10981.1 0 231901968
1 OAR1_231981729.1 0 231981729
1 OAR1_232102593.1 0 232102593
1 OAR1_232161366.1 0 232161366
1 OAR1_232191666.1 0 232191666
1 OAR1_232211785.1 0 232211785
1 OAR1_232365488.1 0 232365488
1 OAR1_232382640.1 0 232382640
1 s33675.1 0 232590762
1 s05608.1 0 232624852
1 OAR1_232715841.1 0 232715841
1 s42660.1 0 232862502
1 OAR1_233055439.1 0 233055439
1 OAR1_233116174.1 0 233116174
1 OAR1_233249488.1 0 233249488
1 OAR1_233342074.1 0 233342074
1 OAR1_233420628_X.1 0 233420629
1 OAR1_233494237.1 0 233494237
1 s46885.1 0 233555941
1 OAR1_233661703.1 0 233661703
1 s52704.1 0 233720223
1 OAR1_233756581.1 0 233756581
1 OAR1_233812741.1 0 233812741
1 OAR1_233878377.1 0 233878377
1 OAR1_233946000.1 0 233946000
1 s05924.1 0 234012599
1 OAR1_234037763.1 0 234037763
1 s04403.1 0 234091464
1 s03532.1 0 234109045
1 OAR1_234151555_X.1 0 234151556
1 s52856.1 0 234188848
1 OAR1_234221935.1 0 234221935
1 OAR1_234290510.1 0 234290510
1 s33272.1 0 234326739
1 OAR1_234341599_X.1 0 234341600
1 OAR1_234437646.1 0 234437646
1 OAR1_234474464.1 0 234474464
1 s67006.1 0 234521315
1 OAR1_234552208.1 0 234552208
1 OAR1_234582350.1 0 234582350
1 OAR1_234707655.1 0 234707655
1 OAR1_234743167.1 0 234743167
1 OAR1_234780563.1 0 234780563
1 OAR1_234884834.1 0 234884834
1 OAR1_234894272.1 0 234894272
1 OAR1_235013939.1 0 235013939
1 s53775.1 0 235109323
1 OAR1_235151755.1 0 235151755
1 OAR1_235187313.1 0 235187313
1 s55245.1 0 235238131
1 OAR1_235290544.1 0 235290544
1 OAR1_235302813.1 0 235302813
1 OAR1_235353413.1 0 235353413
1 OAR1_235367114.1 0 235367114
1 OAR1_235425206.1 0 235425206
1 s51351.1 0 235438491
1 OAR1_235455300.1 0 235455300
1 OAR1_235487947.1 0 235487947
1 OAR1_235550378.1 0 235550378
1 OAR1_235592122_X.1 0 235592123
1 OAR1_235621637.1 0 235621637
1 OAR1_235641645.1 0 235641645
1 OAR1_235707487.1 0 235707487
1 OAR1_235753982.1 0 235753982
1 OAR1_235860027.1 0 235860027
1 OAR1_235931488.1 0 235931488
1 DU264431_420.1 0 235991971
1 OAR1_236027400.1 0 236027400
1 OAR1_236063909.1 0 236063909
1 OAR1_236103073.1 0 236103073
1 OAR1_236155365.1 0 236155365
1 OAR1_236208229.1 0 236208229
1 OAR1_236227215.1 0 236227215
1 OAR1_236278124.1 0 236278124
1 OAR1_236299619.1 0 236299619
1 OAR1_236358479.1 0 236358479
1 OAR1_236371057.1 0 236371057
1 OAR1_236435791.1 0 236435791
1 OAR1_236540864.1 0 236540864
1 OAR1_236626092.1 0 236626092
1 OAR1_236673559.1 0 236673559
1 OAR1_236752704.1 0 236752704
1 OAR1_236815361.1 0 236815361
1 OAR1_236964370.1 0 236964370
1 OAR1_237000873.1 0 237000873
1 OAR1_237098175.1 0 237098175
1 OAR1_237251864.1 0 237251864
1 OAR1_237309494.1 0 237309494
1 s25345.1 0 237368555
1 OAR1_237418950.1 0 237418950
1 OAR1_237476718.1 0 237476718
1 OAR1_237504699.1 0 237504699
1 OAR1_237525267.1 0 237525267
1 OAR1_237702696.1 0 237702696
1 OAR1_237826951.1 0 237826951
1 OAR1_237850097.1 0 237850097
1 OAR1_237899146.1 0 237899146
1 OAR1_237941315.1 0 237941315
1 OAR1_237967455.1 0 237967455
1 OAR1_238015445.1 0 238015445
1 OAR1_238128811.1 0 238128811
1 OAR1_238200651.1 0 238200651
1 OAR1_238231829.1 0 238231829
1 OAR1_238243874.1 0 238243874
1 OAR1_238358844.1 0 238358844
1 OAR1_238375598.1 0 238375598
1 OAR1_238416851.1 0 238416851
1 OAR1_238449743.1 0 238449743
1 OAR1_238742327.1 0 238742327
1 OAR1_238839335.1 0 238839335
1 OAR1_238931405.1 0 238931405
1 s58487.1 0 239737679
1 OAR1_240231145.1 0 240231145
1 OAR1_240295049.1 0 240295049
1 OAR1_240316879.1 0 240316879
1 OAR1_240336059.1 0 240336059
1 OAR1_240398406.1 0 240398406
1 OAR1_240447929.1 0 240447929
1 OAR1_240486567.1 0 240486567
1 OAR1_240514337.1 0 240514337
1 OAR1_240557114.1 0 240557114
1 OAR1_240598703.1 0 240598703
1 OAR1_240651665.1 0 240651665
1 OAR1_240709267.1 0 240709267
1 OAR1_240804556.1 0 240804556
1 OAR1_240831950.1 0 240831950
1 OAR1_240919225.1 0 240919225
1 OAR1_240926427.1 0 240926427
1 OAR1_240960642.1 0 240960642
1 s22335.1 0 241078992
1 OAR1_241150187.1 0 241150187
1 OAR1_241205786.1 0 241205786
1 OAR1_241288591_X.1 0 241288592
1 OAR1_241414103.1 0 241414103
1 OAR1_241462240.1 0 241462240
1 s04275.1 0 241493861
1 OAR1_241515168.1 0 241515168
1 OAR1_241578762.1 0 241578762
1 OAR1_241598383.1 0 241598383
1 OAR1_241663250.1 0 241663250
1 OAR1_241803125.1 0 241803125
1 OAR1_241831179.1 0 241831179
1 OAR1_241866536.1 0 241866536
1 s24467.1 0 242032513
1 OAR1_242070370.1 0 242070370
1 OAR1_242214208.1 0 242214208
1 OAR1_242229769.1 0 242229769
1 OAR1_242240562.1 0 242240562
1 OAR1_242295786.1 0 242295786
1 s67574.1 0 242397190
1 OAR1_242413674.1 0 242413674
1 OAR1_242468071.1 0 242468071
1 s12513.1 0 242560589
1 OAR1_242652073.1 0 242652073
1 OAR1_242692908.1 0 242692908
1 OAR1_242727016.1 0 242727016
1 OAR1_242789335.1 0 242789335
1 s55008.1 0 242867119
1 s23022.1 0 242929335
1 OAR1_242973698.1 0 242973698
1 OAR1_243007288.1 0 243007288
1 s23733.1 0 243042000
1 s30446.1 0 243150576
1 s04363.1 0 243197038
1 OAR1_243245548.1 0 243245548
1 OAR1_243271773.1 0 243271773
1 OAR1_243366256.1 0 243366256
1 s59687.1 0 243416254
1 s72943.1 0 243445032
1 OAR1_243458636.1 0 243458636
1 OAR1_243471557.1 0 243471557
1 OAR1_243504209.1 0 243504209
1 OAR1_243557022.1 0 243557022
1 OAR1_243593614.1 0 243593614
1 s19889.1 0 243625041
1 OAR1_243778469.1 0 243778469
1 OAR1_243803482.1 0 243803482
1 OAR1_243860004.1 0 243860004
1 OAR1_244003852.1 0 244003852
1 OAR1_244098987.1 0 244098987
1 s62228.1 0 244196064
1 OAR1_244216286.1 0 244216286
1 OAR1_244249161.1 0 244249161
1 OAR1_244282528.1 0 244282528
1 OAR1_244304067.1 0 244304067
1 s24804.1 0 244381226
1 s02598.1 0 244439973
1 OAR1_244475780.1 0 244475780
1 OAR1_244520631.1 0 244520631
1 OAR1_244534439.1 0 244534439
1 OAR1_244787295.1 0 244787295
1 OAR1_244801845.1 0 244801845
1 OAR1_244831259.1 0 244831259
1 OAR1_244930473.1 0 244930473
1 OAR1_245098697.1 0 245098697
1 s34043.1 0 245205454
1 OAR1_245231054.1 0 245231054
1 OAR1_245268025.1 0 245268025
1 OAR1_245302998.1 0 245302998
1 OAR1_245352370.1 0 245352370
1 s04158.1 0 245390794
1 OAR1_245412211.1 0 245412211
1 OAR1_245443477.1 0 245443477
1 OAR1_245583569.1 0 245583569
1 OAR1_245730132.1 0 245730132
1 OAR1_245769021.1 0 245769021
1 OAR1_245789135.1 0 245789135
1 OAR1_245847989.1 0 245847989
1 OAR1_245881272.1 0 245881272
1 s10018.1 0 245921965
1 OAR1_245994598.1 0 245994598
1 OAR1_246028823.1 0 246028823
1 OAR1_246064756.1 0 246064756
1 OAR1_246070868.1 0 246070868
1 OAR1_246207124.1 0 246207124
1 OAR1_246222496.1 0 246222496
1 OAR1_246359978.1 0 246359978
1 OAR1_246396350.1 0 246396350
1 s51888.1 0 246467199
1 OAR1_246521220.1 0 246521220
1 OAR1_246531953.1 0 246531953
1 OAR1_246585728.1 0 246585728
1 OAR1_246601740_X.1 0 246601741
1 OAR1_246646621.1 0 246646621
1 OAR1_246691006.1 0 246691006
1 OAR1_246732846.1 0 246732846
1 OAR1_246856279.1 0 246856279
1 OAR1_246870800.1 0 246870800
1 OAR1_246909447.1 0 246909447
1 OAR1_246972116.1 0 246972116
1 s14433.1 0 247033549
1 OAR1_247070566.1 0 247070566
1 OAR1_247124488.1 0 247124488
1 OAR1_247165341.1 0 247165341
1 OAR1_247181814.1 0 247181814
1 s33425.1 0 247250955
1 OAR1_247405417.1 0 247405417
1 s59879.1 0 247438280
1 OAR1_247453602.1 0 247453602
1 OAR1_247666599.1 0 247666599
1 DU284713_146.1 0 247731314
1 s22863.1 0 247788522
1 OAR1_247832015.1 0 247832015
1 s26467.1 0 247877365
1 OAR1_247922003.1 0 247922003
1 OAR1_247975016.1 0 247975016
1 OAR1_248008886.1 0 248008886
1 OAR1_248022836.1 0 248022836
1 OAR1_248091902.1 0 248091902
1 s29260.1 0 248123320
1 OAR1_248156800.1 0 248156800
1 OAR1_248181040.1 0 248181040
1 OAR1_248210458.1 0 248210458
1 s66642.1 0 248258562
1 OAR1_248294733.1 0 248294733
1 OAR1_248326742.1 0 248326742
1 s14154.1 0 248391849
1 OAR1_248519872.1 0 248519872
1 OAR1_248540944.1 0 248540944
1 OAR1_248575929.1 0 248575929
1 s11973.1 0 248707359
1 OAR1_248761497.1 0 248761497
1 OAR1_248820310.1 0 248820310
1 OAR1_248864797.1 0 248864797
1 OAR1_248896910_X.1 0 248896911
1 OAR1_248957744.1 0 248957744
1 OAR1_248968063.1 0 248968063
1 s38465.1 0 249048111
1 OAR1_249059013.1 0 249059013
1 OAR1_249123123.1 0 249123123
1 OAR1_249148703.1 0 249148703
1 OAR1_249213110.1 0 249213110
1 OAR1_249265978.1 0 249265978
1 OAR1_249318108.1 0 249318108
1 OAR1_249350610.1 0 249350610
1 OAR1_249415739.1 0 249415739
1 OAR1_249469266.1 0 249469266
1 OAR1_249535160.1 0 249535160
1 OAR1_249572898.1 0 249572898
1 s00653.1 0 249621979
1 OAR1_249629551.1 0 249629551
1 OAR1_249723523.1 0 249723523
1 OAR1_249756050.1 0 249756050
1 OAR1_249773760.1 0 249773760
1 OAR1_249786812.1 0 249786812
1 OAR1_249793140.1 0 249793140
1 OAR1_249928549.1 0 249928549
1 OAR1_250301991.1 0 250301991
1 OAR1_250546322.1 0 250546322
1 OAR1_250576596.1 0 250576596
1 OAR1_250636346.1 0 250636346
1 OAR1_250699047.1 0 250699047
1 OAR1_250742595.1 0 250742595
1 OAR1_250781375.1 0 250781375
1 s40467.1 0 250831273
1 OAR1_250883042.1 0 250883042
1 OAR1_250920556.1 0 250920556
1 s74284.1 0 251015239
1 s43010.1 0 251732996
1 OAR1_251868796.1 0 251868796
1 OAR1_251887719.1 0 251887719
1 OAR1_251993749.1 0 251993749
1 OAR1_252037841.1 0 252037841
1 OAR1_252263073.1 0 252263073
1 OAR1_252458792.1 0 252458792
1 OAR1_252610410.1 0 252610410
1 OAR1_253155103.1 0 253155103
1 OAR1_253192308_X.1 0 253192309
1 OAR1_253227717.1 0 253227717
1 OAR1_253274922.1 0 253274922
1 OAR1_253349819.1 0 253349819
1 OAR1_253369226.1 0 253369226
1 s21507.1 0 253748018
1 s02876.1 0 253872486
1 OAR1_253887700.1 0 253887700
1 OAR1_253950099.1 0 253950099
1 OAR1_253993522.1 0 253993522
1 OAR1_254028044.1 0 254028044
1 OAR1_254059966.1 0 254059966
1 OAR1_254123863.1 0 254123863
1 DU245892_323.1 0 254165213
1 OAR1_254211892.1 0 254211892
1 OAR1_254310134.1 0 254310134
1 OAR1_254511870.1 0 254511870
1 OAR1_254531662.1 0 254531662
1 OAR1_254571506.1 0 254571506
1 OAR1_254632649.1 0 254632649
1 OAR1_254679522.1 0 254679522
1 OAR1_254732256.1 0 254732256
1 OAR1_254806541.1 0 254806541
1 OAR1_254822207.1 0 254822207
1 OAR1_254887296.1 0 254887296
1 OAR1_254898865.1 0 254898865
1 OAR1_254917600.1 0 254917600
1 s37460.1 0 255075182
1 s43702.1 0 255194455
1 OAR1_255233252.1 0 255233252
1 s23976.1 0 255297365
1 OAR1_255401622.1 0 255401622
1 OAR1_255433080.1 0 255433080
1 OAR1_255445910.1 0 255445910
1 OAR1_255512347.1 0 255512347
1 OAR1_255526724.1 0 255526724
1 s68574.1 0 255640240
1 s62949.1 0 255674758
1 OAR1_255702209.1 0 255702209
1 OAR1_255767378.1 0 255767378
1 s08489.1 0 255821271
1 OAR1_255920896.1 0 255920896
1 OAR1_255987408.1 0 255987408
1 s50300.1 0 256016044
1 OAR1_256175975.1 0 256175975
1 OAR1_256222212.1 0 256222212
1 OAR1_256257300.1 0 256257300
1 OAR1_256449600.1 0 256449600
1 s21197.1 0 256481398
1 s42778.1 0 256598731
1 OAR1_256755942.1 0 256755942
1 OAR1_256798138.1 0 256798138
1 OAR1_256847755.1 0 256847755
1 OAR1_256983873_X.1 0 256983874
1 OAR1_257038569.1 0 257038569
1 OAR1_257047418.1 0 257047418
1 OAR1_257223939.1 0 257223939
1 OAR1_257281337.1 0 257281337
1 OAR1_257333383.1 0 257333383
1 OAR1_257381496.1 0 257381496
1 OAR1_257412696_X.1 0 257412697
1 OAR1_257438048.1 0 257438048
1 OAR1_257476132.1 0 257476132
1 OAR1_257489525.1 0 257489525
1 OAR1_257529116.1 0 257529116
1 OAR1_257557854.1 0 257557854
1 OAR1_257714603.1 0 257714603
1 OAR1_257739280.1 0 257739280
1 OAR1_257799920.1 0 257799920
1 OAR1_257828655.1 0 257828655
1 OAR1_258037376.1 0 258037376
1 OAR1_258333225.1 0 258333225
1 s70663.1 0 258361891
1 OAR1_258374311.1 0 258374311
1 OAR1_258419431.1 0 258419431
1 OAR1_258508602.1 0 258508602
1 OAR1_258547368.1 0 258547368
1 OAR1_258588662.1 0 258588662
1 s46936.1 0 258652325
1 OAR1_258706403.1 0 258706403
1 OAR1_258786709.1 0 258786709
1 OAR1_258802788.1 0 258802788
1 OAR1_258843737.1 0 258843737
1 OAR1_258898763.1 0 258898763
1 OAR1_258944372.1 0 258944372
1 OAR1_258996244.1 0 258996244
1 s41575.1 0 259037968
1 OAR1_259109428.1 0 259109428
1 OAR1_259333832.1 0 259333832
1 s23569.1 0 259379462
1 OAR1_259416758.1 0 259416758
1 OAR1_259481836.1 0 259481836
1 OAR1_259523083.1 0 259523083
1 OAR1_259563607.1 0 259563607
1 OAR1_259598219.1 0 259598219
1 OAR1_259633419.1 0 259633419
1 s26194.1 0 259872850
1 s15151.1 0 259949980
1 OAR1_259969782_X.1 0 259969783
1 OAR1_260002696.1 0 260002696
1 OAR1_260087537.1 0 260087537
1 OAR1_260115476_X.1 0 260115477
1 s60200.1 0 260159183
1 OAR1_260183641.1 0 260183641
1 OAR1_260245778.1 0 260245778
1 OAR1_260270011.1 0 260270011
1 OAR1_260339881.1 0 260339881
1 OAR1_260357207.1 0 260357207
1 OAR1_260394119.1 0 260394119
1 s24554.1 0 260455095
1 OAR1_260489941.1 0 260489941
1 OAR1_260571017.1 0 260571017
1 OAR1_260576506.1 0 260576506
1 OAR1_260711291.1 0 260711291
1 OAR1_260750419.1 0 260750419
1 OAR1_260939703.1 0 260939703
1 OAR1_260985134.1 0 260985134
1 OAR1_261034575_X.1 0 261034576
1 OAR1_261089126.1 0 261089126
1 OAR1_261110486.1 0 261110486
1 OAR1_261167888.1 0 261167888
1 OAR1_261243718.1 0 261243718
1 OAR1_261275438.1 0 261275438
1 OAR1_261310212.1 0 261310212
1 OAR1_261453067.1 0 261453067
1 OAR1_261470828.1 0 261470828
1 OAR1_261489755.1 0 261489755
1 OAR1_261538157.1 0 261538157
1 OAR1_261579097.1 0 261579097
1 OAR1_261625139.1 0 261625139
1 OAR1_261769723.1 0 261769723
1 OAR1_261998015.1 0 261998015
1 OAR1_262072417.1 0 262072417
1 OAR1_262090399.1 0 262090399
1 OAR1_262132125.1 0 262132125
1 OAR1_262142758.1 0 262142758
1 OAR1_262231645.1 0 262231645
1 OAR1_262265433.1 0 262265433
1 OAR1_262351734.1 0 262351734
1 OAR1_262373929.1 0 262373929
1 OAR1_262385492.1 0 262385492
1 OAR1_262480053.1 0 262480053
1 OAR1_262561308.1 0 262561308
1 OAR1_262594709.1 0 262594709
1 OAR1_262629490.1 0 262629490
1 OAR1_262635064.1 0 262635064
1 OAR1_262690761.1 0 262690761
1 OAR1_262828023.1 0 262828023
1 s47846.1 0 262886823
1 OAR1_262930808.1 0 262930808
1 OAR1_263001724.1 0 263001724
1 s07927.1 0 263106025
1 OAR1_263131531.1 0 263131531
1 OAR1_263153707.1 0 263153707
1 s05154.1 0 263205027
1 OAR1_263303236.1 0 263303236
1 s49280.1 0 263355809
1 s23476.1 0 263390432
1 OAR1_263449982.1 0 263449982
1 OAR1_263529995.1 0 263529995
1 OAR1_263558068.1 0 263558068
1 s64605.1 0 263625483
1 s24182.1 0 263800421
1 s01042.1 0 263840316
1 OAR1_263896550.1 0 263896550
1 OAR1_263935375.1 0 263935375
1 s07644.1 0 263979608
1 OAR1_264038002.1 0 264038002
1 OAR1_264048573.1 0 264048573
1 OAR1_264262393.1 0 264262393
1 OAR1_264320139.1 0 264320139
1 OAR1_264353523.1 0 264353523
1 OAR1_264387361.1 0 264387361
1 OAR1_264520593.1 0 264520593
1 s14081.1 0 264673842
1 OAR1_264697118.1 0 264697118
1 OAR1_264734445.1 0 264734445
1 s60324.1 0 264774730
1 s12517.1 0 264823528
1 OAR1_265023775.1 0 265023775
1 OAR1_265062121.1 0 265062121
1 OAR1_265099083.1 0 265099083
1 OAR1_265137811.1 0 265137811
1 s06697.1 0 265262858
1 s74475.1 0 265269046
1 OAR1_265276570.1 0 265276570
1 OAR1_265350597.1 0 265350597
1 s68158.1 0 265425741
1 s66183.1 0 265453726
1 s32851.1 0 265555750
1 OAR1_265606095.1 0 265606095
1 OAR1_265647303.1 0 265647303
1 s00136.1 0 265683364
1 OAR1_265734235.1 0 265734235
1 OAR1_265763553.1 0 265763553
1 OAR1_265795032.1 0 265795032
1 OAR1_265874732.1 0 265874732
1 s13629.1 0 265938462
1 s35973.1 0 265966417
1 OAR1_266081893.1 0 266081893
1 s67394.1 0 266142226
1 s66918.1 0 266210299
1 OAR1_266243405.1 0 266243405
1 s19560.1 0 266449469
1 OAR1_266484514.1 0 266484514
1 OAR1_266517401.1 0 266517401
1 OAR1_266535457.1 0 266535457
1 OAR1_266585253.1 0 266585253
1 s18306.1 0 266680786
1 s08603.1 0 266748439
1 OAR1_266776066.1 0 266776066
1 s09883.1 0 266858808
1 OAR1_266908731.1 0 266908731
1 s29207.1 0 266950631
1 s45490.1 0 266960200
1 OAR1_267047733.1 0 267047733
1 OAR1_267098550.1 0 267098550
1 s30254.1 0 267117688
1 s48544.1 0 267152439
1 OAR1_267158246_X.1 0 267158246
1 s69813.1 0 267298347
1 OAR1_267390031.1 0 267390031
1 s16325.1 0 267424749
1 OAR1_267564462.1 0 267564462
1 s62693.1 0 267700260
1 s49145.1 0 267736796
1 s55477.1 0 268037463
1 s34620.1 0 268083573
1 OAR1_268122939.1 0 268122939
1 OAR1_268175642.1 0 268175642
1 OAR1_268186998.1 0 268186998
1 OAR1_268193141.1 0 268193141
1 OAR1_268266363.1 0 268266363
1 OAR1_268303279_X.1 0 268303280
1 OAR1_268381725.1 0 268381725
1 s23778.1 0 268422657
1 OAR1_268519006.1 0 268519006
1 s52651.1 0 268630298
1 OAR1_268690065.1 0 268690065
1 OAR1_268696070.1 0 268696070
1 OAR1_268891638.1 0 268891638
1 OAR1_268902308.1 0 268902308
1 OAR1_268926215.1 0 268926215
1 OAR1_269000888.1 0 269000888
1 s27122.1 0 269045803
1 s49213.1 0 269081292
1 s66391.1 0 269104250
1 OAR1_269161713.1 0 269161713
1 s51455.1 0 269237315
1 s35313.1 0 269285144
1 OAR1_269376775.1 0 269376775
1 OAR1_269418703.1 0 269418703
1 s36460.1 0 269453078
1 OAR1_269493195.1 0 269493195
1 OAR1_269524758.1 0 269524758
1 OAR1_269640647.1 0 269640647
1 s52082.1 0 269759702
1 OAR1_269770998.1 0 269770998
1 OAR1_269886017.1 0 269886017
1 OAR1_269941594.1 0 269941594
1 OAR1_269956045.1 0 269956045
1 OAR1_270011474_X.1 0 270011475
1 OAR1_270043752.1 0 270043752
1 OAR1_270076571_X.1 0 270076572
1 s75218.1 0 270123387
1 OAR1_270139080.1 0 270139080
1 s52928.1 0 270153759
1 s47922.1 0 270301644
1 s25698.1 0 270356945
1 OAR1_270405323.1 0 270405323
1 s01990.1 0 270441088
1 OAR1_270463506.1 0 270463506
1 OAR1_270513409.1 0 270513409
1 OAR1_270547664.1 0 270547664
1 OAR1_270566867.1 0 270566867
1 s11907.1 0 271234827
1 s30662.1 0 271284322
1 s03301.1 0 271588572
1 OAR1_271748239_X.1 0 271748240
1 OAR1_271774462.1 0 271774462
1 s43468.1 0 272038126
1 OAR1_272076405.1 0 272076405
1 s41984.1 0 272127960
1 s08622.1 0 272195959
1 s61907.1 0 272257560
1 s55036.1 0 272316388
1 s64003.1 0 272369109
1 s46655.1 0 272446876
1 s52380.1 0 272508440
1 s75507.1 0 272607906
1 s35075.1 0 272668415
1 s64775.1 0 272694551
1 s07424.1 0 272703659
1 OAR1_272791087.1 0 272791087
1 OAR1_272873936.1 0 272873936
1 s74070.1 0 272972344
1 s26271.1 0 273092616
1 s30313.1 0 273188526
1 s73870.1 0 273231113
1 OAR1_273411738.1 0 273411738
1 s50685.1 0 273474229
1 s54520.1 0 273505750
1 OAR1_273587993.1 0 273587993
1 OAR1_273868392.1 0 273868392
1 OAR1_273879646.1 0 273879646
1 s32307.1 0 273978813
1 s02441.1 0 274029926
1 s54564.1 0 274075318
1 s75665.1 0 274107833
1 s23935.1 0 274172088
1 s41124.1 0 274267536
1 s61683.1 0 274290371
1 OAR1_274502697.1 0 274502697
1 OAR1_274554107.1 0 274554107
1 s31140.1 0 274603847
1 s10553.1 0 274646291
1 s38723.1 0 274674959
1 OAR1_274718096.1 0 274718096
1 OAR1_274830693.1 0 274830693
1 OAR1_274928289.1 0 274928289
1 OAR1_274962998.1 0 274962998
1 OAR1_275029838.1 0 275029838
1 OAR1_275106572.1 0 275106572
1 s49185.1 0 275128794
1 OAR1_275159721.1 0 275159721
1 OAR1_275220060.1 0 275220060
1 OAR1_275226380.1 0 275226380
1 DU378652_409.1 0 275314034
1 OAR1_275348331.1 0 275348331
1 OAR1_275446990.1 0 275446990
1 OAR1_275499089.1 0 275499089
1 OAR1_275535522.1 0 275535522
1 OAR1_275567798_X.1 0 275567799
1 OAR1_275602555.1 0 275602555
1 s50451.1 0 275759536
1 OAR1_275784250.1 0 275784250
1 OAR1_275911030.1 0 275911030
1 OAR1_275933888.1 0 275933888
1 OAR1_275970264.1 0 275970264
1 s06522.1 0 276012868
1 OAR1_276137322.1 0 276137322
1 OAR1_276162193.1 0 276162193
1 OAR1_276206751.1 0 276206751
1 OAR1_276249390.1 0 276249390
1 OAR1_276257959.1 0 276257959
1 OAR1_276348282.1 0 276348282
1 s56893.1 0 276416870
1 OAR1_276539228.1 0 276539228
1 OAR1_276564178.1 0 276564178
1 OAR1_276613221.1 0 276613221
1 OAR1_276668614.1 0 276668614
1 OAR1_276705693.1 0 276705693
1 s12344.1 0 276747474
1 s35276.1 0 276808987
1 OAR1_276840943.1 0 276840943
1 s32182.1 0 276881930
1 OAR1_276926772.1 0 276926772
1 OAR1_276983222.1 0 276983222
1 OAR1_277098838.1 0 277098838
1 OAR1_277132373.1 0 277132373
1 OAR1_277175085.1 0 277175085
1 OAR1_277187615.1 0 277187615
1 s54095.1 0 277337608
1 s46624.1 0 277357617
1 s28145.1 0 277419221
1 OAR1_277452641.1 0 277452641
1 DU461361_483.1 0 277490911
1 s61274.1 0 277629038
1 OAR1_277686127.1 0 277686127
1 OAR1_277707808.1 0 277707808
1 OAR1_277749768.1 0 277749768
1 OAR1_277822734.1 0 277822734
1 OAR1_277830695.1 0 277830695
1 OAR1_277843284.1 0 277843284
1 OAR1_277942727.1 0 277942727
1 OAR1_277983951.1 0 277983951
1 OAR1_278053660.1 0 278053660
1 OAR1_278137156.1 0 278137156
1 OAR1_278177822.1 0 278177822
1 OAR1_278191481.1 0 278191481
1 OAR1_278270076.1 0 278270076
1 OAR1_278288735.1 0 278288735
1 s21094.1 0 278361278
1 s19502.1 0 278395487
1 s45108.1 0 278418414
1 OAR1_278436391.1 0 278436391
1 OAR1_278447797.1 0 278447797
1 OAR1_278537131.1 0 278537131
1 s34659.1 0 278614541
1 OAR1_278750895.1 0 278750895
1 s49212.1 0 278844466
1 OAR1_278884883.1 0 278884883
1 OAR1_278927044.1 0 278927044
1 OAR1_279035722.1 0 279035722
1 OAR1_279041652.1 0 279041652
1 OAR1_279188753.1 0 279188753
1 OAR1_279238530.1 0 279238530
1 s16506.1 0 279284009
1 OAR1_279313513.1 0 279313513
1 s48211.1 0 279405568
1 OAR1_279427742.1 0 279427742
1 OAR1_279476555.1 0 279476555
1 OAR1_279502546.1 0 279502546
1 OAR1_279560752.1 0 279560752
1 OAR1_279603858.1 0 279603858
1 s71319.1 0 279791985
1 OAR1_279833204.1 0 279833204
1 OAR1_279870944.1 0 279870944
1 OAR1_279962640.1 0 279962640
1 OAR1_280023413.1 0 280023413
1 OAR1_280132963.1 0 280132963
1 OAR1_280183511.1 0 280183511
1 OAR1_280234126.1 0 280234126
1 OAR1_280315444.1 0 280315444
1 OAR1_280355916.1 0 280355916
1 s06683.1 0 280425771
1 OAR1_280464588.1 0 280464588
1 s47815.1 0 280492313
1 s63408.1 0 280530902
1 s53549.1 0 280677294
1 OAR1_280699245_X.1 0 280699246
1 OAR1_280762830.1 0 280762830
1 s32979.1 0 280832732
1 s49597.1 0 280883567
1 OAR1_280918505.1 0 280918505
1 OAR1_280973016.1 0 280973016
1 s27576.1 0 281144885
1 s10804.1 0 281150280
1 s11440.1 0 281168912
1 OAR1_281205727.1 0 281205727
1 OAR1_281237981.1 0 281237981
1 s22571.1 0 281307744
1 s74885.1 0 281368694
1 s58278.1 0 281494896
1 OAR1_281530391.1 0 281530391
1 OAR1_281552674.1 0 281552674
1 s11035.1 0 281611669
1 s55111.1 0 281621743
1 OAR1_281649480.1 0 281649480
1 OAR1_281749581.1 0 281749581
1 s24640.1 0 281804867
1 s45288.1 0 281829633
1 s72251.1 0 281907020
1 s32748.1 0 281957070
1 OAR1_282017475.1 0 282017475
1 OAR1_282075357.1 0 282075357
1 OAR1_282143540.1 0 282143540
1 s52939.1 0 282185377
1 OAR1_282249271.1 0 282249271
1 s17906.1 0 282297047
1 s60466.1 0 282360262
1 OAR1_282385067.1 0 282385067
1 s75496.1 0 282431894
1 s36926.1 0 282486570
1 s62675.1 0 282543582
1 s14912.1 0 282568283
1 OAR1_282642128.1 0 282642128
1 s44037.1 0 282749615
1 s70765.1 0 282760977
1 OAR1_282768468.1 0 282768468
1 OAR1_282878413.1 0 282878413
1 s42972.1 0 282926583
1 OAR1_282934225.1 0 282934225
1 s37955.1 0 282975449
1 s08648.1 0 283011987
1 s24480.1 0 283047951
1 s20938.1 0 283071270
1 s01434.1 0 283151834
1 OAR1_283255628.1 0 283255628
1 s43191.1 0 283315902
1 s47254.1 0 283351142
1 s47741.1 0 283412915
1 s61535.1 0 283469041
1 s45178.1 0 283522484
1 OAR1_283569518.1 0 283569518
1 s17428.1 0 283649529
1 DU373830_532.1 0 283712026
1 s58817.1 0 283774268
1 s71621.1 0 283833396
1 s62624.1 0 283878790
1 s49200.1 0 283923056
1 s73369.1 0 283979899
1 s42174.1 0 283986227
1 OAR1_284041499_X.1 0 284041499
1 s64611.1 0 284089015
1 s18506.1 0 284131618
1 DU435204_267.1 0 284190986
1 s41496.1 0 284243950
1 OAR1_284282262.1 0 284282262
1 s06234.1 0 284344921
1 s31327.1 0 284366876
1 s59575.1 0 284407758
1 DU348827_210.1 0 284497862
1 s17123.1 0 284547523
1 s74731.1 0 284635028
1 s06408.1 0 284676129
1 s46315.1 0 284779034
1 s35781.1 0 284826482
1 s05504.1 0 284966299
1 OAR1_285019328.1 0 285019328
1 s59682.1 0 285077556
1 s61800.1 0 285107527
1 s51140.1 0 285204436
1 s12414.1 0 285223228
1 s68128.1 0 285271038
1 s75153.1 0 285306573
1 OAR1_285395930.1 0 285395930
1 OAR1_285452481.1 0 285452481
1 s07888.1 0 285489445
1 s53402.1 0 285546509
1 OAR1_285644761.1 0 285644761
1 s09614.1 0 285682521
1 s58112.1 0 285727153
1 s74650.1 0 285870286
1 s40694.1 0 285932646
1 s27590.1 0 285991673
1 OAR1_286058076.1 0 286058076
1 s27877.1 0 286338112
1 OAR1_286418996.1 0 286418996
1 OAR1_286637130.1 0 286637130
1 s59089.1 0 286729124
1 OAR1_286759511.1 0 286759511
1 OAR1_286782930.1 0 286782930
1 OAR1_286871592.1 0 286871592
1 OAR1_286913641.1 0 286913641
1 OAR1_286945963_X.1 0 286945964
1 s13846.1 0 287076868
1 s61797.1 0 287092790
1 s64597.1 0 287142182
1 OAR1_287150413.1 0 287150413
1 OAR1_287160585.1 0 287160585
1 OAR1_287200138.1 0 287200138
1 OAR1_287236563.1 0 287236563
1 s05684.1 0 287295153
1 OAR1_287301632.1 0 287301632
1 OAR1_287309424.1 0 287309424
1 OAR1_287378887.1 0 287378887
1 OAR1_287434870.1 0 287434870
1 OAR1_287470061.1 0 287470061
1 OAR1_287607477.1 0 287607477
1 s51616.1 0 288058387
1 OAR1_288172657.1 0 288172657
1 OAR1_288212148.1 0 288212148
1 OAR1_288234747.1 0 288234747
1 s42843.1 0 288416332
1 s44642.1 0 288597976
1 s29532.1 0 288743954
1 OAR1_288783025.1 0 288783025
1 OAR1_288836416.1 0 288836416
1 s17319.1 0 288981013
1 s39299.1 0 289040100
1 s16099.1 0 289078205
1 s40072.1 0 289105412
1 OAR1_289384749.1 0 289384749
1 s07172.1 0 289501868
1 s39199.1 0 289525813
1 OAR1_289536555.1 0 289536555
1 OAR1_289552703.1 0 289552703
1 OAR1_289618619.1 0 289618619
1 OAR1_289744485.1 0 289744485
1 s18816.1 0 289790676
1 OAR1_289849614.1 0 289849614
1 s50195.1 0 290014444
1 s17284.1 0 290136261
1 OAR1_290194221.1 0 290194221
1 s44644.1 0 290272792
1 s52748.1 0 290278162
1 s47316.1 0 290283635
1 OAR1_290303395.1 0 290303395
1 OAR1_290348891.1 0 290348891
1 s18606.1 0 290422962
1 OAR1_290447524.1 0 290447524
1 OAR1_290503022.1 0 290503022
1 s60732.1 0 290583077
1 s03801.1 0 290623529
1 OAR1_290695322.1 0 290695322
1 s00865.1 0 290746011
1 OAR1_290764017.1 0 290764017
1 OAR1_290804673.1 0 290804673
1 s41046.1 0 290926787
1 OAR1_291038112.1 0 291038112
1 OAR1_291069013.1 0 291069013
1 s22014.1 0 291129370
1 s30252.1 0 291160935
1 OAR1_291196951.1 0 291196951
1 s37861.1 0 291241340
1 OAR1_291297885.1 0 291297885
1 s37602.1 0 291356511
1 OAR1_291389181.1 0 291389181
1 OAR1_291422150.1 0 291422150
1 s60116.1 0 291477071
1 s06850.1 0 291508708
1 s67262.1 0 291568952
1 s03485.1 0 291648982
1 s50337.1 0 291726746
1 s62171.1 0 291775534
1 s45355.1 0 291786194
1 OAR1_291842498_X.1 0 291842499
1 s18805.1 0 291947889
1 s30421.1 0 291988064
1 s68599.1 0 292054571
1 s30691.1 0 292076416
1 OAR1_292157230.1 0 292157230
1 s02269.1 0 292194098
1 s38932.1 0 292243965
1 OAR1_292286259.1 0 292286259
1 OAR1_292328555.1 0 292328555
1 s69744.1 0 292362097
1 s00377.1 0 292412385
1 OAR1_292452126.1 0 292452126
1 OAR1_292515173.1 0 292515173
1 OAR1_292547071.1 0 292547071
1 OAR1_292609717.1 0 292609717
1 DU495642_562.1 0 292787036
1 s17976.1 0 292832660
1 OAR1_292866363.1 0 292866363
1 OAR1_292921936.1 0 292921936
1 s17104.1 0 292973295
1 s43269.1 0 292985105
1 s58379.1 0 293007164
1 OAR1_293056939.1 0 293056939
1 s59705.1 0 293078608
1 OAR1_293214958.1 0 293214958
1 s19088.1 0 293329366
1 OAR1_293382896.1 0 293382896
1 OAR1_293441274.1 0 293441274
1 OAR1_293501261.1 0 293501261
1 s26984.1 0 293554125
1 s21662.1 0 293608838
1 OAR1_293673865.1 0 293673865
1 s15893.1 0 293697415
1 s57244.1 0 293786658
1 s15782.1 0 293818608
1 OAR1_293896760.1 0 293896760
1 s57501.1 0 293910519
1 OAR1_293926412.1 0 293926412
1 OAR1_293977463_X.1 0 293977464
1 s54018.1 0 294082112
1 s01715.1 0 294096828
1 s04550.1 0 294135116
1 s38242.1 0 294180387
1 s66537.1 0 294187484
1 OAR1_294478214.1 0 294478214
1 s05928.1 0 294506833
1 s11883.1 0 294547718
1 s01321.1 0 294587793
1 s29335.1 0 294673730
1 OAR1_294691459.1 0 294691459
1 OAR1_294698267.1 0 294698267
1 s05067.1 0 294827842
1 OAR1_294840102.1 0 294840102
1 OAR1_294887399.1 0 294887399
1 OAR1_294925418.1 0 294925418
1 OAR1_295045890.1 0 295045890
1 OAR1_295089433_X.1 0 295089434
1 s43083.1 0 295206241
1 OAR1_295264643.1 0 295264643
1 OAR1_295318699.1 0 295318699
1 OAR1_295381079.1 0 295381079
1 OAR1_295420370.1 0 295420370
1 s72591.1 0 295465265
1 s51979.1 0 295572962
1 s74243.1 0 295624131
1 OAR1_295631193.1 0 295631193
1 OAR1_295690549.1 0 295690549
1 s39007.1 0 295697235
1 s67944.1 0 295758405
1 s31072.1 0 295779446
1 OAR1_295791213.1 0 295791213
1 OAR1_295842633.1 0 295842633
1 OAR1_295874360.1 0 295874360
1 OAR1_296010698.1 0 296010698
1 s35854.1 0 296052724
1 s29878.1 0 296103736
1 OAR1_296169957.1 0 296169957
1 s73771.1 0 296220627
1 DU342117_350.1 0 296260626
1 s53648.1 0 296295101
1 OAR1_296365766.1 0 296365766
1 OAR1_296373207.1 0 296373207
1 OAR1_296383932.1 0 296383932
1 s49720.1 0 296501411
1 OAR1_296563373.1 0 296563373
1 OAR1_296591584.1 0 296591584
1 s33920.1 0 296643472
1 s56772.1 0 296706006
1 s38160.1 0 296766215
1 OAR1_296820284.1 0 296820284
1 OAR1_296844403.1 0 296844403
1 OAR1_296894234_X.1 0 296894235
1 s40857.1 0 296941410
1 OAR1_296946983.1 0 296946983
1 OAR1_297010151.1 0 297010151
1 OAR1_297040669.1 0 297040669
1 OAR1_297051527.1 0 297051527
1 OAR1_297119135.1 0 297119135
1 OAR1_297161672.1 0 297161672
1 OAR1_297175226.1 0 297175226
1 OAR1_297225881_X.1 0 297225881
1 OAR1_297270667.1 0 297270667
1 OAR1_297278245.1 0 297278245
1 OAR1_297285976.1 0 297285976
1 s64707.1 0 297422984
1 OAR1_297430085.1 0 297430085
1 s70871.1 0 297490902
1 OAR1_297526093_X.1 0 297526094
1 OAR1_297535509.1 0 297535509
1 s17711.1 0 297644059
1 OAR1_297726440.1 0 297726440
1 OAR1_297767525_X.1 0 297767526
1 OAR1_297802716.1 0 297802716
1 OAR1_297829991.1 0 297829991
1 DU236737_223.1 0 297873842
1 s62810.1 0 297898028
1 OAR1_297913009.1 0 297913009
1 OAR1_297954416_X.1 0 297954417
1 s45224.1 0 298080822
1 OAR1_298158641_X.1 0 298158642
1 s66995.1 0 298192686
1 s41901.1 0 298344733
1 s24739.1 0 298514905
1 s18389.1 0 298537756
1 s75203.1 0 298631529
1 s49858.1 0 298675951
1 s65284.1 0 298761801
1 s33481.1 0 298930543
1 s13255.1 0 298976655
1 s74886.1 0 299052551
1 s31991.1 0 299166746
1 s16671.1 0 299457654
1 s30876.1 0 299628200
1 s47174.1 0 299636549
10 s52721.1 0 30744
10 OAR10_87674.1 0 87674
10 s52829.1 0 133054
10 OAR10_180720.1 0 180720
10 OAR10_210963.1 0 210963
10 OAR10_244112.1 0 244112
10 DU410344_269.1 0 298345
10 s46947.1 0 375529
10 OAR10_390074.1 0 390074
10 OAR10_427725.1 0 427725
10 OAR10_464812.1 0 464812
10 OAR10_535770.1 0 535770
10 s32081.1 0 588803
10 OAR10_617510.1 0 617510
10 OAR10_645697.1 0 645697
10 OAR10_689025.1 0 689025
10 s38460.1 0 726885
10 OAR10_773950.1 0 773950
10 OAR10_918076.1 0 918076
10 OAR10_982935.1 0 982935
10 OAR10_1008428.1 0 1008428
10 OAR10_1058076.1 0 1058076
10 OAR10_1116724.1 0 1116724
10 OAR10_1145664.1 0 1145664
10 OAR10_1168444.1 0 1168444
10 OAR10_1216679_X.1 0 1216680
10 OAR10_1272240.1 0 1272240
10 OAR10_1311474.1 0 1311474
10 OAR10_1317421.1 0 1317421
10 OAR10_1437089.1 0 1437089
10 OAR10_1467237.1 0 1467237
10 OAR10_1522424.1 0 1522424
10 OAR10_1600840.1 0 1600840
10 OAR10_1660541.1 0 1660541
10 OAR10_1797787.1 0 1797787
10 OAR10_1895343.1 0 1895343
10 OAR10_1950751.1 0 1950751
10 OAR10_2057433.1 0 2057433
10 OAR10_2109396.1 0 2109396
10 OAR10_2148782.1 0 2148782
10 OAR10_2182340.1 0 2182340
10 OAR10_2211771.1 0 2211771
10 OAR10_2232340.1 0 2232340
10 OAR10_2262648.1 0 2262648
10 OAR10_2355527.1 0 2355527
10 OAR10_2407367.1 0 2407367
10 OAR10_2423211.1 0 2423211
10 OAR10_2471609.1 0 2471609
10 OAR10_2580800.1 0 2580800
10 OAR10_2609407.1 0 2609407
10 OAR10_2645759.1 0 2645759
10 OAR10_2681038.1 0 2681038
10 OAR10_2696462.1 0 2696462
10 OAR10_2742625.1 0 2742625
10 OAR10_2838453_X.1 0 2838454
10 OAR10_2870170.1 0 2870170
10 OAR10_3220394.1 0 3220394
10 OAR10_3385114.1 0 3385114
10 OAR10_3471642.1 0 3471642
10 OAR10_3506812.1 0 3506812
10 OAR10_3533642.1 0 3533642
10 OAR10_3635864.1 0 3635864
10 OAR10_3659864.1 0 3659864
10 OAR10_3723681.1 0 3723681
10 OAR10_3755710.1 0 3755710
10 OAR10_3793381.1 0 3793381
10 OAR10_3877511.1 0 3877511
10 OAR10_3922242.1 0 3922242
10 OAR10_3997548.1 0 3997548
10 OAR10_4032267.1 0 4032267
10 OAR10_4118150.1 0 4118150
10 OAR10_4175782.1 0 4175782
10 OAR10_4232832.1 0 4232832
10 OAR10_4279986.1 0 4279986
10 OAR10_4440936.1 0 4440936
10 OAR10_4470416.1 0 4470416
10 OAR10_4498170.1 0 4498170
10 OAR10_4569555.1 0 4569555
10 OAR10_4576442.1 0 4576442
10 OAR10_4638340.1 0 4638340
10 OAR10_4667102.1 0 4667102
10 OAR10_4719494.1 0 4719494
10 OAR10_4743855.1 0 4743855
10 OAR10_4805583.1 0 4805583
10 OAR10_4819107.1 0 4819107
10 OAR10_4911726.1 0 4911726
10 OAR10_4976585.1 0 4976585
10 OAR10_5185891.1 0 5185891
10 OAR10_5237569.1 0 5237569
10 OAR10_5271954.1 0 5271954
10 OAR10_5599088.1 0 5599088
10 OAR10_5630756.1 0 5630756
10 OAR10_5693105.1 0 5693105
10 OAR10_5893692.1 0 5893692
10 OAR10_6060474.1 0 6060474
10 s14601.1 0 6193356
10 OAR10_6242789.1 0 6242789
10 OAR10_6284520.1 0 6284520
10 OAR10_6324607.1 0 6324607
10 OAR10_6399268.1 0 6399268
10 OAR10_6452345.1 0 6452345
10 OAR10_6534360.1 0 6534360
10 OAR10_6617421.1 0 6617421
10 OAR10_6681054.1 0 6681054
10 OAR10_6746981.1 0 6746981
10 OAR10_6989469.1 0 6989469
10 OAR10_7049963.1 0 7049963
10 OAR10_7112669.1 0 7112669
10 OAR10_7162059.1 0 7162059
10 OAR10_7219292.1 0 7219292
10 OAR10_7306733.1 0 7306733
10 OAR10_7394976.1 0 7394976
10 OAR10_7445571.1 0 7445571
10 OAR10_7485289.1 0 7485289
10 OAR10_7507728.1 0 7507728
10 OAR10_7566638.1 0 7566638
10 OAR10_7593109.1 0 7593109
10 OAR10_7616023.1 0 7616023
10 OAR10_7659372.1 0 7659372
10 OAR10_7756260.1 0 7756260
10 OAR10_7766678.1 0 7766678
10 OAR10_7840259.1 0 7840259
10 OAR10_7959969.1 0 7959969
10 OAR10_8007789.1 0 8007789
10 s62543.1 0 8070343
10 OAR10_8087004.1 0 8087004
10 s63205.1 0 8269231
10 OAR10_8429898.1 0 8429898
10 OAR10_8516579.1 0 8516579
10 OAR10_8593085.1 0 8593085
10 OAR10_8632844.1 0 8632844
10 OAR10_8668332_X.1 0 8668333
10 OAR10_8698089.1 0 8698089
10 OAR10_8733985.1 0 8733985
10 OAR10_8769019.1 0 8769019
10 OAR10_8797626.1 0 8797626
10 OAR10_8833822.1 0 8833822
10 s19785.1 0 8886294
10 OAR10_8931230.1 0 8931230
10 OAR10_8984603.1 0 8984603
10 s66050.1 0 9086082
10 OAR10_9154876.1 0 9154876
10 OAR10_9190383.1 0 9190383
10 OAR10_9225164.1 0 9225164
10 DU448891_645.1 0 9275237
10 OAR10_9324640.1 0 9324640
10 s37021.1 0 9378482
10 s61109.1 0 9578137
10 OAR10_9585529.1 0 9585529
10 OAR10_9590815.1 0 9590815
10 s69376.1 0 9668922
10 s13213.1 0 9755025
10 OAR10_9807313.1 0 9807313
10 OAR10_9852956.1 0 9852956
10 s72120.1 0 10005607
10 OAR10_10055320.1 0 10055320
10 s38756.1 0 10093319
10 OAR10_10143630.1 0 10143630
10 OAR10_10194483.1 0 10194483
10 s07356.1 0 10246076
10 OAR10_10291004.1 0 10291004
10 s03214.1 0 10418826
10 s71785.1 0 10424378
10 s50244.1 0 10521128
10 OAR10_10642631.1 0 10642631
10 OAR10_10720138.1 0 10720138
10 OAR10_10753846.1 0 10753846
10 OAR10_10850996.1 0 10850996
10 s54269.1 0 10892668
10 OAR10_10919626.1 0 10919626
10 OAR10_10937738.1 0 10937738
10 s23070.1 0 11053493
10 OAR10_11058847.1 0 11058847
10 OAR10_11232044.1 0 11232044
10 OAR10_11274548.1 0 11274548
10 OAR10_11311566.1 0 11311566
10 OAR10_11370215.1 0 11370215
10 OAR10_11379010.1 0 11379010
10 s14431.1 0 11459614
10 OAR10_11500035.1 0 11500035
10 OAR10_11562507.1 0 11562507
10 s57207.1 0 11605509
10 OAR10_11617821.1 0 11617821
10 OAR10_11668209.1 0 11668209
10 s65773.1 0 11684811
10 OAR10_11710269.1 0 11710269
10 s51183.1 0 11903166
10 OAR10_11943101.1 0 11943101
10 OAR10_12067705.1 0 12067705
10 s57541.1 0 12118874
10 OAR10_12146157.1 0 12146157
10 OAR10_12172332.1 0 12172332
10 s21592.1 0 12326875
10 OAR10_12381159_X.1 0 12381160
10 s63639.1 0 12439467
10 OAR10_12500822.1 0 12500822
10 OAR10_12699628.1 0 12699628
10 s45515.1 0 12742716
10 s39039.1 0 12822228
10 OAR10_12853730.1 0 12853730
10 OAR10_12900328.1 0 12900328
10 s57918.1 0 12954725
10 s32312.1 0 12996937
10 s04772.1 0 13054344
10 s21583.1 0 13063528
10 s24607.1 0 13086142
10 OAR10_13154209.1 0 13154209
10 OAR10_13203233.1 0 13203233
10 OAR10_13236794.1 0 13236794
10 s22183.1 0 13411874
10 OAR10_13445461.1 0 13445461
10 OAR10_13539045.1 0 13539045
10 s10371.1 0 13587903
10 OAR10_13635937.1 0 13635937
10 OAR10_13690563.1 0 13690563
10 s62868.1 0 13749170
10 OAR10_13876101.1 0 13876101
10 OAR10_13904809.1 0 13904809
10 OAR10_13940730.1 0 13940730
10 s17641.1 0 14023664
10 OAR10_14219189.1 0 14219189
10 OAR10_14301572.1 0 14301572
10 OAR10_14344416.1 0 14344416
10 OAR10_14415170.1 0 14415170
10 OAR10_14436295.1 0 14436295
10 OAR10_14444958_X.1 0 14444959
10 s42710.1 0 14556925
10 s20641.1 0 14578017
10 OAR10_14631684.1 0 14631684
10 OAR10_14669702.1 0 14669702
10 OAR10_14682785.1 0 14682785
10 s56618.1 0 14763290
10 OAR10_14802770.1 0 14802770
10 s05598.1 0 14854554
10 s73743.1 0 14873772
10 OAR10_14931575.1 0 14931575
10 s45266.1 0 14955857
10 s39722.1 0 15027584
10 OAR10_15071100.1 0 15071100
10 s01128.1 0 15132470
10 s11245.1 0 15187805
10 OAR10_15226500.1 0 15226500
10 OAR10_15258330.1 0 15258330
10 OAR10_15280289_X.1 0 15280290
10 OAR10_15395371.1 0 15395371
10 s02534.1 0 15440215
10 OAR10_15475606.1 0 15475606
10 s16574.1 0 15514072
10 OAR10_15557896.1 0 15557896
10 OAR10_15597030.1 0 15597030
10 OAR10_15620012.1 0 15620012
10 OAR10_15760081.1 0 15760081
10 OAR10_15802810.1 0 15802810
10 s11456.1 0 15853765
10 s56461.1 0 15884565
10 OAR10_15934228.1 0 15934228
10 OAR10_15972516.1 0 15972516
10 OAR10_16012460.1 0 16012460
10 OAR10_16100262.1 0 16100262
10 OAR10_16162080.1 0 16162080
10 OAR10_16173832.1 0 16173832
10 OAR10_16226633_X.1 0 16226634
10 OAR10_16269181.1 0 16269181
10 OAR10_16331517.1 0 16331517
10 s33555.1 0 16349831
10 OAR10_16366887.1 0 16366887
10 OAR10_16429234.1 0 16429234
10 OAR10_16479268.1 0 16479268
10 OAR10_16519583.1 0 16519583
10 OAR10_16526227.1 0 16526227
10 OAR10_16698422.1 0 16698422
10 OAR10_16731352.1 0 16731352
10 OAR10_16753600.1 0 16753600
10 OAR10_16798762_X.1 0 16798763
10 OAR10_16884064.1 0 16884064
10 OAR10_16965485.1 0 16965485
10 OAR10_17009371.1 0 17009371
10 OAR10_17061048.1 0 17061048
10 s09291.1 0 17097151
10 s67337.1 0 17106322
10 OAR10_17232091.1 0 17232091
10 s22052.1 0 17295204
10 OAR10_17360479.1 0 17360479
10 OAR10_17458413.1 0 17458413
10 OAR10_17470353.1 0 17470353
10 OAR10_17543164.1 0 17543164
10 OAR10_17594521.1 0 17594521
10 OAR10_17703888.1 0 17703888
10 OAR10_17753024.1 0 17753024
10 OAR10_17787168.1 0 17787168
10 OAR10_17813468.1 0 17813468
10 s19294.1 0 17936035
10 OAR10_18038138.1 0 18038138
10 OAR10_18055683.1 0 18055683
10 OAR10_18066560.1 0 18066560
10 OAR10_18125946.1 0 18125946
10 OAR10_18203955.1 0 18203955
10 OAR10_18217509.1 0 18217509
10 OAR10_18264843.1 0 18264843
10 s05360.1 0 18669705
10 s13131.1 0 18675155
10 s26304.1 0 18683474
10 s45296.1 0 18755776
10 OAR10_18818595.1 0 18818595
10 s16014.1 0 18921540
10 OAR10_18928820.1 0 18928820
10 OAR10_18969912.1 0 18969912
10 OAR10_18981375.1 0 18981375
10 OAR10_18997034.1 0 18997034
10 OAR10_19089344.1 0 19089344
10 OAR10_19253535.1 0 19253535
10 OAR10_19307844.1 0 19307844
10 s24905.1 0 19337061
10 OAR10_19371422.1 0 19371422
10 OAR10_19436215.1 0 19436215
10 OAR10_19487259.1 0 19487259
10 OAR10_19558015.1 0 19558015
10 OAR10_19602322.1 0 19602322
10 OAR10_19643123.1 0 19643123
10 s46248.1 0 19745366
10 OAR10_19765032.1 0 19765032
10 OAR10_19841785.1 0 19841785
10 s13499.1 0 19875398
10 s45528.1 0 19886660
10 OAR10_19917915.1 0 19917915
10 OAR10_19965597.1 0 19965597
10 s40376.1 0 20079714
10 OAR10_20153574.1 0 20153574
10 s44173.1 0 20214043
10 OAR10_20228831.1 0 20228831
10 OAR10_20247297.1 0 20247297
10 s09543.1 0 20359074
10 OAR10_20367561.1 0 20367561
10 OAR10_20622713.1 0 20622713
10 OAR10_20647720.1 0 20647720
10 OAR10_20727634.1 0 20727634
10 OAR10_20773337.1 0 20773337
10 OAR10_20810050.1 0 20810050
10 s03832.1 0 20865524
10 s66776.1 0 20888439
10 OAR10_20979367.1 0 20979367
10 s13362.1 0 21027260
10 DU446704_339.1 0 21088831
10 OAR10_21140863.1 0 21140863
10 s23116.1 0 21188027
10 OAR10_21224144.1 0 21224144
10 s54611.1 0 21315337
10 s38791.1 0 21378937
10 OAR10_21412895_X.1 0 21412896
10 OAR10_21494806.1 0 21494806
10 s46011.1 0 21566366
10 OAR10_21591836.1 0 21591836
10 OAR10_21706545.1 0 21706545
10 s04471.1 0 21878185
10 s49197.1 0 22019546
10 OAR10_22059431.1 0 22059431
10 s74858.1 0 22091018
10 s61347.1 0 22113327
10 OAR10_22164858.1 0 22164858
10 OAR10_22217205.1 0 22217205
10 OAR10_22272746.1 0 22272746
10 OAR10_22298501.1 0 22298501
10 OAR10_22333368.1 0 22333368
10 s18112.1 0 22367446
10 OAR10_22387991.1 0 22387991
10 OAR10_22446414.1 0 22446414
10 OAR10_22471531.1 0 22471531
10 OAR10_22535178.1 0 22535178
10 OAR10_22572133.1 0 22572133
10 OAR10_22608363.1 0 22608363
10 OAR10_22640443.1 0 22640443
10 OAR10_22675627.1 0 22675627
10 OAR10_22695031.1 0 22695031
10 s36743.1 0 22804698
10 OAR10_22847614.1 0 22847614
10 s61124.1 0 22878381
10 OAR10_22894018.1 0 22894018
10 OAR10_22953806.1 0 22953806
10 OAR10_22999120.1 0 22999120
10 OAR10_23032401.1 0 23032401
10 OAR10_23129120.1 0 23129120
10 OAR10_23237797.1 0 23237797
10 OAR10_23275930.1 0 23275930
10 OAR10_23306029.1 0 23306029
10 OAR10_23342820.1 0 23342820
10 OAR10_23476694_X.1 0 23476695
10 OAR10_23521871.1 0 23521871
10 OAR10_23548097.1 0 23548097
10 OAR10_23587067.1 0 23587067
10 OAR10_23620481.1 0 23620481
10 OAR10_23678254.1 0 23678254
10 OAR10_23723318.1 0 23723318
10 OAR10_23753028.1 0 23753028
10 OAR10_23788235.1 0 23788235
10 OAR10_23818290.1 0 23818290
10 OAR10_23921485.1 0 23921485
10 OAR10_23988633.1 0 23988633
10 OAR10_24117257.1 0 24117257
10 OAR10_24168789.1 0 24168789
10 OAR10_24203864.1 0 24203864
10 OAR10_24240752.1 0 24240752
10 OAR10_24249580_X.1 0 24249581
10 OAR10_24312558.1 0 24312558
10 OAR10_24347032.1 0 24347032
10 OAR10_24374157.1 0 24374157
10 OAR10_24413196.1 0 24413196
10 OAR10_24438051.1 0 24438051
10 s21174.1 0 24592987
10 OAR10_24623149.1 0 24623149
10 OAR10_24658848.1 0 24658848
10 s70623.1 0 24696842
10 OAR10_24711066.1 0 24711066
10 OAR10_24763576.1 0 24763576
10 OAR10_24807423.1 0 24807423
10 OAR10_24855161.1 0 24855161
10 OAR10_24891503.1 0 24891503
10 s18980.1 0 24952528
10 OAR10_24992778.1 0 24992778
10 OAR10_25025736.1 0 25025736
10 OAR10_25078246.1 0 25078246
10 s06158.1 0 25099335
10 OAR10_25146537.1 0 25146537
10 OAR10_25203789.1 0 25203789
10 OAR10_25216534.1 0 25216534
10 OAR10_25339371.1 0 25339371
10 s20674.1 0 25383786
10 OAR10_25416695.1 0 25416695
10 s17034.1 0 25458242
10 s27761.1 0 25495199
10 s24160.1 0 25551060
10 s16219.1 0 25572441
10 OAR10_25624621.1 0 25624621
10 s45852.1 0 25645496
10 s36913.1 0 25693179
10 OAR10_25752393.1 0 25752393
10 s74561.1 0 25782502
10 OAR10_25816366_X.1 0 25816367
10 s56268.1 0 25878520
10 s54644.1 0 25935219
10 OAR10_25988324.1 0 25988324
10 OAR10_26049267.1 0 26049267
10 OAR10_26071190.1 0 26071190
10 OAR10_26177304.1 0 26177304
10 OAR10_26251705.1 0 26251705
10 OAR10_26266695.1 0 26266695
10 OAR10_26652355.1 0 26652355
10 OAR10_26672645.1 0 26672645
10 s12688.1 0 26781655
10 s36273.1 0 26807907
10 OAR10_26845722.1 0 26845722
10 OAR10_26872363.1 0 26872363
10 s63534.1 0 26913037
10 OAR10_26950904.1 0 26950904
10 OAR10_26975900.1 0 26975900
10 s03958.1 0 27025365
10 OAR10_27067374.1 0 27067374
10 OAR10_27085156.1 0 27085156
10 OAR10_27140490.1 0 27140490
10 s34549.1 0 27190374
10 OAR10_27225921.1 0 27225921
10 s35402.1 0 27274295
10 OAR10_27333717.1 0 27333717
10 s34980.1 0 27365372
10 s02057.1 0 27396132
10 OAR10_27436465.1 0 27436465
10 OAR10_27537591.1 0 27537591
10 s23551.1 0 27570747
10 s56460.1 0 27650569
10 s72605.1 0 27715453
10 OAR10_27749471_X.1 0 27749472
10 OAR10_27832232.1 0 27832232
10 OAR10_27878618.1 0 27878618
10 OAR10_27909827.1 0 27909827
10 OAR10_27949965.1 0 27949965
10 OAR10_28003929.1 0 28003929
10 OAR10_28010599.1 0 28010599
10 OAR10_28087786.1 0 28087786
10 OAR10_28149069.1 0 28149069
10 OAR10_28178357.1 0 28178357
10 s74177.1 0 28270939
10 OAR10_28385909.1 0 28385909
10 OAR10_28406565.1 0 28406565
10 OAR10_28417236.1 0 28417236
10 OAR10_28451807_X.1 0 28451808
10 OAR10_28483916.1 0 28483916
10 OAR10_28516285.1 0 28516285
10 OAR10_28598904.1 0 28598904
10 OAR10_28646479.1 0 28646479
10 OAR10_28665836.1 0 28665836
10 OAR10_28697870.1 0 28697870
10 OAR10_28727766.1 0 28727766
10 OAR10_28772065.1 0 28772065
10 s36323.1 0 28871578
10 s24045.1 0 29035611
10 OAR10_29065568.1 0 29065568
10 OAR10_29092520.1 0 29092520
10 s49412.1 0 29136124
10 OAR10_29159858.1 0 29159858
10 OAR10_29223007.1 0 29223007
10 s02289.1 0 29236964
10 OAR10_29274817.1 0 29274817
10 OAR10_29312907_X.1 0 29312908
10 OAR10_29341212.1 0 29341212
10 OAR10_29381795.1 0 29381795
10 OAR10_29389966_X.1 0 29389967
10 OAR10_29448537.1 0 29448537
10 OAR10_29546872.1 0 29546872
10 OAR10_29722772.1 0 29722772
10 OAR10_29737372.1 0 29737372
10 OAR10_29867192.1 0 29867192
10 OAR10_29907137.1 0 29907137
10 OAR10_30003563.1 0 30003563
10 OAR10_30038002.1 0 30038002
10 OAR10_30059832.1 0 30059832
10 s29092.1 0 30139236
10 s47229.1 0 30177658
10 OAR10_30205238.1 0 30205238
10 OAR10_30241199.1 0 30241199
10 s73573.1 0 30272041
10 s45016.1 0 30319112
10 s26428.1 0 30364008
10 s57500.1 0 30446995
10 OAR10_30535906.1 0 30535906
10 s47280.1 0 30599132
10 s68983.1 0 30659800
10 s38815.1 0 30712082
10 s12004.1 0 30719505
10 OAR10_30746533.1 0 30746533
10 OAR10_30790959.1 0 30790959
10 s09622.1 0 30983175
10 OAR10_31042465.1 0 31042465
10 s61799.1 0 31060045
10 s03356.1 0 31066754
10 DU388282_94.1 0 31069867
10 s19468.1 0 31125874
10 s06792.1 0 31201185
10 s03052.1 0 31289503
10 s71004.1 0 31320357
10 s42698.1 0 31370074
10 s34530.1 0 31397718
10 OAR10_31434732.1 0 31434732
10 s38424.1 0 31483112
10 s32784.1 0 31500510
10 OAR10_31583158.1 0 31583158
10 OAR10_31598420.1 0 31598420
10 OAR10_31657359_X.1 0 31657360
10 s09662.1 0 31686003
10 s13868.1 0 31701149
10 OAR10_31726788.1 0 31726788
10 s30563.1 0 31798044
10 OAR10_31855805.1 0 31855805
10 OAR10_31896326.1 0 31896326
10 OAR10_31956022.1 0 31956022
10 s57463.1 0 31995093
10 s03891.1 0 32047537
10 OAR10_32145602.1 0 32145602
10 OAR10_32276024.1 0 32276024
10 OAR10_32340899.1 0 32340899
10 OAR10_32357172.1 0 32357172
10 s07994.1 0 32415390
10 s01694.1 0 32619873
10 s55791.1 0 32675336
10 s42318.1 0 32692894
10 OAR10_32813764.1 0 32813764
10 OAR10_32869837.1 0 32869837
10 s70817.1 0 32920211
10 s25966.1 0 33004119
10 s44276.1 0 33024697
10 OAR10_33047233.1 0 33047233
10 s39805.1 0 33115863
10 OAR10_33307197.1 0 33307197
10 OAR10_33338187.1 0 33338187
10 OAR10_33375417.1 0 33375417
10 OAR10_33603614.1 0 33603614
10 OAR10_33666771.1 0 33666771
10 OAR10_33680432.1 0 33680432
10 s70723.1 0 33822383
10 s52067.1 0 33855312
10 OAR10_33873964.1 0 33873964
10 OAR10_33894625.1 0 33894625
10 s46777.1 0 33990083
10 s60968.1 0 34018755
10 OAR10_34081682.1 0 34081682
10 OAR10_34110882.1 0 34110882
10 s21930.1 0 34173878
10 s39035.1 0 34209994
10 OAR10_34261068.1 0 34261068
10 OAR10_34275387.1 0 34275387
10 OAR10_34339857.1 0 34339857
10 s51850.1 0 34403724
10 OAR10_34433071.1 0 34433071
10 OAR10_34446418.1 0 34446418
10 OAR10_34567327.1 0 34567327
10 OAR10_34628157.1 0 34628157
10 s04242.1 0 34736527
10 s27070.1 0 34881611
10 OAR10_34887042.1 0 34887042
10 s43414.1 0 34965079
10 OAR10_35008185.1 0 35008185
10 s44543.1 0 35062152
10 s32704.1 0 35126911
10 OAR10_35177367.1 0 35177367
10 s05418.1 0 35224010
10 s56365.1 0 35314029
10 OAR10_35356358.1 0 35356358
10 OAR10_35386654.1 0 35386654
10 s18108.1 0 35434872
10 s37823.1 0 35489731
10 DU468275_284.1 0 35541356
10 s22942.1 0 35564185
10 s38022.1 0 35609842
10 OAR10_35635469.1 0 35635469
10 OAR10_35692572.1 0 35692572
10 OAR10_35783204.1 0 35783204
10 s08289.1 0 35842782
10 s55648.1 0 35888591
10 OAR10_35950338.1 0 35950338
10 s20177.1 0 35964043
10 s18518.1 0 36076926
10 s19982.1 0 36119986
10 OAR10_36302356.1 0 36302356
10 s27955.1 0 36331912
10 s26969.1 0 36361334
10 OAR10_36395007.1 0 36395007
10 s22929.1 0 36632755
10 s66464.1 0 36733716
10 OAR10_36746264.1 0 36746264
10 OAR10_36819129.1 0 36819129
10 s39051.1 0 36955544
10 OAR10_36972314.1 0 36972314
10 OAR10_36999163.1 0 36999163
10 s28647.1 0 37091959
10 OAR10_37128887.1 0 37128887
10 OAR10_37157671.1 0 37157671
10 OAR10_37217798.1 0 37217798
10 OAR10_37319785_X.1 0 37319786
10 s19127.1 0 37353684
10 OAR10_37444290.1 0 37444290
10 OAR10_37517326.1 0 37517326
10 OAR10_37554667.1 0 37554667
10 OAR10_37567308_X.1 0 37567309
10 OAR10_37606461.1 0 37606461
10 s51039.1 0 37638327
10 s35062.1 0 37686404
10 s65485.1 0 37767321
10 s20295.1 0 37775025
10 OAR10_37783425.1 0 37783425
10 OAR10_37906942.1 0 37906942
10 OAR10_37951140.1 0 37951140
10 OAR10_37976970.1 0 37976970
10 OAR10_38026712.1 0 38026712
10 OAR10_38073170.1 0 38073170
10 OAR10_38404880.1 0 38404880
10 OAR10_38772235.1 0 38772235
10 OAR10_38873282.1 0 38873282
10 OAR10_38966500.1 0 38966500
10 OAR10_39000561.1 0 39000561
10 OAR10_39356591.1 0 39356591
10 OAR10_39484055.1 0 39484055
10 OAR10_39526423_X.1 0 39526424
10 OAR10_39573000.1 0 39573000
10 s32389.1 0 39605193
10 OAR10_39630287.1 0 39630287
10 OAR10_39727609.1 0 39727609
10 OAR10_39756558.1 0 39756558
10 DU323092_497.1 0 39815865
10 OAR10_39875924.1 0 39875924
10 OAR10_39900534.1 0 39900534
10 OAR10_40027965.1 0 40027965
10 OAR10_40036146.1 0 40036146
10 OAR10_40150757.1 0 40150757
10 OAR10_40212146.1 0 40212146
10 OAR10_40237265.1 0 40237265
10 OAR10_40286878.1 0 40286878
10 OAR10_40339520.1 0 40339520
10 OAR10_40399035.1 0 40399035
10 OAR10_40413367.1 0 40413367
10 OAR10_40475642.1 0 40475642
10 OAR10_40575069.1 0 40575069
10 OAR10_40747653.1 0 40747653
10 DU310747_445.1 0 40799437
10 OAR10_40808913.1 0 40808913
10 OAR10_40868153.1 0 40868153
10 OAR10_40901234.1 0 40901234
10 OAR10_40940028.1 0 40940028
10 OAR10_40968144.1 0 40968144
10 OAR10_41054879.1 0 41054879
10 OAR10_41115332.1 0 41115332
10 OAR10_41166884.1 0 41166884
10 OAR10_41174634.1 0 41174634
10 OAR10_41285283.1 0 41285283
10 OAR10_41331394.1 0 41331394
10 OAR10_41376168.1 0 41376168
10 OAR10_41394408.1 0 41394408
10 OAR10_41456720.1 0 41456720
10 OAR10_41526484.1 0 41526484
10 OAR10_41536803.1 0 41536803
10 OAR10_41555331.1 0 41555331
10 OAR10_41774044.1 0 41774044
10 OAR10_41831702.1 0 41831702
10 OAR10_41888439.1 0 41888439
10 OAR10_41981363.1 0 41981363
10 s57774.1 0 42010146
10 OAR10_42044808.1 0 42044808
10 OAR10_42069363.1 0 42069363
10 OAR10_42157832.1 0 42157832
10 OAR10_42221999.1 0 42221999
10 OAR10_42283457.1 0 42283457
10 OAR10_42365432.1 0 42365432
10 OAR10_42409796.1 0 42409796
10 OAR10_42662622.1 0 42662622
10 OAR10_42711579.1 0 42711579
10 OAR10_42741164.1 0 42741164
10 OAR10_42829587.1 0 42829587
10 OAR10_42925868.1 0 42925868
10 OAR10_42933894.1 0 42933894
10 OAR10_43021358.1 0 43021358
10 OAR10_43040400.1 0 43040400
10 OAR10_43095152.1 0 43095152
10 OAR10_43126887.1 0 43126887
10 OAR10_43246818.1 0 43246818
10 OAR10_43391432.1 0 43391432
10 OAR10_43407475.1 0 43407475
10 OAR10_43550150.1 0 43550150
10 OAR10_43601954.1 0 43601954
10 OAR10_43626984_X.1 0 43626985
10 s35658.1 0 43995828
10 OAR10_44155558.1 0 44155558
10 OAR10_44255382.1 0 44255382
10 OAR10_44333460.1 0 44333460
10 OAR10_44384018.1 0 44384018
10 OAR10_44407983.1 0 44407983
10 OAR10_44470993.1 0 44470993
10 OAR10_44509259.1 0 44509259
10 OAR10_44569028.1 0 44569028
10 OAR10_44765349.1 0 44765349
10 OAR10_45000811.1 0 45000811
10 OAR10_45065959.1 0 45065959
10 OAR10_45082466.1 0 45082466
10 OAR10_45104258.1 0 45104258
10 OAR10_45140128.1 0 45140128
10 OAR10_45180731.1 0 45180731
10 s49772.1 0 45223616
10 OAR10_45286350.1 0 45286350
10 OAR10_45318466.1 0 45318466
10 OAR10_45399289.1 0 45399289
10 s09772.1 0 45502636
10 OAR10_45542660.1 0 45542660
10 OAR10_45642444.1 0 45642444
10 OAR10_45712131.1 0 45712131
10 OAR10_45769189.1 0 45769189
10 OAR10_45841120.1 0 45841120
10 OAR10_45897046.1 0 45897046
10 OAR10_45961582.1 0 45961582
10 OAR10_46001073.1 0 46001073
10 OAR10_46017136.1 0 46017136
10 OAR10_46060713.1 0 46060713
10 OAR10_46125690.1 0 46125690
10 OAR10_46135260.1 0 46135260
10 OAR10_46278229.1 0 46278229
10 OAR10_46376249.1 0 46376249
10 OAR10_46387946.1 0 46387946
10 OAR10_46397351.1 0 46397351
10 OAR10_46429695.1 0 46429695
10 OAR10_46458651_X.1 0 46458652
10 OAR10_46516536.1 0 46516536
10 OAR10_46722155.1 0 46722155
10 OAR10_46757659.1 0 46757659
10 OAR10_46861744.1 0 46861744
10 OAR10_46875644.1 0 46875644
10 OAR10_46931849.1 0 46931849
10 OAR10_46994110_X.1 0 46994111
10 OAR10_47142046.1 0 47142046
10 OAR10_47209581.1 0 47209581
10 OAR10_47249054.1 0 47249054
10 OAR10_47299153.1 0 47299153
10 OAR10_47328176.1 0 47328176
10 OAR10_47376525.1 0 47376525
10 OAR10_47396573.1 0 47396573
10 OAR10_47488134.1 0 47488134
10 OAR10_47534197.1 0 47534197
10 OAR10_47566447.1 0 47566447
10 OAR10_47590316.1 0 47590316
10 OAR10_47630164.1 0 47630164
10 OAR10_47658068.1 0 47658068
10 OAR10_47708039_X.1 0 47708040
10 s40617.1 0 47737907
10 OAR10_47747943.1 0 47747943
10 OAR10_47778667.1 0 47778667
10 OAR10_47814239.1 0 47814239
10 OAR10_47839658.1 0 47839658
10 OAR10_47887365.1 0 47887365
10 OAR10_47954174.1 0 47954174
10 OAR10_48063699.1 0 48063699
10 OAR10_48159265.1 0 48159265
10 OAR10_48194802.1 0 48194802
10 s56331.1 0 48253094
10 OAR10_48279487.1 0 48279487
10 OAR10_48347379.1 0 48347379
10 OAR10_48426308.1 0 48426308
10 OAR10_48462141.1 0 48462141
10 OAR10_48508481.1 0 48508481
10 OAR10_48546137.1 0 48546137
10 OAR10_48571005.1 0 48571005
10 OAR10_48599652.1 0 48599652
10 OAR10_48636475.1 0 48636475
10 OAR10_48675753.1 0 48675753
10 OAR10_48722626.1 0 48722626
10 OAR10_48747908.1 0 48747908
10 OAR10_48809898.1 0 48809898
10 OAR10_48841579.1 0 48841579
10 OAR10_48888461.1 0 48888461
10 OAR10_48898826.1 0 48898826
10 OAR10_48957411.1 0 48957411
10 OAR10_49013559.1 0 49013559
10 OAR10_49149075.1 0 49149075
10 OAR10_49174970_X.1 0 49174971
10 OAR10_49214292.1 0 49214292
10 OAR10_49295974.1 0 49295974
10 OAR10_49334175.1 0 49334175
10 OAR10_49403098.1 0 49403098
10 OAR10_49440437.1 0 49440437
10 OAR10_49468216.1 0 49468216
10 OAR10_49494142.1 0 49494142
10 OAR10_49548443.1 0 49548443
10 OAR10_49636856.1 0 49636856
10 OAR10_49684438.1 0 49684438
10 OAR10_49791280.1 0 49791280
10 OAR10_49804058.1 0 49804058
10 OAR10_49873581.1 0 49873581
10 OAR10_49906295_X.1 0 49906296
10 OAR10_49941391.1 0 49941391
10 OAR10_49973506.1 0 49973506
10 OAR10_50054136_X.1 0 50054137
10 s36179.1 0 50084718
10 OAR10_50091915.1 0 50091915
10 OAR10_50107347.1 0 50107347
10 OAR10_50161149.1 0 50161149
10 OAR10_50195453.1 0 50195453
10 OAR10_50239964.1 0 50239964
10 OAR10_50268197.1 0 50268197
10 OAR10_50303434.1 0 50303434
10 OAR10_50354389.1 0 50354389
10 OAR10_50432881.1 0 50432881
10 OAR10_50587660.1 0 50587660
10 OAR10_50623231.1 0 50623231
10 OAR10_50631206.1 0 50631206
10 OAR10_50665663.1 0 50665663
10 OAR10_50703849.1 0 50703849
10 OAR10_50744611.1 0 50744611
10 OAR10_50801119.1 0 50801119
10 OAR10_50822307.1 0 50822307
10 OAR10_50832739.1 0 50832739
10 OAR10_50894929.1 0 50894929
10 OAR10_50907048.1 0 50907048
10 OAR10_51086216.1 0 51086216
10 OAR10_51128069.1 0 51128069
10 OAR10_51181539.1 0 51181539
10 OAR10_51227387.1 0 51227387
10 OAR10_51386649.1 0 51386649
10 OAR10_51406054.1 0 51406054
10 OAR10_51537234.1 0 51537234
10 OAR10_51572453.1 0 51572453
10 OAR10_51604714.1 0 51604714
10 OAR10_51640136.1 0 51640136
10 DU182679_618.1 0 51744612
10 OAR10_51775366.1 0 51775366
10 s18338.1 0 51813524
10 OAR10_51830650.1 0 51830650
10 OAR10_51872705.1 0 51872705
10 OAR10_51913002.1 0 51913002
10 OAR10_51947162.1 0 51947162
10 OAR10_51969493.1 0 51969493
10 OAR10_52097098.1 0 52097098
10 OAR10_52112166.1 0 52112166
10 OAR10_52268246.1 0 52268246
10 OAR10_52323600.1 0 52323600
10 s43183.1 0 52368193
10 OAR10_52418571.1 0 52418571
10 OAR10_52448817.1 0 52448817
10 OAR10_52490243.1 0 52490243
10 OAR10_52549215.1 0 52549215
10 OAR10_52584066.1 0 52584066
10 OAR10_52593159.1 0 52593159
10 OAR10_52665226.1 0 52665226
10 OAR10_52718038.1 0 52718038
10 OAR10_52777291.1 0 52777291
10 OAR10_52847297.1 0 52847297
10 OAR10_52895292.1 0 52895292
10 OAR10_52952672.1 0 52952672
10 OAR10_52993730.1 0 52993730
10 OAR10_53022705.1 0 53022705
10 OAR10_53079807.1 0 53079807
10 OAR10_53166865.1 0 53166865
10 OAR10_53196243.1 0 53196243
10 OAR10_53208154_X.1 0 53208155
10 OAR10_53260520.1 0 53260520
10 OAR10_53308606.1 0 53308606
10 OAR10_53397537.1 0 53397537
10 OAR10_53442918.1 0 53442918
10 OAR10_53472363.1 0 53472363
10 OAR10_53515386.1 0 53515386
10 OAR10_53546970.1 0 53546970
10 OAR10_53576572.1 0 53576572
10 OAR10_53588379.1 0 53588379
10 OAR10_53694894.1 0 53694894
10 s72571.1 0 53833275
10 OAR10_53872811.1 0 53872811
10 OAR10_53904581.1 0 53904581
10 OAR10_53941133.1 0 53941133
10 OAR10_54127756.1 0 54127756
10 OAR10_54169416.1 0 54169416
10 s52611.1 0 54253293
10 OAR10_54347258.1 0 54347258
10 OAR10_54386995.1 0 54386995
10 OAR10_54437476.1 0 54437476
10 s41516.1 0 54472320
10 OAR10_54623811.1 0 54623811
10 OAR10_54710595.1 0 54710595
10 OAR10_54739951.1 0 54739951
10 OAR10_54777649.1 0 54777649
10 OAR10_54818443.1 0 54818443
10 OAR10_54900832.1 0 54900832
10 OAR10_54955984.1 0 54955984
10 OAR10_54981003.1 0 54981003
10 OAR10_55039353.1 0 55039353
10 OAR10_55067496.1 0 55067496
10 OAR10_55094348.1 0 55094348
10 OAR10_55148103.1 0 55148103
10 OAR10_55185347.1 0 55185347
10 OAR10_55238910.1 0 55238910
10 OAR10_55245736_X.1 0 55245737
10 OAR10_55280575.1 0 55280575
10 OAR10_55315451.1 0 55315451
10 OAR10_55350533.1 0 55350533
10 OAR10_55389923.1 0 55389923
10 s63780.1 0 55514401
10 OAR10_55534731.1 0 55534731
10 OAR10_55594313.1 0 55594313
10 s37215.1 0 55724115
10 s62841.1 0 55827175
10 OAR10_55908523.1 0 55908523
10 OAR10_55949918.1 0 55949918
10 OAR10_56009915.1 0 56009915
10 OAR10_56045069.1 0 56045069
10 OAR10_56091191.1 0 56091191
10 OAR10_56129501.1 0 56129501
10 OAR10_56160814.1 0 56160814
10 s25185.1 0 56207235
10 OAR10_56263056.1 0 56263056
10 s01584.1 0 56277956
10 OAR10_56312119.1 0 56312119
10 OAR10_56371073.1 0 56371073
10 s25095.1 0 56425004
10 OAR10_56489407.1 0 56489407
10 OAR10_56507171.1 0 56507171
10 OAR10_56572554.1 0 56572554
10 OAR10_56607868.1 0 56607868
10 OAR10_56662563.1 0 56662563
10 OAR10_56806383.1 0 56806383
10 s39714.1 0 56843164
10 OAR10_56881299.1 0 56881299
10 OAR10_57088240.1 0 57088240
10 OAR10_57100846.1 0 57100846
10 OAR10_57152217.1 0 57152217
10 OAR10_57171204.1 0 57171204
10 OAR10_57177592.1 0 57177592
10 OAR10_57242083.1 0 57242083
10 OAR10_57284787.1 0 57284787
10 OAR10_57304831.1 0 57304831
10 OAR10_57396545.1 0 57396545
10 OAR10_57466119.1 0 57466119
10 OAR10_57586299.1 0 57586299
10 OAR10_57689327.1 0 57689327
10 OAR10_57695093.1 0 57695093
10 OAR10_57703445.1 0 57703445
10 OAR10_57767748.1 0 57767748
10 OAR10_57796569.1 0 57796569
10 OAR10_57872012.1 0 57872012
10 OAR10_57890976.1 0 57890976
10 OAR10_57924852.1 0 57924852
10 OAR10_57974188.1 0 57974188
10 OAR10_57993520.1 0 57993520
10 OAR10_58051560.1 0 58051560
10 OAR10_58058749.1 0 58058749
10 OAR10_58070647.1 0 58070647
10 OAR10_58094557.1 0 58094557
10 OAR10_58228587.1 0 58228587
10 OAR10_58240111.1 0 58240111
10 OAR10_58335828.1 0 58335828
10 OAR10_58400217.1 0 58400217
10 OAR10_58467582.1 0 58467582
10 OAR10_58487506.1 0 58487506
10 s33591.1 0 58541213
10 OAR10_58569131.1 0 58569131
10 OAR10_58617749.1 0 58617749
10 OAR10_58682751.1 0 58682751
10 OAR10_58705945.1 0 58705945
10 OAR10_58755661.1 0 58755661
10 OAR10_58830152.1 0 58830152
10 OAR10_58885865.1 0 58885865
10 OAR10_58937603_X.1 0 58937604
10 OAR10_59032054.1 0 59032054
10 s05569.1 0 59055439
10 OAR10_59087809.1 0 59087809
10 OAR10_59098317.1 0 59098317
10 OAR10_59147635.1 0 59147635
10 OAR10_59207797.1 0 59207797
10 OAR10_59273185.1 0 59273185
10 OAR10_59313647.1 0 59313647
10 OAR10_59337877.1 0 59337877
10 OAR10_60260651.1 0 60260651
10 OAR10_60310062.1 0 60310062
10 OAR10_60338893.1 0 60338893
10 OAR10_60368154.1 0 60368154
10 OAR10_60388029.1 0 60388029
10 OAR10_60447966.1 0 60447966
10 OAR10_60481062.1 0 60481062
10 OAR10_60531037.1 0 60531037
10 OAR10_60598341.1 0 60598341
10 OAR10_60624505.1 0 60624505
10 OAR10_60684000.1 0 60684000
10 OAR10_60717557.1 0 60717557
10 OAR10_60870889.1 0 60870889
10 OAR10_60977949.1 0 60977949
10 OAR10_61003961.1 0 61003961
10 OAR10_61040833.1 0 61040833
10 OAR10_61085058.1 0 61085058
10 OAR10_61107395.1 0 61107395
10 OAR10_61154676.1 0 61154676
10 OAR10_61194426.1 0 61194426
10 s31288.1 0 61241782
10 OAR10_61280768.1 0 61280768
10 OAR10_61334990.1 0 61334990
10 OAR10_61411700.1 0 61411700
10 OAR10_61431183.1 0 61431183
10 OAR10_61468414.1 0 61468414
10 s39814.1 0 61648219
10 OAR10_61672235.1 0 61672235
10 OAR10_61712784.1 0 61712784
10 OAR10_61787660.1 0 61787660
10 OAR10_61806817.1 0 61806817
10 OAR10_62001178.1 0 62001178
10 OAR10_62041892.1 0 62041892
10 OAR10_62073309_X.1 0 62073310
10 s65169.1 0 62117911
10 OAR10_62158653.1 0 62158653
10 OAR10_62236757.1 0 62236757
10 OAR10_62251022.1 0 62251022
10 OAR10_62321278.1 0 62321278
10 OAR10_62334685.1 0 62334685
10 OAR10_62361045.1 0 62361045
10 OAR10_62438704.1 0 62438704
10 OAR10_62492184_X.1 0 62492185
10 OAR10_62506415.1 0 62506415
10 OAR10_62597446.1 0 62597446
10 OAR10_62621140.1 0 62621140
10 OAR10_62671919.1 0 62671919
10 OAR10_62708099.1 0 62708099
10 OAR10_62745928.1 0 62745928
10 OAR10_62783841.1 0 62783841
10 OAR10_62812314.1 0 62812314
10 OAR10_62872792.1 0 62872792
10 OAR10_62894887.1 0 62894887
10 OAR10_62988399.1 0 62988399
10 OAR10_63038676.1 0 63038676
10 OAR10_63044998.1 0 63044998
10 OAR10_63078224.1 0 63078224
10 OAR10_63135300.1 0 63135300
10 OAR10_63205643.1 0 63205643
10 s21858.1 0 63305384
10 OAR10_63365898.1 0 63365898
10 OAR10_63708714.1 0 63708714
10 OAR10_63786039.1 0 63786039
10 OAR10_63851288.1 0 63851288
10 OAR10_63878489.1 0 63878489
10 OAR10_64327056.1 0 64327056
10 OAR10_64362095.1 0 64362095
10 OAR10_64413399.1 0 64413399
10 OAR10_64437802.1 0 64437802
10 OAR10_64481741.1 0 64481741
10 OAR10_64536422_X.1 0 64536422
10 OAR10_64579114.1 0 64579114
10 OAR10_64708348.1 0 64708348
10 OAR10_65705353.1 0 65705353
10 OAR10_65756510.1 0 65756510
10 OAR10_65785852.1 0 65785852
10 OAR10_65844667.1 0 65844667
10 OAR10_65943285.1 0 65943285
10 OAR10_65964623.1 0 65964623
10 OAR10_65976077.1 0 65976077
10 s54545.1 0 66269009
10 OAR10_66329972.1 0 66329972
10 OAR10_66379453.1 0 66379453
10 OAR10_66415688.1 0 66415688
10 OAR10_66470544.1 0 66470544
10 OAR10_66533600.1 0 66533600
10 OAR10_66642735.1 0 66642735
10 OAR10_66727494.1 0 66727494
10 OAR10_66753162.1 0 66753162
10 OAR10_66777611.1 0 66777611
10 OAR10_66804684.1 0 66804684
10 OAR10_66839954.1 0 66839954
10 OAR10_66862990.1 0 66862990
10 OAR10_66989523.1 0 66989523
10 OAR10_67037483.1 0 67037483
10 OAR10_67354815.1 0 67354815
10 s08284.1 0 67476305
10 OAR10_67514738.1 0 67514738
10 OAR10_67551300.1 0 67551300
10 OAR10_67633398.1 0 67633398
10 OAR10_67702258.1 0 67702258
10 OAR10_67752781.1 0 67752781
10 OAR10_67818863.1 0 67818863
10 OAR10_67944144_X.1 0 67944145
10 OAR10_67990675.1 0 67990675
10 OAR10_68005037.1 0 68005037
10 OAR10_68059927.1 0 68059927
10 OAR10_68107947.1 0 68107947
10 OAR10_68142866.1 0 68142866
10 OAR10_68163245.1 0 68163245
10 OAR10_68238306.1 0 68238306
10 OAR10_68288068.1 0 68288068
10 OAR10_68313527.1 0 68313527
10 OAR10_68368495.1 0 68368495
10 OAR10_68399086.1 0 68399086
10 OAR10_68443350.1 0 68443350
10 OAR10_68469027.1 0 68469027
10 OAR10_68517121.1 0 68517121
10 s73179.1 0 68609964
10 OAR10_68735156.1 0 68735156
10 OAR10_68810982.1 0 68810982
10 OAR10_68873989.1 0 68873989
10 OAR10_68948126.1 0 68948126
10 OAR10_69000458.1 0 69000458
10 OAR10_69032148.1 0 69032148
10 OAR10_69059062.1 0 69059062
10 OAR10_69091828.1 0 69091828
10 s15088.1 0 69146077
10 OAR10_69200167.1 0 69200167
10 OAR10_69217913.1 0 69217913
10 OAR10_69258005.1 0 69258005
10 OAR10_69312322.1 0 69312322
10 OAR10_69389478.1 0 69389478
10 OAR10_69450778.1 0 69450778
10 OAR10_69507011.1 0 69507011
10 OAR10_69525083.1 0 69525083
10 OAR10_69581717.1 0 69581717
10 OAR10_69637420.1 0 69637420
10 OAR10_69676879.1 0 69676879
10 OAR10_69757087.1 0 69757087
10 OAR10_69772232.1 0 69772232
10 OAR10_69870667.1 0 69870667
10 OAR10_69908217.1 0 69908217
10 OAR10_70165683.1 0 70165683
10 OAR10_70221561.1 0 70221561
10 OAR10_70486969.1 0 70486969
10 OAR10_70601456.1 0 70601456
10 OAR10_70648147.1 0 70648147
10 OAR10_70680950.1 0 70680950
10 OAR10_70723997.1 0 70723997
10 OAR10_70844592.1 0 70844592
10 OAR10_70905390.1 0 70905390
10 OAR10_70927930.1 0 70927930
10 s01613.1 0 71020275
10 OAR10_71067022.1 0 71067022
10 OAR10_71082310.1 0 71082310
10 OAR10_71145984.1 0 71145984
10 OAR10_71164961.1 0 71164961
10 OAR10_71200463.1 0 71200463
10 OAR10_71232312.1 0 71232312
10 OAR10_71264685.1 0 71264685
10 OAR10_71271863.1 0 71271863
10 OAR10_71392286.1 0 71392286
10 OAR10_71426654.1 0 71426654
10 s50122.1 0 71465931
10 OAR10_71498684.1 0 71498684
10 s22284.1 0 71544339
10 OAR10_71553823.1 0 71553823
10 OAR10_71592054.1 0 71592054
10 OAR10_71657548.1 0 71657548
10 s66255.1 0 71745696
10 s06464.1 0 71765142
10 OAR10_71797597.1 0 71797597
10 OAR10_71855989.1 0 71855989
10 OAR10_71907148.1 0 71907148
10 OAR10_71983430.1 0 71983430
10 OAR10_71989129.1 0 71989129
10 OAR10_72382392.1 0 72382392
10 OAR10_72503257.1 0 72503257
10 OAR10_72569648.1 0 72569648
10 OAR10_72620810.1 0 72620810
10 OAR10_72636455.1 0 72636455
10 OAR10_72749044.1 0 72749044
10 OAR10_72824684.1 0 72824684
10 OAR10_72857225.1 0 72857225
10 OAR10_72887024.1 0 72887024
10 OAR10_72914358.1 0 72914358
10 s05062.1 0 72982661
10 OAR10_76401504.1 0 76401504
10 s56050.1 0 76469214
10 OAR10_76484955_X.1 0 76484955
10 OAR10_76549647.1 0 76549647
10 OAR10_76615473.1 0 76615473
10 OAR10_79145098.1 0 79145098
10 s51386.1 0 79199670
10 s11271.1 0 79255322
10 OAR10_79389817.1 0 79389817
10 OAR10_79401407.1 0 79401407
10 OAR10_79461382.1 0 79461382
10 OAR10_79482502.1 0 79482502
10 OAR10_79593836.1 0 79593836
10 OAR10_79636675.1 0 79636675
10 OAR10_79656324.1 0 79656324
10 OAR10_79676247.1 0 79676247
10 OAR10_79724477.1 0 79724477
10 s01939.1 0 79769828
10 OAR10_79823099.1 0 79823099
10 OAR10_79904909.1 0 79904909
10 s51441.1 0 79927534
10 OAR10_79981945.1 0 79981945
10 OAR10_80022646.1 0 80022646
10 s28987.1 0 80115234
10 OAR10_80164964.1 0 80164964
10 OAR10_80235683.1 0 80235683
10 OAR10_80261829.1 0 80261829
10 OAR10_80290780.1 0 80290780
10 s59425.1 0 80353409
10 s53758.1 0 80398599
10 OAR10_80412561.1 0 80412561
10 OAR10_80432942.1 0 80432942
10 OAR10_80478253.1 0 80478253
10 OAR10_80515558.1 0 80515558
10 OAR10_80526458.1 0 80526458
10 OAR10_80550647.1 0 80550647
10 OAR10_80664459.1 0 80664459
10 OAR10_80709863.1 0 80709863
10 s43792.1 0 80764746
10 s16199.1 0 80777951
10 OAR10_80810382.1 0 80810382
10 OAR10_80859465.1 0 80859465
10 s09989.1 0 80882113
10 OAR10_80922597.1 0 80922597
10 s60785.1 0 80959881
10 OAR10_80992112.1 0 80992112
10 OAR10_81003685.1 0 81003685
10 OAR10_81057357.1 0 81057357
10 OAR10_81094238.1 0 81094238
10 s04635.1 0 81150012
10 s43359.1 0 81202525
10 s37682.1 0 81245904
10 s18453.1 0 81283334
10 s50925.1 0 81327039
10 OAR10_81369694.1 0 81369694
10 OAR10_81409684.1 0 81409684
10 OAR10_81430826_X.1 0 81430827
10 OAR10_81489514.1 0 81489514
10 OAR10_81545691.1 0 81545691
10 OAR10_81561974.1 0 81561974
10 OAR10_81612677.1 0 81612677
10 OAR10_81652252.1 0 81652252
10 OAR10_81749561.1 0 81749561
10 s53371.1 0 81773098
10 OAR10_82059174.1 0 82059174
10 OAR10_82097240_X.1 0 82097241
10 s17895.1 0 82142685
10 s17975.1 0 82170003
10 OAR10_82187881.1 0 82187881
10 OAR10_82236251.1 0 82236251
10 s15261.1 0 82335056
10 s09877.1 0 82388707
10 s52852.1 0 82578282
10 OAR10_82634008.1 0 82634008
10 s58237.1 0 82698125
10 s75182.1 0 82764865
10 s54440.1 0 82786935
10 s17939.1 0 82854005
10 OAR10_82875882.1 0 82875882
10 OAR10_82922288.1 0 82922288
10 OAR10_82953789.1 0 82953789
10 OAR10_82991415.1 0 82991415
10 OAR10_83032095.1 0 83032095
10 OAR10_83093005.1 0 83093005
10 s12222.1 0 83104328
10 s22009.1 0 83167078
10 s23480.1 0 83204076
10 s27778.1 0 83254962
10 s39644.1 0 83348352
10 OAR10_83384082.1 0 83384082
10 OAR10_83418383.1 0 83418383
10 OAR10_83473815.1 0 83473815
10 OAR10_83479781.1 0 83479781
10 OAR10_83541915.1 0 83541915
10 s52066.1 0 83557718
10 s05976.1 0 83656785
10 s57611.1 0 83715706
10 s18739.1 0 83723058
10 OAR10_83780317.1 0 83780317
10 OAR10_83795152.1 0 83795152
10 OAR10_83865268.1 0 83865268
10 s22268.1 0 83893179
10 OAR10_83951474.1 0 83951474
10 OAR10_83997796.1 0 83997796
10 OAR10_84070291.1 0 84070291
10 s61303.1 0 84130540
10 OAR10_84180866.1 0 84180866
10 s35548.1 0 84220033
10 OAR10_84250273.1 0 84250273
10 OAR10_84310189.1 0 84310189
10 OAR10_84370641.1 0 84370641
10 OAR10_84424466.1 0 84424466
10 s59036.1 0 84451546
10 OAR10_84494139.1 0 84494139
10 OAR10_84560264.1 0 84560264
10 OAR10_84594300.1 0 84594300
10 OAR10_84642959.1 0 84642959
10 OAR10_84689325.1 0 84689325
10 OAR10_84734834.1 0 84734834
10 OAR10_84760128.1 0 84760128
10 OAR10_84866356.1 0 84866356
10 OAR10_84897197.1 0 84897197
10 OAR10_84931645.1 0 84931645
10 OAR10_85047948.1 0 85047948
10 OAR10_85172788.1 0 85172788
10 OAR10_85225285.1 0 85225285
10 OAR10_85280708.1 0 85280708
10 s70477.1 0 85326793
10 s75748.1 0 85370174
10 s65075.1 0 85427469
10 s10617.1 0 85466152
10 OAR10_85485865.1 0 85485865
10 s37088.1 0 85539039
10 OAR10_85563424.1 0 85563424
10 s29367.1 0 85630711
10 OAR10_85663398.1 0 85663398
10 OAR10_85689588.1 0 85689588
10 OAR10_85732298.1 0 85732298
10 s02010.1 0 85812492
10 OAR10_85850768.1 0 85850768
10 OAR10_85903105.1 0 85903105
10 OAR10_85954404.1 0 85954404
10 OAR10_85993057.1 0 85993057
10 OAR10_86074123.1 0 86074123
10 OAR10_86100832.1 0 86100832
10 OAR10_86141363.1 0 86141363
10 OAR10_86176235.1 0 86176235
10 OAR10_86298190.1 0 86298190
10 OAR10_86330122.1 0 86330122
10 OAR10_86355887.1 0 86355887
10 OAR10_86375785.1 0 86375785
10 OAR10_86413136.1 0 86413136
10 OAR10_86441432.1 0 86441432
10 OAR10_86476189.1 0 86476189
10 OAR10_86645145.1 0 86645145
10 OAR10_86679587.1 0 86679587
10 OAR10_86711581.1 0 86711581
10 OAR10_86768096.1 0 86768096
10 s10606.1 0 86885879
10 OAR10_86905804.1 0 86905804
10 OAR10_86963909_X.1 0 86963910
10 OAR10_86999386.1 0 86999386
10 OAR10_87185479.1 0 87185479
10 OAR10_87219588.1 0 87219588
10 OAR10_87248763.1 0 87248763
10 OAR10_87291239_X.1 0 87291240
10 OAR10_87300005.1 0 87300005
10 OAR10_87311713.1 0 87311713
10 OAR10_87366900_X.1 0 87366901
10 OAR10_87563877.1 0 87563877
10 OAR10_87640643.1 0 87640643
10 s17170.1 0 87701806
10 s57110.1 0 87731518
10 OAR10_87742980.1 0 87742980
10 OAR10_87814152.1 0 87814152
10 OAR10_87894196.1 0 87894196
10 OAR10_87968772.1 0 87968772
10 OAR10_88038783.1 0 88038783
10 OAR10_88145994.1 0 88145994
10 OAR10_88168947.1 0 88168947
10 OAR10_88193748.1 0 88193748
10 OAR10_88235824.1 0 88235824
10 s30647.1 0 88284911
10 OAR10_88333114.1 0 88333114
10 OAR10_88411231.1 0 88411231
10 s73066.1 0 88440531
10 OAR10_88506969.1 0 88506969
10 OAR10_88538332.1 0 88538332
10 OAR10_88633099.1 0 88633099
10 OAR10_88694929.1 0 88694929
10 s24424.1 0 88739707
10 s12970.1 0 88770435
10 OAR10_88824588.1 0 88824588
10 OAR10_89040903.1 0 89040903
10 OAR10_89132626.1 0 89132626
10 s09308.1 0 89178563
10 OAR10_89184637.1 0 89184637
10 OAR10_89244748.1 0 89244748
10 s13304.1 0 89278588
10 s58137.1 0 89312237
10 OAR10_89336296.1 0 89336296
10 OAR10_89387255.1 0 89387255
10 s35934.1 0 89445660
10 s00091.1 0 89452579
10 OAR10_89499060.1 0 89499060
10 OAR10_89557433.1 0 89557433
10 s61971.1 0 89621501
10 s12759.1 0 89632781
10 OAR10_89676707.1 0 89676707
10 OAR10_89712376.1 0 89712376
10 OAR10_89733307.1 0 89733307
10 OAR10_89779166.1 0 89779166
10 OAR10_89995518.1 0 89995518
10 s74977.1 0 90031848
10 OAR10_90071377.1 0 90071377
10 OAR10_90215776.1 0 90215776
10 OAR10_90275911.1 0 90275911
10 OAR10_90315139.1 0 90315139
10 OAR10_90394254.1 0 90394254
10 s05269.1 0 90451849
10 OAR10_90473709.1 0 90473709
10 OAR10_90517623.1 0 90517623
10 s71442.1 0 90578233
10 OAR10_90612987.1 0 90612987
10 OAR10_90650938.1 0 90650938
10 s21668.1 0 90725410
10 OAR10_90795788.1 0 90795788
10 OAR10_90825173.1 0 90825173
10 OAR10_90875454.1 0 90875454
10 OAR10_90921895.1 0 90921895
10 OAR10_90952162.1 0 90952162
10 OAR10_91011990.1 0 91011990
10 s47009.1 0 91037579
10 OAR10_91044147.1 0 91044147
10 OAR10_91103114.1 0 91103114
10 OAR10_91128145.1 0 91128145
10 OAR10_91150685.1 0 91150685
10 OAR10_91178216.1 0 91178216
10 s49917.1 0 91266156
10 OAR10_91326471_X.1 0 91326472
10 OAR10_91377682.1 0 91377682
10 OAR10_91392930.1 0 91392930
10 OAR10_91427413.1 0 91427413
10 OAR10_91476270.1 0 91476270
10 OAR10_91513794.1 0 91513794
10 OAR10_91533055.1 0 91533055
10 s14742.1 0 91595221
10 OAR10_91626672.1 0 91626672
10 OAR10_91658465.1 0 91658465
10 OAR10_91719928.1 0 91719928
10 s67744.1 0 91729268
10 s47499.1 0 91765746
10 s53116.1 0 91809611
10 s28430.1 0 91853287
10 OAR10_91895029.1 0 91895029
10 s37245.1 0 91932394
10 s33301.1 0 91970288
10 OAR10_92043394.1 0 92043394
10 s26589.1 0 92127150
10 s73738.1 0 92178659
10 s62220.1 0 92261592
10 s35682.1 0 92324051
10 OAR10_92341061.1 0 92341061
10 s30823.1 0 92466099
10 OAR10_92501564.1 0 92501564
10 s13236.1 0 92539152
10 OAR10_92571454.1 0 92571454
10 OAR10_92625357.1 0 92625357
10 s07069.1 0 92674415
10 s27108.1 0 92751353
10 s51235.1 0 92862329
10 s61995.1 0 93009140
10 s46635.1 0 93055148
10 DU434120_194.1 0 93244439
10 s47416.1 0 93254917
10 OAR10_93289640.1 0 93289640
10 s40732.1 0 93346757
10 s73474.1 0 93370282
10 s60687.1 0 93545120
10 s52900.1 0 93577109
10 s37825.1 0 93634878
10 s74523.1 0 93691241
10 s74408.1 0 93712311
10 s75340.1 0 93762339
10 s69331.1 0 93831095
10 OAR10_94002421.1 0 94002421
10 OAR10_94082916.1 0 94082916
10 OAR10_94127923.1 0 94127923
11 OAR11_14785.1 0 14785
11 OAR11_69290.1 0 69290
11 OAR11_113204.1 0 113204
11 OAR11_147622.1 0 147622
11 OAR11_253248.1 0 253248
11 OAR11_412692.1 0 412692
11 OAR11_472905.1 0 472905
11 OAR11_486397.1 0 486397
11 OAR11_498614.1 0 498614
11 OAR11_583043.1 0 583043
11 OAR11_694267.1 0 694267
11 OAR11_872122.1 0 872122
11 OAR11_924831.1 0 924831
11 OAR11_1077963.1 0 1077963
11 OAR11_1192046.1 0 1192046
11 OAR11_1322285.1 0 1322285
11 OAR11_1381744.1 0 1381744
11 OAR11_1400071.1 0 1400071
11 OAR11_1473235.1 0 1473235
11 OAR11_1548438.1 0 1548438
11 OAR11_1977752.1 0 1977752
11 OAR11_2025839.1 0 2025839
11 OAR11_2154638.1 0 2154638
11 OAR11_2178372.1 0 2178372
11 OAR11_2250205.1 0 2250205
11 OAR11_2290420.1 0 2290420
11 OAR11_2467321.1 0 2467321
11 OAR11_2501292.1 0 2501292
11 s16505.1 0 2646181
11 s69127.1 0 2689241
11 OAR11_2765901_X.1 0 2765902
11 OAR11_2796874.1 0 2796874
11 OAR11_2813710.1 0 2813710
11 OAR11_2823662.1 0 2823662
11 OAR11_2875836.1 0 2875836
11 OAR11_2909058.1 0 2909058
11 OAR11_2920431.1 0 2920431
11 s53073.1 0 3034887
11 OAR11_3144751.1 0 3144751
11 OAR11_3180902.1 0 3180902
11 OAR11_3230603.1 0 3230603
11 OAR11_3298887.1 0 3298887
11 OAR11_3378385.1 0 3378385
11 s03943.1 0 3406997
11 OAR11_3439997.1 0 3439997
11 OAR11_3466348.1 0 3466348
11 OAR11_3512480.1 0 3512480
11 OAR11_3642255.1 0 3642255
11 OAR11_3669059.1 0 3669059
11 OAR11_3726495.1 0 3726495
11 OAR11_3851247.1 0 3851247
11 DU381600_656.1 0 3908826
11 OAR11_3967470.1 0 3967470
11 OAR11_4028319.1 0 4028319
11 OAR11_4035009.1 0 4035009
11 OAR11_4099848.1 0 4099848
11 OAR11_4137363.1 0 4137363
11 OAR11_4193496.1 0 4193496
11 OAR11_4235163.1 0 4235163
11 OAR11_4347967.1 0 4347967
11 OAR11_4371659.1 0 4371659
11 s73808.1 0 4493132
11 s53441.1 0 4517988
11 s69517.1 0 4550910
11 s47477.1 0 4572362
11 OAR11_4708294.1 0 4708294
11 s24539.1 0 4765439
11 OAR11_4791227.1 0 4791227
11 OAR11_4962381.1 0 4962381
11 OAR11_4977042.1 0 4977042
11 OAR11_5073654.1 0 5073654
11 OAR11_5531600.1 0 5531600
11 OAR11_5642019.1 0 5642019
11 OAR11_5688066.1 0 5688066
11 s25101.1 0 5735120
11 s56001.1 0 5762553
11 OAR11_5873046.1 0 5873046
11 s47376.1 0 5910836
11 OAR11_5957360.1 0 5957360
11 s31666.1 0 6016155
11 OAR11_6098623.1 0 6098623
11 s25529.1 0 6206305
11 OAR11_6228500.1 0 6228500
11 OAR11_6283766.1 0 6283766
11 OAR11_6386260.1 0 6386260
11 OAR11_6442777.1 0 6442777
11 s14199.1 0 6477847
11 OAR11_6527723.1 0 6527723
11 s07415.1 0 6630837
11 OAR11_6666770.1 0 6666770
11 OAR11_6715774.1 0 6715774
11 s55434.1 0 6789791
11 s05851.1 0 6906748
11 s65959.1 0 6989605
11 s60525.1 0 7083875
11 s70600.1 0 7152688
11 OAR11_7180471.1 0 7180471
11 s44421.1 0 7241552
11 s52020.1 0 7380012
11 s30798.1 0 7412947
11 s36598.1 0 7453833
11 s34429.1 0 7535548
11 s48086.1 0 7585654
11 s67849.1 0 7632203
11 OAR11_7689262.1 0 7689262
11 s17757.1 0 7697574
11 s30910.1 0 7756754
11 s15530.1 0 7792963
11 s74651.1 0 7816675
11 s26074.1 0 7833529
11 OAR11_7879331.1 0 7879331
11 OAR11_7904279.1 0 7904279
11 OAR11_7953893.1 0 7953893
11 OAR11_8082624_X.1 0 8082625
11 OAR11_8090019.1 0 8090019
11 s56469.1 0 8356745
11 s55203.1 0 8367228
11 s70144.1 0 8373169
11 s13587.1 0 8394321
11 s50820.1 0 8455645
11 OAR11_8518865.1 0 8518865
11 OAR11_8626515.1 0 8626515
11 OAR11_8659957.1 0 8659957
11 OAR11_8946881.1 0 8946881
11 OAR11_8998581.1 0 8998581
11 OAR11_9050522.1 0 9050522
11 OAR11_9074373.1 0 9074373
11 OAR11_9098637.1 0 9098637
11 OAR11_9149048.1 0 9149048
11 s15962.1 0 9283815
11 OAR11_9366015.1 0 9366015
11 OAR11_9420595.1 0 9420595
11 s20907.1 0 9444591
11 s15694.1 0 9456073
11 s25858.1 0 9641214
11 OAR11_9684002.1 0 9684002
11 OAR11_9718823.1 0 9718823
11 OAR11_9817078.1 0 9817078
11 OAR11_9858597.1 0 9858597
11 OAR11_9907480.1 0 9907480
11 s44930.1 0 9952053
11 OAR11_10069868.1 0 10069868
11 OAR11_10135843.1 0 10135843
11 OAR11_10152322.1 0 10152322
11 OAR11_10177509.1 0 10177509
11 OAR11_10495137.1 0 10495137
11 OAR11_10567421.1 0 10567421
11 OAR11_10696504_X.1 0 10696505
11 OAR11_10741427.1 0 10741427
11 s21378.1 0 10796440
11 s26637.1 0 10829499
11 s18615.1 0 10888235
11 OAR11_10982950.1 0 10982950
11 s63011.1 0 11032888
11 s17886.1 0 11060922
11 OAR11_11094804.1 0 11094804
11 OAR11_11155896.1 0 11155896
11 OAR11_11180584.1 0 11180584
11 OAR11_11214325.1 0 11214325
11 OAR11_11350213.1 0 11350213
11 OAR11_11414504.1 0 11414504
11 OAR11_11462169.1 0 11462169
11 s18862.1 0 11492046
11 OAR11_11758879.1 0 11758879
11 OAR11_11875436.1 0 11875436
11 OAR11_11938468.1 0 11938468
11 OAR11_11957277.1 0 11957277
11 OAR11_12058151.1 0 12058151
11 s11161.1 0 12114172
11 s40053.1 0 12166367
11 OAR11_12183958.1 0 12183958
11 OAR11_12207260.1 0 12207260
11 s50398.1 0 12307219
11 s21965.1 0 12333523
11 s54502.1 0 12437806
11 OAR11_12480303.1 0 12480303
11 s58805.1 0 12617101
11 OAR11_12787585.1 0 12787585
11 s62442.1 0 12808130
11 OAR11_12972551.1 0 12972551
11 OAR11_13018678.1 0 13018678
11 OAR11_13063497.1 0 13063497
11 OAR11_13083464.1 0 13083464
11 OAR11_13174481.1 0 13174481
11 OAR11_13358961.1 0 13358961
11 OAR11_13388380.1 0 13388380
11 OAR11_13432335.1 0 13432335
11 s11469.1 0 13463028
11 s08770.1 0 13519251
11 s58202.1 0 13571422
11 s21797.1 0 13630359
11 OAR11_13710916_X.1 0 13710916
11 s56805.1 0 13772263
11 OAR11_13817708.1 0 13817708
11 OAR11_13845361.1 0 13845361
11 OAR11_13916577.1 0 13916577
11 OAR11_13995527.1 0 13995527
11 OAR11_14058741.1 0 14058741
11 s59317.1 0 14130531
11 OAR11_14142331.1 0 14142331
11 OAR11_14304105.1 0 14304105
11 OAR11_14340123.1 0 14340123
11 s64974.1 0 14434092
11 s48770.1 0 14439392
11 s24359.1 0 14445307
11 OAR11_14457337.1 0 14457337
11 OAR11_14499535.1 0 14499535
11 s28629.1 0 14643606
11 s42449.1 0 14680322
11 OAR11_14714073.1 0 14714073
11 OAR11_14724267.1 0 14724267
11 s47142.1 0 14820585
11 s38876.1 0 14833961
11 s16542.1 0 14880564
11 s22843.1 0 14945289
11 s60201.1 0 14968203
11 s08649.1 0 14996372
11 OAR11_15014210.1 0 15014210
11 OAR11_15363521.1 0 15363521
11 OAR11_15673246.1 0 15673246
11 DU433863_261.1 0 15706130
11 s48715.1 0 15728930
11 OAR11_15801469.1 0 15801469
11 OAR11_15857477.1 0 15857477
11 s42106.1 0 15921947
11 s73154.1 0 15977799
11 s26369.1 0 15988986
11 s15716.1 0 16150066
11 s64017.1 0 16207844
11 OAR11_16307417.1 0 16307417
11 OAR11_16343824.1 0 16343824
11 OAR11_16368267.1 0 16368267
11 OAR11_16424327.1 0 16424327
11 s25671.1 0 16519999
11 s06096.1 0 16561161
11 s13840.1 0 16594295
11 s64061.1 0 16609200
11 s26939.1 0 16655181
11 s50062.1 0 16687747
11 OAR11_16863240.1 0 16863240
11 s29598.1 0 16946449
11 s28449.1 0 16989026
11 s68785.1 0 17084260
11 s11146.1 0 17119905
11 OAR11_17172323.1 0 17172323
11 OAR11_17290363.1 0 17290363
11 OAR11_17355206.1 0 17355206
11 OAR11_17406587.1 0 17406587
11 s48201.1 0 17466564
11 OAR11_17498260.1 0 17498260
11 OAR11_17617126.1 0 17617126
11 OAR11_17653096.1 0 17653096
11 OAR11_17704915.1 0 17704915
11 s70689.1 0 17806809
11 OAR11_17869942_X.1 0 17869943
11 OAR11_17907010.1 0 17907010
11 OAR11_17925502.1 0 17925502
11 OAR11_18062193.1 0 18062193
11 OAR11_18077431.1 0 18077431
11 OAR11_18172161.1 0 18172161
11 OAR11_18220092.1 0 18220092
11 OAR11_18280228.1 0 18280228
11 s32976.1 0 18343287
11 s00452.1 0 18402612
11 s72306.1 0 18452808
11 s67003.1 0 18497487
11 s04385.1 0 18507025
11 s12578.1 0 18513527
11 OAR11_18534559.1 0 18534559
11 OAR11_18568846.1 0 18568846
11 OAR11_18618985.1 0 18618985
11 OAR11_18625918.1 0 18625918
11 OAR11_18701428.1 0 18701428
11 OAR11_18711856.1 0 18711856
11 OAR11_18815864.1 0 18815864
11 OAR11_18823250.1 0 18823250
11 s69909.1 0 18966857
11 DU305004_417.1 0 19000806
11 s39948.1 0 19092204
11 s55559.1 0 19102267
11 s29885.1 0 19190159
11 s52587.1 0 19207228
11 s46825.1 0 19424798
11 OAR11_19433512.1 0 19433512
11 OAR11_19632538.1 0 19632538
11 s49241.1 0 19715758
11 OAR11_19756548.1 0 19756548
11 s17310.1 0 19787226
11 OAR11_19800228_X.1 0 19800229
11 OAR11_19810690.1 0 19810690
11 s72767.1 0 19888303
11 DU417675_79.1 0 20033280
11 s47786.1 0 20042127
11 OAR11_20097645.1 0 20097645
11 OAR11_20163009.1 0 20163009
11 s27347.1 0 20198698
11 OAR11_20353245.1 0 20353245
11 OAR11_20399374.1 0 20399374
11 s52028.1 0 20425410
11 OAR11_20485145.1 0 20485145
11 s11524.1 0 20677703
11 s45327.1 0 20701392
11 s60965.1 0 20775540
11 OAR11_21008563.1 0 21008563
11 OAR11_21079455.1 0 21079455
11 s74228.1 0 21138954
11 OAR11_21232466.1 0 21232466
11 OAR11_21269050_X.1 0 21269051
11 OAR11_21345650_X.1 0 21345651
11 OAR11_21353989.1 0 21353989
11 OAR11_21499343.1 0 21499343
11 OAR11_21539612.1 0 21539612
11 s63693.1 0 21574408
11 OAR11_21634429.1 0 21634429
11 s20767.1 0 21687821
11 OAR11_21751386.1 0 21751386
11 OAR11_21845536.1 0 21845536
11 OAR11_21876832.1 0 21876832
11 s19808.1 0 21964166
11 OAR11_22045347.1 0 22045347
11 OAR11_22099079.1 0 22099079
11 s28931.1 0 22196599
11 OAR11_22304711.1 0 22304711
11 OAR11_22338115.1 0 22338115
11 s70055.1 0 22389813
11 s49852.1 0 22430062
11 s50268.1 0 22468976
11 OAR11_22498135.1 0 22498135
11 s06020.1 0 22552256
11 s08572.1 0 22600637
11 OAR11_22621810.1 0 22621810
11 OAR11_22627678.1 0 22627678
11 s27941.1 0 22694209
11 OAR11_22815922.1 0 22815922
11 s64827.1 0 22907346
11 s59074.1 0 22970305
11 s51197.1 0 23017598
11 OAR11_23024031.1 0 23024031
11 s27608.1 0 23150525
11 s36530.1 0 23180591
11 s17720.1 0 23217828
11 s06897.1 0 23269554
11 OAR11_23318858.1 0 23318858
11 s44631.1 0 23379020
11 s01285.1 0 23439805
11 OAR11_23503671.1 0 23503671
11 s30522.1 0 23510771
11 s61543.1 0 23529664
11 s11888.1 0 23589175
11 s49226.1 0 23627444
11 OAR11_23673049.1 0 23673049
11 s41017.1 0 23706108
11 OAR11_23854626.1 0 23854626
11 s04627.1 0 23960623
11 OAR11_23995985.1 0 23995985
11 OAR11_24198643.1 0 24198643
11 s29112.1 0 24260560
11 OAR11_24444900_X.1 0 24444901
11 s45434.1 0 24491303
11 s56880.1 0 24540534
11 s60100.1 0 24820775
11 s21117.1 0 24877398
11 s21891.1 0 24937486
11 s59952.1 0 24964853
11 s28856.1 0 25008599
11 s60257.1 0 25055366
11 s31598.1 0 25117641
11 OAR11_25205423.1 0 25205423
11 OAR11_25251752.1 0 25251752
11 OAR11_25305207.1 0 25305207
11 OAR11_25368614.1 0 25368614
11 OAR11_25413194.1 0 25413194
11 s67356.1 0 25507393
11 s14394.1 0 25518285
11 OAR11_25628556.1 0 25628556
11 s43122.1 0 25759538
11 s65453.1 0 25879203
11 OAR11_25887460.1 0 25887460
11 s34992.1 0 25957000
11 s58684.1 0 26019280
11 OAR11_26036763.1 0 26036763
11 s26546.1 0 26382564
11 DU508448_227.1 0 26407016
11 s74720.1 0 26440131
11 s45020.1 0 26487420
11 s36361.1 0 26510719
11 DU235701_99.1 0 26637014
11 s27390.1 0 26671822
11 s68919.1 0 26750739
11 OAR11_26789704.1 0 26789704
11 s69692.1 0 26835737
11 OAR11_26873926.1 0 26873926
11 OAR11_26927248.1 0 26927248
11 OAR11_26956590.1 0 26956590
11 s63171.1 0 27132435
11 OAR11_27165440.1 0 27165440
11 s02540.1 0 27362010
11 OAR11_27412690.1 0 27412690
11 OAR11_27473453.1 0 27473453
11 OAR11_27516995.1 0 27516995
11 s51636.1 0 27558530
11 s08310.1 0 27567535
11 OAR11_27654920.1 0 27654920
11 OAR11_27752920.1 0 27752920
11 s56248.1 0 27807356
11 s31301.1 0 27857758
11 OAR11_27937828.1 0 27937828
11 s72626.1 0 28404422
11 OAR11_28473036.1 0 28473036
11 s49406.1 0 28950668
11 s39934.1 0 29027469
11 OAR11_29133556.1 0 29133556
11 OAR11_29213801.1 0 29213801
11 OAR11_29271153.1 0 29271153
11 OAR11_29352633.1 0 29352633
11 s29973.1 0 29412465
11 OAR11_29443457.1 0 29443457
11 s73325.1 0 29548082
11 s17599.1 0 29589056
11 s74613.1 0 29668291
11 s22846.1 0 29779100
11 s42356.1 0 29798175
11 OAR11_29846863.1 0 29846863
11 OAR11_29881581.1 0 29881581
11 OAR11_29943568.1 0 29943568
11 s37360.1 0 29962741
11 s00448.1 0 30078944
11 s13686.1 0 30104190
11 OAR11_30141849.1 0 30141849
11 OAR11_30172971.1 0 30172971
11 s36758.1 0 30209007
11 s16247.1 0 30385894
11 OAR11_30435401.1 0 30435401
11 OAR11_30478578.1 0 30478578
11 DU172529_548.1 0 30519192
11 OAR11_30551868.1 0 30551868
11 s70851.1 0 30608588
11 s12870.1 0 30632448
11 OAR11_30678624.1 0 30678624
11 s30225.1 0 30801085
11 s23362.1 0 30897570
11 s59568.1 0 30904706
11 s72261.1 0 30953629
11 s14456.1 0 31007084
11 s37043.1 0 31054725
11 s53163.1 0 31114759
11 OAR11_31150500.1 0 31150500
11 s62452.1 0 31199802
11 OAR11_31361626.1 0 31361626
11 OAR11_31411971.1 0 31411971
11 s37177.1 0 31437087
11 OAR11_31486316.1 0 31486316
11 OAR11_31531641.1 0 31531641
11 s63451.1 0 31638259
11 DU213616_481.1 0 31813943
11 s39944.1 0 31970304
11 s35197.1 0 32040052
11 s14669.1 0 32074393
11 OAR11_32129276.1 0 32129276
11 OAR11_32155360.1 0 32155360
11 OAR11_32204952.1 0 32204952
11 OAR11_32227171.1 0 32227171
11 OAR11_32280618.1 0 32280618
11 OAR11_32301525.1 0 32301525
11 OAR11_32450209.1 0 32450209
11 s25959.1 0 32573559
11 OAR11_32612882.1 0 32612882
11 OAR11_32628142.1 0 32628142
11 OAR11_32693010.1 0 32693010
11 s08682.1 0 32848266
11 OAR11_32935699.1 0 32935699
11 OAR11_33174792.1 0 33174792
11 OAR11_33214497.1 0 33214497
11 s31030.1 0 33276527
11 OAR11_33324109.1 0 33324109
11 OAR11_33359712.1 0 33359712
11 s14386.1 0 33392613
11 OAR11_33421423.1 0 33421423
11 OAR11_33427461.1 0 33427461
11 s40392.1 0 33512490
11 OAR11_33647406_X.1 0 33647407
11 OAR11_33655372.1 0 33655372
11 OAR11_33713311.1 0 33713311
11 s69009.1 0 33805468
11 s64527.1 0 33840990
11 s12603.1 0 33916264
11 s16338.1 0 33941386
11 OAR11_33973367.1 0 33973367
11 s03692.1 0 34097196
11 OAR11_34126387.1 0 34126387
11 OAR11_34161931.1 0 34161931
11 OAR11_34348656.1 0 34348656
11 s03689.1 0 34361755
11 OAR11_34401498.1 0 34401498
11 OAR11_34446037.1 0 34446037
11 OAR11_34497217.1 0 34497217
11 s23269.1 0 34606050
11 OAR11_34637871.1 0 34637871
11 OAR11_34649911.1 0 34649911
11 OAR11_34676905.1 0 34676905
11 DU232778_232.1 0 34721906
11 s31231.1 0 34836128
11 OAR11_34881190.1 0 34881190
11 s31622.1 0 34907152
11 s46341.1 0 35015137
11 OAR11_35075289.1 0 35075289
11 OAR11_35138896.1 0 35138896
11 OAR11_35176999.1 0 35176999
11 s06812.1 0 35292319
11 s28097.1 0 35354854
11 s39169.1 0 35456831
11 OAR11_35522612.1 0 35522612
11 OAR11_35558733.1 0 35558733
11 s48054.1 0 35647465
11 s15853.1 0 35702164
11 s32945.1 0 35749872
11 OAR11_35758049.1 0 35758049
11 OAR11_35836726.1 0 35836726
11 s28817.1 0 35896563
11 OAR11_35919989.1 0 35919989
11 OAR11_36045417.1 0 36045417
11 s65867.1 0 36058598
11 s15237.1 0 36087671
11 s73872.1 0 36119061
11 s43916.1 0 36168658
11 s05052.1 0 36245987
11 s12433.1 0 36257238
11 OAR11_36358079.1 0 36358079
11 s33971.1 0 36400626
11 s55707.1 0 36420064
11 s49432.1 0 36474232
11 s65085.1 0 36500133
11 s16935.1 0 36563612
11 s66674.1 0 36682423
11 s04372.1 0 36703214
11 OAR11_36760568.1 0 36760568
11 s12868.1 0 36851850
11 s12546.1 0 36898208
11 s55029.1 0 36938081
11 OAR11_37056553.1 0 37056553
11 s48160.1 0 37142620
11 s12781.1 0 37193558
11 s71936.1 0 37227672
11 OAR11_37253436.1 0 37253436
11 s45109.1 0 37299458
11 s13157.1 0 37316663
11 s12227.1 0 37377641
11 OAR11_37440114.1 0 37440114
11 OAR11_37481624.1 0 37481624
11 s50883.1 0 37522426
11 OAR11_37550019.1 0 37550019
11 OAR11_37593909.1 0 37593909
11 250506CS3900371000001_1255.1 0 37632867
11 s70389.1 0 37943525
11 OAR11_38029087.1 0 38029087
11 s43188.1 0 38173289
11 OAR11_38296265.1 0 38296265
11 OAR11_38437597.1 0 38437597
11 s70713.1 0 38541094
11 DU371005_182.1 0 38590963
11 s74191.1 0 38596656
11 OAR11_38622874.1 0 38622874
11 s67329.1 0 38662330
11 s04202.1 0 38738266
11 s37019.1 0 38767951
11 s05222.1 0 38849228
11 OAR11_38884167.1 0 38884167
11 OAR11_38921646.1 0 38921646
11 OAR11_38949130.1 0 38949130
11 s06509.1 0 39005291
11 s41487.1 0 39035507
11 s33767.1 0 39088741
11 OAR11_39128127.1 0 39128127
11 s12636.1 0 39186811
11 s15706.1 0 39209002
11 OAR11_39267802.1 0 39267802
11 OAR11_39358742.1 0 39358742
11 OAR11_39377571.1 0 39377571
11 OAR11_39405168.1 0 39405168
11 s68606.1 0 39460866
11 s50867.1 0 39496767
11 OAR11_39513425.1 0 39513425
11 s48741.1 0 39570594
11 s10472.1 0 39592986
11 s75626.1 0 39661913
11 OAR11_39693428.1 0 39693428
11 OAR11_39717067.1 0 39717067
11 OAR11_39854191.1 0 39854191
11 OAR11_39948154.1 0 39948154
11 s44819.1 0 40104340
11 OAR11_40168668.1 0 40168668
11 OAR11_40184183.1 0 40184183
11 OAR11_40239067.1 0 40239067
11 s75371.1 0 40311323
11 OAR11_40331969.1 0 40331969
11 OAR11_40389944.1 0 40389944
11 s68294.1 0 40428331
11 s74598.1 0 40478722
11 s43569.1 0 40548725
11 s19631.1 0 40650950
11 OAR11_40746533.1 0 40746533
11 s09803.1 0 40790837
11 OAR11_40842530.1 0 40842530
11 OAR11_40950195.1 0 40950195
11 OAR11_41010269.1 0 41010269
11 s53259.1 0 41026878
11 OAR11_41068140.1 0 41068140
11 s58110.1 0 41108320
11 OAR11_41118183.1 0 41118183
11 s22578.1 0 41203641
11 s17328.1 0 41238186
11 OAR11_41358436.1 0 41358436
11 s18734.1 0 41634953
11 s22396.1 0 41661136
11 OAR11_41708245_X.1 0 41708246
11 OAR11_41816861.1 0 41816861
11 OAR11_41914050.1 0 41914050
11 OAR11_41967031.1 0 41967031
11 DU312778_339.1 0 42022542
11 s45011.1 0 42048342
11 s60757.1 0 42103125
11 OAR11_42233149.1 0 42233149
11 OAR11_42268122.1 0 42268122
11 OAR11_42371614.1 0 42371614
11 OAR11_42389264.1 0 42389264
11 s53130.1 0 42469388
11 s52637.1 0 42641540
11 OAR11_42706416.1 0 42706416
11 s58102.1 0 42744602
11 s20095.1 0 42790847
11 s64885.1 0 42876219
11 OAR11_42915917.1 0 42915917
11 OAR11_42931301.1 0 42931301
11 OAR11_42981555.1 0 42981555
11 OAR11_43110340.1 0 43110340
11 OAR11_43135244.1 0 43135244
11 OAR11_43264793_X.1 0 43264794
11 OAR11_43313971.1 0 43313971
11 OAR11_43352535.1 0 43352535
11 OAR11_43359806.1 0 43359806
11 OAR11_43737226.1 0 43737226
11 OAR11_43769313.1 0 43769313
11 s71589.1 0 43818433
11 s08511.1 0 43847263
11 s64009.1 0 43949399
11 s03505.1 0 43973477
11 s74426.1 0 44019196
11 s51731.1 0 44082626
11 s40856.1 0 44132760
11 s11660.1 0 44155825
11 s40291.1 0 44219963
11 s33957.1 0 44253745
11 OAR11_44391045.1 0 44391045
11 OAR11_44415869.1 0 44415869
11 s34681.1 0 44522308
11 OAR11_44560736.1 0 44560736
11 OAR11_44675848.1 0 44675848
11 OAR11_44912290.1 0 44912290
11 s23828.1 0 44927841
11 OAR11_45000625.1 0 45000625
11 s53624.1 0 45225559
11 OAR11_45273342.1 0 45273342
11 s70451.1 0 45353525
11 s60787.1 0 45609959
11 OAR11_45618835.1 0 45618835
11 OAR11_45677141.1 0 45677141
11 OAR11_45768474.1 0 45768474
11 OAR11_45817690.1 0 45817690
11 s33911.1 0 45856391
11 s27947.1 0 45898277
11 OAR11_45925118.1 0 45925118
11 OAR11_45957482.1 0 45957482
11 OAR11_46036985.1 0 46036985
11 s30303.1 0 46109156
11 s27794.1 0 46147355
11 OAR11_46289441.1 0 46289441
11 s13350.1 0 46335270
11 s60148.1 0 46347781
11 OAR11_46387245.1 0 46387245
11 s09414.1 0 46554934
11 OAR11_46573882.1 0 46573882
11 s21480.1 0 46666951
11 s10224.1 0 46726480
11 OAR11_46742565.1 0 46742565
11 s40510.1 0 46796640
11 s11387.1 0 46846457
11 s27884.1 0 46888853
11 s38716.1 0 46948399
11 OAR11_47010121.1 0 47010121
11 OAR11_47020039.1 0 47020039
11 OAR11_47058987.1 0 47058987
11 s43080.1 0 47123531
11 s17065.1 0 47150490
11 s47430.1 0 47171646
11 OAR11_47225927.1 0 47225927
11 s66146.1 0 47249772
11 s07556.1 0 47263691
11 OAR11_47522525.1 0 47522525
11 DU189890_312.1 0 47538871
11 s48453.1 0 47560743
11 OAR11_47646066_X.1 0 47646067
11 s65883.1 0 47683483
11 OAR11_47709680.1 0 47709680
11 OAR11_47731535.1 0 47731535
11 OAR11_47808979.1 0 47808979
11 s27305.1 0 47963165
11 s18185.1 0 48014088
11 s51820.1 0 48089749
11 OAR11_48144420.1 0 48144420
11 s50510.1 0 48309459
11 OAR11_48526914.1 0 48526914
11 OAR11_48563275.1 0 48563275
11 s02526.1 0 48673059
11 s13742.1 0 48736960
11 OAR11_48954621_X.1 0 48954621
11 s18061.1 0 49262942
11 s46221.1 0 49288365
11 OAR11_49315455.1 0 49315455
11 OAR11_49382709.1 0 49382709
11 s53904.1 0 49449235
11 OAR11_49461492.1 0 49461492
11 s00517.1 0 49521607
11 OAR11_49545661.1 0 49545661
11 OAR11_49600131.1 0 49600131
11 OAR11_49644476.1 0 49644476
11 OAR11_49685255.1 0 49685255
11 OAR11_49728789.1 0 49728789
11 OAR11_49829867_X.1 0 49829868
11 OAR11_49921941.1 0 49921941
11 OAR11_49947869.1 0 49947869
11 OAR11_50038566.1 0 50038566
11 OAR11_50094068.1 0 50094068
11 s69729.1 0 50220965
11 s67170.1 0 50396147
11 s46223.1 0 50496942
11 DU215115_313.1 0 50533323
11 s58053.1 0 50589425
11 s29511.1 0 50661515
11 s60293.1 0 50692682
11 s69532.1 0 50701024
11 OAR11_50751433.1 0 50751433
11 s23170.1 0 50774094
11 s27976.1 0 50852815
11 s24134.1 0 50873138
11 s57800.1 0 50893005
11 OAR11_50900848.1 0 50900848
11 OAR11_50922447.1 0 50922447
11 OAR11_51066320.1 0 51066320
11 s58791.1 0 51114233
11 OAR11_51153763.1 0 51153763
11 OAR11_51192942.1 0 51192942
11 OAR11_51343923.1 0 51343923
11 s19800.1 0 51400181
11 DU382400_167.1 0 51423957
11 OAR11_51434729.1 0 51434729
11 OAR11_51499680.1 0 51499680
11 s73776.1 0 51531031
11 OAR11_51556258.1 0 51556258
11 s38878.1 0 51617729
11 OAR11_51654088.1 0 51654088
11 OAR11_51746315.1 0 51746315
11 OAR11_51793559.1 0 51793559
11 OAR11_51805853.1 0 51805853
11 OAR11_51856858.1 0 51856858
11 s34747.1 0 51917005
11 OAR11_51952329.1 0 51952329
11 s11046.1 0 52010248
11 s07397.1 0 52076200
11 OAR11_52118304.1 0 52118304
11 s64861.1 0 52183257
11 s46554.1 0 52209239
11 OAR11_52263542.1 0 52263542
11 OAR11_52346357.1 0 52346357
11 OAR11_52406539.1 0 52406539
11 OAR11_52581477.1 0 52581477
11 s02834.1 0 52986188
11 s74524.1 0 53019460
11 s15236.1 0 53083519
11 s44351.1 0 53159045
11 OAR11_53396507.1 0 53396507
11 OAR11_53479950.1 0 53479950
11 s09197.1 0 53501633
11 s10035.1 0 53568805
11 s66645.1 0 53609274
11 s15862.1 0 53629871
11 OAR11_53671543.1 0 53671543
11 s64039.1 0 53797637
11 s21293.1 0 53855209
11 OAR11_53911339.1 0 53911339
11 s32405.1 0 53969599
11 s48700.1 0 53978138
11 s26188.1 0 54028413
11 s10632.1 0 54035382
11 s65293.1 0 54172402
11 s72639.1 0 54224232
11 s66579.1 0 54259929
11 s09300.1 0 54292554
11 OAR11_54358064.1 0 54358064
11 s48474.1 0 54484648
11 OAR11_54534003.1 0 54534003
11 s56939.1 0 54582929
11 s58015.1 0 54613443
11 s29694.1 0 54891357
11 s24769.1 0 54956236
11 s30915.1 0 55024803
11 s35678.1 0 55042124
11 s24669.1 0 55097074
11 s10616.1 0 55132003
11 s08551.1 0 55196842
11 OAR11_55335521.1 0 55335521
11 OAR11_55356906.1 0 55356906
11 OAR11_55421823.1 0 55421823
11 OAR11_55495111.1 0 55495111
11 s01210.1 0 55556738
11 s70625.1 0 55567897
11 OAR11_55643432.1 0 55643432
11 s67097.1 0 55717846
11 s65093.1 0 55754370
11 OAR11_55832538.1 0 55832538
11 s54009.1 0 55863726
11 s55708.1 0 55901963
11 s59887.1 0 55923936
11 s54753.1 0 55984452
11 OAR11_56075682.1 0 56075682
11 s59406.1 0 56119915
11 s22499.1 0 56229630
11 s70644.1 0 56267242
11 OAR11_56357835.1 0 56357835
11 s26322.1 0 56418979
11 s68618.1 0 56468295
11 s07126.1 0 56515455
11 s36338.1 0 56604004
11 OAR11_56669200_X.1 0 56669201
11 OAR11_56856134.1 0 56856134
11 s01581.1 0 56953893
11 OAR11_56960465.1 0 56960465
11 s15677.1 0 57091667
11 OAR11_57119686.1 0 57119686
11 OAR11_57135966.1 0 57135966
11 OAR11_57189920.1 0 57189920
11 s36067.1 0 57318256
11 s40417.1 0 57343898
11 s30071.1 0 57404105
11 s53734.1 0 57456382
11 s21506.1 0 57546742
11 s75758.1 0 57585989
11 s70003.1 0 57612873
11 s13254.1 0 57692536
11 s33590.1 0 57747087
11 s33457.1 0 57818790
11 s63333.1 0 57831839
11 s20794.1 0 57914344
11 OAR11_57944156.1 0 57944156
11 OAR11_57956809.1 0 57956809
11 OAR11_57971056.1 0 57971056
11 s49139.1 0 58014699
11 s57404.1 0 58078501
11 s53812.1 0 58127930
11 s43391.1 0 58178703
11 s34546.1 0 58187337
11 s20700.1 0 58338145
11 s72672.1 0 58376640
11 s39640.1 0 58390441
11 s66714.1 0 58436079
11 s19721.1 0 58441800
11 OAR11_58504281.1 0 58504281
11 s36164.1 0 58513110
11 OAR11_58566699.1 0 58566699
11 OAR11_58645906.1 0 58645906
11 s45678.1 0 58730926
11 s39480.1 0 58781357
11 s64521.1 0 58801810
11 s39842.1 0 58833119
11 OAR11_58977470.1 0 58977470
11 OAR11_59136385.1 0 59136385
11 s27539.1 0 59246562
11 OAR11_59401735.1 0 59401735
11 s09403.1 0 59435915
11 OAR11_59596039.1 0 59596039
11 s44965.1 0 59664341
11 OAR11_59718496.1 0 59718496
11 s35828.1 0 59730577
11 s00011.1 0 59773912
11 s32550.1 0 59802781
11 s04226.1 0 59810153
11 OAR11_59833471.1 0 59833471
11 OAR11_59865148.1 0 59865148
11 OAR11_60084256.1 0 60084256
11 s31372.1 0 60311120
11 s21952.1 0 60348093
11 s60611.1 0 60421109
11 s19665.1 0 60489708
11 s09331.1 0 60540520
11 s20619.1 0 60602551
11 s56444.1 0 60712760
11 s14584.1 0 60807492
11 s56411.1 0 60831905
11 s59845.1 0 60952333
11 s68143.1 0 61043678
11 s02321.1 0 61107713
11 s75385.1 0 61193476
11 s72869.1 0 61406076
11 OAR11_61687914.1 0 61687914
11 OAR11_61713996.1 0 61713996
11 s65471.1 0 61817847
11 s01777.1 0 61894779
11 s24249.1 0 61945079
11 s42996.1 0 61987200
11 s64863.1 0 61993839
11 OAR11_62400735.1 0 62400735
11 OAR11_62414672.1 0 62414672
11 OAR11_62510347.1 0 62510347
11 s48184.1 0 62600901
11 s73707.1 0 62607326
11 OAR11_62617350.1 0 62617350
11 OAR11_62677176.1 0 62677176
11 s08562.1 0 62857257
11 OAR11_62887032.1 0 62887032
11 OAR11_62923727.1 0 62923727
11 OAR11_62965533.1 0 62965533
11 s35722.1 0 63011554
11 s40203.1 0 63045796
11 s30930.1 0 63101856
11 s23420.1 0 63145381
11 OAR11_63183639.1 0 63183639
11 s45187.1 0 63230099
11 OAR11_63256811.1 0 63256811
11 s29860.1 0 63297732
11 s21889.1 0 63475134
11 s58410.1 0 63509411
11 OAR11_63539095.1 0 63539095
11 OAR11_63578072.1 0 63578072
11 s52005.1 0 63634221
11 OAR11_63722279.1 0 63722279
11 OAR11_63756556.1 0 63756556
11 OAR11_63779708.1 0 63779708
11 OAR11_63798684.1 0 63798684
11 OAR11_63882013.1 0 63882013
11 DU326572_241.1 0 63928587
11 OAR11_64055462.1 0 64055462
11 OAR11_64077507.1 0 64077507
11 OAR11_64089979.1 0 64089979
11 OAR11_64099866.1 0 64099866
11 s14791.1 0 64116186
11 OAR11_64201053.1 0 64201053
11 OAR11_64237944.1 0 64237944
11 s27450.1 0 64283481
11 OAR11_64302153.1 0 64302153
11 OAR11_64341777.1 0 64341777
11 OAR11_64350227.1 0 64350227
11 OAR11_64423216.1 0 64423216
11 OAR11_64513084.1 0 64513084
11 s28095.1 0 64627371
11 OAR11_64667464.1 0 64667464
11 s64276.1 0 64700813
11 OAR11_64717481.1 0 64717481
11 OAR11_64809905.1 0 64809905
11 OAR11_64815835.1 0 64815835
11 s35535.1 0 64959011
11 s21934.1 0 65004730
11 OAR11_65022847.1 0 65022847
11 OAR11_65065020.1 0 65065020
11 s29669.1 0 65114706
11 s41292.1 0 65201077
11 s23058.1 0 65259869
11 s24458.1 0 65396937
11 s55280.1 0 65439289
11 OAR11_65471307.1 0 65471307
11 OAR11_65501963_X.1 0 65501964
11 s24661.1 0 65553449
11 OAR11_65591704.1 0 65591704
11 s21716.1 0 65645819
11 s69858.1 0 65706094
11 s21338.1 0 65818826
11 s67117.1 0 65857983
11 CZ923139_448.1 0 65888113
11 s68889.1 0 65897311
11 s37124.1 0 65978069
11 s74353.1 0 66038316
11 s40543.1 0 66098040
11 DU353714_367.1 0 66235355
11 s39056.1 0 66332952
11 s32962.1 0 66403171
11 OAR11_66432553.1 0 66432553
11 s24668.1 0 66520808
11 s35979.1 0 66550554
11 s19204.1 0 66641328
11 s50441.1 0 66670778
11 s44755.1 0 66676858
11 s52061.1 0 66771477
11 s73363.1 0 66805603
11 s75931.1 0 66878309
12 DU424479_328.1 0 370905
12 s18000.1 0 380065
12 OAR12_506139.1 0 506139
12 OAR12_536075.1 0 536075
12 OAR12_579872.1 0 579872
12 s28223.1 0 632087
12 s11870.1 0 647651
12 s45606.1 0 703406
12 OAR12_780316.1 0 780316
12 s36972.1 0 840228
12 s32626.1 0 883383
12 s42754.1 0 1042712
12 OAR12_1054376.1 0 1054376
12 OAR12_1135955.1 0 1135955
12 s14999.1 0 1162614
12 OAR12_1213814.1 0 1213814
12 OAR12_1565631.1 0 1565631
12 s01893.1 0 1605524
12 s01582.1 0 1664811
12 s72379.1 0 1671905
12 s49458.1 0 1719044
12 s58825.1 0 1792047
12 s72402.1 0 1901971
12 s64052.1 0 1955512
12 OAR12_2008838.1 0 2008838
12 s66672.1 0 2065246
12 s32030.1 0 2125489
12 s31844.1 0 2204913
12 OAR12_2239362.1 0 2239362
12 OAR12_2270743.1 0 2270743
12 s42145.1 0 2305220
12 OAR12_2311264.1 0 2311264
12 OAR12_2368280.1 0 2368280
12 s38037.1 0 2420604
12 OAR12_2436404.1 0 2436404
12 OAR12_2528729.1 0 2528729
12 s66843.1 0 2591994
12 s41558.1 0 2644233
12 s06672.1 0 2693028
12 s53871.1 0 2743418
12 s14484.1 0 2796274
12 s22048.1 0 2802631
12 OAR12_2816775.1 0 2816775
12 OAR12_2860767.1 0 2860767
12 s15201.1 0 2930333
12 s24206.1 0 2978869
12 OAR12_3030362.1 0 3030362
12 s39791.1 0 3089114
12 s22869.1 0 3139002
12 OAR12_3151197.1 0 3151197
12 s05912.1 0 3212870
12 OAR12_3265396.1 0 3265396
12 s15785.1 0 3356189
12 s58578.1 0 3377255
12 s46665.1 0 3383106
12 s52156.1 0 3413690
12 OAR12_3438829.1 0 3438829
12 OAR12_3461804.1 0 3461804
12 s70323.1 0 3563801
12 s13168.1 0 3575042
12 DU528988_138.1 0 3625997
12 s68194.1 0 3637353
12 s51029.1 0 3658241
12 s72141.1 0 3710728
12 s42372.1 0 3732434
12 s69704.1 0 3836605
12 s16598.1 0 3866787
12 s27681.1 0 3899628
12 OAR12_3946841.1 0 3946841
12 OAR12_4009942.1 0 4009942
12 s09930.1 0 4059636
12 s56092.1 0 4141746
12 OAR12_4180180.1 0 4180180
12 OAR12_4214035.1 0 4214035
12 OAR12_4247318.1 0 4247318
12 s09778.1 0 4286580
12 s09755.1 0 4450313
12 s25288.1 0 4510994
12 s44950.1 0 4530169
12 s15233.1 0 4594137
12 s61648.1 0 4606810
12 OAR12_4615833.1 0 4615833
12 OAR12_4626193.1 0 4626193
12 s67108.1 0 4682724
12 OAR12_4702724.1 0 4702724
12 OAR12_4720514.1 0 4720514
12 s16399.1 0 4895096
12 s60216.1 0 5192146
12 OAR12_5905523.1 0 5905523
12 OAR12_5970782.1 0 5970782
12 OAR12_6103280.1 0 6103280
12 OAR12_6138996.1 0 6138996
12 s21205.1 0 6192705
12 OAR12_6262043.1 0 6262043
12 OAR12_6337384.1 0 6337384
12 OAR12_6380174.1 0 6380174
12 OAR12_7547742.1 0 7547742
12 OAR12_7561483.1 0 7561483
12 OAR12_7645683.1 0 7645683
12 OAR12_8328260_X.1 0 8328261
12 OAR12_8518601.1 0 8518601
12 OAR12_8645998.1 0 8645998
12 OAR12_8703527.1 0 8703527
12 s02824.1 0 8746702
12 OAR12_8785706.1 0 8785706
12 OAR12_8994520.1 0 8994520
12 OAR12_9064662_X.1 0 9064663
12 OAR12_9119089.1 0 9119089
12 OAR12_9218564.1 0 9218564
12 OAR12_9272277.1 0 9272277
12 OAR12_9314977_X.1 0 9314978
12 OAR12_9324852.1 0 9324852
12 OAR12_9376897.1 0 9376897
12 OAR12_9448528.1 0 9448528
12 OAR12_9506614.1 0 9506614
12 OAR12_9576010.1 0 9576010
12 OAR12_9845395.1 0 9845395
12 OAR12_9913779_X.1 0 9913780
12 OAR12_9952362.1 0 9952362
12 OAR12_9981380.1 0 9981380
12 OAR12_10006282.1 0 10006282
12 OAR12_10064953.1 0 10064953
12 OAR12_10123489.1 0 10123489
12 OAR12_10177411.1 0 10177411
12 OAR12_10223843.1 0 10223843
12 OAR12_10236924.1 0 10236924
12 OAR12_10254888.1 0 10254888
12 OAR12_10315606.1 0 10315606
12 OAR12_10388682.1 0 10388682
12 s02986.1 0 10475162
12 OAR12_10557274.1 0 10557274
12 OAR12_10590379_X.1 0 10590380
12 OAR12_10619267.1 0 10619267
12 OAR12_10644333.1 0 10644333
12 OAR12_10705693.1 0 10705693
12 OAR12_10816504.1 0 10816504
12 OAR12_10870613.1 0 10870613
12 OAR12_10885654.1 0 10885654
12 OAR12_11015544.1 0 11015544
12 OAR12_11089742.1 0 11089742
12 OAR12_11119426.1 0 11119426
12 OAR12_11152268.1 0 11152268
12 OAR12_11189436.1 0 11189436
12 OAR12_11248812.1 0 11248812
12 OAR12_11276318.1 0 11276318
12 OAR12_11321172.1 0 11321172
12 OAR12_11370906.1 0 11370906
12 s14825.1 0 11415340
12 OAR12_11442997.1 0 11442997
12 OAR12_11490273.1 0 11490273
12 OAR12_11544103.1 0 11544103
12 OAR12_11613774_X.1 0 11613775
12 OAR12_11657392.1 0 11657392
12 OAR12_11758444.1 0 11758444
12 OAR12_11773176.1 0 11773176
12 s18326.1 0 11925793
12 OAR12_11997076.1 0 11997076
12 OAR12_12033677.1 0 12033677
12 OAR12_12066172.1 0 12066172
12 OAR12_12106305.1 0 12106305
12 OAR12_12316455.1 0 12316455
12 OAR12_12354841.1 0 12354841
12 OAR12_12388070.1 0 12388070
12 OAR12_12402322.1 0 12402322
12 OAR12_12455316.1 0 12455316
12 OAR12_12495144.1 0 12495144
12 s46319.1 0 12551638
12 OAR12_12586057.1 0 12586057
12 OAR12_12699814.1 0 12699814
12 s27690.1 0 12752455
12 OAR12_12798351.1 0 12798351
12 OAR12_12941674.1 0 12941674
12 OAR12_13003349.1 0 13003349
12 OAR12_13055673.1 0 13055673
12 OAR12_13088120.1 0 13088120
12 s30112.1 0 13130269
12 s22960.1 0 13144890
12 OAR12_13171921.1 0 13171921
12 OAR12_13205963.1 0 13205963
12 OAR12_13255085.1 0 13255085
12 OAR12_13271474.1 0 13271474
12 OAR12_13334889.1 0 13334889
12 OAR12_13356322.1 0 13356322
12 OAR12_13408472.1 0 13408472
12 OAR12_13475606.1 0 13475606
12 OAR12_13508763.1 0 13508763
12 OAR12_13569121.1 0 13569121
12 OAR12_13577881.1 0 13577881
12 s74847.1 0 13638810
12 OAR12_13723484.1 0 13723484
12 OAR12_13740455.1 0 13740455
12 OAR12_13810267.1 0 13810267
12 OAR12_13883302.1 0 13883302
12 OAR12_13936771.1 0 13936771
12 OAR12_13981369.1 0 13981369
12 OAR12_14036242.1 0 14036242
12 OAR12_14078340.1 0 14078340
12 OAR12_14128445.1 0 14128445
12 s21835.1 0 14256321
12 DU303358_330.1 0 14274056
12 s09390.1 0 14374797
12 OAR12_14439559.1 0 14439559
12 OAR12_14495842.1 0 14495842
12 OAR12_14698682.1 0 14698682
12 OAR12_14787770_X.1 0 14787771
12 OAR12_14965640.1 0 14965640
12 OAR12_14999676.1 0 14999676
12 s71425.1 0 15054593
12 OAR12_15109633.1 0 15109633
12 OAR12_15262147.1 0 15262147
12 OAR12_15305493.1 0 15305493
12 OAR12_15338001.1 0 15338001
12 OAR12_15370890.1 0 15370890
12 OAR12_15413094.1 0 15413094
12 OAR12_15457589.1 0 15457589
12 OAR12_15477406.1 0 15477406
12 OAR12_15551264.1 0 15551264
12 s07440.1 0 15591916
12 OAR12_15604406.1 0 15604406
12 OAR12_15646002.1 0 15646002
12 OAR12_15700468.1 0 15700468
12 OAR12_15768480.1 0 15768480
12 OAR12_15851853.1 0 15851853
12 OAR12_15898442.1 0 15898442
12 OAR12_15957327.1 0 15957327
12 OAR12_15971476.1 0 15971476
12 OAR12_16022402.1 0 16022402
12 OAR12_16086297.1 0 16086297
12 OAR12_16134990.1 0 16134990
12 s23007.1 0 16173528
12 OAR12_16228216.1 0 16228216
12 OAR12_16257610.1 0 16257610
12 OAR12_16288509_X.1 0 16288510
12 OAR12_16321905.1 0 16321905
12 OAR12_16383127.1 0 16383127
12 OAR12_16416737.1 0 16416737
12 OAR12_16490586.1 0 16490586
12 OAR12_16499711_X.1 0 16499712
12 OAR12_16563531.1 0 16563531
12 OAR12_16619967.1 0 16619967
12 OAR12_16654316.1 0 16654316
12 s68369.1 0 16692712
12 OAR12_16762949.1 0 16762949
12 s74679.1 0 16790774
12 OAR12_16839464.1 0 16839464
12 OAR12_16867558.1 0 16867558
12 OAR12_16897347.1 0 16897347
12 OAR12_16994664.1 0 16994664
12 OAR12_17005059.1 0 17005059
12 OAR12_17063849.1 0 17063849
12 OAR12_17130023.1 0 17130023
12 OAR12_17184449.1 0 17184449
12 OAR12_17227635.1 0 17227635
12 OAR12_17272208.1 0 17272208
12 OAR12_17296831.1 0 17296831
12 OAR12_17326998.1 0 17326998
12 OAR12_17357753.1 0 17357753
12 OAR12_17378202.1 0 17378202
12 OAR12_17453467.1 0 17453467
12 OAR12_17468733.1 0 17468733
12 OAR12_17516936.1 0 17516936
12 OAR12_17548980.1 0 17548980
12 OAR12_17605188.1 0 17605188
12 OAR12_17670366_X.1 0 17670367
12 OAR12_17745151.1 0 17745151
12 OAR12_17767732.1 0 17767732
12 OAR12_17809646.1 0 17809646
12 OAR12_17969489.1 0 17969489
12 OAR12_18003080.1 0 18003080
12 OAR12_18043620.1 0 18043620
12 OAR12_18138547.1 0 18138547
12 s61233.1 0 18208676
12 OAR12_18293392.1 0 18293392
12 OAR12_18323928.1 0 18323928
12 OAR12_18332392.1 0 18332392
12 s75176.1 0 18544250
12 OAR12_18579086.1 0 18579086
12 OAR12_18588201.1 0 18588201
12 OAR12_18683368.1 0 18683368
12 OAR12_18759352.1 0 18759352
12 OAR12_18785480.1 0 18785480
12 OAR12_18832630.1 0 18832630
12 OAR12_18880718.1 0 18880718
12 s69255.1 0 18942033
12 OAR12_18972320.1 0 18972320
12 OAR12_18999343.1 0 18999343
12 OAR12_19019899.1 0 19019899
12 s65721.1 0 19091044
12 OAR12_19142099.1 0 19142099
12 OAR12_19186825.1 0 19186825
12 OAR12_19204810.1 0 19204810
12 OAR12_19262474.1 0 19262474
12 OAR12_19286446.1 0 19286446
12 s08528.1 0 19334832
12 DU208585_209.1 0 19438157
12 OAR12_19466493.1 0 19466493
12 OAR12_19507529.1 0 19507529
12 OAR12_19541163.1 0 19541163
12 s74379.1 0 19596293
12 OAR12_19652546.1 0 19652546
12 OAR12_19668645.1 0 19668645
12 OAR12_19727351.1 0 19727351
12 OAR12_19764133.1 0 19764133
12 OAR12_19815588.1 0 19815588
12 s19539.1 0 19865384
12 OAR12_19894858.1 0 19894858
12 OAR12_19948987.1 0 19948987
12 OAR12_19965932.1 0 19965932
12 OAR12_20005503.1 0 20005503
12 OAR12_20081555.1 0 20081555
12 OAR12_20103633_X.1 0 20103634
12 OAR12_20168901.1 0 20168901
12 OAR12_20195850.1 0 20195850
12 OAR12_20252947.1 0 20252947
12 OAR12_20263016.1 0 20263016
12 OAR12_20392569.1 0 20392569
12 OAR12_20499974.1 0 20499974
12 OAR12_20575087.1 0 20575087
12 OAR12_20618314.1 0 20618314
12 OAR12_20662545.1 0 20662545
12 OAR12_20720103.1 0 20720103
12 OAR12_20770531.1 0 20770531
12 s35770.1 0 20796089
12 s08882.1 0 20828976
12 OAR12_20919634.1 0 20919634
12 OAR12_20977268.1 0 20977268
12 OAR12_21013550.1 0 21013550
12 OAR12_21022562.1 0 21022562
12 OAR12_21038606.1 0 21038606
12 OAR12_21143360.1 0 21143360
12 s12094.1 0 21182077
12 s17273.1 0 21223186
12 s59426.1 0 21335996
12 s62513.1 0 21381476
12 s27951.1 0 21444035
12 OAR12_21512884.1 0 21512884
12 OAR12_21521445.1 0 21521445
12 OAR12_21638552.1 0 21638552
12 OAR12_21699429.1 0 21699429
12 s03040.1 0 21741428
12 s07244.1 0 21765580
12 OAR12_21906475.1 0 21906475
12 s25829.1 0 21960781
12 OAR12_22007309.1 0 22007309
12 OAR12_22018986.1 0 22018986
12 OAR12_22080713.1 0 22080713
12 OAR12_22107655.1 0 22107655
12 OAR12_22134936.1 0 22134936
12 OAR12_22189408.1 0 22189408
12 s57002.1 0 22200704
12 OAR12_22253654.1 0 22253654
12 OAR12_22318024.1 0 22318024
12 OAR12_22372089.1 0 22372089
12 OAR12_22431723.1 0 22431723
12 OAR12_22493434.1 0 22493434
12 OAR12_22539169.1 0 22539169
12 OAR12_22602764.1 0 22602764
12 OAR12_22758043.1 0 22758043
12 OAR12_22800650.1 0 22800650
12 OAR12_22840561.1 0 22840561
12 OAR12_22881918.1 0 22881918
12 OAR12_22906100.1 0 22906100
12 OAR12_22933036.1 0 22933036
12 OAR12_22974299.1 0 22974299
12 OAR12_23010467.1 0 23010467
12 OAR12_23018955.1 0 23018955
12 OAR12_23075585.1 0 23075585
12 OAR12_23149402.1 0 23149402
12 OAR12_23233269.1 0 23233269
12 OAR12_23297079.1 0 23297079
12 OAR12_23327610.1 0 23327610
12 OAR12_23360176.1 0 23360176
12 s29162.1 0 23393971
12 OAR12_23437438.1 0 23437438
12 s08564.1 0 23499150
12 OAR12_23586039.1 0 23586039
12 OAR12_23611167.1 0 23611167
12 OAR12_23644695.1 0 23644695
12 OAR12_23667586.1 0 23667586
12 OAR12_23689879.1 0 23689879
12 s22140.1 0 23849855
12 OAR12_23899648.1 0 23899648
12 OAR12_23934033.1 0 23934033
12 s11013.1 0 23995617
12 OAR12_24096729.1 0 24096729
12 OAR12_24198604.1 0 24198604
12 OAR12_24229516.1 0 24229516
12 OAR12_24280419.1 0 24280419
12 s19083.1 0 24820970
12 s54488.1 0 24934133
12 s52556.1 0 25094783
12 s66094.1 0 25212364
12 s17570.1 0 25427253
12 s14801.1 0 25489927
12 s55830.1 0 25705886
12 s03259.1 0 25764955
12 s59178.1 0 26346778
12 s13042.1 0 26499617
12 s59083.1 0 26696362
12 OAR12_26900479.1 0 26900479
12 s54219.1 0 26932036
12 s73503.1 0 26953189
12 OAR12_27008365.1 0 27008365
12 OAR12_27046622.1 0 27046622
12 s58405.1 0 27073654
12 OAR12_27129992.1 0 27129992
12 OAR12_27199933.1 0 27199933
12 OAR12_27215823.1 0 27215823
12 OAR12_27263988.1 0 27263988
12 OAR12_27288921.1 0 27288921
12 s40802.1 0 27330773
12 s44092.1 0 27378434
12 s21573.1 0 27414050
12 s36494.1 0 27476612
12 s75081.1 0 27498156
12 OAR12_27540902.1 0 27540902
12 s49514.1 0 27578557
12 s70633.1 0 27640054
12 OAR12_27649062.1 0 27649062
12 OAR12_27666941.1 0 27666941
12 OAR12_27716395.1 0 27716395
12 OAR12_27724620.1 0 27724620
12 OAR12_27834958.1 0 27834958
12 s03126.1 0 27900110
12 OAR12_27942218.1 0 27942218
12 OAR12_27981172.1 0 27981172
12 OAR12_28044231.1 0 28044231
12 OAR12_28076138.1 0 28076138
12 s03468.1 0 28146564
12 OAR12_28209520.1 0 28209520
12 s50785.1 0 28242437
12 s36043.1 0 28262638
12 OAR12_28296211.1 0 28296211
12 OAR12_28316888.1 0 28316888
12 s66871.1 0 28366645
12 s06057.1 0 28394449
12 OAR12_28453815.1 0 28453815
12 OAR12_28459792.1 0 28459792
12 s67786.1 0 28519313
12 s35091.1 0 28579947
12 s24766.1 0 28607849
12 OAR12_28635024.1 0 28635024
12 s35352.1 0 28694194
12 OAR12_28746512.1 0 28746512
12 OAR12_28755835.1 0 28755835
12 OAR12_28773809.1 0 28773809
12 s07988.1 0 28810237
12 OAR12_28864051.1 0 28864051
12 OAR12_28880865.1 0 28880865
12 OAR12_28973388.1 0 28973388
12 OAR12_29005557.1 0 29005557
12 OAR12_29023973.1 0 29023973
12 OAR12_29065257.1 0 29065257
12 OAR12_29127884.1 0 29127884
12 OAR12_29159316.1 0 29159316
12 s40461.1 0 29218875
12 s60825.1 0 29234838
12 s57656.1 0 29252301
12 OAR12_29271720.1 0 29271720
12 OAR12_29307422.1 0 29307422
12 s07712.1 0 29343461
12 s64518.1 0 29407439
12 s69433.1 0 29431699
12 s38516.1 0 29473772
12 s73135.1 0 29539813
12 OAR12_29563720.1 0 29563720
12 s31025.1 0 29626627
12 OAR12_29724352.1 0 29724352
12 OAR12_29783555.1 0 29783555
12 OAR12_29818542.1 0 29818542
12 s32773.1 0 29896330
12 OAR12_29928030_X.1 0 29928031
12 OAR12_29981289.1 0 29981289
12 OAR12_30003423.1 0 30003423
12 OAR12_30029781.1 0 30029781
12 s37578.1 0 30130678
12 OAR12_30169537.1 0 30169537
12 s42684.1 0 30433723
12 s37888.1 0 30452799
12 OAR12_30464212.1 0 30464212
12 OAR12_30481802.1 0 30481802
12 s03682.1 0 30539730
12 DU314655_578.1 0 30552839
12 s06974.1 0 30589963
12 OAR12_30689910.1 0 30689910
12 OAR12_30701467.1 0 30701467
12 OAR12_30747873.1 0 30747873
12 OAR12_30786734.1 0 30786734
12 OAR12_30843254.1 0 30843254
12 OAR12_30882746.1 0 30882746
12 s70366.1 0 31037329
12 s23923.1 0 31131026
12 s57817.1 0 31188169
12 s68611.1 0 31212646
12 s37870.1 0 31268876
12 s56742.1 0 31365152
12 s43921.1 0 31423849
12 OAR12_31477278.1 0 31477278
12 s67736.1 0 31540610
12 s65686.1 0 31548422
12 s68619.1 0 31667538
12 OAR12_31693541.1 0 31693541
12 OAR12_31739144.1 0 31739144
12 OAR12_31774320.1 0 31774320
12 OAR12_31806742.1 0 31806742
12 OAR12_31853529.1 0 31853529
12 OAR12_31926585.1 0 31926585
12 OAR12_31951136.1 0 31951136
12 OAR12_31985394.1 0 31985394
12 OAR12_32031742.1 0 32031742
12 s62344.1 0 32086133
12 OAR12_32133859.1 0 32133859
12 OAR12_32139661.1 0 32139661
12 s14824.1 0 32267627
12 OAR12_32281376.1 0 32281376
12 OAR12_32372770.1 0 32372770
12 s01596.1 0 32417626
12 OAR12_32481363.1 0 32481363
12 s68049.1 0 32526751
12 OAR12_32559849.1 0 32559849
12 s16075.1 0 32599708
12 OAR12_32617508.1 0 32617508
12 OAR12_32658402.1 0 32658402
12 OAR12_32703827.1 0 32703827
12 OAR12_32749330.1 0 32749330
12 s38150.1 0 32808355
12 OAR12_32841860.1 0 32841860
12 OAR12_32876044.1 0 32876044
12 OAR12_32890592.1 0 32890592
12 s43869.1 0 32991860
12 OAR12_33050823.1 0 33050823
12 OAR12_33103885.1 0 33103885
12 OAR12_33137639.1 0 33137639
12 OAR12_33175150.1 0 33175150
12 OAR12_33223207.1 0 33223207
12 s67718.1 0 33251452
12 s62896.1 0 33295451
12 OAR12_33376453.1 0 33376453
12 s50812.1 0 33402868
12 OAR12_33459448.1 0 33459448
12 s37444.1 0 33482752
12 s29570.1 0 33519660
12 OAR12_33558609.1 0 33558609
12 s07557.1 0 33598009
12 s63206.1 0 33645623
12 s37973.1 0 33736088
12 s10556.1 0 33759850
12 s39271.1 0 33793188
12 OAR12_33879358.1 0 33879358
12 s68846.1 0 33917465
12 OAR12_33935555.1 0 33935555
12 OAR12_33976376.1 0 33976376
12 s69302.1 0 34034326
12 s00338.1 0 34096494
12 OAR12_34168645.1 0 34168645
12 OAR12_34325493.1 0 34325493
12 s33430.1 0 34371621
12 OAR12_34378999.1 0 34378999
12 OAR12_34442190.1 0 34442190
12 OAR12_34551131.1 0 34551131
12 OAR12_34577316.1 0 34577316
12 OAR12_34582792.1 0 34582792
12 OAR12_34701746.1 0 34701746
12 OAR12_34718584.1 0 34718584
12 s33874.1 0 34792811
12 s44542.1 0 34857993
12 OAR12_34895599.1 0 34895599
12 OAR12_34947635.1 0 34947635
12 s08711.1 0 35008222
12 DU257726_402.1 0 35065080
12 OAR12_35106734.1 0 35106734
12 OAR12_35168968.1 0 35168968
12 s45965.1 0 35206320
12 s29316.1 0 35285498
12 OAR12_35372424.1 0 35372424
12 OAR12_35413016.1 0 35413016
12 OAR12_35426587.1 0 35426587
12 OAR12_35533990.1 0 35533990
12 s03316.1 0 35570011
12 OAR12_35579898.1 0 35579898
12 OAR12_35612866.1 0 35612866
12 OAR12_35651247.1 0 35651247
12 s69093.1 0 35696458
12 s46454.1 0 35820008
12 s68930.1 0 35856962
12 s58465.1 0 35871026
12 OAR12_35910985.1 0 35910985
12 OAR12_35916524.1 0 35916524
12 OAR12_35972480.1 0 35972480
12 OAR12_36006927.1 0 36006927
12 OAR12_36054329_X.1 0 36054330
12 OAR12_36068031.1 0 36068031
12 s54033.1 0 36209832
12 OAR12_36271861.1 0 36271861
12 OAR12_36307954.1 0 36307954
12 OAR12_36342401.1 0 36342401
12 s41448.1 0 36410704
12 OAR12_36475156.1 0 36475156
12 OAR12_36496189.1 0 36496189
12 s71567.1 0 36591562
12 OAR12_36683758.1 0 36683758
12 OAR12_36762959.1 0 36762959
12 OAR12_36810541.1 0 36810541
12 OAR12_36844454.1 0 36844454
12 s24850.1 0 36898813
12 OAR12_36991477.1 0 36991477
12 OAR12_37003144.1 0 37003144
12 OAR12_37060968.1 0 37060968
12 s35216.1 0 37100055
12 OAR12_37128691.1 0 37128691
12 OAR12_37171211.1 0 37171211
12 OAR12_37241680.1 0 37241680
12 s62435.1 0 37318819
12 OAR12_37403276.1 0 37403276
12 OAR12_37474490.1 0 37474490
12 OAR12_37511039.1 0 37511039
12 OAR12_37530455.1 0 37530455
12 OAR12_37596739.1 0 37596739
12 OAR12_37763141.1 0 37763141
12 s47297.1 0 37814251
12 OAR12_37848041.1 0 37848041
12 OAR12_37901692.1 0 37901692
12 OAR12_37964269.1 0 37964269
12 OAR12_37994704.1 0 37994704
12 OAR12_38001196.1 0 38001196
12 OAR12_38075139.1 0 38075139
12 s63112.1 0 38167978
12 s51555.1 0 38181661
12 OAR12_38277578.1 0 38277578
12 OAR12_38305638.1 0 38305638
12 OAR12_38359072_X.1 0 38359073
12 OAR12_38417695.1 0 38417695
12 s69967.1 0 38475887
12 OAR12_38487880.1 0 38487880
12 s67365.1 0 38584913
12 OAR12_38667554.1 0 38667554
12 OAR12_38720876.1 0 38720876
12 OAR12_38753500.1 0 38753500
12 OAR12_38797751.1 0 38797751
12 OAR12_38834781.1 0 38834781
12 s46404.1 0 38936902
12 s67052.1 0 38967254
12 OAR12_38987624.1 0 38987624
12 OAR12_39002985.1 0 39002985
12 OAR12_39053374.1 0 39053374
12 OAR12_39108441.1 0 39108441
12 OAR12_39141702.1 0 39141702
12 OAR12_39215255_X.1 0 39215256
12 OAR12_39246978.1 0 39246978
12 OAR12_39255725.1 0 39255725
12 OAR12_39288568.1 0 39288568
12 s30227.1 0 39408768
12 s19292.1 0 39467208
12 OAR12_39493157.1 0 39493157
12 OAR12_39530295.1 0 39530295
12 OAR12_39605265.1 0 39605265
12 OAR12_39622345.1 0 39622345
12 OAR12_39680259.1 0 39680259
12 OAR12_39737539.1 0 39737539
12 s57344.1 0 39770910
12 s47105.1 0 39805486
12 OAR12_39841112.1 0 39841112
12 OAR12_39945262.1 0 39945262
12 OAR12_39987016.1 0 39987016
12 OAR12_40130981.1 0 40130981
12 s71019.1 0 40147591
12 OAR12_40306277.1 0 40306277
12 OAR12_40366545.1 0 40366545
12 OAR12_40500460.1 0 40500460
12 OAR12_40508365.1 0 40508365
12 s49802.1 0 40817798
12 s27609.1 0 41067215
12 s07167.1 0 41268711
12 s71388.1 0 41304624
12 OAR12_41603863.1 0 41603863
12 OAR12_41636659.1 0 41636659
12 OAR12_41676594.1 0 41676594
12 OAR12_41703727.1 0 41703727
12 OAR12_41761078.1 0 41761078
12 OAR12_41796742.1 0 41796742
12 OAR12_41808695.1 0 41808695
12 s05160.1 0 41869912
12 OAR12_41899115.1 0 41899115
12 OAR12_41931296.1 0 41931296
12 OAR12_41986731.1 0 41986731
12 OAR12_42016423.1 0 42016423
12 OAR12_42064702.1 0 42064702
12 OAR12_42074403.1 0 42074403
12 OAR12_42168267.1 0 42168267
12 OAR12_42223643.1 0 42223643
12 OAR12_42262265.1 0 42262265
12 OAR12_42268516_X.1 0 42268517
12 s34065.1 0 42345985
12 s63812.1 0 42398879
12 OAR12_42404392.1 0 42404392
12 OAR12_42512998.1 0 42512998
12 OAR12_42565904.1 0 42565904
12 OAR12_42648089.1 0 42648089
12 OAR12_42693133.1 0 42693133
12 OAR12_42742443_X.1 0 42742444
12 s07697.1 0 42796002
12 OAR12_42841466.1 0 42841466
12 OAR12_42864343.1 0 42864343
12 OAR12_42878639.1 0 42878639
12 OAR12_42984523.1 0 42984523
12 OAR12_43015791.1 0 43015791
12 OAR12_43059012.1 0 43059012
12 OAR12_43069135.1 0 43069135
12 OAR12_43103127.1 0 43103127
12 OAR12_43111066.1 0 43111066
12 OAR12_43172807.1 0 43172807
12 OAR12_43199598.1 0 43199598
12 OAR12_43257167.1 0 43257167
12 OAR12_43288487.1 0 43288487
12 OAR12_43331187.1 0 43331187
12 s48775.1 0 43369502
12 OAR12_43408733.1 0 43408733
12 s45921.1 0 43686986
12 OAR12_43758965.1 0 43758965
12 s27241.1 0 43814888
12 OAR12_43836490.1 0 43836490
12 OAR12_43845820.1 0 43845820
12 OAR12_43908433.1 0 43908433
12 OAR12_43963925.1 0 43963925
12 OAR12_44013347.1 0 44013347
12 OAR12_44060726.1 0 44060726
12 OAR12_44093757.1 0 44093757
12 OAR12_44118220.1 0 44118220
12 s69613.1 0 44362881
12 s50651.1 0 44383922
12 OAR12_44446861.1 0 44446861
12 s66252.1 0 44478710
12 s30607.1 0 44522705
12 s27913.1 0 44544984
12 s71547.1 0 44594849
12 OAR12_44647036.1 0 44647036
12 s70590.1 0 44691024
12 s56190.1 0 44722057
12 s53516.1 0 44750786
12 OAR12_44844204.1 0 44844204
12 s19146.1 0 44895746
12 s23222.1 0 44952656
12 s68281.1 0 44973284
12 s71771.1 0 44988124
12 s27639.1 0 45039118
12 s74323.1 0 45060945
12 OAR12_45100581.1 0 45100581
12 s55747.1 0 45150154
12 s30787.1 0 45193054
12 s39042.1 0 45200299
12 s01222.1 0 45385983
12 s50986.1 0 45413644
12 s46026.1 0 45477618
12 s35634.1 0 45712394
12 s34921.1 0 45722901
12 s75342.1 0 45749670
12 s52933.1 0 45813446
12 OAR12_45869453_X.1 0 45869454
12 OAR12_45884879.1 0 45884879
12 s69940.1 0 46048441
12 OAR12_46087352.1 0 46087352
12 s14317.1 0 46131134
12 OAR12_46194533.1 0 46194533
12 s52056.1 0 46314513
12 OAR12_46438220.1 0 46438220
12 OAR12_46485939.1 0 46485939
12 OAR12_46545889.1 0 46545889
12 s32235.1 0 46626046
12 s53103.1 0 46639544
12 s33034.1 0 46706172
12 s22692.1 0 46853919
12 s24863.1 0 46915685
12 s44148.1 0 46993795
12 s27669.1 0 47026702
12 s50152.1 0 47086588
12 s07365.1 0 47105429
12 s41327.1 0 47165722
12 OAR12_47193127.1 0 47193127
12 s70192.1 0 47254674
12 s69070.1 0 47403808
12 s29786.1 0 47468126
12 s14364.1 0 47487564
12 OAR12_47502790.1 0 47502790
12 s40915.1 0 47889705
12 s26670.1 0 47916974
12 OAR12_47953990.1 0 47953990
12 s30610.1 0 47982987
12 OAR12_48062551.1 0 48062551
12 OAR12_48098839.1 0 48098839
12 s11154.1 0 48186031
12 OAR12_48219141.1 0 48219141
12 OAR12_48310169.1 0 48310169
12 OAR12_48349659.1 0 48349659
12 OAR12_48406459.1 0 48406459
12 s50809.1 0 48489553
12 s63637.1 0 48520067
12 OAR12_48533011.1 0 48533011
12 OAR12_48628194.1 0 48628194
12 OAR12_48697896.1 0 48697896
12 s40079.1 0 48735033
12 s34027.1 0 48894376
12 OAR12_48981018.1 0 48981018
12 OAR12_49026424.1 0 49026424
12 s16519.1 0 49126253
12 OAR12_49215788.1 0 49215788
12 OAR12_49228109.1 0 49228109
12 s26853.1 0 49367551
12 s65198.1 0 49400016
12 s28795.1 0 49478794
12 s74913.1 0 49535654
12 s11398.1 0 49581108
12 OAR12_49617704.1 0 49617704
12 OAR12_49664773.1 0 49664773
12 s17171.1 0 49725996
12 OAR12_49731939.1 0 49731939
12 OAR12_49752887.1 0 49752887
12 OAR12_49815403.1 0 49815403
12 s05989.1 0 49910674
12 s42236.1 0 50057260
12 s39339.1 0 50092332
12 s46303.1 0 50200769
12 s21428.1 0 50225530
12 s15303.1 0 50296894
12 s60913.1 0 50337303
12 OAR12_50360940.1 0 50360940
12 s54750.1 0 50415061
12 s70226.1 0 50442769
12 OAR12_50496675.1 0 50496675
12 s36501.1 0 50560194
12 s27978.1 0 50619910
12 s47888.1 0 50629126
12 s19158.1 0 50700966
12 s26405.1 0 50721486
12 OAR12_50733475.1 0 50733475
12 s04910.1 0 50748827
12 s16442.1 0 50806085
12 s28157.1 0 50824661
12 s60390.1 0 50873543
12 s52537.1 0 50934044
12 s18122.1 0 50952048
12 s58698.1 0 51015402
12 OAR12_51099743.1 0 51099743
12 OAR12_51109106.1 0 51109106
12 OAR12_51183574.1 0 51183574
12 OAR12_51310182.1 0 51310182
12 OAR12_51329088.1 0 51329088
12 OAR12_51339516.1 0 51339516
12 s23653.1 0 51481504
12 OAR12_51498192.1 0 51498192
12 s57904.1 0 51620242
12 s70790.1 0 51644315
12 OAR12_51740315.1 0 51740315
12 OAR12_51761214.1 0 51761214
12 s28109.1 0 51815587
12 s55814.1 0 51839269
12 s20876.1 0 51898789
12 s70045.1 0 51906708
12 OAR12_51965337.1 0 51965337
12 s38249.1 0 52001901
12 OAR12_52007363.1 0 52007363
12 OAR12_52034981.1 0 52034981
12 s20114.1 0 52091407
12 s39470.1 0 52108101
12 OAR12_52154715.1 0 52154715
12 s70486.1 0 52175985
12 s01579.1 0 52247673
12 OAR12_52286859.1 0 52286859
12 s72764.1 0 52334887
12 s70172.1 0 52453270
12 s71572.1 0 52509787
12 s56137.1 0 52530069
12 DU466647_272.1 0 52604392
12 s05958.1 0 52699410
12 s49804.1 0 52733018
12 s38950.1 0 52831973
12 s45117.1 0 52865826
12 s53319.1 0 52911834
12 s56642.1 0 52964680
12 s16381.1 0 52989339
12 s12806.1 0 53053745
12 s55400.1 0 53091135
12 s28652.1 0 53152748
12 s53649.1 0 53194192
12 s06305.1 0 53283007
12 s38264.1 0 53333120
12 s15193.1 0 53381638
12 s30055.1 0 53398851
12 OAR12_53415309_X.1 0 53415310
12 OAR12_53421470.1 0 53421470
12 s13075.1 0 53507724
12 s70019.1 0 53532394
12 s51614.1 0 53606280
12 s33295.1 0 53685314
12 s45370.1 0 53719298
12 s49535.1 0 53777513
12 s65171.1 0 53844693
12 s42974.1 0 54013257
12 s70890.1 0 54072509
12 s35163.1 0 54083096
12 OAR12_54232039.1 0 54232039
12 s67355.1 0 54296743
12 s16345.1 0 54344177
12 s40386.1 0 54375850
12 OAR12_54417503.1 0 54417503
12 s22138.1 0 54450568
12 s75397.1 0 54563432
12 s24931.1 0 54638942
12 s10013.1 0 54697525
12 s03973.1 0 54747759
12 s00229.1 0 54754927
12 s49258.1 0 54785387
12 s49827.1 0 54999476
12 OAR12_55036503.1 0 55036503
12 OAR12_55149030.1 0 55149030
12 OAR12_55216087.1 0 55216087
12 OAR12_55243846.1 0 55243846
12 OAR12_55294569.1 0 55294569
12 OAR12_55336099.1 0 55336099
12 s18041.1 0 55381974
12 s72450.1 0 55415907
12 s21970.1 0 55423048
12 OAR12_55457505.1 0 55457505
12 OAR12_55472499.1 0 55472499
12 s56028.1 0 55524920
12 s53273.1 0 55531969
12 s26264.1 0 55628474
12 s38087.1 0 55662048
12 s74943.1 0 55810127
12 s38813.1 0 55840426
12 s75196.1 0 55887578
12 s60265.1 0 55903281
12 s41555.1 0 55967865
12 OAR12_56004356.1 0 56004356
12 s26263.1 0 56056987
12 s63508.1 0 56159885
12 OAR12_56302501_X.1 0 56302502
12 OAR12_56357383.1 0 56357383
12 OAR12_56475849.1 0 56475849
12 OAR12_56494276_X.1 0 56494277
12 s60484.1 0 56552075
12 s75315.1 0 56563086
12 OAR12_56578279.1 0 56578279
12 OAR12_56589339.1 0 56589339
12 s26639.1 0 56646334
12 OAR12_56663780.1 0 56663780
12 OAR12_56722574.1 0 56722574
12 s49309.1 0 56773509
12 OAR12_56843118.1 0 56843118
12 OAR12_56902867.1 0 56902867
12 OAR12_56962483.1 0 56962483
12 OAR12_57127747.1 0 57127747
12 s27291.1 0 57171724
12 OAR12_57331327.1 0 57331327
12 OAR12_57428307.1 0 57428307
12 OAR12_57504936.1 0 57504936
12 OAR12_57538950.1 0 57538950
12 s09147.1 0 57574324
12 s41489.1 0 57642201
12 DU420655_308.1 0 57781103
12 OAR12_57802984.1 0 57802984
12 DU490596_503.1 0 58405820
12 OAR12_58655930.1 0 58655930
12 OAR12_58680505.1 0 58680505
12 OAR12_59232441.1 0 59232441
12 OAR12_59267935.1 0 59267935
12 OAR12_59333874.1 0 59333874
12 OAR12_59504207.1 0 59504207
12 OAR12_59600031.1 0 59600031
12 OAR12_59642997.1 0 59642997
12 OAR12_59804222.1 0 59804222
12 OAR12_59862156.1 0 59862156
12 OAR12_60048008.1 0 60048008
12 OAR12_60231049.1 0 60231049
12 OAR12_60311876.1 0 60311876
12 s36354.1 0 60347091
12 OAR12_60412978.1 0 60412978
12 s17148.1 0 60458700
12 s33170.1 0 60547567
12 OAR12_60622022.1 0 60622022
12 OAR12_60644116.1 0 60644116
12 s63581.1 0 60744608
12 OAR12_60767741.1 0 60767741
12 s59531.1 0 60825357
12 s43305.1 0 60877887
12 s02002.1 0 60906019
12 OAR12_60964700.1 0 60964700
12 OAR12_60974719.1 0 60974719
12 OAR12_61087737.1 0 61087737
12 s00442.1 0 61125779
12 OAR12_61154575.1 0 61154575
12 s14425.1 0 61219238
12 s26958.1 0 61281621
12 s35608.1 0 61311406
12 s49565.1 0 61344433
12 OAR12_61359435.1 0 61359435
12 OAR12_61436307.1 0 61436307
12 OAR12_61509293.1 0 61509293
12 OAR12_61618681.1 0 61618681
12 s74848.1 0 61655568
12 OAR12_61666120.1 0 61666120
12 OAR12_61838457.1 0 61838457
12 s66802.1 0 61968032
12 OAR12_61974786.1 0 61974786
12 OAR12_62182899.1 0 62182899
12 OAR12_62189323.1 0 62189323
12 s39968.1 0 62266535
12 OAR12_62301297.1 0 62301297
12 OAR12_62347621.1 0 62347621
12 OAR12_62371899.1 0 62371899
12 s68186.1 0 62461279
12 OAR12_62514718.1 0 62514718
12 OAR12_62551076.1 0 62551076
12 OAR12_62571692.1 0 62571692
12 OAR12_62615870.1 0 62615870
12 s07075.1 0 62640067
12 OAR12_62671612.1 0 62671612
12 OAR12_62735135.1 0 62735135
12 OAR12_62789756.1 0 62789756
12 OAR12_62811940.1 0 62811940
12 s21703.1 0 62975915
12 s52190.1 0 63040024
12 OAR12_63132677.1 0 63132677
12 OAR12_63154765.1 0 63154765
12 OAR12_63208277.1 0 63208277
12 s53456.1 0 63257941
12 OAR12_63292082.1 0 63292082
12 OAR12_63335902.1 0 63335902
12 OAR12_63367607.1 0 63367607
12 OAR12_63436542.1 0 63436542
12 OAR12_63531941.1 0 63531941
12 s25216.1 0 63544379
12 OAR12_63585071.1 0 63585071
12 OAR12_63625907.1 0 63625907
12 s05592.1 0 63696505
12 OAR12_63721274.1 0 63721274
12 OAR12_63769343.1 0 63769343
12 OAR12_63817292.1 0 63817292
12 s41182.1 0 63836240
12 OAR12_63858058_X.1 0 63858059
12 OAR12_64084516.1 0 64084516
12 OAR12_64163725.1 0 64163725
12 OAR12_64201489.1 0 64201489
12 OAR12_64326419.1 0 64326419
12 s04949.1 0 64381161
12 OAR12_64603404.1 0 64603404
12 OAR12_64628319.1 0 64628319
12 OAR12_64690849.1 0 64690849
12 OAR12_64734070.1 0 64734070
12 s21839.1 0 64770373
12 s03038.1 0 64812859
12 OAR12_64858268.1 0 64858268
12 s26801.1 0 64911983
12 OAR12_64944672.1 0 64944672
12 OAR12_65173671.1 0 65173671
12 OAR12_65243490.1 0 65243490
12 s16068.1 0 65279643
12 OAR12_65325962.1 0 65325962
12 OAR12_65388299.1 0 65388299
12 s43161.1 0 65489237
12 OAR12_65540369.1 0 65540369
12 OAR12_65650955.1 0 65650955
12 OAR12_65681430.1 0 65681430
12 OAR12_65758346.1 0 65758346
12 OAR12_65811822.1 0 65811822
12 s67370.1 0 65869957
12 s55444.1 0 65909536
12 s50610.1 0 65916200
12 s67454.1 0 65931384
12 s12820.1 0 65992934
12 s58105.1 0 66015149
12 OAR12_66076821.1 0 66076821
12 OAR12_66226878.1 0 66226878
12 s09282.1 0 66287786
12 OAR12_66294686.1 0 66294686
12 OAR12_66432518.1 0 66432518
12 OAR12_66451441.1 0 66451441
12 s67535.1 0 66501455
12 s36728.1 0 66540548
12 OAR12_66601941.1 0 66601941
12 s62833.1 0 66686303
12 s73050.1 0 66731867
12 s12027.1 0 66773938
12 s20113.1 0 66799677
12 s08135.1 0 66914951
12 s09441.1 0 66971340
12 s36298.1 0 67020655
12 s41819.1 0 67158470
12 s54173.1 0 67221926
12 OAR12_67278197.1 0 67278197
12 s59916.1 0 67297107
12 s22773.1 0 67333271
12 OAR12_67381932.1 0 67381932
12 s15286.1 0 67451805
12 s01814.1 0 67472289
12 OAR12_67533116.1 0 67533116
12 OAR12_67557687.1 0 67557687
12 OAR12_67604629.1 0 67604629
12 OAR12_67663336.1 0 67663336
12 s13775.1 0 67713413
12 s00196.1 0 67737558
12 s35185.1 0 67836715
12 s52346.1 0 67844258
12 OAR12_67971257.1 0 67971257
12 s07640.1 0 68061010
12 OAR12_68075884.1 0 68075884
12 OAR12_68129483.1 0 68129483
12 s45705.1 0 68190615
12 OAR12_68241760.1 0 68241760
12 s68938.1 0 68300710
12 OAR12_68331800.1 0 68331800
12 s61873.1 0 68478949
12 OAR12_68666384.1 0 68666384
12 OAR12_68679192.1 0 68679192
12 OAR12_68765841.1 0 68765841
12 OAR12_68851401.1 0 68851401
12 s51258.1 0 68964797
12 s51757.1 0 68990776
12 s74773.1 0 69035018
12 OAR12_69241571.1 0 69241571
12 OAR12_69338760.1 0 69338760
12 OAR12_69368325.1 0 69368325
12 OAR12_69405277.1 0 69405277
12 s11545.1 0 69509065
12 s46869.1 0 69519140
12 OAR12_69606944.1 0 69606944
12 OAR12_69670879.1 0 69670879
12 s43417.1 0 69751142
12 OAR12_69816194.1 0 69816194
12 OAR12_69844357.1 0 69844357
12 OAR12_69893761.1 0 69893761
12 s23053.1 0 69931230
12 OAR12_69970717.1 0 69970717
12 s07330.1 0 70135592
12 OAR12_70140880.1 0 70140880
12 OAR12_70181759.1 0 70181759
12 OAR12_70188998.1 0 70188998
12 OAR12_70366176.1 0 70366176
12 OAR12_70458415.1 0 70458415
12 s55640.1 0 70583718
12 OAR12_70785777.1 0 70785777
12 OAR12_70819187.1 0 70819187
12 OAR12_70902025.1 0 70902025
12 OAR12_70955768.1 0 70955768
12 OAR12_70982022_X.1 0 70982023
12 OAR12_71024272.1 0 71024272
12 OAR12_71058743.1 0 71058743
12 OAR12_71105535.1 0 71105535
12 OAR12_71129010.1 0 71129010
12 OAR12_71158704.1 0 71158704
12 s13608.1 0 71212757
12 s75824.1 0 71223974
12 OAR12_71310936.1 0 71310936
12 OAR12_71335590.1 0 71335590
12 OAR12_71384909.1 0 71384909
12 OAR12_71435396.1 0 71435396
12 OAR12_71515960.1 0 71515960
12 OAR12_71559303.1 0 71559303
12 OAR12_71581787.1 0 71581787
12 OAR12_71622714.1 0 71622714
12 OAR12_71653108.1 0 71653108
12 OAR12_71667501.1 0 71667501
12 s36974.1 0 71722279
12 OAR12_71814194.1 0 71814194
12 OAR12_71865379.1 0 71865379
12 OAR12_72007015.1 0 72007015
12 s22207.1 0 72077574
12 OAR12_72131256.1 0 72131256
12 OAR12_72157597.1 0 72157597
12 OAR12_72184237.1 0 72184237
12 OAR12_72227611.1 0 72227611
12 OAR12_72317971_X.1 0 72317972
12 OAR12_72332034.1 0 72332034
12 OAR12_72385165.1 0 72385165
12 OAR12_72397982.1 0 72397982
12 OAR12_72461244.1 0 72461244
12 OAR12_72511521.1 0 72511521
12 OAR12_72565281_X.1 0 72565282
12 OAR12_72598226.1 0 72598226
12 OAR12_72621203.1 0 72621203
12 OAR12_72685216.1 0 72685216
12 s36769.1 0 72722020
12 OAR12_72763845.1 0 72763845
12 OAR12_72862079.1 0 72862079
12 s72894.1 0 72883992
12 OAR12_72910131.1 0 72910131
12 OAR12_73020709.1 0 73020709
12 OAR12_73095636.1 0 73095636
12 OAR12_73174793.1 0 73174793
12 OAR12_73224391.1 0 73224391
12 OAR12_73262655.1 0 73262655
12 OAR12_73296318_X.1 0 73296319
12 OAR12_73314551.1 0 73314551
12 s04331.1 0 73376251
12 OAR12_73448395.1 0 73448395
12 s16806.1 0 73490766
12 s12763.1 0 73527552
12 OAR12_73592192.1 0 73592192
12 OAR12_73649624.1 0 73649624
12 OAR12_73666511.1 0 73666511
12 OAR12_73723697.1 0 73723697
12 s60193.1 0 73736232
12 OAR12_73766431.1 0 73766431
12 OAR12_73791139.1 0 73791139
12 OAR12_73822963.1 0 73822963
12 OAR12_73880435.1 0 73880435
12 OAR12_73903716.1 0 73903716
12 OAR12_73984687.1 0 73984687
12 OAR12_74023118.1 0 74023118
12 OAR12_74071759_X.1 0 74071760
12 s58536.1 0 74094956
12 OAR12_74145577.1 0 74145577
12 OAR12_74186905.1 0 74186905
12 OAR12_74248511.1 0 74248511
12 s14109.1 0 74296162
12 OAR12_74357645.1 0 74357645
12 OAR12_74437075.1 0 74437075
12 OAR12_74465608.1 0 74465608
12 s75644.1 0 74525114
12 s03794.1 0 74625115
12 OAR12_74715342.1 0 74715342
12 OAR12_74743841.1 0 74743841
12 OAR12_74759500.1 0 74759500
12 s00705.1 0 74822196
12 OAR12_74837822.1 0 74837822
12 OAR12_74924375.1 0 74924375
12 OAR12_74935396.1 0 74935396
12 s65734.1 0 75038121
12 s75605.1 0 75067558
12 s49545.1 0 75190216
12 s27209.1 0 75217652
12 OAR12_75251826.1 0 75251826
12 OAR12_75300023_X.1 0 75300024
12 OAR12_75317029.1 0 75317029
12 OAR12_75377139.1 0 75377139
12 OAR12_75395351.1 0 75395351
12 OAR12_75583867.1 0 75583867
12 OAR12_75616761.1 0 75616761
12 OAR12_75655390.1 0 75655390
12 OAR12_75757095.1 0 75757095
12 OAR12_75778746.1 0 75778746
12 s19364.1 0 75825036
12 s00658.1 0 75881281
12 OAR12_75949111.1 0 75949111
12 s46205.1 0 76006958
12 s14128.1 0 76015381
12 s55509.1 0 76023903
12 s62974.1 0 76057384
12 s26719.1 0 76098102
12 s02782.1 0 76142083
12 OAR12_76153608.1 0 76153608
12 OAR12_76180531.1 0 76180531
12 s73658.1 0 76273079
12 s59730.1 0 76296528
12 OAR12_76304636.1 0 76304636
12 s23496.1 0 76389717
12 OAR12_76429805.1 0 76429805
12 OAR12_76492821.1 0 76492821
12 s20362.1 0 76554598
12 s26254.1 0 76588652
12 OAR12_76687464.1 0 76687464
12 OAR12_76728797.1 0 76728797
12 s13067.1 0 76806771
12 s49524.1 0 76894190
12 s55096.1 0 76901085
12 OAR12_76947086.1 0 76947086
12 s08696.1 0 76970493
12 OAR12_77027635.1 0 77027635
12 s74853.1 0 77065518
12 s69628.1 0 77116752
12 OAR12_77148703.1 0 77148703
12 OAR12_77162640.1 0 77162640
12 OAR12_77224943.1 0 77224943
12 OAR12_77280081.1 0 77280081
12 OAR12_77329439.1 0 77329439
12 OAR12_77425077.1 0 77425077
12 OAR12_77478116.1 0 77478116
12 OAR12_77503813.1 0 77503813
12 s25104.1 0 77613314
12 OAR12_77778640.1 0 77778640
12 s44469.1 0 77874865
12 OAR12_77910902.1 0 77910902
12 s61001.1 0 78026035
12 s15448.1 0 78086550
12 OAR12_78112906.1 0 78112906
12 s11595.1 0 78269158
12 s31583.1 0 78301473
12 OAR12_78315746.1 0 78315746
12 s06385.1 0 78392254
12 OAR12_78423426.1 0 78423426
12 OAR12_78440540.1 0 78440540
12 OAR12_78464260.1 0 78464260
12 OAR12_78490738.1 0 78490738
12 OAR12_78687219.1 0 78687219
12 OAR12_78700511.1 0 78700511
12 OAR12_78761800.1 0 78761800
12 OAR12_78806377.1 0 78806377
12 s02666.1 0 78870565
12 s62338.1 0 78918120
12 OAR12_78952832.1 0 78952832
12 s70414.1 0 78986144
12 OAR12_79043993.1 0 79043993
12 OAR12_79102792.1 0 79102792
12 s20147.1 0 79161095
12 OAR12_79200790.1 0 79200790
12 s56765.1 0 79260312
12 DU356381_461.1 0 79308059
12 s00488.1 0 79436330
12 OAR12_79460384.1 0 79460384
12 s18330.1 0 79515775
12 OAR12_79595803_X.1 0 79595804
12 s43098.1 0 79622489
12 OAR12_79684651_X.1 0 79684652
12 s60632.1 0 79710992
12 OAR12_79759215.1 0 79759215
12 s53321.1 0 79793203
12 OAR12_79833194.1 0 79833194
12 s38955.1 0 79897229
12 s52580.1 0 79909708
12 s62621.1 0 79933049
12 OAR12_79965395.1 0 79965395
12 DU274962_623.1 0 80005402
12 OAR12_80045456.1 0 80045456
12 OAR12_80094848.1 0 80094848
12 s38063.1 0 80144471
12 OAR12_80236574.1 0 80236574
12 OAR12_80265759.1 0 80265759
12 OAR12_80288535.1 0 80288535
12 s56587.1 0 80345559
12 OAR12_80381655.1 0 80381655
12 OAR12_80410980.1 0 80410980
12 OAR12_80513310.1 0 80513310
12 OAR12_80520580_X.1 0 80520581
12 s15945.1 0 80578749
12 s72420.1 0 80690091
12 OAR12_80772412.1 0 80772412
12 s33483.1 0 80833534
12 OAR12_80896495.1 0 80896495
12 s53164.1 0 80909147
12 s08295.1 0 80963772
12 s02529.1 0 80993199
12 s60092.1 0 81046723
12 OAR12_81101401.1 0 81101401
12 s74038.1 0 81159485
12 OAR12_81200937.1 0 81200937
12 OAR12_81244960.1 0 81244960
12 OAR12_81266260.1 0 81266260
12 OAR12_81306866.1 0 81306866
12 s23973.1 0 81359871
12 OAR12_81381990.1 0 81381990
12 OAR12_81505817.1 0 81505817
12 s15059.1 0 81569615
12 OAR12_81633377.1 0 81633377
12 s01191.1 0 81682626
12 s50443.1 0 81689856
12 OAR12_81726213.1 0 81726213
12 OAR12_81737008.1 0 81737008
12 OAR12_81800964.1 0 81800964
12 OAR12_81827789.1 0 81827789
12 OAR12_81860401.1 0 81860401
12 OAR12_81894362.1 0 81894362
12 OAR12_81943807.1 0 81943807
12 s08263.1 0 81960495
12 OAR12_81977539.1 0 81977539
12 OAR12_82041157.1 0 82041157
12 s69493.1 0 82063170
12 OAR12_82191142.1 0 82191142
12 OAR12_82222003.1 0 82222003
12 s69480.1 0 82270408
12 s30556.1 0 82433607
12 s52578.1 0 82471324
12 OAR12_82510991.1 0 82510991
12 OAR12_82572003.1 0 82572003
12 OAR12_82636610.1 0 82636610
12 OAR12_82730463.1 0 82730463
12 s38430.1 0 82846933
12 s74076.1 0 82875774
12 s28247.1 0 83038902
12 OAR12_83120463.1 0 83120463
12 OAR12_83198888.1 0 83198888
12 s22905.1 0 83239437
12 s37109.1 0 83277421
12 s21240.1 0 83395037
12 s50999.1 0 83435758
12 s18233.1 0 83461253
12 OAR12_83518550.1 0 83518550
12 DU332657_184.1 0 83537951
12 OAR12_83564723.1 0 83564723
12 OAR12_83578566.1 0 83578566
12 OAR12_83608412.1 0 83608412
12 OAR12_83662772.1 0 83662772
12 OAR12_83685468.1 0 83685468
12 s66520.1 0 83734147
12 s51577.1 0 83788689
12 OAR12_83834060.1 0 83834060
12 s51114.1 0 83865317
12 OAR12_83901705.1 0 83901705
12 OAR12_83955714.1 0 83955714
12 OAR12_84013451.1 0 84013451
12 s21024.1 0 84060378
12 s60269.1 0 84166636
12 s43736.1 0 84441597
12 OAR12_84459237.1 0 84459237
12 s07977.1 0 84637456
12 s75098.1 0 84655206
12 OAR12_84711032.1 0 84711032
12 OAR12_84767663.1 0 84767663
12 s52480.1 0 84786311
12 s62708.1 0 84825048
12 OAR12_84892761.1 0 84892761
12 OAR12_84938649.1 0 84938649
12 OAR12_85001046.1 0 85001046
12 s71674.1 0 85047939
12 OAR12_85069263.1 0 85069263
12 s73189.1 0 85264120
12 s49528.1 0 85337131
12 s06542.1 0 85378136
12 s36170.1 0 85501449
12 OAR12_85654739.1 0 85654739
12 s35038.1 0 85873836
12 s04217.1 0 85913003
12 s21435.1 0 85964829
12 s61407.1 0 86119299
12 s64839.1 0 86215679
12 s34846.1 0 86249873
12 s33621.1 0 86402045
13 OAR13_201555.1 0 201555
13 OAR13_607380.1 0 607380
13 s36026.1 0 629751
13 OAR13_668842.1 0 668842
13 OAR13_685413.1 0 685413
13 OAR13_821813.1 0 821813
13 OAR13_850665.1 0 850665
13 OAR13_869612.1 0 869612
13 OAR13_929528.1 0 929528
13 OAR13_1001671.1 0 1001671
13 s73184.1 0 1052127
13 OAR13_1091424.1 0 1091424
13 OAR13_1137331.1 0 1137331
13 OAR13_1151304.1 0 1151304
13 OAR13_1200169.1 0 1200169
13 OAR13_1344271.1 0 1344271
13 OAR13_1393706.1 0 1393706
13 OAR13_1430539.1 0 1430539
13 OAR13_1535133.1 0 1535133
13 OAR13_1568907.1 0 1568907
13 s72109.1 0 1604096
13 OAR13_1628753.1 0 1628753
13 OAR13_1660876.1 0 1660876
13 s43194.1 0 1767949
13 OAR13_1832147.1 0 1832147
13 s71668.1 0 1876931
13 OAR13_1965774.1 0 1965774
13 OAR13_1973115.1 0 1973115
13 s50299.1 0 2067489
13 s55778.1 0 2083045
13 OAR13_2210775.1 0 2210775
13 s46328.1 0 2264069
13 s06954.1 0 2502035
13 s56762.1 0 2546322
13 s72525.1 0 2572579
13 s01497.1 0 2647324
13 s37897.1 0 2665203
13 OAR13_2694587.1 0 2694587
13 s26388.1 0 2756906
13 OAR13_2784177.1 0 2784177
13 OAR13_2846634_X.1 0 2846635
13 OAR13_2980585_X.1 0 2980586
13 OAR13_3014571.1 0 3014571
13 OAR13_3035977.1 0 3035977
13 OAR13_3295917.1 0 3295917
13 s28998.1 0 3356156
13 s01627.1 0 3445250
13 s41932.1 0 3515814
13 s48052.1 0 3579486
13 OAR13_3599129.1 0 3599129
13 OAR13_3634287.1 0 3634287
13 OAR13_3655703_X.1 0 3655704
13 OAR13_3717527.1 0 3717527
13 s57722.1 0 3771738
13 OAR13_3950934.1 0 3950934
13 s05752.1 0 4073347
13 OAR13_4181900.1 0 4181900
13 s02911.1 0 4265916
13 s49091.1 0 4304351
13 s72841.1 0 4386989
13 OAR13_4433458.1 0 4433458
13 OAR13_4448234.1 0 4448234
13 s34577.1 0 4659379
13 OAR13_4723777.1 0 4723777
13 OAR13_4749604.1 0 4749604
13 OAR13_4781423.1 0 4781423
13 OAR13_4802408.1 0 4802408
13 OAR13_4914588_X.1 0 4914589
13 OAR13_5031258.1 0 5031258
13 OAR13_5039644.1 0 5039644
13 s60887.1 0 5145274
13 OAR13_5210072.1 0 5210072
13 OAR13_5252361.1 0 5252361
13 OAR13_5292742.1 0 5292742
13 OAR13_5326638.1 0 5326638
13 OAR13_5345294.1 0 5345294
13 OAR13_5460894.1 0 5460894
13 OAR13_5490580.1 0 5490580
13 s30243.1 0 5656429
13 s25211.1 0 5770769
13 s22084.1 0 5783509
13 s31758.1 0 5838911
13 OAR13_5908043.1 0 5908043
13 OAR13_5948729.1 0 5948729
13 OAR13_5988822.1 0 5988822
13 OAR13_6030673.1 0 6030673
13 s47940.1 0 6090629
13 OAR13_6156528.1 0 6156528
13 DU291971_475.1 0 6192476
13 OAR13_6232394.1 0 6232394
13 OAR13_6250224.1 0 6250224
13 OAR13_6329647.1 0 6329647
13 OAR13_6386533.1 0 6386533
13 OAR13_6431725.1 0 6431725
13 OAR13_6474178.1 0 6474178
13 OAR13_6528670.1 0 6528670
13 OAR13_6553654.1 0 6553654
13 OAR13_6598835.1 0 6598835
13 s69760.1 0 6664015
13 OAR13_6751176.1 0 6751176
13 OAR13_6789801.1 0 6789801
13 OAR13_6844707.1 0 6844707
13 s44925.1 0 6875041
13 s54574.1 0 6994120
13 OAR13_7008048.1 0 7008048
13 s68636.1 0 7134046
13 OAR13_7167746.1 0 7167746
13 s31166.1 0 7211385
13 s74623.1 0 7242246
13 OAR13_7301842.1 0 7301842
13 s09527.1 0 7359340
13 s59225.1 0 7468301
13 OAR13_7492459.1 0 7492459
13 OAR13_7529811.1 0 7529811
13 OAR13_7579487.1 0 7579487
13 s48406.1 0 7640288
13 OAR13_7659813.1 0 7659813
13 OAR13_7762018.1 0 7762018
13 OAR13_7769201.1 0 7769201
13 OAR13_7864035.1 0 7864035
13 s14141.1 0 7928871
13 s46359.1 0 8103573
13 OAR13_8168026.1 0 8168026
13 OAR13_8195640.1 0 8195640
13 OAR13_8236934.1 0 8236934
13 OAR13_8268238.1 0 8268238
13 OAR13_8324254.1 0 8324254
13 s49891.1 0 8377847
13 OAR13_8407056.1 0 8407056
13 OAR13_8495381.1 0 8495381
13 OAR13_8530872.1 0 8530872
13 OAR13_8539489.1 0 8539489
13 OAR13_8585402.1 0 8585402
13 s23962.1 0 8616521
13 OAR13_8646812_X.1 0 8646813
13 OAR13_8711245.1 0 8711245
13 s27965.1 0 8718741
13 OAR13_8755501.1 0 8755501
13 s50474.1 0 8786435
13 OAR13_8883243.1 0 8883243
13 s08343.1 0 8906514
13 OAR13_8946629.1 0 8946629
13 OAR13_9087803.1 0 9087803
13 s02538.1 0 9114164
13 OAR13_9132639.1 0 9132639
13 OAR13_9183970.1 0 9183970
13 OAR13_9271026.1 0 9271026
13 OAR13_9467185.1 0 9467185
13 s47789.1 0 9507933
13 OAR13_9561920.1 0 9561920
13 OAR13_9631609.1 0 9631609
13 OAR13_9660251.1 0 9660251
13 s21559.1 0 9710800
13 OAR13_9727532.1 0 9727532
13 OAR13_9788020.1 0 9788020
13 s15887.1 0 9851046
13 DU247466_220.1 0 10141136
13 s65000.1 0 10356156
13 s53431.1 0 10491757
13 s56759.1 0 10524200
13 s23691.1 0 10617837
13 s65179.1 0 10671516
13 s40917.1 0 10738386
13 s26815.1 0 10855192
13 s01007.1 0 11038767
13 OAR13_11941763.1 0 11941763
13 s00832.1 0 11993611
13 OAR13_12044615.1 0 12044615
13 OAR13_12080617.1 0 12080617
13 s27472.1 0 12137530
13 s51139.1 0 12171806
13 s28079.1 0 12228303
13 OAR13_12237644.1 0 12237644
13 s35113.1 0 12296714
13 OAR13_12321740.1 0 12321740
13 s59809.1 0 12489505
13 OAR13_12546456.1 0 12546456
13 s54277.1 0 12558976
13 OAR13_12580726.1 0 12580726
13 OAR13_12629111.1 0 12629111
13 s10077.1 0 12649426
13 OAR13_12683522.1 0 12683522
13 OAR13_12727777.1 0 12727777
13 OAR13_12823002.1 0 12823002
13 OAR13_12951837.1 0 12951837
13 s25772.1 0 12985719
13 OAR13_13130994.1 0 13130994
13 OAR13_13298202.1 0 13298202
13 s23760.1 0 13343880
13 OAR13_13397282.1 0 13397282
13 s09489.1 0 13440066
13 s37974.1 0 13448102
13 OAR13_13475121.1 0 13475121
13 s07776.1 0 13529904
13 s42760.1 0 13570007
13 OAR13_13577766.1 0 13577766
13 OAR13_13641626.1 0 13641626
13 OAR13_13673407.1 0 13673407
13 s36903.1 0 13738662
13 s64356.1 0 13789222
13 OAR13_13822975.1 0 13822975
13 OAR13_13845590.1 0 13845590
13 s64482.1 0 13912158
13 OAR13_13952314.1 0 13952314
13 OAR13_13987202.1 0 13987202
13 OAR13_14008766.1 0 14008766
13 OAR13_14092850.1 0 14092850
13 s24484.1 0 14107346
13 OAR13_14267533.1 0 14267533
13 OAR13_14304187.1 0 14304187
13 OAR13_14361390.1 0 14361390
13 OAR13_14375657.1 0 14375657
13 OAR13_14410176.1 0 14410176
13 s36581.1 0 14461948
13 OAR13_14471555.1 0 14471555
13 OAR13_14506749.1 0 14506749
13 OAR13_14791527.1 0 14791527
13 OAR13_14824399.1 0 14824399
13 OAR13_14867025_X.1 0 14867026
13 OAR13_14899712.1 0 14899712
13 OAR13_14956924.1 0 14956924
13 OAR13_14987564.1 0 14987564
13 OAR13_15031682.1 0 15031682
13 OAR13_15251720.1 0 15251720
13 OAR13_15286637.1 0 15286637
13 OAR13_15346906.1 0 15346906
13 OAR13_15396777.1 0 15396777
13 OAR13_15404120.1 0 15404120
13 OAR13_15461297.1 0 15461297
13 OAR13_15498764.1 0 15498764
13 OAR13_15534452.1 0 15534452
13 OAR13_15589680.1 0 15589680
13 OAR13_15670965.1 0 15670965
13 OAR13_15706585.1 0 15706585
13 OAR13_15714447.1 0 15714447
13 OAR13_15739582_X.1 0 15739583
13 s17432.1 0 15873761
13 s61131.1 0 15963268
13 OAR13_15998766.1 0 15998766
13 OAR13_16032024.1 0 16032024
13 OAR13_16167298.1 0 16167298
13 s29812.1 0 16202545
13 OAR13_16254632.1 0 16254632
13 DU175804_598.1 0 16278127
13 OAR13_16316812.1 0 16316812
13 OAR13_16352990.1 0 16352990
13 OAR13_16373496.1 0 16373496
13 s11689.1 0 16434262
13 OAR13_16487810.1 0 16487810
13 OAR13_16514276.1 0 16514276
13 OAR13_16575159.1 0 16575159
13 s58543.1 0 16609483
13 OAR13_16645679.1 0 16645679
13 OAR13_16703798.1 0 16703798
13 s52602.1 0 16751234
13 s16039.1 0 16795066
13 OAR13_16839995.1 0 16839995
13 OAR13_16888800.1 0 16888800
13 OAR13_16924382.1 0 16924382
13 OAR13_17030546_X.1 0 17030547
13 OAR13_17091030.1 0 17091030
13 OAR13_17135599.1 0 17135599
13 s52298.1 0 17161830
13 s20216.1 0 17252134
13 s59947.1 0 17277700
13 s65517.1 0 17336577
13 OAR13_17365919.1 0 17365919
13 s05614.1 0 17430572
13 s48340.1 0 17447485
13 OAR13_17473052.1 0 17473052
13 s07011.1 0 17533002
13 OAR13_17608488.1 0 17608488
13 OAR13_17731001.1 0 17731001
13 OAR13_17759099.1 0 17759099
13 s09551.1 0 17805287
13 OAR13_17840317.1 0 17840317
13 OAR13_17875100.1 0 17875100
13 s55275.1 0 17935377
13 OAR13_17982125.1 0 17982125
13 s09825.1 0 18013794
13 OAR13_18055936.1 0 18055936
13 s35531.1 0 18100906
13 s53497.1 0 18155314
13 s12849.1 0 18167763
13 s02362.1 0 18268619
13 DU301082_374.1 0 18292595
13 OAR13_18300808.1 0 18300808
13 s59307.1 0 18418025
13 s13493.1 0 18460440
13 s21702.1 0 18508534
13 s60476.1 0 18555214
13 OAR13_18562842.1 0 18562842
13 OAR13_19104238.1 0 19104238
13 OAR13_19219655.1 0 19219655
13 OAR13_19332393.1 0 19332393
13 OAR13_19366874.1 0 19366874
13 s04798.1 0 19488357
13 OAR13_19523580.1 0 19523580
13 OAR13_19577291.1 0 19577291
13 OAR13_19617270.1 0 19617270
13 OAR13_19632572.1 0 19632572
13 OAR13_19692036.1 0 19692036
13 OAR13_19744095.1 0 19744095
13 OAR13_19779748.1 0 19779748
13 s38403.1 0 19829822
13 OAR13_19871956.1 0 19871956
13 s32493.1 0 19932555
13 s10269.1 0 19996926
13 DU270500_335.1 0 20015891
13 s00608.1 0 20084250
13 s28102.1 0 20113054
13 s04662.1 0 20169597
13 s43905.1 0 20199353
13 OAR13_20290840.1 0 20290840
13 s25952.1 0 20333016
13 s23220.1 0 20392154
13 OAR13_20420348.1 0 20420348
13 OAR13_20463048.1 0 20463048
13 s30126.1 0 20502507
13 OAR13_20537279.1 0 20537279
13 OAR13_20578061.1 0 20578061
13 OAR13_20616069.1 0 20616069
13 s52000.1 0 20662158
13 s32845.1 0 20703649
13 OAR13_20794657.1 0 20794657
13 DU404838_401.1 0 20845270
13 OAR13_20869936.1 0 20869936
13 OAR13_20904775.1 0 20904775
13 OAR13_20943553.1 0 20943553
13 s72440.1 0 21044711
13 OAR13_21089768.1 0 21089768
13 OAR13_21120367.1 0 21120367
13 OAR13_21176498.1 0 21176498
13 OAR13_21219966.1 0 21219966
13 s42107.1 0 21334343
13 OAR13_21346730.1 0 21346730
13 s21773.1 0 21578697
13 OAR13_21751384.1 0 21751384
13 OAR13_21794208.1 0 21794208
13 OAR13_21805525.1 0 21805525
13 OAR13_21849670.1 0 21849670
13 OAR13_21884488.1 0 21884488
13 OAR13_21943433.1 0 21943433
13 OAR13_21985208.1 0 21985208
13 OAR13_22040990.1 0 22040990
13 OAR13_22065360.1 0 22065360
13 OAR13_22113672.1 0 22113672
13 OAR13_22150018.1 0 22150018
13 OAR13_22196079.1 0 22196079
13 OAR13_22249686.1 0 22249686
13 OAR13_22290231.1 0 22290231
13 OAR13_22380900.1 0 22380900
13 OAR13_22447572.1 0 22447572
13 OAR13_22492081.1 0 22492081
13 OAR13_22642702.1 0 22642702
13 s11864.1 0 22727345
13 OAR13_22761065.1 0 22761065
13 OAR13_22797940.1 0 22797940
13 OAR13_22850240.1 0 22850240
13 s53620.1 0 22891106
13 s10626.1 0 22918829
13 OAR13_22941197.1 0 22941197
13 OAR13_22991720.1 0 22991720
13 OAR13_23089709.1 0 23089709
13 OAR13_23113258.1 0 23113258
13 OAR13_23157713.1 0 23157713
13 s34567.1 0 23217199
13 OAR13_23242937.1 0 23242937
13 OAR13_23377428.1 0 23377428
13 s48850.1 0 23423288
13 OAR13_23464447.1 0 23464447
13 DU336093_342.1 0 23495009
13 OAR13_23550039.1 0 23550039
13 OAR13_23609874.1 0 23609874
13 OAR13_23636998.1 0 23636998
13 OAR13_23661238_X.1 0 23661239
13 s72680.1 0 23782874
13 s15466.1 0 23798486
13 s11853.1 0 23903893
13 OAR13_23939651.1 0 23939651
13 OAR13_24059310.1 0 24059310
13 OAR13_24096002.1 0 24096002
13 OAR13_24394537.1 0 24394537
13 OAR13_24544219.1 0 24544219
13 OAR13_24609270.1 0 24609270
13 OAR13_24691549.1 0 24691549
13 s21103.1 0 24741432
13 OAR13_24767548.1 0 24767548
13 OAR13_24808403.1 0 24808403
13 OAR13_24835229.1 0 24835229
13 OAR13_24925909.1 0 24925909
13 OAR13_24987335.1 0 24987335
13 OAR13_25029451.1 0 25029451
13 OAR13_25068711.1 0 25068711
13 OAR13_25099166.1 0 25099166
13 s50956.1 0 25267528
13 s12496.1 0 25313379
13 OAR13_25387570.1 0 25387570
13 s19740.1 0 25484981
13 OAR13_25514432.1 0 25514432
13 s73575.1 0 25569692
13 OAR13_25609179.1 0 25609179
13 OAR13_25660859.1 0 25660859
13 s62936.1 0 25725403
13 s54738.1 0 25785743
13 OAR13_25820059.1 0 25820059
13 OAR13_25882542.1 0 25882542
13 OAR13_25941147.1 0 25941147
13 s02941.1 0 26033578
13 OAR13_26084492.1 0 26084492
13 s74610.1 0 26131490
13 OAR13_26218811.1 0 26218811
13 OAR13_26253356.1 0 26253356
13 OAR13_26260934.1 0 26260934
13 OAR13_26319451.1 0 26319451
13 s53778.1 0 26396197
13 s47163.1 0 26450102
13 s06826.1 0 26481153
13 s24626.1 0 26530110
13 s63146.1 0 26547730
13 OAR13_26553208.1 0 26553208
13 s04615.1 0 26618246
13 OAR13_26635884.1 0 26635884
13 OAR13_26675629.1 0 26675629
13 OAR13_26732874.1 0 26732874
13 s12260.1 0 26872572
13 OAR13_26931706.1 0 26931706
13 s44927.1 0 26938599
13 OAR13_26994284.1 0 26994284
13 OAR13_27106583.1 0 27106583
13 OAR13_27170417.1 0 27170417
13 OAR13_27178884.1 0 27178884
13 OAR13_27274873.1 0 27274873
13 s73266.1 0 27348199
13 OAR13_27400002.1 0 27400002
13 s38416.1 0 27448878
13 s47406.1 0 27510061
13 OAR13_27572962.1 0 27572962
13 s30864.1 0 27614955
13 OAR13_27775019.1 0 27775019
13 OAR13_27814492.1 0 27814492
13 s30775.1 0 27938065
13 OAR13_27965407.1 0 27965407
13 OAR13_28016089.1 0 28016089
13 OAR13_28037391.1 0 28037391
13 OAR13_28052265.1 0 28052265
13 OAR13_28071799.1 0 28071799
13 OAR13_28124162_X.1 0 28124163
13 OAR13_28169143.1 0 28169143
13 s64825.1 0 28232700
13 OAR13_28313729.1 0 28313729
13 OAR13_28469615_X.1 0 28469616
13 s57151.1 0 28503812
13 s52035.1 0 28619704
13 OAR13_28634201.1 0 28634201
13 OAR13_28884642.1 0 28884642
13 OAR13_28921779.1 0 28921779
13 OAR13_28969948.1 0 28969948
13 OAR13_29001325.1 0 29001325
13 OAR13_29033933.1 0 29033933
13 OAR13_29150493.1 0 29150493
13 OAR13_29176068.1 0 29176068
13 s05740.1 0 29342982
13 OAR13_29397344.1 0 29397344
13 OAR13_29509175.1 0 29509175
13 OAR13_29533786.1 0 29533786
13 OAR13_29598131.1 0 29598131
13 OAR13_29628000.1 0 29628000
13 OAR13_29682429.1 0 29682429
13 OAR13_29745075.1 0 29745075
13 OAR13_29778302.1 0 29778302
13 OAR13_29815318.1 0 29815318
13 OAR13_29868000.1 0 29868000
13 OAR13_29946073.1 0 29946073
13 OAR13_29969625.1 0 29969625
13 s24197.1 0 30087039
13 OAR13_30121681.1 0 30121681
13 OAR13_30176103.1 0 30176103
13 OAR13_30239114.1 0 30239114
13 OAR13_30278401.1 0 30278401
13 s48212.1 0 30306447
13 OAR13_30435485.1 0 30435485
13 s37212.1 0 30493451
13 s06836.1 0 30529599
13 s17659.1 0 30590150
13 OAR13_30647625.1 0 30647625
13 s55001.1 0 30710419
13 OAR13_30729198.1 0 30729198
13 OAR13_30767910.1 0 30767910
13 OAR13_30800825.1 0 30800825
13 OAR13_30813227.1 0 30813227
13 OAR13_30843148.1 0 30843148
13 OAR13_30958509.1 0 30958509
13 OAR13_30972620.1 0 30972620
13 OAR13_31040004.1 0 31040004
13 OAR13_31100158.1 0 31100158
13 OAR13_31136600.1 0 31136600
13 s08507.1 0 31198645
13 s24404.1 0 31289320
13 OAR13_31312565.1 0 31312565
13 OAR13_31373193.1 0 31373193
13 s45250.1 0 31456764
13 OAR13_31489025.1 0 31489025
13 OAR13_31557833.1 0 31557833
13 OAR13_31618924.1 0 31618924
13 OAR13_31834976.1 0 31834976
13 OAR13_31877042.1 0 31877042
13 OAR13_31918462.1 0 31918462
13 OAR13_31942897.1 0 31942897
13 OAR13_32017773.1 0 32017773
13 OAR13_32059746.1 0 32059746
13 s60562.1 0 32121819
13 s53139.1 0 32167733
13 s57045.1 0 32176606
13 OAR13_32228562.1 0 32228562
13 OAR13_32248386.1 0 32248386
13 s24039.1 0 32299173
13 s72581.1 0 32339849
13 OAR13_32380524.1 0 32380524
13 OAR13_32422061.1 0 32422061
13 s59822.1 0 32449205
13 OAR13_32542845.1 0 32542845
13 OAR13_32642769.1 0 32642769
13 OAR13_32816682.1 0 32816682
13 OAR13_32909119.1 0 32909119
13 OAR13_33035124.1 0 33035124
13 OAR13_33145756_X.1 0 33145757
13 s22098.1 0 33194983
13 DU435573_466.1 0 33225612
13 OAR13_33284483.1 0 33284483
13 s73952.1 0 33325233
13 OAR13_33390071.1 0 33390071
13 OAR13_33422078.1 0 33422078
13 OAR13_33451199.1 0 33451199
13 OAR13_33488120.1 0 33488120
13 OAR13_33497550.1 0 33497550
13 OAR13_33550073.1 0 33550073
13 OAR13_33557008.1 0 33557008
13 OAR13_33621493.1 0 33621493
13 OAR13_33660454.1 0 33660454
13 s10708.1 0 33691294
13 s16964.1 0 33824501
13 OAR13_33896421.1 0 33896421
13 OAR13_33983722.1 0 33983722
13 OAR13_34032007.1 0 34032007
13 OAR13_34056956.1 0 34056956
13 OAR13_34123985.1 0 34123985
13 OAR13_34176651.1 0 34176651
13 OAR13_34211514.1 0 34211514
13 OAR13_34291764.1 0 34291764
13 OAR13_34463468.1 0 34463468
13 OAR13_34567232.1 0 34567232
13 OAR13_34580622.1 0 34580622
13 OAR13_34597728.1 0 34597728
13 s30505.1 0 34662700
13 s20855.1 0 34715667
13 OAR13_34744390.1 0 34744390
13 OAR13_34785098.1 0 34785098
13 OAR13_35098031.1 0 35098031
13 OAR13_35137871.1 0 35137871
13 OAR13_35198687.1 0 35198687
13 OAR13_35293807.1 0 35293807
13 OAR13_35382769.1 0 35382769
13 OAR13_35413855.1 0 35413855
13 OAR13_35436626.1 0 35436626
13 OAR13_35499997.1 0 35499997
13 OAR13_35648372.1 0 35648372
13 OAR13_35686621.1 0 35686621
13 OAR13_35759190.1 0 35759190
13 s71902.1 0 35823892
13 s32260.1 0 35840287
13 OAR13_35887863.1 0 35887863
13 s14792.1 0 35944596
13 OAR13_35982442.1 0 35982442
13 s32846.1 0 36047075
13 s54366.1 0 36076965
13 OAR13_36122835.1 0 36122835
13 s23376.1 0 36149672
13 s63142.1 0 36222642
13 OAR13_36256194.1 0 36256194
13 OAR13_36331465.1 0 36331465
13 s03078.1 0 36419179
13 OAR13_36430806.1 0 36430806
13 OAR13_36472387.1 0 36472387
13 OAR13_36512288.1 0 36512288
13 DU508191_248.1 0 36577848
13 s20629.1 0 36611718
13 OAR13_36630925.1 0 36630925
13 OAR13_36654968.1 0 36654968
13 OAR13_36785331.1 0 36785331
13 s00053.1 0 36881747
13 s71737.1 0 36952451
13 s04667.1 0 36993678
13 OAR13_37048579.1 0 37048579
13 s53836.1 0 37088800
13 OAR13_37117079.1 0 37117079
13 s01474.1 0 37238145
13 OAR13_37295869.1 0 37295869
13 s42237.1 0 37303602
13 OAR13_37334124.1 0 37334124
13 OAR13_37359961.1 0 37359961
13 s47924.1 0 37411092
13 s56749.1 0 37426384
13 OAR13_37625153_X.1 0 37625154
13 OAR13_37636124.1 0 37636124
13 OAR13_37697946.1 0 37697946
13 s33802.1 0 37758128
13 OAR13_37876562.1 0 37876562
13 s36152.1 0 37904815
13 OAR13_37920695.1 0 37920695
13 OAR13_37977425.1 0 37977425
13 s45399.1 0 38007433
13 OAR13_38060342.1 0 38060342
13 OAR13_38093748.1 0 38093748
13 OAR13_38119417.1 0 38119417
13 OAR13_38202612_X.1 0 38202613
13 OAR13_38238485.1 0 38238485
13 OAR13_38280614.1 0 38280614
13 s16261.1 0 38333759
13 s75440.1 0 38396670
13 s53040.1 0 38403029
13 OAR13_38550737.1 0 38550737
13 OAR13_38561999.1 0 38561999
13 s18674.1 0 38644589
13 OAR13_38680856.1 0 38680856
13 OAR13_38704338.1 0 38704338
13 OAR13_38765302.1 0 38765302
13 s71801.1 0 38821102
13 OAR13_38886449.1 0 38886449
13 OAR13_38906100.1 0 38906100
13 OAR13_39005670.1 0 39005670
13 OAR13_39061775.1 0 39061775
13 OAR13_39069824.1 0 39069824
13 OAR13_39189091.1 0 39189091
13 OAR13_39220071.1 0 39220071
13 OAR13_39232826.1 0 39232826
13 s67894.1 0 39325511
13 s23706.1 0 39362563
13 s31825.1 0 39378371
13 OAR13_39447377.1 0 39447377
13 OAR13_39511945.1 0 39511945
13 s38485.1 0 39534649
13 s22837.1 0 39628144
13 OAR13_39733056.1 0 39733056
13 s57992.1 0 39864100
13 OAR13_39905590.1 0 39905590
13 s67974.1 0 39956166
13 s28319.1 0 39981828
13 OAR13_40004088.1 0 40004088
13 s47036.1 0 40120844
13 s55497.1 0 40166649
13 s29419.1 0 40220610
13 s01980.1 0 40278079
13 s00066.1 0 40397421
13 s09523.1 0 40494289
13 s04875.1 0 40523181
13 s31697.1 0 40678782
13 OAR13_40723732.1 0 40723732
13 s27429.1 0 40763957
13 s38762.1 0 40879736
13 s68783.1 0 40917319
13 s72876.1 0 41074080
13 s53148.1 0 41134729
13 s22144.1 0 41144290
13 s74098.1 0 41204326
13 OAR13_41309700.1 0 41309700
13 s02244.1 0 41371171
13 s55600.1 0 41431733
13 OAR13_41484865.1 0 41484865
13 s58872.1 0 41559144
13 s32471.1 0 41623612
13 OAR13_41662134.1 0 41662134
13 s62251.1 0 41718208
13 s42260.1 0 41763165
13 s37104.1 0 41897419
13 s09060.1 0 41934673
13 OAR13_41982854.1 0 41982854
13 OAR13_42032697.1 0 42032697
13 OAR13_42050796.1 0 42050796
13 s34224.1 0 42104411
13 OAR13_42191241.1 0 42191241
13 OAR13_42237080.1 0 42237080
13 s47368.1 0 42321905
13 OAR13_42332039.1 0 42332039
13 OAR13_42450681.1 0 42450681
13 OAR13_42475974.1 0 42475974
13 OAR13_42488417.1 0 42488417
13 OAR13_42662667.1 0 42662667
13 OAR13_42717526.1 0 42717526
13 s04849.1 0 42742515
13 OAR13_42770287.1 0 42770287
13 s14997.1 0 42820115
13 s50154.1 0 42848120
13 OAR13_42988000.1 0 42988000
13 s44851.1 0 43051112
13 s66709.1 0 43151311
13 s75246.1 0 43310573
13 OAR13_43334843.1 0 43334843
13 OAR13_43362100.1 0 43362100
13 OAR13_43403298.1 0 43403298
13 OAR13_43465637.1 0 43465637
13 OAR13_43623577.1 0 43623577
13 s07261.1 0 43668567
13 s08503.1 0 43706237
13 s53030.1 0 43829782
13 OAR13_43855513.1 0 43855513
13 s70306.1 0 43907899
13 s49557.1 0 43938225
13 s59979.1 0 43999190
13 s31612.1 0 44012818
13 OAR13_44131159.1 0 44131159
13 s52419.1 0 44179045
13 OAR13_44207143.1 0 44207143
13 OAR13_44376437.1 0 44376437
13 s58364.1 0 44440714
13 s45317.1 0 44447456
13 OAR13_44465597.1 0 44465597
13 s28459.1 0 44514409
13 OAR13_44521365.1 0 44521365
13 s27782.1 0 44589704
13 OAR13_44631782.1 0 44631782
13 OAR13_44694056.1 0 44694056
13 s13878.1 0 44729767
13 s15302.1 0 44783629
13 s07225.1 0 44836507
13 OAR13_44858092.1 0 44858092
13 OAR13_44983655.1 0 44983655
13 s19453.1 0 45125149
13 s13760.1 0 45184479
13 s53991.1 0 45264515
13 OAR13_45289951.1 0 45289951
13 OAR13_45336854.1 0 45336854
13 DU411403_398.1 0 45370187
13 s08412.1 0 45424353
13 OAR13_45484042.1 0 45484042
13 OAR13_45492904.1 0 45492904
13 s04443.1 0 45635376
13 s36063.1 0 45676799
13 s43103.1 0 45701129
13 OAR13_46106784.1 0 46106784
13 OAR13_46154111.1 0 46154111
13 OAR13_46223246.1 0 46223246
13 15k_OAR13_46225599 0 46225599
13 15k_OAR13_46225819 0 46225819
13 OAR13_46297367.1 0 46297367
13 s61211.1 0 46544665
13 OAR13_46575198.1 0 46575198
13 OAR13_46620758.1 0 46620758
13 s70846.1 0 46672964
13 s05134.1 0 46717430
13 OAR13_46753793.1 0 46753793
13 OAR13_46763803.1 0 46763803
13 OAR13_46884762.1 0 46884762
13 s75738.1 0 46902819
13 s39429.1 0 46964917
13 s50315.1 0 46984381
13 OAR13_47012666.1 0 47012666
13 s38018.1 0 47164400
13 OAR13_47184663.1 0 47184663
13 OAR13_47303362.1 0 47303362
13 s12611.1 0 47362489
13 s31120.1 0 47394458
13 s61846.1 0 47424885
13 s42220.1 0 47501117
13 OAR13_47556307.1 0 47556307
13 OAR13_47597742.1 0 47597742
13 OAR13_47633030.1 0 47633030
13 OAR13_47720904.1 0 47720904
13 OAR13_47815459.1 0 47815459
13 s62501.1 0 47852580
13 OAR13_47885320.1 0 47885320
13 s06576.1 0 47940316
13 OAR13_47968250.1 0 47968250
13 s01759.1 0 48059736
13 OAR13_48129284.1 0 48129284
13 OAR13_48144556.1 0 48144556
13 s26287.1 0 48236576
13 OAR13_48266694.1 0 48266694
13 OAR13_48319852_X.1 0 48319853
13 OAR13_48358810.1 0 48358810
13 OAR13_48400103.1 0 48400103
13 s72736.1 0 48442668
13 s68872.1 0 48492351
13 s72065.1 0 48542753
13 s36887.1 0 48579993
13 s62471.1 0 48640188
13 s23800.1 0 48669871
13 s67798.1 0 48695151
13 s71468.1 0 48753037
13 s33685.1 0 48771114
13 s34557.1 0 48793642
13 s57668.1 0 48848788
13 OAR13_48889355.1 0 48889355
13 s45714.1 0 48984167
13 OAR13_49000963.1 0 49000963
13 OAR13_49150643.1 0 49150643
13 OAR13_49200259.1 0 49200259
13 s26966.1 0 49226941
13 OAR13_49237181.1 0 49237181
13 s11802.1 0 49306055
13 OAR13_49326686.1 0 49326686
13 s69808.1 0 49655136
13 s18127.1 0 49670212
13 OAR13_49677184.1 0 49677184
13 OAR13_49787499.1 0 49787499
13 OAR13_49876546.1 0 49876546
13 OAR13_49902903.1 0 49902903
13 OAR13_49943020.1 0 49943020
13 OAR13_49971490.1 0 49971490
13 OAR13_49987952.1 0 49987952
13 s38541.1 0 50040785
13 OAR13_50088739.1 0 50088739
13 OAR13_50291669.1 0 50291669
13 OAR13_50385075.1 0 50385075
13 OAR13_50429398.1 0 50429398
13 s12030.1 0 50469617
13 s60776.1 0 50537510
13 OAR13_50593584.1 0 50593584
13 OAR13_50641702.1 0 50641702
13 OAR13_50669189.1 0 50669189
13 OAR13_50695759.1 0 50695759
13 OAR13_50706017.1 0 50706017
13 OAR13_50758390.1 0 50758390
13 s66897.1 0 50818588
13 OAR13_50870216.1 0 50870216
13 OAR13_50962795.1 0 50962795
13 OAR13_51039735.1 0 51039735
13 OAR13_51134025_X.1 0 51134026
13 OAR13_51167861.1 0 51167861
13 OAR13_51251510.1 0 51251510
13 OAR13_51311649.1 0 51311649
13 OAR13_51387503.1 0 51387503
13 OAR13_51451506.1 0 51451506
13 OAR13_51492534.1 0 51492534
13 s14009.1 0 51576061
13 s49429.1 0 51603249
13 OAR13_51637537.1 0 51637537
13 OAR13_51727898.1 0 51727898
13 s40901.1 0 51782907
13 OAR13_51817610.1 0 51817610
13 OAR13_51886803.1 0 51886803
13 OAR13_52092653.1 0 52092653
13 OAR13_52180002.1 0 52180002
13 OAR13_52594105.1 0 52594105
13 OAR13_52630089.1 0 52630089
13 OAR13_52640992.1 0 52640992
13 OAR13_52712404_X.1 0 52712405
13 OAR13_52723941.1 0 52723941
13 OAR13_52740696.1 0 52740696
13 OAR13_52895998.1 0 52895998
13 OAR13_52975823.1 0 52975823
13 OAR13_53186320.1 0 53186320
13 OAR13_53505503.1 0 53505503
13 OAR13_53533080.1 0 53533080
13 OAR13_53688954.1 0 53688954
13 s01628.1 0 53788719
13 OAR13_54016379.1 0 54016379
13 s17955.1 0 54121064
13 OAR13_54244783.1 0 54244783
13 s66316.1 0 54330253
13 s08874.1 0 54366328
13 s50682.1 0 54424261
13 OAR13_54554388.1 0 54554388
13 OAR13_54598063.1 0 54598063
13 OAR13_54658849.1 0 54658849
13 s00382.1 0 54709077
13 s60281.1 0 54766009
13 OAR13_54801290.1 0 54801290
13 OAR13_54850095.1 0 54850095
13 OAR13_54859395.1 0 54859395
13 s46093.1 0 55138737
13 OAR13_55353842_X.1 0 55353843
13 OAR13_55394006.1 0 55394006
13 OAR13_55448085.1 0 55448085
13 OAR13_55578882.1 0 55578882
13 OAR13_55596698.1 0 55596698
13 s34526.1 0 55648269
13 s40254.1 0 55664646
13 OAR13_55680168.1 0 55680168
13 OAR13_55791702.1 0 55791702
13 OAR13_55835685.1 0 55835685
13 s36531.1 0 55864953
13 OAR13_55954856.1 0 55954856
13 OAR13_55986200.1 0 55986200
13 s29530.1 0 56200058
13 s31619.1 0 56309786
13 s63375.1 0 56435785
13 OAR13_56464283.1 0 56464283
13 s70418.1 0 56512839
13 s43489.1 0 56530506
13 OAR13_56551494.1 0 56551494
13 OAR13_56607666.1 0 56607666
13 s54559.1 0 56668982
13 DU452456_526.1 0 56679937
13 OAR13_56739869.1 0 56739869
13 OAR13_56779516.1 0 56779516
13 OAR13_56828696.1 0 56828696
13 s30922.1 0 56880786
13 s44418.1 0 56898432
13 OAR13_56952123.1 0 56952123
13 OAR13_57204797.1 0 57204797
13 s67173.1 0 57339085
13 OAR13_57402806.1 0 57402806
13 OAR13_57416384.1 0 57416384
13 OAR13_57428940.1 0 57428940
13 s50185.1 0 57531854
13 OAR13_57596022.1 0 57596022
13 s60097.1 0 57614589
13 OAR13_57705920.1 0 57705920
13 s46007.1 0 57771173
13 s46371.1 0 57805293
13 s66957.1 0 57868286
13 OAR13_57903738.1 0 57903738
13 s05097.1 0 57946802
13 s53354.1 0 57961480
13 OAR13_57973747_X.1 0 57973748
13 s38195.1 0 58103041
13 s61722.1 0 58167952
13 s75175.1 0 58179659
13 s50148.1 0 58232687
13 s11359.1 0 58251812
13 s07247.1 0 58299438
13 OAR13_58349162.1 0 58349162
13 s33086.1 0 58406417
13 s74462.1 0 58444904
13 OAR13_58685132.1 0 58685132
13 s55468.1 0 58741807
13 s03418.1 0 58792531
13 s24653.1 0 58836661
13 s38895.1 0 58860807
13 s01404.1 0 58909211
13 OAR13_58925553.1 0 58925553
13 OAR13_58977999.1 0 58977999
13 s76000.1 0 59019503
13 s19194.1 0 59068590
13 s24017.1 0 59126959
13 s16241.1 0 59138673
13 s22047.1 0 59161498
13 OAR13_59191822.1 0 59191822
13 s05103.1 0 59296500
13 OAR13_59354055_X.1 0 59354056
13 s53227.1 0 59444784
13 s50410.1 0 59548302
13 s46535.1 0 59583167
13 s42240.1 0 59637066
13 s42557.1 0 59750274
13 s11968.1 0 59812661
13 s64847.1 0 59831299
13 OAR13_59863626.1 0 59863626
13 s32476.1 0 59926032
13 s28453.1 0 59979216
13 s73781.1 0 59985219
13 s09856.1 0 60062166
13 s08325.1 0 60182366
13 s16541.1 0 60235550
13 s71943.1 0 60272584
13 OAR13_60312035.1 0 60312035
13 s44347.1 0 60361527
13 s47327.1 0 60377934
13 OAR13_60486404.1 0 60486404
13 OAR13_60542240.1 0 60542240
13 OAR13_60550782.1 0 60550782
13 s31199.1 0 60642873
13 s46412.1 0 60706150
13 OAR13_60759835.1 0 60759835
13 s47781.1 0 60803106
13 OAR13_60821868.1 0 60821868
13 OAR13_60855392.1 0 60855392
13 OAR13_60893851.1 0 60893851
13 s33074.1 0 60939690
13 s55896.1 0 60992331
13 s70884.1 0 61009894
13 OAR13_61035206.1 0 61035206
13 s68123.1 0 61093344
13 s31558.1 0 61100485
13 s31201.1 0 61158663
13 OAR13_61232811.1 0 61232811
13 s13640.1 0 61276985
13 s14721.1 0 61384050
13 OAR13_61475864.1 0 61475864
13 OAR13_61547978.1 0 61547978
13 s66231.1 0 61573658
13 OAR13_61620127.1 0 61620127
13 s08897.1 0 61704868
13 s00768.1 0 61729917
13 s68335.1 0 61860028
13 s55789.1 0 61917106
13 OAR13_61989059.1 0 61989059
13 s45227.1 0 62157828
13 OAR13_62248907.1 0 62248907
13 OAR13_62288821.1 0 62288821
13 OAR13_62439613_X.1 0 62439614
13 OAR13_62456006.1 0 62456006
13 s35407.1 0 62515165
13 s18305.1 0 62544903
13 OAR13_62551597.1 0 62551597
13 s20232.1 0 62619286
13 OAR13_62673177.1 0 62673177
13 OAR13_62738272.1 0 62738272
13 s32799.1 0 62799280
13 s24972.1 0 62847933
13 s23859.1 0 62894028
13 OAR13_62949442.1 0 62949442
13 s33377.1 0 63026199
13 OAR13_63071015.1 0 63071015
13 OAR13_63099064_X.1 0 63099065
13 OAR13_63161846.1 0 63161846
13 s56823.1 0 63273663
13 s02209.1 0 63380504
13 s26704.1 0 63454061
13 OAR13_63513054.1 0 63513054
13 s33005.1 0 63686659
13 OAR13_63705088.1 0 63705088
13 s37943.1 0 63897277
13 s41621.1 0 63948704
13 OAR13_64015740.1 0 64015740
13 OAR13_64118258.1 0 64118258
13 s00952.1 0 64241986
13 s70439.1 0 64311987
13 OAR13_64325996.1 0 64325996
13 OAR13_64379923.1 0 64379923
13 OAR13_64415651.1 0 64415651
13 s65913.1 0 64465594
13 OAR13_64562058.1 0 64562058
13 OAR13_64575758.1 0 64575758
13 OAR13_64594256.1 0 64594256
13 s23158.1 0 64708158
13 s46403.1 0 64733470
13 s43392.1 0 64796296
13 s47426.1 0 64882378
13 s64194.1 0 64965553
13 s68700.1 0 64997000
13 OAR13_65029697.1 0 65029697
13 OAR13_65168069.1 0 65168069
13 OAR13_65231578.1 0 65231578
13 s34923.1 0 65271147
13 OAR13_65432300.1 0 65432300
13 OAR13_65478113.1 0 65478113
13 OAR13_65541046.1 0 65541046
13 s56953.1 0 65600893
13 s18873.1 0 65614541
13 s70152.1 0 65679469
13 s48214.1 0 65729746
13 s16579.1 0 65821301
13 OAR13_65858135.1 0 65858135
13 s26989.1 0 65904903
13 s34543.1 0 65923879
13 OAR13_65962773.1 0 65962773
13 s31539.1 0 66067658
13 s52132.1 0 66110554
13 s23821.1 0 66147450
13 OAR13_66203470_X.1 0 66203471
13 s22254.1 0 66235217
13 s70810.1 0 66434278
13 s28942.1 0 66523604
13 s29398.1 0 66544810
13 s73093.1 0 66766312
13 OAR13_66795163.1 0 66795163
13 s11373.1 0 66833482
13 s36305.1 0 66866360
13 s35254.1 0 66907757
13 s02039.1 0 66914604
13 OAR13_67008189.1 0 67008189
13 s24502.1 0 67046749
13 OAR13_67067820.1 0 67067820
13 OAR13_67246527.1 0 67246527
13 s19346.1 0 67266325
13 s22946.1 0 67371205
13 OAR13_67400889.1 0 67400889
13 s28243.1 0 67466397
13 s31905.1 0 67503648
13 s27858.1 0 67677851
13 OAR13_67687804.1 0 67687804
13 OAR13_67857725.1 0 67857725
13 s51670.1 0 67900809
13 s66432.1 0 67952785
13 s12884.1 0 67997490
13 OAR13_68528151.1 0 68528151
13 OAR13_68535533.1 0 68535533
13 OAR13_68599070.1 0 68599070
13 s13874.1 0 68624708
13 s73155.1 0 68755016
13 s74265.1 0 68814293
13 s52003.1 0 68913658
13 s21696.1 0 68949886
13 OAR13_68959441.1 0 68959441
13 OAR13_69076533.1 0 69076533
13 s63708.1 0 69088841
13 s62147.1 0 69142454
13 s49551.1 0 69192675
13 OAR13_69221369_X.1 0 69221370
13 s07479.1 0 69399829
13 s62669.1 0 69425788
13 s01180.1 0 69471771
13 OAR13_69559303_X.1 0 69559304
13 OAR13_69620023.1 0 69620023
13 OAR13_69654801.1 0 69654801
13 s40976.1 0 69708409
13 s13366.1 0 69728854
13 s44056.1 0 69787360
13 s10463.1 0 69891599
13 OAR13_69940615.1 0 69940615
13 s66323.1 0 70040321
13 s19762.1 0 70123260
13 s47773.1 0 70237405
13 s02463.1 0 70245012
13 s19965.1 0 70252119
13 s64709.1 0 70264158
13 OAR13_70277908.1 0 70277908
13 s63108.1 0 70332680
13 s49832.1 0 70381696
13 OAR13_70413454.1 0 70413454
13 s18634.1 0 70478315
13 s05264.1 0 70498820
13 s02671.1 0 70540098
13 s12526.1 0 70561845
13 s40639.1 0 70586254
13 s74432.1 0 70639389
13 OAR13_70672871.1 0 70672871
13 OAR13_70737254.1 0 70737254
13 s18401.1 0 70746740
13 OAR13_70805821.1 0 70805821
13 OAR13_70823533.1 0 70823533
13 s10838.1 0 70935261
13 s73053.1 0 70989183
13 s17153.1 0 71049642
13 OAR13_71091738.1 0 71091738
13 s16333.1 0 71153618
13 s67702.1 0 71207369
13 OAR13_71248464.1 0 71248464
13 s69980.1 0 71300843
13 OAR13_71308100.1 0 71308100
13 s59134.1 0 71392796
13 s07410.1 0 71488900
13 s55051.1 0 71553502
13 s64465.1 0 71572858
13 s61915.1 0 71620601
13 s06454.1 0 71683612
13 s51113.1 0 71748175
13 OAR13_71802828.1 0 71802828
13 s20200.1 0 71903296
13 s24611.1 0 71917456
13 OAR13_72059389.1 0 72059389
13 s53663.1 0 72119531
13 OAR13_72245334.1 0 72245334
13 s33243.1 0 72351996
13 OAR13_72369142.1 0 72369142
13 s31687.1 0 72433327
13 s02520.1 0 72494222
13 OAR13_72502744.1 0 72502744
13 OAR13_72561421.1 0 72561421
13 s13374.1 0 72605604
13 s67695.1 0 72672621
13 s14136.1 0 72690661
13 s13888.1 0 72787937
13 OAR13_72795959.1 0 72795959
13 s72025.1 0 72890794
13 OAR13_72941741.1 0 72941741
13 OAR13_73006909.1 0 73006909
13 OAR13_73111137.1 0 73111137
13 OAR13_73158775.1 0 73158775
13 OAR13_73189753.1 0 73189753
13 OAR13_73231241.1 0 73231241
13 OAR13_73269097.1 0 73269097
13 s67504.1 0 73324163
13 OAR13_73412719.1 0 73412719
13 OAR13_73486401.1 0 73486401
13 OAR13_73527165.1 0 73527165
13 s46527.1 0 73591257
13 OAR13_73647148.1 0 73647148
13 OAR13_73673031.1 0 73673031
13 s42491.1 0 73725844
13 s50394.1 0 73770912
13 OAR13_73792651.1 0 73792651
13 OAR13_73857254.1 0 73857254
13 s10816.1 0 73929007
13 OAR13_73958074.1 0 73958074
13 OAR13_74074760.1 0 74074760
13 s54263.1 0 74121874
13 s47575.1 0 74144284
13 s61704.1 0 74207809
13 s13282.1 0 74251714
13 OAR13_74299468.1 0 74299468
13 OAR13_74362746.1 0 74362746
13 s54595.1 0 74407997
13 OAR13_74437559.1 0 74437559
13 OAR13_74559954.1 0 74559954
13 s53072.1 0 74657562
13 s28621.1 0 74742780
13 OAR13_74841305.1 0 74841305
13 s35596.1 0 74904162
13 OAR13_74948343.1 0 74948343
13 s11988.1 0 74974722
13 OAR13_75018441.1 0 75018441
13 OAR13_75065176.1 0 75065176
13 s60369.1 0 75121952
13 s65006.1 0 75156762
13 s31360.1 0 75239021
13 OAR13_75298995.1 0 75298995
13 s72317.1 0 75366937
13 s19419.1 0 75429293
13 OAR13_75470724.1 0 75470724
13 s11171.1 0 75508012
13 s44702.1 0 75585827
13 s05259.1 0 75745880
13 OAR13_75997454.1 0 75997454
13 OAR13_76037044.1 0 76037044
13 s07732.1 0 76087860
13 s03976.1 0 76132005
13 s64479.1 0 76179744
13 s34281.1 0 76226149
13 s18276.1 0 76308841
13 s23278.1 0 76372299
13 s17021.1 0 76401363
13 s43071.1 0 76459019
13 s09612.1 0 76546482
13 s48404.1 0 76557950
13 OAR13_76604248.1 0 76604248
13 OAR13_76655560.1 0 76655560
13 OAR13_76661899.1 0 76661899
13 OAR13_76746705.1 0 76746705
13 OAR13_76794899.1 0 76794899
13 s40437.1 0 76858514
13 s11819.1 0 76901352
13 OAR13_76998194.1 0 76998194
13 OAR13_77070102.1 0 77070102
13 s19211.1 0 77158825
13 s67051.1 0 77199210
13 s64654.1 0 77242952
13 DU360920_246.1 0 77336448
13 s50652.1 0 77352405
13 s35292.1 0 77461435
13 s28438.1 0 77506230
13 s05603.1 0 77582092
13 s68656.1 0 77612657
13 OAR13_77841865.1 0 77841865
13 s00660.1 0 77887467
13 OAR13_77934183.1 0 77934183
13 s12832.1 0 77998754
13 s09683.1 0 78046662
13 OAR13_78093370.1 0 78093370
13 s51151.1 0 78161323
13 s43133.1 0 78209615
13 s47409.1 0 78262615
13 s69997.1 0 78364467
13 OAR13_78419787.1 0 78419787
13 OAR13_78531185.1 0 78531185
13 OAR13_78569631.1 0 78569631
13 s17394.1 0 78604326
13 OAR13_78636028.1 0 78636028
13 OAR13_78730272.1 0 78730272
13 OAR13_78762772.1 0 78762772
13 s66306.1 0 78796679
13 OAR13_79050263_X.1 0 79050264
13 OAR13_79097783.1 0 79097783
13 s28658.1 0 79352152
13 OAR13_79438401.1 0 79438401
13 s50920.1 0 79606530
13 OAR13_79655338.1 0 79655338
13 OAR13_79775011.1 0 79775011
13 s69931.1 0 79786104
13 OAR13_79821551.1 0 79821551
13 s38696.1 0 80047544
13 OAR13_80086479.1 0 80086479
13 s48779.1 0 80132620
13 s06902.1 0 80173107
13 s28292.1 0 80246090
13 s65442.1 0 80280725
13 s46848.1 0 80348141
13 s59759.1 0 80369281
13 OAR13_80474846.1 0 80474846
13 s50954.1 0 80506830
13 s04113.1 0 80523860
13 OAR13_80560030.1 0 80560030
13 OAR13_80614774_X.1 0 80614775
13 s56755.1 0 80679292
13 OAR13_80723652.1 0 80723652
13 OAR13_80729511.1 0 80729511
13 OAR13_80794248.1 0 80794248
13 s69199.1 0 80833370
13 OAR13_80941028.1 0 80941028
13 OAR13_80956903.1 0 80956903
13 s19536.1 0 81039343
13 s45840.1 0 81074894
13 s65616.1 0 81129653
13 s24777.1 0 81193203
13 s74018.1 0 81211841
13 OAR13_81237820.1 0 81237820
13 OAR13_81329564.1 0 81329564
13 OAR13_81364186.1 0 81364186
13 OAR13_81410207.1 0 81410207
13 DU462820_330.1 0 81451897
13 OAR13_81471049.1 0 81471049
13 OAR13_81527927.1 0 81527927
13 s34360.1 0 81588101
13 s73848.1 0 81637304
13 s08015.1 0 81652966
13 s60723.1 0 81663625
13 OAR13_81680798.1 0 81680798
13 s25040.1 0 81736690
13 s29580.1 0 81764112
13 OAR13_81821012.1 0 81821012
13 s27889.1 0 81835797
13 OAR13_81850424.1 0 81850424
13 OAR13_81897604.1 0 81897604
13 OAR13_81911884.1 0 81911884
13 OAR13_81921734_X.1 0 81921735
13 OAR13_82126873.1 0 82126873
13 OAR13_82168411.1 0 82168411
13 OAR13_82214333.1 0 82214333
13 s21993.1 0 82280064
13 s29513.1 0 82336121
13 s58131.1 0 82413895
13 s40860.1 0 82460771
13 OAR13_82500579.1 0 82500579
13 s64909.1 0 82550360
13 OAR13_82585959.1 0 82585959
13 OAR13_82596775_X.1 0 82596776
13 OAR13_82659110.1 0 82659110
13 s03284.1 0 82739118
13 OAR13_82804654.1 0 82804654
13 OAR13_82845711.1 0 82845711
13 OAR13_82895452.1 0 82895452
13 s25975.1 0 82942440
13 OAR13_83044557.1 0 83044557
13 s63760.1 0 83070971
13 s03928.1 0 83122259
13 s44928.1 0 83134216
13 OAR13_83223559.1 0 83223559
13 s18055.1 0 83268623
13 OAR13_83333383.1 0 83333383
13 OAR13_83426811.1 0 83426811
13 s29547.1 0 83447725
13 s25122.1 0 83547604
13 s59697.1 0 83660257
13 s40691.1 0 83713271
13 OAR13_83900000.1 0 83900000
13 s75919.1 0 84019420
13 s14286.1 0 84059506
13 OAR13_84086448.1 0 84086448
13 s45445.1 0 84173555
13 s31649.1 0 84208796
13 s16239.1 0 84274027
13 s20282.1 0 84313148
13 s66925.1 0 84364477
13 s23482.1 0 84401055
13 s46185.1 0 84459368
13 s65669.1 0 84587467
13 s25295.1 0 84636957
13 s68847.1 0 84671597
13 s21935.1 0 84686586
13 s15229.1 0 84713807
13 s61694.1 0 84762743
13 s05093.1 0 84781292
13 s57248.1 0 84830330
13 s51096.1 0 84896656
13 s57908.1 0 85133165
13 OAR13_85176472.1 0 85176472
13 s37902.1 0 85225066
13 s34899.1 0 85357005
13 s75129.1 0 85409728
13 s39368.1 0 85470430
13 s41606.1 0 85507716
13 s23532.1 0 85545875
13 OAR13_85656254.1 0 85656254
13 s29077.1 0 85702745
13 OAR13_85809151.1 0 85809151
13 s42937.1 0 85905528
13 s66542.1 0 85949107
13 OAR13_86014180_X.1 0 86014181
13 s35426.1 0 86107142
13 s23565.1 0 86246424
13 s25380.1 0 86322089
13 s53696.1 0 86393979
13 s41317.1 0 86427112
13 OAR13_86438217.1 0 86438217
13 s14898.1 0 86501912
13 s42064.1 0 86552285
13 s42931.1 0 86589479
13 s61419.1 0 86638853
13 s24202.1 0 86689825
13 OAR13_86724136.1 0 86724136
13 OAR13_86757926.1 0 86757926
13 OAR13_86825729.1 0 86825729
13 s26784.1 0 86894491
13 s50330.1 0 86953665
13 s41451.1 0 87044962
13 s42629.1 0 87108981
13 s16659.1 0 87166357
13 s25926.1 0 87310060
13 OAR13_87321960.1 0 87321960
13 s02926.1 0 87390696
13 OAR13_87444196.1 0 87444196
13 OAR13_87564322.1 0 87564322
13 s42116.1 0 87597686
13 OAR13_87648967.1 0 87648967
13 s63373.1 0 87703255
13 OAR13_87834242.1 0 87834242
13 DU524706_235.1 0 87894843
13 OAR13_87920961.1 0 87920961
13 OAR13_87964841.1 0 87964841
13 s46431.1 0 88106160
13 OAR13_88133751.1 0 88133751
13 OAR13_88166227.1 0 88166227
13 OAR13_88228804.1 0 88228804
13 s14774.1 0 88403998
13 OAR13_88450452.1 0 88450452
13 s19316.1 0 88483097
13 s24692.1 0 88554442
13 s25911.1 0 88585718
13 s64215.1 0 88658581
13 s38438.1 0 88720556
13 OAR13_88824402.1 0 88824402
13 OAR13_88888854.1 0 88888854
13 OAR13_88900287.1 0 88900287
13 s24338.1 0 89046277
13 OAR13_89056619.1 0 89056619
14 OAR14_553647.1 0 553647
14 OAR14_614123.1 0 614123
14 s51753.1 0 653295
14 s11472.1 0 668805
14 s03003.1 0 719654
14 OAR14_761027.1 0 761027
14 s00420.1 0 785095
14 s34765.1 0 830349
14 OAR14_853458.1 0 853458
14 s15231.1 0 922569
14 s69860.1 0 960291
14 s67275.1 0 1108644
14 s13355.1 0 1147994
14 OAR14_1171507.1 0 1171507
14 OAR14_1230880.1 0 1230880
14 OAR14_1314896_X.1 0 1314897
14 OAR14_1357526.1 0 1357526
14 s12096.1 0 1514894
14 250506CS3900487100001_1521.1 0 1552575
14 s31805.1 0 1562949
14 OAR14_1596864.1 0 1596864
14 s45806.1 0 1649713
14 s24656.1 0 1655273
14 OAR14_1671498.1 0 1671498
14 OAR14_1720811.1 0 1720811
14 s25537.1 0 1781669
14 OAR14_1826131.1 0 1826131
14 OAR14_1852685.1 0 1852685
14 s11337.1 0 1911036
14 OAR14_1934876.1 0 1934876
14 s14757.1 0 2010204
14 OAR14_2036727.1 0 2036727
14 OAR14_2057176.1 0 2057176
14 OAR14_2104229.1 0 2104229
14 s36632.1 0 2135421
14 OAR14_2181948.1 0 2181948
14 OAR14_2287469.1 0 2287469
14 OAR14_2382477_X.1 0 2382478
14 s25205.1 0 2435344
14 s15674.1 0 2475033
14 OAR14_2501876.1 0 2501876
14 OAR14_2562166.1 0 2562166
14 OAR14_2622035.1 0 2622035
14 OAR14_2656228.1 0 2656228
14 s24630.1 0 2723426
14 OAR14_2924168.1 0 2924168
14 OAR14_2934499.1 0 2934499
14 OAR14_2963254.1 0 2963254
14 OAR14_3024932.1 0 3024932
14 OAR14_3089361.1 0 3089361
14 OAR14_3132632.1 0 3132632
14 CZ926300_211.1 0 3168785
14 OAR14_3204431.1 0 3204431
14 OAR14_3324996.1 0 3324996
14 OAR14_3349520.1 0 3349520
14 s10865.1 0 3672989
14 OAR14_3688132.1 0 3688132
14 s57571.1 0 3754550
14 s16448.1 0 3782064
14 OAR14_3806248.1 0 3806248
14 OAR14_3890953.1 0 3890953
14 s13907.1 0 3940418
14 s44471.1 0 3998120
14 OAR14_4021588.1 0 4021588
14 OAR14_4053146.1 0 4053146
14 OAR14_4087361.1 0 4087361
14 s27878.1 0 4140404
14 OAR14_4168859.1 0 4168859
14 OAR14_4223313.1 0 4223313
14 OAR14_4313360.1 0 4313360
14 s69299.1 0 4392828
14 OAR14_4424829.1 0 4424829
14 s27009.1 0 4464385
14 s03768.1 0 4525430
14 s30832.1 0 4570716
14 s22091.1 0 4635715
14 OAR14_4676596.1 0 4676596
14 s13965.1 0 4720150
14 s50606.1 0 4801110
14 s55124.1 0 4853242
14 s49555.1 0 4887051
14 OAR14_4913229.1 0 4913229
14 OAR14_4957608.1 0 4957608
14 s62089.1 0 4990168
14 s59715.1 0 5018579
14 s70110.1 0 5156039
14 s63742.1 0 5198288
14 s58035.1 0 5250081
14 OAR14_5263900.1 0 5263900
14 s52321.1 0 5456820
14 s58571.1 0 5500952
14 OAR14_5507900.1 0 5507900
14 OAR14_5627877.1 0 5627877
14 s48182.1 0 5675245
14 s44520.1 0 5804362
14 OAR14_5843058.1 0 5843058
14 s25688.1 0 5873864
14 s50694.1 0 5919566
14 OAR14_6005914.1 0 6005914
14 s63149.1 0 6054359
14 s24060.1 0 6108219
14 s64805.1 0 6204768
14 s23129.1 0 6259123
14 s32109.1 0 6277948
14 s51612.1 0 6481315
14 OAR14_6499076.1 0 6499076
14 s48366.1 0 6549939
14 s08440.1 0 6609354
14 OAR14_6653995.1 0 6653995
14 OAR14_6694037.1 0 6694037
14 s03035.1 0 6783455
14 OAR14_6832933.1 0 6832933
14 s63834.1 0 6974412
14 s49369.1 0 6997546
14 OAR14_7050257.1 0 7050257
14 OAR14_7108712.1 0 7108712
14 s32850.1 0 7122285
14 s55643.1 0 7163412
14 s07860.1 0 7195595
14 OAR14_7248749.1 0 7248749
14 OAR14_7280304_X.1 0 7280305
14 OAR14_7304785.1 0 7304785
14 OAR14_7364915.1 0 7364915
14 s40022.1 0 7484597
14 OAR14_7745200.1 0 7745200
14 OAR14_7754923.1 0 7754923
14 s03339.1 0 7903020
14 s06671.1 0 8007725
14 OAR14_8026941.1 0 8026941
14 OAR14_8081413.1 0 8081413
14 OAR14_8163801.1 0 8163801
14 OAR14_8169180.1 0 8169180
14 OAR14_8245904.1 0 8245904
14 OAR14_8419452.1 0 8419452
14 OAR14_8465545.1 0 8465545
14 OAR14_8682675.1 0 8682675
14 OAR14_8702241_X.1 0 8702242
14 OAR14_8748163.1 0 8748163
14 s26491.1 0 8873209
14 s53098.1 0 8909023
14 OAR14_8945560.1 0 8945560
14 s03755.1 0 8976506
14 s21570.1 0 9018525
14 s60001.1 0 9082878
14 s11567.1 0 9137865
14 OAR14_9227563.1 0 9227563
14 OAR14_9247318.1 0 9247318
14 OAR14_9294569.1 0 9294569
14 OAR14_9417383.1 0 9417383
14 OAR14_9425523.1 0 9425523
14 OAR14_9450681.1 0 9450681
14 OAR14_9498278.1 0 9498278
14 OAR14_9536042.1 0 9536042
14 s05244.1 0 9583789
14 OAR14_9597557.1 0 9597557
14 OAR14_9604741.1 0 9604741
14 OAR14_9644979.1 0 9644979
14 s66261.1 0 9732967
14 OAR14_9752149.1 0 9752149
14 OAR14_9811909.1 0 9811909
14 OAR14_9933996.1 0 9933996
14 s42231.1 0 10114751
14 s16439.1 0 10164865
14 s01831.1 0 10257113
14 s75886.1 0 10269878
14 s16380.1 0 10331609
14 OAR14_10395072.1 0 10395072
14 s46787.1 0 10432488
14 s61738.1 0 10475109
14 s21609.1 0 10537142
14 OAR14_10716695.1 0 10716695
14 s11936.1 0 10933032
14 s43948.1 0 11138701
14 s53513.1 0 11204435
14 s70548.1 0 11267159
14 s37966.1 0 11315477
14 s27261.1 0 11400186
14 s18723.1 0 11489030
14 s57041.1 0 11520511
14 s47573.1 0 11558626
14 OAR14_11647048.1 0 11647048
14 s47682.1 0 11817134
14 s55890.1 0 11835203
14 s73777.1 0 11962487
14 s56356.1 0 12018702
14 s26489.1 0 12034334
14 s37410.1 0 12074326
14 s12064.1 0 12135247
14 s37540.1 0 12157267
14 s00589.1 0 12172571
14 s72056.1 0 12234787
14 s03701.1 0 12280019
14 s29176.1 0 12303927
14 OAR14_12347123.1 0 12347123
14 OAR14_12406280.1 0 12406280
14 s29148.1 0 12525704
14 s54654.1 0 12599520
14 s56439.1 0 12660618
14 s69902.1 0 12698046
14 s41865.1 0 12796200
14 s19019.1 0 12850072
14 OAR14_12999694.1 0 12999694
14 s74347.1 0 13121070
14 s40559.1 0 13173040
14 s74130.1 0 13200113
14 s55065.1 0 13245262
14 s50332.1 0 13311886
14 s02309.1 0 13353880
14 s64255.1 0 13432047
14 s37451.1 0 13471281
14 s66781.1 0 13623169
14 s23677.1 0 13645898
14 s64696.1 0 13715221
14 s60777.1 0 13738405
14 s20732.1 0 13787468
14 s31035.1 0 13821805
14 s11062.1 0 13907097
14 s33154.1 0 14074758
14 s57545.1 0 14256369
14 OAR14_14351648.1 0 14351648
14 s26449.1 0 14396052
14 s46705.1 0 14471874
14 s08817.1 0 14511245
14 OAR14_14650208.1 0 14650208
14 OAR14_14862862.1 0 14862862
14 OAR14_14878767.1 0 14878767
14 OAR14_14894096.1 0 14894096
14 OAR14_15167099.1 0 15167099
14 OAR14_15200733.1 0 15200733
14 OAR14_15210238.1 0 15210238
14 OAR14_15268863.1 0 15268863
14 OAR14_15485140.1 0 15485140
14 OAR14_15813627.1 0 15813627
14 OAR14_15849677.1 0 15849677
14 s22820.1 0 15914556
14 OAR14_15931379.1 0 15931379
14 OAR14_15968361.1 0 15968361
14 OAR14_16056869.1 0 16056869
14 OAR14_16095274.1 0 16095274
14 s59164.1 0 16133656
14 OAR14_16205626.1 0 16205626
14 OAR14_16276596.1 0 16276596
14 OAR14_16510791.1 0 16510791
14 OAR14_16552111.1 0 16552111
14 s26681.1 0 16614110
14 s15503.1 0 16670296
14 OAR14_16713218.1 0 16713218
14 OAR14_16757677.1 0 16757677
14 OAR14_16764006.1 0 16764006
14 s71975.1 0 16842929
14 s28207.1 0 16972366
14 s58204.1 0 16982269
14 s02382.1 0 16993685
14 OAR14_17040209.1 0 17040209
14 OAR14_17166755.1 0 17166755
14 s46911.1 0 17219008
14 s27799.1 0 17261089
14 s57533.1 0 17308875
14 s49370.1 0 17388364
14 OAR14_17417998.1 0 17417998
14 OAR14_17457922.1 0 17457922
14 OAR14_17463287.1 0 17463287
14 OAR14_17682700.1 0 17682700
14 s42909.1 0 17787233
14 s34321.1 0 17830580
14 s33245.1 0 17879505
14 s22016.1 0 17901983
14 s31525.1 0 18020106
14 OAR14_18034899_X.1 0 18034900
14 OAR14_18074828.1 0 18074828
14 s66438.1 0 18131445
14 OAR14_18190640.1 0 18190640
14 OAR14_18224857.1 0 18224857
14 OAR14_18321369.1 0 18321369
14 OAR14_18353243.1 0 18353243
14 OAR14_18527787.1 0 18527787
14 OAR14_18652916.1 0 18652916
14 s21092.1 0 18714416
14 s64796.1 0 18752912
14 s37967.1 0 18872956
14 OAR14_18935490.1 0 18935490
14 OAR14_18969699.1 0 18969699
14 s55624.1 0 19073848
14 s13986.1 0 19224696
14 s32661.1 0 19287171
14 s62197.1 0 19361952
14 OAR14_19380727.1 0 19380727
14 OAR14_19442267.1 0 19442267
14 OAR14_19496148.1 0 19496148
14 OAR14_19525237.1 0 19525237
14 OAR14_19577331.1 0 19577331
14 s13305.1 0 19704216
14 OAR14_19733171.1 0 19733171
14 OAR14_19790368.1 0 19790368
14 OAR14_19829145.1 0 19829145
14 OAR14_19906014.1 0 19906014
14 OAR14_19942959.1 0 19942959
14 OAR14_19986506.1 0 19986506
14 s39735.1 0 20023627
14 OAR14_20057933.1 0 20057933
14 OAR14_20278533.1 0 20278533
14 OAR14_20395236.1 0 20395236
14 OAR14_20431068.1 0 20431068
14 s02394.1 0 20483132
14 OAR14_20528267.1 0 20528267
14 s30111.1 0 20608551
14 s75542.1 0 20638640
14 OAR14_20713025.1 0 20713025
14 OAR14_20746838.1 0 20746838
14 OAR14_20812277.1 0 20812277
14 OAR14_20852067.1 0 20852067
14 s39225.1 0 20916020
14 OAR14_20948919.1 0 20948919
14 s29915.1 0 20993499
14 OAR14_21029688.1 0 21029688
14 OAR14_21073946.1 0 21073946
14 OAR14_21197548.1 0 21197548
14 s73651.1 0 21256293
14 OAR14_21265683.1 0 21265683
14 OAR14_21279286.1 0 21279286
14 OAR14_21336208.1 0 21336208
14 OAR14_21364540.1 0 21364540
14 s71550.1 0 21433410
14 OAR14_21510686_X.1 0 21510687
14 OAR14_21540055.1 0 21540055
14 OAR14_21572610_X.1 0 21572611
14 OAR14_21585314.1 0 21585314
14 OAR14_21649691_X.1 0 21649692
14 OAR14_21661246.1 0 21661246
14 OAR14_21675134.1 0 21675134
14 OAR14_21748482.1 0 21748482
14 OAR14_21824579.1 0 21824579
14 s63952.1 0 21938473
14 s39808.1 0 21994281
14 OAR14_22075836.1 0 22075836
14 OAR14_22154152.1 0 22154152
14 OAR14_22212176.1 0 22212176
14 OAR14_22227113.1 0 22227113
14 s15415.1 0 22389966
14 OAR14_22416241.1 0 22416241
14 OAR14_22455537.1 0 22455537
14 s18753.1 0 22503036
14 OAR14_22551569.1 0 22551569
14 OAR14_22589630.1 0 22589630
14 s20788.1 0 22620802
14 s41960.1 0 22688291
14 s03382.1 0 22731539
14 OAR14_22829882.1 0 22829882
14 s48615.1 0 22891695
14 OAR14_22951681.1 0 22951681
14 s34309.1 0 23001523
14 s63086.1 0 23027411
14 OAR14_23080544.1 0 23080544
14 OAR14_23122491.1 0 23122491
14 OAR14_23163423.1 0 23163423
14 OAR14_23219857.1 0 23219857
14 OAR14_23262772.1 0 23262772
14 OAR14_23325311.1 0 23325311
14 s06417.1 0 23409494
14 s26394.1 0 23560416
14 OAR14_23587665.1 0 23587665
14 OAR14_23628696.1 0 23628696
14 OAR14_23697198.1 0 23697198
14 OAR14_23806637.1 0 23806637
14 s64524.1 0 23856689
14 s43914.1 0 23920321
14 s69625.1 0 23985849
14 OAR14_24020008.1 0 24020008
14 s68592.1 0 24074872
14 s22033.1 0 24183793
14 OAR14_24191061.1 0 24191061
14 s38098.1 0 24271322
14 OAR14_24295918.1 0 24295918
14 OAR14_24345776.1 0 24345776
14 OAR14_24408508.1 0 24408508
14 OAR14_24485107.1 0 24485107
14 s47320.1 0 24571239
14 s33990.1 0 24577224
14 s70905.1 0 24591843
14 s39747.1 0 24648066
14 OAR14_24676943.1 0 24676943
14 OAR14_24730804.1 0 24730804
14 s73512.1 0 24951392
14 OAR14_25081675.1 0 25081675
14 s12233.1 0 25110835
14 OAR14_25118687.1 0 25118687
14 OAR14_25131006.1 0 25131006
14 OAR14_25188542.1 0 25188542
14 OAR14_25222826.1 0 25222826
14 OAR14_25266721.1 0 25266721
14 s42573.1 0 25342025
14 s13261.1 0 25370741
14 OAR14_25736485.1 0 25736485
14 OAR14_25783175.1 0 25783175
14 s49153.1 0 26039235
14 s01163.1 0 26075495
14 s27391.1 0 26151446
14 s06262.1 0 26221762
14 s75905.1 0 26271102
14 s57490.1 0 26294485
14 s06895.1 0 26394944
14 DU363389_530.1 0 26504536
14 s05218.1 0 26609007
14 OAR14_26710874.1 0 26710874
14 s54010.1 0 26852926
14 OAR14_26869456.1 0 26869456
14 OAR14_26903256.1 0 26903256
14 OAR14_26968078.1 0 26968078
14 s58143.1 0 26994363
14 s37599.1 0 27044741
14 OAR14_27110046.1 0 27110046
14 OAR14_27138529.1 0 27138529
14 OAR14_27152874.1 0 27152874
14 OAR14_27224601.1 0 27224601
14 OAR14_27272720.1 0 27272720
14 OAR14_27342805.1 0 27342805
14 OAR14_27356556.1 0 27356556
14 OAR14_27408870.1 0 27408870
14 OAR14_27438486.1 0 27438486
14 OAR14_27453017.1 0 27453017
14 OAR14_27463865.1 0 27463865
14 OAR14_27519100.1 0 27519100
14 OAR14_27546419.1 0 27546419
14 s10054.1 0 27604500
14 OAR14_27758999.1 0 27758999
14 OAR14_27778628.1 0 27778628
14 OAR14_27813487.1 0 27813487
14 OAR14_27841684.1 0 27841684
14 s51255.1 0 27902478
14 s51182.1 0 27916908
14 OAR14_27945415.1 0 27945415
14 OAR14_27997334.1 0 27997334
14 OAR14_28047100.1 0 28047100
14 OAR14_28089777_X.1 0 28089778
14 s28417.1 0 28117708
14 OAR14_28145384.1 0 28145384
14 OAR14_28373533.1 0 28373533
14 OAR14_28394503.1 0 28394503
14 OAR14_28449728.1 0 28449728
14 OAR14_28489603.1 0 28489603
14 OAR14_28559562.1 0 28559562
14 OAR14_28593114.1 0 28593114
14 OAR14_28682818.1 0 28682818
14 OAR14_28715668.1 0 28715668
14 OAR14_28804273.1 0 28804273
14 s34399.1 0 28838347
14 OAR14_28902571.1 0 28902571
14 OAR14_28957918.1 0 28957918
14 OAR14_29062455.1 0 29062455
14 OAR14_29096902.1 0 29096902
14 OAR14_29136302.1 0 29136302
14 OAR14_29294168.1 0 29294168
14 OAR14_29319786.1 0 29319786
14 OAR14_29342797.1 0 29342797
14 OAR14_29397298.1 0 29397298
14 OAR14_29427681.1 0 29427681
14 OAR14_29467119.1 0 29467119
14 OAR14_29632219.1 0 29632219
14 OAR14_29691112.1 0 29691112
14 OAR14_29709395.1 0 29709395
14 OAR14_29863888.1 0 29863888
14 OAR14_29878069.1 0 29878069
14 OAR14_29936907.1 0 29936907
14 OAR14_29971688.1 0 29971688
14 OAR14_30058187.1 0 30058187
14 s38687.1 0 30081625
14 OAR14_30115583.1 0 30115583
14 OAR14_30241992.1 0 30241992
14 OAR14_30286322.1 0 30286322
14 s70311.1 0 30336499
14 OAR14_30381270.1 0 30381270
14 s21110.1 0 30514165
14 s24036.1 0 30732296
14 s64897.1 0 31098102
14 OAR14_31350096.1 0 31350096
14 OAR14_31424342.1 0 31424342
14 OAR14_31473509.1 0 31473509
14 OAR14_31514507.1 0 31514507
14 OAR14_31535980.1 0 31535980
14 OAR14_31565339.1 0 31565339
14 OAR14_31633705.1 0 31633705
14 s21518.1 0 31673384
14 OAR14_31705408.1 0 31705408
14 OAR14_31736852.1 0 31736852
14 OAR14_31838657.1 0 31838657
14 OAR14_31864716.1 0 31864716
14 OAR14_31893971.1 0 31893971
14 OAR14_31951253.1 0 31951253
14 OAR14_31980015.1 0 31980015
14 OAR14_32063505.1 0 32063505
14 OAR14_32101296.1 0 32101296
14 OAR14_32139675.1 0 32139675
14 OAR14_32154219.1 0 32154219
14 OAR14_32272439.1 0 32272439
14 OAR14_32341306.1 0 32341306
14 OAR14_32402081.1 0 32402081
14 OAR14_32509198.1 0 32509198
14 OAR14_32554774.1 0 32554774
14 s66268.1 0 32625656
14 OAR14_32706322.1 0 32706322
14 OAR14_32714698.1 0 32714698
14 OAR14_32892442.1 0 32892442
14 OAR14_32948272.1 0 32948272
14 OAR14_33000004.1 0 33000004
14 OAR14_33049809.1 0 33049809
14 OAR14_33107294.1 0 33107294
14 OAR14_33142743.1 0 33142743
14 OAR14_33174405.1 0 33174405
14 OAR14_33212974.1 0 33212974
14 OAR14_33250606.1 0 33250606
14 OAR14_33291858.1 0 33291858
14 OAR14_33340378.1 0 33340378
14 OAR14_33475732.1 0 33475732
14 OAR14_33503263.1 0 33503263
14 OAR14_33548162.1 0 33548162
14 s75503.1 0 33579285
14 OAR14_33605988.1 0 33605988
14 OAR14_33686515.1 0 33686515
14 OAR14_33723552.1 0 33723552
14 s67771.1 0 33759773
14 OAR14_33804119.1 0 33804119
14 s74947.1 0 33957056
14 s59811.1 0 34003160
14 OAR14_34039047.1 0 34039047
14 OAR14_34117310.1 0 34117310
14 s05433.1 0 34201754
14 DU232315_442.1 0 34263495
14 OAR14_34387347.1 0 34387347
14 OAR14_34444791.1 0 34444791
14 s04945.1 0 34508578
14 s20376.1 0 34582995
14 s27476.1 0 34681759
14 s16805.1 0 34701863
14 s61632.1 0 34754029
14 OAR14_34798662.1 0 34798662
14 s37166.1 0 34900194
14 s45492.1 0 34927435
14 s11389.1 0 35001717
14 s47677.1 0 35107951
14 OAR14_35135584.1 0 35135584
14 OAR14_35183176.1 0 35183176
14 s14840.1 0 35231067
14 OAR14_35370531.1 0 35370531
14 s70422.1 0 35400021
14 s69327.1 0 35454622
14 s29107.1 0 35597130
14 OAR14_35624790.1 0 35624790
14 OAR14_35729095.1 0 35729095
14 OAR14_35769076.1 0 35769076
14 s66108.1 0 35818701
14 OAR14_35908377.1 0 35908377
14 s07117.1 0 35993935
14 s65863.1 0 36002792
14 OAR14_36030253_X.1 0 36030254
14 s57849.1 0 36169258
14 DU480457_526.1 0 36247964
14 OAR14_36471602.1 0 36471602
14 s14664.1 0 36530457
14 OAR14_36559626.1 0 36559626
14 s18738.1 0 36627755
14 s14680.1 0 36808908
14 OAR14_36887906.1 0 36887906
14 OAR14_36928206.1 0 36928206
14 OAR14_36943149.1 0 36943149
14 OAR14_37004385.1 0 37004385
14 s36271.1 0 37050361
14 s23054.1 0 37113163
14 OAR14_37174901.1 0 37174901
14 s47075.1 0 37245941
14 OAR14_37391612.1 0 37391612
14 s43240.1 0 37417127
14 OAR14_37445471.1 0 37445471
14 OAR14_37495397.1 0 37495397
14 OAR14_37557966.1 0 37557966
14 s40209.1 0 37618163
14 s09022.1 0 37633273
14 s18349.1 0 37689386
14 OAR14_37738364.1 0 37738364
14 OAR14_37812931.1 0 37812931
14 OAR14_37872254.1 0 37872254
14 s34128.1 0 37906544
14 OAR14_38063222.1 0 38063222
14 OAR14_38093758.1 0 38093758
14 OAR14_38144388.1 0 38144388
14 OAR14_38185646.1 0 38185646
14 OAR14_38256049.1 0 38256049
14 OAR14_38345840.1 0 38345840
14 OAR14_38522573.1 0 38522573
14 s15478.1 0 38609305
14 OAR14_38742128.1 0 38742128
14 OAR14_38797310.1 0 38797310
14 s31809.1 0 38888680
14 OAR14_38904933.1 0 38904933
14 OAR14_38944771.1 0 38944771
14 s61226.1 0 39027257
14 s01823.1 0 39073122
14 s61777.1 0 39097310
14 s75165.1 0 39153725
14 s23662.1 0 39165474
14 OAR14_39202046.1 0 39202046
14 OAR14_39212445_X.1 0 39212446
14 OAR14_39246374.1 0 39246374
14 OAR14_39291256.1 0 39291256
14 s50600.1 0 39430034
14 OAR14_39624987.1 0 39624987
14 OAR14_39666506.1 0 39666506
14 OAR14_39698820.1 0 39698820
14 OAR14_39734863.1 0 39734863
14 OAR14_39759149.1 0 39759149
14 OAR14_39834952.1 0 39834952
14 s27554.1 0 39889783
14 DU397126_450.1 0 39914085
14 OAR14_39926553.1 0 39926553
14 OAR14_40027251.1 0 40027251
14 OAR14_40046813.1 0 40046813
14 OAR14_40146137.1 0 40146137
14 OAR14_40229115.1 0 40229115
14 OAR14_40316284.1 0 40316284
14 OAR14_40361772.1 0 40361772
14 OAR14_40411843.1 0 40411843
14 OAR14_40458094.1 0 40458094
14 s13167.1 0 40479980
14 s35532.1 0 40507446
14 s38841.1 0 40518522
14 OAR14_40574121_X.1 0 40574122
14 s63912.1 0 40602275
14 OAR14_40643552.1 0 40643552
14 s44259.1 0 40707724
14 OAR14_40762191.1 0 40762191
14 OAR14_40804558.1 0 40804558
14 OAR14_40887217.1 0 40887217
14 OAR14_40923735.1 0 40923735
14 s13906.1 0 41018221
14 s31260.1 0 41033331
14 s18998.1 0 41139088
14 s49234.1 0 41179404
14 s67719.1 0 41253054
14 s32350.1 0 41326420
14 s43963.1 0 41375971
14 OAR14_41395358.1 0 41395358
14 OAR14_41448774.1 0 41448774
14 OAR14_41476687.1 0 41476687
14 OAR14_41507477.1 0 41507477
14 s42198.1 0 41671244
14 s02311.1 0 41713358
14 DU508290_537.1 0 41777977
14 s65823.1 0 41805708
14 s59471.1 0 42055961
14 s05946.1 0 42134084
14 s05432.1 0 42162437
14 OAR14_42213362.1 0 42213362
14 OAR14_42282174.1 0 42282174
14 OAR14_42454704.1 0 42454704
14 s15767.1 0 42567603
14 OAR14_42657697.1 0 42657697
14 OAR14_42706372.1 0 42706372
14 s75133.1 0 42776823
14 s20482.1 0 42807766
14 s09759.1 0 42864723
14 s17562.1 0 42914240
14 DU411145_363.1 0 42940921
14 s30967.1 0 43037547
14 s20490.1 0 43056636
14 s14896.1 0 43155334
14 OAR14_43209843.1 0 43209843
14 OAR14_43234875_X.1 0 43234876
14 OAR14_43285692.1 0 43285692
14 s10256.1 0 43394751
14 OAR14_43449381.1 0 43449381
14 s25830.1 0 43490884
14 OAR14_43548033.1 0 43548033
14 OAR14_43565704.1 0 43565704
14 OAR14_43617656.1 0 43617656
14 s00047.1 0 43665514
14 OAR14_43780622.1 0 43780622
14 s72697.1 0 43825566
14 OAR14_43865688.1 0 43865688
14 s24917.1 0 43903127
14 OAR14_44062761.1 0 44062761
14 s00394.1 0 44093758
14 s63717.1 0 44116979
14 s05977.1 0 44252313
14 OAR14_44291589.1 0 44291589
14 OAR14_44545944.1 0 44545944
14 OAR14_44658872.1 0 44658872
14 s34882.1 0 44722064
14 s73177.1 0 44745457
14 s18934.1 0 44764115
14 OAR14_44799324.1 0 44799324
14 OAR14_44836628.1 0 44836628
14 s40481.1 0 44880467
14 s68508.1 0 45029142
14 s25120.1 0 45190076
14 s54719.1 0 45266387
14 OAR14_45342785.1 0 45342785
14 s32695.1 0 45445430
14 s65987.1 0 45565380
14 OAR14_45592763.1 0 45592763
14 OAR14_45631066.1 0 45631066
14 OAR14_45713851.1 0 45713851
14 DU513272_396.1 0 45926083
14 OAR14_45988616.1 0 45988616
14 s29659.1 0 46002505
14 s02200.1 0 46205249
14 OAR14_46240960.1 0 46240960
14 OAR14_46263904.1 0 46263904
14 OAR14_46305859.1 0 46305859
14 OAR14_46352684.1 0 46352684
14 s01617.1 0 46380997
14 s68869.1 0 46412578
14 s55064.1 0 46560203
14 OAR14_46977095_X.1 0 46977096
14 s14023.1 0 47065567
14 DU462008_263.1 0 47146240
14 s17905.1 0 47209645
14 s43373.1 0 47265448
14 s14303.1 0 47311244
14 s14089.1 0 47342165
14 OAR14_47394164.1 0 47394164
14 s73277.1 0 47550697
14 OAR14_47561341.1 0 47561341
14 s68393.1 0 47624040
14 OAR14_47633470.1 0 47633470
14 OAR14_47710769.1 0 47710769
14 s43627.1 0 47793045
14 s72236.1 0 47855081
14 s44375.1 0 47904167
14 s34082.1 0 47981541
14 OAR14_47994326.1 0 47994326
14 OAR14_48025815.1 0 48025815
14 s20896.1 0 48062000
14 s41225.1 0 48125473
14 s10238.1 0 48188311
14 s50401.1 0 48213628
14 OAR14_48226980.1 0 48226980
14 OAR14_48247274.1 0 48247274
14 OAR14_48298313.1 0 48298313
14 OAR14_48324379.1 0 48324379
14 OAR14_48339683.1 0 48339683
14 OAR14_48396758.1 0 48396758
14 OAR14_48452771.1 0 48452771
14 s50134.1 0 48464866
14 OAR14_48489061.1 0 48489061
14 OAR14_48562410.1 0 48562410
14 OAR14_48596805_X.1 0 48596805
14 OAR14_48646429.1 0 48646429
14 OAR14_48676584.1 0 48676584
14 OAR14_48730583_X.1 0 48730584
14 OAR14_48764101.1 0 48764101
14 OAR14_48832510.1 0 48832510
14 s75832.1 0 48933350
14 OAR14_49049707.1 0 49049707
14 OAR14_49106586.1 0 49106586
14 OAR14_49209845.1 0 49209845
14 s30682.1 0 49267489
14 s66423.1 0 49351381
14 s75716.1 0 49409410
14 s08304.1 0 49460128
14 s13548.1 0 49507555
14 OAR14_49536713.1 0 49536713
14 OAR14_49594310.1 0 49594310
14 OAR14_49768607.1 0 49768607
14 s66690.1 0 49890888
14 OAR14_49924498.1 0 49924498
14 OAR14_50051187.1 0 50051187
14 s57788.1 0 50086937
14 OAR14_50148641.1 0 50148641
14 OAR14_50346678.1 0 50346678
14 s59604.1 0 50402224
14 OAR14_50552671.1 0 50552671
14 OAR14_50703986.1 0 50703986
14 s59731.1 0 50724077
14 s07354.1 0 50786012
14 s29550.1 0 50822549
14 s15823.1 0 50854388
14 s54274.1 0 51329090
14 OAR14_51383053.1 0 51383053
14 s73065.1 0 51439732
14 s65912.1 0 51492707
14 OAR14_51505027.1 0 51505027
14 s56611.1 0 51575314
14 s42916.1 0 51639301
14 s24597.1 0 51670608
14 OAR14_51700380_X.1 0 51700381
14 OAR14_51753220.1 0 51753220
14 s30582.1 0 51801610
14 s24176.1 0 51842280
14 OAR14_51879057.1 0 51879057
14 s39024.1 0 52151184
14 OAR14_52223929.1 0 52223929
14 s48894.1 0 52310824
14 OAR14_52322927.1 0 52322927
14 OAR14_52345906.1 0 52345906
14 OAR14_52888836.1 0 52888836
14 OAR14_52929077.1 0 52929077
14 s36257.1 0 53087740
14 OAR14_53138348.1 0 53138348
14 s40738.1 0 53195851
14 s54043.1 0 53293282
14 s21643.1 0 53303976
14 OAR14_53332331.1 0 53332331
14 OAR14_53406640.1 0 53406640
14 OAR14_53488342.1 0 53488342
14 OAR14_53613198.1 0 53613198
14 s70512.1 0 53654697
14 s03305.1 0 53671939
14 OAR14_53703182.1 0 53703182
14 s42994.1 0 53790450
14 OAR14_53830201.1 0 53830201
14 OAR14_53854865.1 0 53854865
14 s40721.1 0 53917954
14 s16613.1 0 53945861
14 OAR14_53978494_X.1 0 53978495
14 OAR14_54070310.1 0 54070310
14 OAR14_54134348.1 0 54134348
14 OAR14_54188305.1 0 54188305
14 OAR14_54195253.1 0 54195253
14 s72228.1 0 54260092
14 OAR14_54470440.1 0 54470440
14 s60143.1 0 54590999
14 s72409.1 0 54609342
14 s26895.1 0 54664780
14 s27661.1 0 54723328
14 s42929.1 0 54808262
14 OAR14_54847593.1 0 54847593
14 OAR14_54854218.1 0 54854218
14 s29813.1 0 55132830
14 s73368.1 0 55199558
14 s73918.1 0 55223575
14 s30038.1 0 55376894
14 s17510.1 0 55398628
14 OAR14_55447588.1 0 55447588
14 s03421.1 0 55511248
14 OAR14_55596996.1 0 55596996
14 OAR14_55668232.1 0 55668232
14 s69693.1 0 55799938
14 s68399.1 0 55830870
14 OAR14_55860112.1 0 55860112
14 OAR14_56218944.1 0 56218944
14 s52270.1 0 56357138
14 OAR14_56421333.1 0 56421333
14 s41160.1 0 56440264
14 OAR14_56476142.1 0 56476142
14 s21654.1 0 56738762
14 s04653.1 0 56796400
14 OAR14_56818228.1 0 56818228
14 OAR14_56868551.1 0 56868551
14 OAR14_57012757.1 0 57012757
14 s23924.1 0 57129012
14 s18042.1 0 57186172
14 s59524.1 0 57208339
14 s47467.1 0 57253527
14 s14316.1 0 57304207
14 s29456.1 0 57323537
14 OAR14_57402060.1 0 57402060
14 s19576.1 0 57452324
14 s26779.1 0 57516915
14 s50595.1 0 57524184
14 s62824.1 0 57570735
14 OAR14_57585606.1 0 57585606
14 OAR14_57689791.1 0 57689791
14 OAR14_57922732.1 0 57922732
14 s07317.1 0 58016700
14 OAR14_58084909.1 0 58084909
14 OAR14_58104354.1 0 58104354
14 OAR14_58232860.1 0 58232860
14 s69091.1 0 58295407
14 s14201.1 0 58359218
14 s45391.1 0 58396457
14 s68434.1 0 58449375
14 s01263.1 0 58489098
14 OAR14_58537282.1 0 58537282
14 s56709.1 0 58634939
14 s70225.1 0 58668576
14 DU495221_114.1 0 58948271
14 s46005.1 0 58948308
14 s76019.1 0 58976158
14 s00934.1 0 58996271
14 OAR14_59079053.1 0 59079053
14 s07095.1 0 59117768
14 OAR14_59197492.1 0 59197492
14 s26891.1 0 59254933
14 s57464.1 0 59410080
14 s12644.1 0 59569233
14 s34358.1 0 59625819
14 s57574.1 0 59638233
14 s73818.1 0 59678480
14 s40432.1 0 59705305
14 s02743.1 0 59742089
14 OAR14_59890879.1 0 59890879
14 OAR14_59896537.1 0 59896537
14 DU307202_445.1 0 59992176
14 OAR14_60132206.1 0 60132206
14 s30032.1 0 60226381
14 OAR14_60497553.1 0 60497553
14 OAR14_60591309.1 0 60591309
14 OAR14_61920121.1 0 61920121
14 OAR14_62158996.1 0 62158996
14 OAR14_62166201.1 0 62166201
14 OAR14_62290343.1 0 62290343
14 s63574.1 0 62548094
14 OAR14_62607558.1 0 62607558
14 OAR14_63480723.1 0 63480723
14 OAR14_63625377.1 0 63625377
14 OAR14_63668404.1 0 63668404
14 OAR14_63676213.1 0 63676213
14 OAR14_64157019.1 0 64157019
14 OAR14_64410933.1 0 64410933
14 OAR14_64507298.1 0 64507298
14 s40553.1 0 64565611
14 s36676.1 0 64618278
14 OAR14_64675053.1 0 64675053
14 OAR14_64723172.1 0 64723172
14 s38217.1 0 65062185
14 s13476.1 0 65117474
14 s16957.1 0 65173993
14 s67978.1 0 65191675
14 s06052.1 0 65199918
14 s73767.1 0 65265673
14 s73257.1 0 65274009
14 s12837.1 0 65406622
14 OAR14_65487938.1 0 65487938
14 OAR14_65765891.1 0 65765891
14 s18267.1 0 65797874
14 s11535.1 0 65883213
14 s60731.1 0 65920111
14 OAR14_65993257.1 0 65993257
14 s28142.1 0 66473398
14 OAR14_66615057.1 0 66615057
14 OAR14_66631383.1 0 66631383
14 s01526.1 0 66949805
14 s24506.1 0 66984983
14 OAR14_66990507.1 0 66990507
14 OAR14_67071419.1 0 67071419
14 s41630.1 0 67155739
14 OAR14_67362171.1 0 67362171
14 s54194.1 0 67377134
14 OAR14_67405636.1 0 67405636
14 s52668.1 0 67472012
14 OAR14_67510494.1 0 67510494
14 OAR14_67561824.1 0 67561824
14 s27594.1 0 67595505
14 DU381045_479.1 0 67638595
14 s33372.1 0 67716353
14 s15532.1 0 67830511
14 s42046.1 0 67857014
14 OAR14_67881168.1 0 67881168
14 OAR14_67922458.1 0 67922458
14 s13193.1 0 68079540
14 OAR14_68222343.1 0 68222343
14 OAR14_68274557.1 0 68274557
14 OAR14_68319489.1 0 68319489
14 OAR14_68366733.1 0 68366733
14 OAR14_68402170.1 0 68402170
14 OAR14_68472862.1 0 68472862
14 s33431.1 0 68549766
14 OAR14_68598239.1 0 68598239
14 s42763.1 0 68677480
14 s18718.1 0 68793099
14 s39396.1 0 68837295
14 s62854.1 0 68940043
14 s08880.1 0 68949650
14 s43047.1 0 69069887
14 s13638.1 0 69084287
14 s56066.1 0 69131717
14 s52366.1 0 69170053
14 s37417.1 0 69215155
14 s53928.1 0 69302979
15 OAR15_191606_X.1 0 191606
15 OAR15_228181.1 0 228181
15 OAR15_303495.1 0 303495
15 OAR15_333221.1 0 333221
15 OAR15_490315.1 0 490315
15 OAR15_581831_X.1 0 581832
15 OAR15_621318.1 0 621318
15 OAR15_667978.1 0 667978
15 DU464373_638.1 0 761324
15 OAR15_913792.1 0 913792
15 OAR15_1031274.1 0 1031274
15 s55467.1 0 1096358
15 OAR15_1131166.1 0 1131166
15 OAR15_1182811.1 0 1182811
15 OAR15_1426735.1 0 1426735
15 OAR15_1444668.1 0 1444668
15 OAR15_1488783.1 0 1488783
15 OAR15_1533836.1 0 1533836
15 OAR15_1567669.1 0 1567669
15 s08401.1 0 1743152
15 s00323.1 0 1751831
15 OAR15_1968953.1 0 1968953
15 OAR15_2040485.1 0 2040485
15 OAR15_2097615.1 0 2097615
15 OAR15_2190793.1 0 2190793
15 OAR15_2201476.1 0 2201476
15 OAR15_2305340.1 0 2305340
15 OAR15_2382390.1 0 2382390
15 OAR15_2478107.1 0 2478107
15 OAR15_2525103.1 0 2525103
15 s61974.1 0 2576475
15 OAR15_2638226.1 0 2638226
15 OAR15_2657736.1 0 2657736
15 OAR15_2799595.1 0 2799595
15 OAR15_2829773.1 0 2829773
15 OAR15_2886961.1 0 2886961
15 OAR15_2999185.1 0 2999185
15 OAR15_3049338.1 0 3049338
15 OAR15_3091174.1 0 3091174
15 OAR15_3164045.1 0 3164045
15 OAR15_3236575.1 0 3236575
15 s64916.1 0 3347109
15 OAR15_3366364.1 0 3366364
15 s45329.1 0 3423076
15 s22449.1 0 3499721
15 OAR15_3641733.1 0 3641733
15 OAR15_3688056.1 0 3688056
15 s00063.1 0 3734557
15 OAR15_3794544.1 0 3794544
15 OAR15_3820697.1 0 3820697
15 OAR15_3865179.1 0 3865179
15 OAR15_3892898.1 0 3892898
15 OAR15_3963856.1 0 3963856
15 OAR15_4014110.1 0 4014110
15 OAR15_4058002.1 0 4058002
15 s71038.1 0 4158416
15 OAR15_4227328.1 0 4227328
15 OAR15_4275724.1 0 4275724
15 OAR15_4302920.1 0 4302920
15 OAR15_4364132.1 0 4364132
15 OAR15_4400753.1 0 4400753
15 OAR15_4407242.1 0 4407242
15 OAR15_4468219.1 0 4468219
15 OAR15_4590508.1 0 4590508
15 OAR15_4617006.1 0 4617006
15 s04807.1 0 4666114
15 OAR15_4695291.1 0 4695291
15 OAR15_4725093.1 0 4725093
15 OAR15_4749854.1 0 4749854
15 OAR15_4844332.1 0 4844332
15 s14178.1 0 5035213
15 s64613.1 0 5069912
15 OAR15_5142162.1 0 5142162
15 OAR15_5180630.1 0 5180630
15 OAR15_5245511.1 0 5245511
15 s53664.1 0 5289072
15 250506CS3900065000002_1238.1 0 5327353
15 OAR15_5363781.1 0 5363781
15 OAR15_5506240.1 0 5506240
15 OAR15_5559369.1 0 5559369
15 s58139.1 0 5574964
15 OAR15_5696889.1 0 5696889
15 OAR15_5733001.1 0 5733001
15 OAR15_5763494.1 0 5763494
15 OAR15_5833133.1 0 5833133
15 s07134.1 0 5988222
15 OAR15_6356149.1 0 6356149
15 OAR15_6384151.1 0 6384151
15 OAR15_6395376.1 0 6395376
15 OAR15_6425771.1 0 6425771
15 OAR15_6580863.1 0 6580863
15 OAR15_6615347.1 0 6615347
15 OAR15_6633576.1 0 6633576
15 OAR15_6685084.1 0 6685084
15 OAR15_6714780.1 0 6714780
15 OAR15_6784393.1 0 6784393
15 OAR15_6814257.1 0 6814257
15 s65936.1 0 6852778
15 OAR15_6891073.1 0 6891073
15 OAR15_6990739.1 0 6990739
15 OAR15_7056585.1 0 7056585
15 s64386.1 0 7098661
15 s56290.1 0 7317539
15 s43605.1 0 7634286
15 OAR15_7898259.1 0 7898259
15 OAR15_7913251.1 0 7913251
15 OAR15_7950339.1 0 7950339
15 OAR15_7970400.1 0 7970400
15 OAR15_8034229.1 0 8034229
15 s28696.1 0 8210598
15 OAR15_8329424.1 0 8329424
15 OAR15_8363565.1 0 8363565
15 OAR15_8403885.1 0 8403885
15 OAR15_8447146.1 0 8447146
15 s56309.1 0 8514495
15 OAR15_8524195.1 0 8524195
15 OAR15_8584226.1 0 8584226
15 OAR15_8620203.1 0 8620203
15 OAR15_8638777.1 0 8638777
15 OAR15_8693474.1 0 8693474
15 OAR15_8720059.1 0 8720059
15 OAR15_8784569.1 0 8784569
15 OAR15_8828624.1 0 8828624
15 OAR15_8899056.1 0 8899056
15 s28464.1 0 8926575
15 OAR15_8975881.1 0 8975881
15 OAR15_9039318.1 0 9039318
15 OAR15_9098821.1 0 9098821
15 OAR15_9139410.1 0 9139410
15 OAR15_9197124.1 0 9197124
15 OAR15_9266921.1 0 9266921
15 OAR15_9276366.1 0 9276366
15 OAR15_9323142.1 0 9323142
15 OAR15_9368001.1 0 9368001
15 OAR15_9411873.1 0 9411873
15 OAR15_9443511.1 0 9443511
15 OAR15_9566801.1 0 9566801
15 OAR15_9763009.1 0 9763009
15 OAR15_10041872.1 0 10041872
15 s38117.1 0 10050948
15 OAR15_10057182.1 0 10057182
15 OAR15_10127296.1 0 10127296
15 OAR15_10152982.1 0 10152982
15 OAR15_10223338.1 0 10223338
15 OAR15_10256968.1 0 10256968
15 OAR15_10312879.1 0 10312879
15 OAR15_10409387.1 0 10409387
15 OAR15_10436556.1 0 10436556
15 OAR15_10496763.1 0 10496763
15 OAR15_10536092_X.1 0 10536093
15 OAR15_10760993.1 0 10760993
15 OAR15_10801527.1 0 10801527
15 OAR15_11000100.1 0 11000100
15 OAR15_11032351_X.1 0 11032352
15 OAR15_11143253.1 0 11143253
15 OAR15_11202067.1 0 11202067
15 OAR15_11274759.1 0 11274759
15 OAR15_11286652.1 0 11286652
15 OAR15_11405549.1 0 11405549
15 OAR15_11460970.1 0 11460970
15 OAR15_11547999.1 0 11547999
15 OAR15_11587993.1 0 11587993
15 OAR15_11639141.1 0 11639141
15 OAR15_11720488.1 0 11720488
15 OAR15_11746320.1 0 11746320
15 OAR15_11778538.1 0 11778538
15 OAR15_11803985.1 0 11803985
15 OAR15_11945836.1 0 11945836
15 OAR15_11973263.1 0 11973263
15 s22739.1 0 12021317
15 OAR15_12066235.1 0 12066235
15 OAR15_12128190.1 0 12128190
15 OAR15_12175909.1 0 12175909
15 s02426.1 0 12224898
15 OAR15_12278197.1 0 12278197
15 OAR15_12382965.1 0 12382965
15 OAR15_12424163.1 0 12424163
15 OAR15_12456016.1 0 12456016
15 s33365.1 0 12620467
15 OAR15_12666876.1 0 12666876
15 OAR15_12693962.1 0 12693962
15 OAR15_12833434_X.1 0 12833435
15 OAR15_12863552.1 0 12863552
15 OAR15_12890887.1 0 12890887
15 OAR15_12900983.1 0 12900983
15 OAR15_12933453.1 0 12933453
15 OAR15_12993701.1 0 12993701
15 OAR15_13028708.1 0 13028708
15 DU524314_202.1 0 13119081
15 OAR15_13151004.1 0 13151004
15 OAR15_13214168.1 0 13214168
15 s02221.1 0 13277437
15 OAR15_13340852.1 0 13340852
15 OAR15_13425521.1 0 13425521
15 OAR15_13465084.1 0 13465084
15 s49833.1 0 13493324
15 s35677.1 0 13588514
15 s35395.1 0 13624029
15 s71238.1 0 13657811
15 OAR15_13695309.1 0 13695309
15 s48966.1 0 13738210
15 s10222.1 0 13782026
15 OAR15_13831228.1 0 13831228
15 OAR15_13852617.1 0 13852617
15 OAR15_13905772.1 0 13905772
15 OAR15_13918723.1 0 13918723
15 OAR15_13982978.1 0 13982978
15 OAR15_14017843.1 0 14017843
15 OAR15_14052191.1 0 14052191
15 OAR15_14115284.1 0 14115284
15 s55279.1 0 14162856
15 OAR15_14211767.1 0 14211767
15 OAR15_14317931.1 0 14317931
15 OAR15_14326736.1 0 14326736
15 OAR15_14387912.1 0 14387912
15 OAR15_14417334.1 0 14417334
15 OAR15_14423270.1 0 14423270
15 s15392.1 0 14602743
15 OAR15_14682233.1 0 14682233
15 OAR15_14742464.1 0 14742464
15 s72535.1 0 14759302
15 OAR15_14821598.1 0 14821598
15 OAR15_14850087.1 0 14850087
15 OAR15_14869477.1 0 14869477
15 OAR15_14960338.1 0 14960338
15 OAR15_14994299.1 0 14994299
15 s17002.1 0 15122234
15 OAR15_15185983.1 0 15185983
15 s42623.1 0 15191772
15 OAR15_15215242.1 0 15215242
15 OAR15_15249307.1 0 15249307
15 s45623.1 0 15307770
15 s65225.1 0 15377797
15 DU304462_307.1 0 15420568
15 OAR15_15434412.1 0 15434412
15 OAR15_15503325.1 0 15503325
15 s72327.1 0 15557434
15 OAR15_15614422.1 0 15614422
15 OAR15_15651199.1 0 15651199
15 OAR15_15713157.1 0 15713157
15 OAR15_15729207.1 0 15729207
15 OAR15_15781330_X.1 0 15781331
15 OAR15_15850746.1 0 15850746
15 s67678.1 0 15913662
15 s41187.1 0 15956346
15 OAR15_15978086.1 0 15978086
15 OAR15_16007880.1 0 16007880
15 OAR15_16028147.1 0 16028147
15 OAR15_16064905.1 0 16064905
15 OAR15_16116075.1 0 16116075
15 OAR15_16218494.1 0 16218494
15 OAR15_16305591.1 0 16305591
15 OAR15_16320281.1 0 16320281
15 s63591.1 0 16371886
15 OAR15_16378477.1 0 16378477
15 OAR15_16384604.1 0 16384604
15 OAR15_16525189.1 0 16525189
15 OAR15_16562183.1 0 16562183
15 s26735.1 0 16662300
15 OAR15_16853227.1 0 16853227
15 OAR15_16890698_X.1 0 16890699
15 OAR15_16920261.1 0 16920261
15 OAR15_16943137.1 0 16943137
15 s64562.1 0 17003269
15 OAR15_17141261.1 0 17141261
15 OAR15_17192165.1 0 17192165
15 s17920.1 0 17654157
15 OAR15_17676708.1 0 17676708
15 OAR15_17720665.1 0 17720665
15 OAR15_17770278.1 0 17770278
15 s10434.1 0 17803751
15 OAR15_17900966.1 0 17900966
15 OAR15_17957487.1 0 17957487
15 OAR15_18050001.1 0 18050001
15 s50755.1 0 18096147
15 s68324.1 0 18317467
15 s75309.1 0 18323118
15 OAR15_18364173.1 0 18364173
15 OAR15_18372856.1 0 18372856
15 OAR15_18385515_X.1 0 18385516
15 OAR15_18440393.1 0 18440393
15 OAR15_18495821.1 0 18495821
15 OAR15_18525798.1 0 18525798
15 OAR15_18589382.1 0 18589382
15 s20985.1 0 18620234
15 s48369.1 0 18671369
15 s52443.1 0 18687351
15 OAR15_18726967_X.1 0 18726968
15 s59075.1 0 18811231
15 OAR15_18960178.1 0 18960178
15 OAR15_19079121.1 0 19079121
15 OAR15_19099284.1 0 19099284
15 s01508.1 0 19590342
15 OAR15_19808569.1 0 19808569
15 OAR15_19902080.1 0 19902080
15 OAR15_19924298.1 0 19924298
15 s57733.1 0 19973331
15 OAR15_19991433.1 0 19991433
15 OAR15_20052561.1 0 20052561
15 OAR15_20091556.1 0 20091556
15 s52387.1 0 20146780
15 OAR15_20194336.1 0 20194336
15 OAR15_20235514_X.1 0 20235514
15 OAR15_20268893.1 0 20268893
15 OAR15_20386489.1 0 20386489
15 OAR15_20456497.1 0 20456497
15 s36194.1 0 20519233
15 OAR15_20564995.1 0 20564995
15 OAR15_20586574.1 0 20586574
15 OAR15_20660312.1 0 20660312
15 OAR15_20681035.1 0 20681035
15 OAR15_20686707.1 0 20686707
15 OAR15_20741447.1 0 20741447
15 DU490944_480.1 0 20907592
15 OAR15_20915958.1 0 20915958
15 OAR15_20924065.1 0 20924065
15 OAR15_21035269.1 0 21035269
15 OAR15_21189336.1 0 21189336
15 s13546.1 0 21220414
15 OAR15_21252561.1 0 21252561
15 s54815.1 0 21311981
15 s25982.1 0 21339993
15 OAR15_21369296.1 0 21369296
15 OAR15_21394133.1 0 21394133
15 OAR15_21447465.1 0 21447465
15 s03965.1 0 21489924
15 OAR15_21513878.1 0 21513878
15 s57471.1 0 21570329
15 s45350.1 0 21586929
15 OAR15_21599853.1 0 21599853
15 OAR15_21781120.1 0 21781120
15 s69512.1 0 21926139
15 s45138.1 0 21946102
15 OAR15_22081912.1 0 22081912
15 s26252.1 0 22114211
15 OAR15_22273112.1 0 22273112
15 s43239.1 0 22323067
15 OAR15_22331105.1 0 22331105
15 OAR15_22368903.1 0 22368903
15 OAR15_22404265.1 0 22404265
15 OAR15_22514728.1 0 22514728
15 s28843.1 0 22560283
15 OAR15_22678470.1 0 22678470
15 OAR15_22756365.1 0 22756365
15 OAR15_22767918.1 0 22767918
15 OAR15_22808400_X.1 0 22808400
15 OAR15_22978438.1 0 22978438
15 OAR15_23032896.1 0 23032896
15 OAR15_23105512.1 0 23105512
15 OAR15_23167632.1 0 23167632
15 s52178.1 0 23175045
15 OAR15_23210432.1 0 23210432
15 s52237.1 0 23272162
15 s63133.1 0 23318962
15 s39572.1 0 23358426
15 OAR15_23399744.1 0 23399744
15 OAR15_23429119.1 0 23429119
15 s07007.1 0 23481517
15 s15662.1 0 23506804
15 s60057.1 0 23627828
15 s01610.1 0 23641185
15 OAR15_23708064.1 0 23708064
15 OAR15_23766723.1 0 23766723
15 OAR15_23813613.1 0 23813613
15 s54251.1 0 23878113
15 s57125.1 0 23994961
15 OAR15_24033751.1 0 24033751
15 OAR15_24068273.1 0 24068273
15 s03572.1 0 24115596
15 s45625.1 0 24200835
15 s44300.1 0 24298361
15 OAR15_24363612.1 0 24363612
15 s36293.1 0 24409215
15 s56933.1 0 24429306
15 s73162.1 0 24601051
15 OAR15_24662995.1 0 24662995
15 s15437.1 0 24717891
15 OAR15_24763555.1 0 24763555
15 s32272.1 0 24797528
15 OAR15_24866718.1 0 24866718
15 s34566.1 0 24919408
15 OAR15_24947018.1 0 24947018
15 OAR15_24971790.1 0 24971790
15 OAR15_24985448.1 0 24985448
15 OAR15_25048376.1 0 25048376
15 DU414375_444.1 0 25057075
15 OAR15_25115540.1 0 25115540
15 s59529.1 0 25123583
15 s54837.1 0 25170260
15 OAR15_25258607.1 0 25258607
15 s31259.1 0 25301785
15 OAR15_25347321.1 0 25347321
15 OAR15_25374246.1 0 25374246
15 s53750.1 0 25419935
15 s54929.1 0 25440487
15 OAR15_25484371.1 0 25484371
15 s27482.1 0 25509071
15 OAR15_25529117.1 0 25529117
15 OAR15_25663318.1 0 25663318
15 OAR15_25703027.1 0 25703027
15 OAR15_25775440.1 0 25775440
15 OAR15_25837794.1 0 25837794
15 s31119.1 0 25898839
15 s14175.1 0 25937953
15 OAR15_25962965.1 0 25962965
15 OAR15_26039458.1 0 26039458
15 s16903.1 0 26152947
15 OAR15_26197833.1 0 26197833
15 s59522.1 0 26289452
15 s67452.1 0 26315143
15 s71879.1 0 26356284
15 s10803.1 0 26416678
15 OAR15_26462379.1 0 26462379
15 OAR15_26474986.1 0 26474986
15 OAR15_26524230.1 0 26524230
15 OAR15_26558038.1 0 26558038
15 OAR15_26573009.1 0 26573009
15 OAR15_26629808.1 0 26629808
15 OAR15_26646294.1 0 26646294
15 s19289.1 0 26711875
15 s73229.1 0 26766029
15 s51500.1 0 26818735
15 s33841.1 0 26878123
15 s25330.1 0 26888625
15 s59095.1 0 26932268
15 s23866.1 0 26994217
15 s47819.1 0 27037293
15 OAR15_27160486.1 0 27160486
15 OAR15_27184009.1 0 27184009
15 OAR15_27208351.1 0 27208351
15 OAR15_27259223.1 0 27259223
15 OAR15_27294071.1 0 27294071
15 OAR15_27319662.1 0 27319662
15 s03008.1 0 27417142
15 s31735.1 0 27488816
15 OAR15_27530275.1 0 27530275
15 s55000.1 0 27560001
15 s71542.1 0 27611384
15 s51999.1 0 27656342
15 s67455.1 0 27702748
15 OAR15_27739371.1 0 27739371
15 OAR15_27775128.1 0 27775128
15 s16919.1 0 27812765
15 s70134.1 0 27851969
15 s19153.1 0 27858766
15 OAR15_27908490.1 0 27908490
15 s27695.1 0 27968458
15 s49846.1 0 28018511
15 OAR15_28070114.1 0 28070114
15 s38324.1 0 28120668
15 s21855.1 0 28178413
15 s54333.1 0 28194920
15 s21077.1 0 28231787
15 s21444.1 0 28329520
15 s47980.1 0 28454971
15 OAR15_28507570.1 0 28507570
15 s00040.1 0 28546992
15 s19722.1 0 28599106
15 OAR15_28647683.1 0 28647683
15 s10695.1 0 28702020
15 s72805.1 0 28713885
15 s46543.1 0 28859497
15 OAR15_28910424.1 0 28910424
15 s69248.1 0 28968525
15 s34625.1 0 28995387
15 OAR15_29130378.1 0 29130378
15 OAR15_29161278.1 0 29161278
15 OAR15_29239730.1 0 29239730
15 OAR15_29271243.1 0 29271243
15 s17816.1 0 29337890
15 s59221.1 0 29396273
15 s34507.1 0 29421469
15 s60549.1 0 29547192
15 s35978.1 0 29578544
15 s05079.1 0 29629090
15 s12486.1 0 29661392
15 s19087.1 0 29786756
15 s35266.1 0 29807844
15 OAR15_29830626.1 0 29830626
15 OAR15_29859119.1 0 29859119
15 OAR15_29901739.1 0 29901739
15 OAR15_29952723.1 0 29952723
15 OAR15_29984424.1 0 29984424
15 s73862.1 0 30030644
15 s04971.1 0 30124194
15 OAR15_30217526.1 0 30217526
15 s57570.1 0 30354769
15 s37918.1 0 30699483
15 OAR15_30746956.1 0 30746956
15 s13895.1 0 30785232
15 s32313.1 0 30942870
15 s74508.1 0 30968774
15 s33234.1 0 31025132
15 s31748.1 0 31085144
15 s10361.1 0 31173342
15 s25376.1 0 31203352
15 s30381.1 0 31235158
15 s27003.1 0 31289860
15 OAR15_31347502.1 0 31347502
15 s39213.1 0 31407329
15 s56127.1 0 31450685
15 s29861.1 0 31472788
15 s53661.1 0 31492571
15 s43584.1 0 31532064
15 s22613.1 0 31556656
15 s72724.1 0 31616151
15 OAR15_31681355.1 0 31681355
15 OAR15_31730166.1 0 31730166
15 s20800.1 0 31766365
15 s02747.1 0 31791412
15 OAR15_31864318.1 0 31864318
15 OAR15_31925125.1 0 31925125
15 OAR15_31993138.1 0 31993138
15 OAR15_32026400.1 0 32026400
15 OAR15_32089917.1 0 32089917
15 s61306.1 0 32133532
15 s45920.1 0 32152675
15 s03501.1 0 32164396
15 s75285.1 0 32297908
15 s06204.1 0 32380956
15 s34582.1 0 32405577
15 OAR15_32441122_X.1 0 32441123
15 s15065.1 0 32541405
15 s49199.1 0 32567544
15 OAR15_32604197.1 0 32604197
15 OAR15_32610618.1 0 32610618
15 OAR15_32673935.1 0 32673935
15 OAR15_32731650.1 0 32731650
15 s25228.1 0 32783179
15 OAR15_32800538.1 0 32800538
15 OAR15_32816326.1 0 32816326
15 OAR15_32857143.1 0 32857143
15 OAR15_32949553.1 0 32949553
15 OAR15_32984442.1 0 32984442
15 s24847.1 0 33030147
15 s64612.1 0 33164903
15 s40307.1 0 33180255
15 OAR15_33211632.1 0 33211632
15 s72653.1 0 33253268
15 OAR15_33293466_X.1 0 33293467
15 OAR15_33315132.1 0 33315132
15 OAR15_33411457.1 0 33411457
15 OAR15_33562135.1 0 33562135
15 OAR15_33648515.1 0 33648515
15 OAR15_33683943.1 0 33683943
15 OAR15_33743074.1 0 33743074
15 OAR15_33766559.1 0 33766559
15 OAR15_33801177.1 0 33801177
15 OAR15_33828655.1 0 33828655
15 OAR15_33928203.1 0 33928203
15 s60347.1 0 33952811
15 OAR15_33997564.1 0 33997564
15 s36432.1 0 34061142
15 s71395.1 0 34123626
15 OAR15_34156502.1 0 34156502
15 s72953.1 0 34200528
15 OAR15_34312491.1 0 34312491
15 OAR15_34338128.1 0 34338128
15 s32778.1 0 34395083
15 s59904.1 0 34454587
15 s23678.1 0 34571040
15 s02675.1 0 34618881
15 DU340323_402.1 0 34738026
15 OAR15_34772476.1 0 34772476
15 OAR15_34952856.1 0 34952856
15 s43835.1 0 35108824
15 s25154.1 0 35282663
15 s21666.1 0 35308620
15 OAR15_35337227.1 0 35337227
15 OAR15_35392874.1 0 35392874
15 OAR15_35442952.1 0 35442952
15 s40086.1 0 35507128
15 s02378.1 0 35554131
15 OAR15_35623045.1 0 35623045
15 OAR15_35681300.1 0 35681300
15 OAR15_35705338.1 0 35705338
15 OAR15_35798370.1 0 35798370
15 s60233.1 0 35841774
15 s72162.1 0 35897169
15 s33503.1 0 36008635
15 s34231.1 0 36091511
15 s13645.1 0 36132200
15 s18970.1 0 36190003
15 DU522140_165.1 0 36237468
15 s02320.1 0 36294587
15 s29455.1 0 36359917
15 s25555.1 0 36395982
15 OAR15_36488806.1 0 36488806
15 OAR15_36498702.1 0 36498702
15 OAR15_36623357.1 0 36623357
15 OAR15_36653741_X.1 0 36653742
15 OAR15_36713791.1 0 36713791
15 OAR15_36823204.1 0 36823204
15 s68472.1 0 36867869
15 OAR15_36923654.1 0 36923654
15 OAR15_36969378.1 0 36969378
15 s74571.1 0 37053810
15 OAR15_37160581.1 0 37160581
15 OAR15_37195706.1 0 37195706
15 OAR15_37380344.1 0 37380344
15 OAR15_37443121.1 0 37443121
15 OAR15_37466891.1 0 37466891
15 OAR15_37488677.1 0 37488677
15 OAR15_37601326.1 0 37601326
15 OAR15_37648106.1 0 37648106
15 OAR15_37675957.1 0 37675957
15 OAR15_37760673.1 0 37760673
15 OAR15_37813948.1 0 37813948
15 OAR15_37834625.1 0 37834625
15 OAR15_37877617.1 0 37877617
15 OAR15_37939234.1 0 37939234
15 s21939.1 0 38077342
15 OAR15_38181495.1 0 38181495
15 s19222.1 0 38245170
15 OAR15_38289631.1 0 38289631
15 s46127.1 0 38321564
15 s38474.1 0 38370715
15 s40078.1 0 38459666
15 OAR15_38489948.1 0 38489948
15 OAR15_38502567.1 0 38502567
15 OAR15_38553312.1 0 38553312
15 OAR15_38604979.1 0 38604979
15 OAR15_38620549.1 0 38620549
15 OAR15_38662987.1 0 38662987
15 OAR15_38720759.1 0 38720759
15 OAR15_38811372.1 0 38811372
15 OAR15_38872932.1 0 38872932
15 s49859.1 0 38905133
15 OAR15_39001419.1 0 39001419
15 OAR15_39011736.1 0 39011736
15 s08748.1 0 39327068
15 OAR15_39364437.1 0 39364437
15 OAR15_39421343.1 0 39421343
15 OAR15_39455157.1 0 39455157
15 OAR15_39506759.1 0 39506759
15 OAR15_39557110.1 0 39557110
15 s66706.1 0 39575079
15 s67581.1 0 39616140
15 OAR15_39626442.1 0 39626442
15 s40251.1 0 39778931
15 OAR15_39821855_X.1 0 39821856
15 OAR15_39858472.1 0 39858472
15 s44097.1 0 40016983
15 OAR15_40078868.1 0 40078868
15 OAR15_40099623.1 0 40099623
15 OAR15_40152921.1 0 40152921
15 OAR15_40217103.1 0 40217103
15 s60367.1 0 40275321
15 s29661.1 0 40298112
15 OAR15_40325037.1 0 40325037
15 s05399.1 0 40367208
15 OAR15_40425336.1 0 40425336
15 OAR15_40440710.1 0 40440710
15 OAR15_40500790.1 0 40500790
15 s04929.1 0 40602784
15 OAR15_40662553.1 0 40662553
15 OAR15_40668275.1 0 40668275
15 s10128.1 0 40737261
15 s01484.1 0 40799768
15 s23435.1 0 40812688
15 s71460.1 0 40823285
15 OAR15_40845595.1 0 40845595
15 OAR15_40896701.1 0 40896701
15 OAR15_40926306.1 0 40926306
15 s75274.1 0 40964705
15 OAR15_41026393.1 0 41026393
15 OAR15_41126280.1 0 41126280
15 OAR15_41156802.1 0 41156802
15 s26654.1 0 41248880
15 OAR15_41303143.1 0 41303143
15 s75707.1 0 41344905
15 OAR15_41376571.1 0 41376571
15 OAR15_41436474.1 0 41436474
15 OAR15_41465316.1 0 41465316
15 OAR15_41667982.1 0 41667982
15 s31640.1 0 41716420
15 OAR15_41745718.1 0 41745718
15 s61861.1 0 41856135
15 OAR15_41964058.1 0 41964058
15 s65298.1 0 42027414
15 s40428.1 0 42092587
15 OAR15_42130556.1 0 42130556
15 s29038.1 0 42159034
15 s22390.1 0 42212953
15 OAR15_42233005.1 0 42233005
15 s66767.1 0 42297237
15 OAR15_42360122.1 0 42360122
15 OAR15_42373623.1 0 42373623
15 OAR15_42451091.1 0 42451091
15 s17193.1 0 42502219
15 s18962.1 0 42570231
15 s31046.1 0 42620232
15 s48737.1 0 42761688
15 OAR15_42817815.1 0 42817815
15 s60646.1 0 42908296
15 s38144.1 0 42978141
15 s71520.1 0 43013660
15 OAR15_43049096.1 0 43049096
15 OAR15_43091063.1 0 43091063
15 s15199.1 0 43231083
15 OAR15_43258531.1 0 43258531
15 s23536.1 0 43350165
15 OAR15_43432456.1 0 43432456
15 OAR15_43452819.1 0 43452819
15 OAR15_43509128.1 0 43509128
15 OAR15_43565431.1 0 43565431
15 s67416.1 0 43629914
15 s02265.1 0 43686880
15 s17879.1 0 43706645
15 s53013.1 0 43793814
15 OAR15_43835525.1 0 43835525
15 OAR15_43934965.1 0 43934965
15 s23805.1 0 43962190
15 s20433.1 0 44048459
15 s46300.1 0 44106665
15 OAR15_44112160.1 0 44112160
15 OAR15_44190006.1 0 44190006
15 OAR15_44198795.1 0 44198795
15 OAR15_44243791.1 0 44243791
15 OAR15_44332191.1 0 44332191
15 OAR15_44383019.1 0 44383019
15 OAR15_44507083.1 0 44507083
15 OAR15_44553089.1 0 44553089
15 s02561.1 0 44595229
15 s26550.1 0 44658639
15 OAR15_44689853.1 0 44689853
15 OAR15_44828179.1 0 44828179
15 OAR15_44844859.1 0 44844859
15 OAR15_44886526.1 0 44886526
15 OAR15_44913711.1 0 44913711
15 OAR15_44969317.1 0 44969317
15 OAR15_45010602.1 0 45010602
15 OAR15_45082881.1 0 45082881
15 OAR15_45152619.1 0 45152619
15 s71120.1 0 45195724
15 OAR15_45237984.1 0 45237984
15 OAR15_45249044.1 0 45249044
15 OAR15_45361970.1 0 45361970
15 OAR15_45424465.1 0 45424465
15 OAR15_45480311.1 0 45480311
15 s07138.1 0 45518050
15 s38036.1 0 45560090
15 s09927.1 0 45616349
15 OAR15_45709647.1 0 45709647
15 OAR15_45753226.1 0 45753226
15 OAR15_45830374.1 0 45830374
15 OAR15_45885821.1 0 45885821
15 s58079.1 0 45930060
15 s20575.1 0 45970082
15 OAR15_45983455.1 0 45983455
15 s15163.1 0 46038863
15 OAR15_46085600.1 0 46085600
15 s48392.1 0 46213063
15 s58494.1 0 46236510
15 DU426312_454.1 0 46372122
15 OAR15_46408810.1 0 46408810
15 OAR15_46439840.1 0 46439840
15 OAR15_46501057.1 0 46501057
15 DU426135_199.1 0 46565003
15 OAR15_46699968.1 0 46699968
15 OAR15_46781842.1 0 46781842
15 OAR15_46870172.1 0 46870172
15 OAR15_46948659.1 0 46948659
15 s45046.1 0 46997081
15 s37847.1 0 47113451
15 OAR15_47168488.1 0 47168488
15 OAR15_47266471.1 0 47266471
15 s51409.1 0 47314091
15 s40457.1 0 47387694
15 OAR15_47465153.1 0 47465153
15 OAR15_47578775.1 0 47578775
15 OAR15_47812956.1 0 47812956
15 s34446.1 0 47844894
15 OAR15_47905305.1 0 47905305
15 OAR15_48046827.1 0 48046827
15 s20734.1 0 48246255
15 OAR15_48397224.1 0 48397224
15 s63734.1 0 48641722
15 OAR15_48669726.1 0 48669726
15 s71959.1 0 48760452
15 s32199.1 0 48813725
15 s61945.1 0 48838401
15 s02101.1 0 48880206
15 s41427.1 0 48939657
15 OAR15_48956698.1 0 48956698
15 OAR15_49006492.1 0 49006492
15 OAR15_49022336.1 0 49022336
15 OAR15_49170452.1 0 49170452
15 s74416.1 0 49202758
15 OAR15_49317318_X.1 0 49317319
15 OAR15_49368225.1 0 49368225
15 OAR15_49408478.1 0 49408478
15 OAR15_49442431.1 0 49442431
15 OAR15_49569253.1 0 49569253
15 OAR15_50080570.1 0 50080570
15 OAR15_50328178_X.1 0 50328179
15 OAR15_50395939.1 0 50395939
15 OAR15_50459358.1 0 50459358
15 OAR15_50500271.1 0 50500271
15 OAR15_50554961.1 0 50554961
15 OAR15_50594253.1 0 50594253
15 OAR15_50700664.1 0 50700664
15 s04139.1 0 50871443
15 OAR15_51538090.1 0 51538090
15 OAR15_52005737.1 0 52005737
15 OAR15_52395182.1 0 52395182
15 OAR15_53158448.1 0 53158448
15 OAR15_53192586.1 0 53192586
15 OAR15_53224915.1 0 53224915
15 OAR15_53383942.1 0 53383942
15 s06601.1 0 53488603
15 OAR15_53525014.1 0 53525014
15 OAR15_53552764.1 0 53552764
15 OAR15_53962257.1 0 53962257
15 s16499.1 0 54124527
15 s53628.1 0 54250589
15 OAR15_54295374.1 0 54295374
15 s10859.1 0 54378840
15 s72094.1 0 54416421
15 OAR15_54485133.1 0 54485133
15 OAR15_54550843.1 0 54550843
15 s43624.1 0 54605314
15 OAR15_54716840.1 0 54716840
15 s07957.1 0 54889320
15 OAR15_54903984.1 0 54903984
15 s16472.1 0 55030839
15 s66296.1 0 55122008
15 s35166.1 0 55146174
15 OAR15_55184101.1 0 55184101
15 s57520.1 0 55225838
15 s52037.1 0 55265317
15 s36871.1 0 55271861
15 OAR15_55297942.1 0 55297942
15 OAR15_55382195.1 0 55382195
15 OAR15_55414263.1 0 55414263
15 OAR15_55432730.1 0 55432730
15 OAR15_55438774.1 0 55438774
15 OAR15_55695712.1 0 55695712
15 DU352764_273.1 0 55728046
15 OAR15_55856451.1 0 55856451
15 s36399.1 0 55891968
15 s07703.1 0 55933187
15 s69291.1 0 55982226
15 OAR15_56018209.1 0 56018209
15 OAR15_56099585.1 0 56099585
15 s63282.1 0 56186785
15 OAR15_56262770.1 0 56262770
15 s68098.1 0 56405910
15 s71974.1 0 56452530
15 s28876.1 0 56512448
15 s13677.1 0 56525472
15 s13647.1 0 56533981
15 s21148.1 0 56594237
15 OAR15_56625191.1 0 56625191
15 s53691.1 0 56684731
15 s63809.1 0 56831100
15 OAR15_56860899.1 0 56860899
15 OAR15_56938649.1 0 56938649
15 s00681.1 0 57038033
15 OAR15_57176933.1 0 57176933
15 OAR15_57307299.1 0 57307299
15 OAR15_57371719.1 0 57371719
15 s31087.1 0 57415629
15 OAR15_57459349.1 0 57459349
15 OAR15_57513323.1 0 57513323
15 OAR15_57591544.1 0 57591544
15 s06809.1 0 57624546
15 OAR15_57726332.1 0 57726332
15 s76025.1 0 57791434
15 s04508.1 0 57969467
15 OAR15_58012896.1 0 58012896
15 s11450.1 0 58464902
15 OAR15_58554489.1 0 58554489
15 OAR15_58590296.1 0 58590296
15 OAR15_58595710.1 0 58595710
15 OAR15_58673511_X.1 0 58673512
15 s69153.1 0 58769581
15 s37553.1 0 58842807
15 s26486.1 0 59073835
15 s37649.1 0 59101574
15 s72041.1 0 59128140
15 OAR15_59275170.1 0 59275170
15 s56199.1 0 59336868
15 OAR15_59395702.1 0 59395702
15 OAR15_59529914_X.1 0 59529915
15 s61769.1 0 59583411
15 s65431.1 0 59605106
15 s49256.1 0 59668231
15 s18566.1 0 59815034
15 OAR15_59834611.1 0 59834611
15 OAR15_59871543.1 0 59871543
15 s32743.1 0 60003136
15 s51241.1 0 60048623
15 OAR15_60227347.1 0 60227347
15 OAR15_60273440.1 0 60273440
15 OAR15_60326320.1 0 60326320
15 OAR15_60361377.1 0 60361377
15 OAR15_60384692.1 0 60384692
15 OAR15_60461700.1 0 60461700
15 OAR15_60503963.1 0 60503963
15 OAR15_60656006.1 0 60656006
15 OAR15_60732190.1 0 60732190
15 OAR15_60783177.1 0 60783177
15 OAR15_60793924.1 0 60793924
15 OAR15_60900452.1 0 60900452
15 OAR15_60961014.1 0 60961014
15 OAR15_61018545.1 0 61018545
15 OAR15_61081228.1 0 61081228
15 OAR15_61101488.1 0 61101488
15 OAR15_61135966.1 0 61135966
15 OAR15_61161801.1 0 61161801
15 OAR15_61241244.1 0 61241244
15 OAR15_61268424.1 0 61268424
15 OAR15_61327089.1 0 61327089
15 OAR15_61333004.1 0 61333004
15 OAR15_61343119.1 0 61343119
15 OAR15_61395591.1 0 61395591
15 OAR15_61453696.1 0 61453696
15 OAR15_61509644.1 0 61509644
15 OAR15_61553688.1 0 61553688
15 OAR15_61598049.1 0 61598049
15 OAR15_61632454.1 0 61632454
15 OAR15_61815950.1 0 61815950
15 OAR15_61851386.1 0 61851386
15 OAR15_61907606.1 0 61907606
15 s65341.1 0 61963344
15 OAR15_61977024.1 0 61977024
15 OAR15_62059257.1 0 62059257
15 s72309.1 0 62110514
15 s25092.1 0 62145839
15 OAR15_62153324.1 0 62153324
15 OAR15_62328814.1 0 62328814
15 OAR15_62380351.1 0 62380351
15 OAR15_62426567.1 0 62426567
15 OAR15_62433475.1 0 62433475
15 OAR15_62479517.1 0 62479517
15 OAR15_62489407_X.1 0 62489408
15 OAR15_62628001.1 0 62628001
15 OAR15_62680174.1 0 62680174
15 OAR15_62810984.1 0 62810984
15 OAR15_62829975.1 0 62829975
15 OAR15_62865890.1 0 62865890
15 OAR15_62977708.1 0 62977708
15 s37365.1 0 63013785
15 OAR15_63057402.1 0 63057402
15 OAR15_63068221.1 0 63068221
15 s72661.1 0 63155734
15 s30551.1 0 63172178
15 OAR15_63255908.1 0 63255908
15 OAR15_63320735.1 0 63320735
15 OAR15_63361337.1 0 63361337
15 s40761.1 0 63512804
15 OAR15_63544702.1 0 63544702
15 OAR15_63597199.1 0 63597199
15 OAR15_63656952.1 0 63656952
15 OAR15_63672247.1 0 63672247
15 s15371.1 0 63727733
15 OAR15_63907964.1 0 63907964
15 OAR15_63989727.1 0 63989727
15 OAR15_64028042.1 0 64028042
15 OAR15_64036520.1 0 64036520
15 s10915.1 0 64096095
15 OAR15_64121115.1 0 64121115
15 OAR15_64177398.1 0 64177398
15 DU285942_378.1 0 64187840
15 s45839.1 0 64228190
15 OAR15_64263690.1 0 64263690
15 OAR15_64334069.1 0 64334069
15 s24129.1 0 64375758
15 s11183.1 0 64415980
15 OAR15_64467983.1 0 64467983
15 OAR15_64520069.1 0 64520069
15 s46520.1 0 64565148
15 OAR15_64594205.1 0 64594205
15 s58223.1 0 64639619
15 OAR15_64698692.1 0 64698692
15 OAR15_64740381.1 0 64740381
15 s56503.1 0 64862412
15 OAR15_64902315_X.1 0 64902316
15 OAR15_64939186.1 0 64939186
15 s00515.1 0 65028856
15 OAR15_65073109.1 0 65073109
15 s63818.1 0 65127513
15 OAR15_65139057.1 0 65139057
15 OAR15_65183415.1 0 65183415
15 OAR15_65225287.1 0 65225287
15 s64346.1 0 65279449
15 s71915.1 0 65306972
15 OAR15_65334817.1 0 65334817
15 OAR15_65355875.1 0 65355875
15 OAR15_65397148.1 0 65397148
15 OAR15_65418699.1 0 65418699
15 OAR15_65467094_X.1 0 65467095
15 OAR15_65536256.1 0 65536256
15 OAR15_65584079.1 0 65584079
15 OAR15_65927508.1 0 65927508
15 OAR15_65942409.1 0 65942409
15 OAR15_65969620.1 0 65969620
15 OAR15_66037209.1 0 66037209
15 OAR15_66122063.1 0 66122063
15 OAR15_66221386.1 0 66221386
15 s54041.1 0 66258226
15 OAR15_66281243.1 0 66281243
15 OAR15_66323652.1 0 66323652
15 s71059.1 0 66411832
15 s39196.1 0 66453382
15 OAR15_66522206.1 0 66522206
15 s25915.1 0 66581271
15 OAR15_66653722.1 0 66653722
15 OAR15_66701694.1 0 66701694
15 OAR15_66738780.1 0 66738780
15 OAR15_66782986.1 0 66782986
15 OAR15_66832542.1 0 66832542
15 OAR15_66857757.1 0 66857757
15 OAR15_66920460.1 0 66920460
15 OAR15_66971392.1 0 66971392
15 OAR15_67016512.1 0 67016512
15 OAR15_67064455.1 0 67064455
15 OAR15_67212591.1 0 67212591
15 OAR15_67275890.1 0 67275890
15 s11606.1 0 67329082
15 OAR15_67377343_X.1 0 67377344
15 OAR15_67617482.1 0 67617482
15 OAR15_67653133.1 0 67653133
15 OAR15_67681322.1 0 67681322
15 s28069.1 0 67719068
15 OAR15_67763454.1 0 67763454
15 s58642.1 0 67820455
15 OAR15_67917342.1 0 67917342
15 s05923.1 0 67997486
15 s47572.1 0 68034070
15 OAR15_68071291.1 0 68071291
15 OAR15_68114522.1 0 68114522
15 s28312.1 0 68201440
15 OAR15_68255670.1 0 68255670
15 s59974.1 0 68300117
15 OAR15_68384774.1 0 68384774
15 OAR15_68402194.1 0 68402194
15 s30476.1 0 68456054
15 s13323.1 0 68461923
15 s66294.1 0 68538347
15 s67175.1 0 68558354
15 OAR15_68592706.1 0 68592706
15 s26349.1 0 68654115
15 OAR15_68673295_X.1 0 68673296
15 s25541.1 0 68788012
15 OAR15_68824888.1 0 68824888
15 OAR15_68874925.1 0 68874925
15 OAR15_68933568.1 0 68933568
15 OAR15_69042174.1 0 69042174
15 OAR15_69064778.1 0 69064778
15 OAR15_69118064.1 0 69118064
15 OAR15_69141695.1 0 69141695
15 OAR15_69180648.1 0 69180648
15 s24528.1 0 69216234
15 s08876.1 0 69272881
15 s55674.1 0 69305847
15 OAR15_69333650.1 0 69333650
15 s60056.1 0 69415762
15 OAR15_69447754.1 0 69447754
15 OAR15_69475511.1 0 69475511
15 s16546.1 0 69547540
15 s33931.1 0 69604628
15 OAR15_69637236.1 0 69637236
15 s42921.1 0 69673405
15 OAR15_69700846_X.1 0 69700847
15 OAR15_69734968.1 0 69734968
15 OAR15_69807413.1 0 69807413
15 OAR15_69836913.1 0 69836913
15 s50083.1 0 69912950
15 s59091.1 0 69933686
15 s13266.1 0 69996968
15 s36214.1 0 70092255
15 OAR15_70198477_X.1 0 70198478
15 s66581.1 0 70343228
15 s29175.1 0 70406945
15 s35310.1 0 70426836
15 s31377.1 0 70531878
15 OAR15_70594883.1 0 70594883
15 OAR15_70639412.1 0 70639412
15 s54590.1 0 70660622
15 OAR15_70671324.1 0 70671324
15 s63761.1 0 70735402
15 OAR15_70840858.1 0 70840858
15 OAR15_70884077.1 0 70884077
15 s66828.1 0 70926943
15 OAR15_70943760.1 0 70943760
15 OAR15_70998725.1 0 70998725
15 OAR15_71028831.1 0 71028831
15 OAR15_71100879.1 0 71100879
15 OAR15_71129965.1 0 71129965
15 OAR15_71207895.1 0 71207895
15 OAR15_71392435_X.1 0 71392436
15 OAR15_71424644.1 0 71424644
15 OAR15_71505239.1 0 71505239
15 s17743.1 0 71522624
15 s48790.1 0 71613570
15 s30990.1 0 71672556
15 OAR15_71774967.1 0 71774967
15 OAR15_71794574.1 0 71794574
15 OAR15_71800994.1 0 71800994
15 OAR15_71907029.1 0 71907029
15 OAR15_71971899.1 0 71971899
15 OAR15_72093475.1 0 72093475
15 OAR15_72145628.1 0 72145628
15 OAR15_72182875.1 0 72182875
15 OAR15_72221124.1 0 72221124
15 OAR15_72281960.1 0 72281960
15 OAR15_72342954.1 0 72342954
15 s60467.1 0 72367678
15 OAR15_72412908.1 0 72412908
15 OAR15_72477390.1 0 72477390
15 OAR15_72495009.1 0 72495009
15 OAR15_72723982.1 0 72723982
15 OAR15_72854094.1 0 72854094
15 OAR15_72980004_X.1 0 72980005
15 OAR15_73013717.1 0 73013717
15 OAR15_73074842.1 0 73074842
15 OAR15_73133235.1 0 73133235
15 s65800.1 0 73186375
15 OAR15_73223803.1 0 73223803
15 OAR15_73492003.1 0 73492003
15 OAR15_73502975.1 0 73502975
15 OAR15_73610660.1 0 73610660
15 OAR15_73825737.1 0 73825737
15 OAR15_73909281.1 0 73909281
15 s03005.1 0 73933995
15 OAR15_73949815.1 0 73949815
15 OAR15_73989864.1 0 73989864
15 OAR15_74049521_X.1 0 74049522
15 OAR15_74095621.1 0 74095621
15 OAR15_74204515.1 0 74204515
15 OAR15_74278951.1 0 74278951
15 OAR15_74359970.1 0 74359970
15 OAR15_74403454.1 0 74403454
15 OAR15_74516190.1 0 74516190
15 OAR15_74646073.1 0 74646073
15 OAR15_74672514.1 0 74672514
15 OAR15_74809345.1 0 74809345
15 s36641.1 0 74865127
15 OAR15_74912794.1 0 74912794
15 OAR15_74958585.1 0 74958585
15 OAR15_75112070.1 0 75112070
15 OAR15_75136010.1 0 75136010
15 OAR15_75169402.1 0 75169402
15 OAR15_75197538.1 0 75197538
15 OAR15_75217358.1 0 75217358
15 OAR15_75278433.1 0 75278433
15 OAR15_75339551.1 0 75339551
15 OAR15_75418157.1 0 75418157
15 OAR15_75442226.1 0 75442226
15 OAR15_75673025.1 0 75673025
15 s48358.1 0 75730947
15 s24876.1 0 75811932
15 OAR15_75845153_X.1 0 75845154
15 s08606.1 0 75900793
15 OAR15_75964035.1 0 75964035
15 OAR15_75994334.1 0 75994334
15 OAR15_76051176.1 0 76051176
15 OAR15_76110739.1 0 76110739
15 OAR15_76144996.1 0 76144996
15 OAR15_76152821.1 0 76152821
15 OAR15_76216227.1 0 76216227
15 s03234.1 0 76280315
15 OAR15_76321531.1 0 76321531
15 OAR15_76379434.1 0 76379434
15 OAR15_76419512.1 0 76419512
15 OAR15_76452305.1 0 76452305
15 s57222.1 0 76587201
15 OAR15_76595841.1 0 76595841
15 OAR15_76652734.1 0 76652734
15 OAR15_76674101.1 0 76674101
15 OAR15_76717793.1 0 76717793
15 OAR15_76776419.1 0 76776419
15 OAR15_76811127.1 0 76811127
15 OAR15_76857119.1 0 76857119
15 OAR15_76864698.1 0 76864698
15 OAR15_76923131.1 0 76923131
15 OAR15_76976237.1 0 76976237
15 OAR15_77010597.1 0 77010597
15 OAR15_77020756.1 0 77020756
15 OAR15_77074005.1 0 77074005
15 s17600.1 0 77107362
15 OAR15_77297861.1 0 77297861
15 OAR15_77309192.1 0 77309192
15 OAR15_77366575.1 0 77366575
15 s30958.1 0 77383192
15 OAR15_77451211.1 0 77451211
15 s59428.1 0 77500412
15 s71472.1 0 77538883
15 OAR15_77575136.1 0 77575136
15 OAR15_77894279.1 0 77894279
15 s63936.1 0 77928252
15 OAR15_77948911.1 0 77948911
15 OAR15_77962165.1 0 77962165
15 OAR15_78019848.1 0 78019848
15 OAR15_78074655.1 0 78074655
15 OAR15_78164304.1 0 78164304
15 OAR15_78210546.1 0 78210546
15 s66212.1 0 78352921
15 s70222.1 0 78449178
15 s41333.1 0 78482358
15 OAR15_78548290.1 0 78548290
15 OAR15_78598295.1 0 78598295
15 s28875.1 0 78766445
15 s52687.1 0 78805387
15 s36590.1 0 78846398
15 s27911.1 0 78894748
15 s75152.1 0 78911618
15 s08516.1 0 79037202
15 s55796.1 0 79170721
15 s15726.1 0 79249198
15 s06400.1 0 79286479
15 s40896.1 0 79343398
15 s11066.1 0 79382099
15 s10946.1 0 79412607
15 s07273.1 0 79488995
15 s21547.1 0 79496790
15 s01975.1 0 79575780
15 DU301502_402.1 0 79618404
15 s62334.1 0 79657960
15 OAR15_79754651.1 0 79754651
15 s20239.1 0 79879579
15 s70599.1 0 79908258
15 OAR15_79929526.1 0 79929526
15 s74843.1 0 79985756
15 OAR15_80022839.1 0 80022839
15 OAR15_80055241.1 0 80055241
15 s07865.1 0 80194353
15 s61356.1 0 80242930
15 OAR15_80307214.1 0 80307214
15 OAR15_80330932.1 0 80330932
15 OAR15_80382059.1 0 80382059
15 OAR15_80448054.1 0 80448054
15 s72518.1 0 80496179
15 OAR15_80591359.1 0 80591359
15 OAR15_80616593.1 0 80616593
15 s06109.1 0 80891957
15 s19862.1 0 80918716
15 s00941.1 0 80927642
15 OAR15_80994401.1 0 80994401
15 s50822.1 0 81017183
15 OAR15_81031438.1 0 81031438
15 OAR15_81086980.1 0 81086980
15 OAR15_81115973_X.1 0 81115974
15 OAR15_81160264_X.1 0 81160265
15 OAR15_81225977.1 0 81225977
15 OAR15_81276710_X.1 0 81276711
15 OAR15_81307923_X.1 0 81307924
15 OAR15_81384602.1 0 81384602
15 s01390.1 0 81393795
15 OAR15_81487026.1 0 81487026
15 OAR15_81565717_X.1 0 81565718
15 OAR15_81649572.1 0 81649572
15 s34858.1 0 81723202
15 s19188.1 0 81784654
15 s44311.1 0 81838372
15 s39936.1 0 81853258
15 s32793.1 0 81881629
15 s27629.1 0 81915247
15 OAR15_82049361.1 0 82049361
15 OAR15_82108626.1 0 82108626
15 s23199.1 0 82167785
15 OAR15_82213603.1 0 82213603
15 s71823.1 0 82310827
15 OAR15_82352111.1 0 82352111
15 OAR15_82382470.1 0 82382470
15 s10171.1 0 82482488
15 OAR15_82519111.1 0 82519111
15 OAR15_82575461_X.1 0 82575462
15 OAR15_82598585.1 0 82598585
15 OAR15_82881233.1 0 82881233
15 OAR15_82909712.1 0 82909712
15 OAR15_83001324.1 0 83001324
15 OAR15_83058264_X.1 0 83058265
15 OAR15_83337427.1 0 83337427
15 OAR15_83376349.1 0 83376349
15 OAR15_84689659.1 0 84689659
15 OAR15_84764911.1 0 84764911
15 OAR15_84880053.1 0 84880053
15 OAR15_84885513.1 0 84885513
15 OAR15_85221541.1 0 85221541
15 s15186.1 0 85481544
15 OAR15_85650720.1 0 85650720
15 OAR15_85980375_X.1 0 85980376
15 OAR15_86060278.1 0 86060278
15 OAR15_86105763.1 0 86105763
15 s49501.1 0 86160438
15 OAR15_86176546.1 0 86176546
15 s72690.1 0 86272793
15 s55526.1 0 86334216
15 OAR15_86441134.1 0 86441134
15 s67241.1 0 86489386
15 OAR15_86519351.1 0 86519351
15 OAR15_86546813.1 0 86546813
15 s13381.1 0 86662029
15 s21212.1 0 86726205
15 s01182.1 0 86819303
15 OAR15_86855624_X.1 0 86855625
15 OAR15_86920353.1 0 86920353
15 s14242.1 0 86959813
15 DU241306_191.1 0 87004915
15 OAR15_87020994.1 0 87020994
15 OAR15_87058521.1 0 87058521
15 OAR15_87133589.1 0 87133589
15 s58402.1 0 87187013
15 OAR15_87249598.1 0 87249598
15 OAR15_87315790.1 0 87315790
15 OAR15_87348260.1 0 87348260
15 OAR15_87444330.1 0 87444330
15 s24855.1 0 87549476
15 s32555.1 0 87597074
15 OAR15_87767502.1 0 87767502
15 s52216.1 0 87867146
15 OAR15_87912118.1 0 87912118
15 OAR15_88007876.1 0 88007876
15 OAR15_88030300.1 0 88030300
15 OAR15_88073969.1 0 88073969
15 OAR15_88109218.1 0 88109218
15 OAR15_88156831.1 0 88156831
15 OAR15_88312594.1 0 88312594
15 OAR15_88549899.1 0 88549899
15 OAR15_88603702.1 0 88603702
15 s24284.1 0 88616804
15 OAR15_88630272.1 0 88630272
15 OAR15_88749086.1 0 88749086
15 OAR15_88764244.1 0 88764244
15 OAR15_88869505.1 0 88869505
15 OAR15_88875909.1 0 88875909
15 s32910.1 0 88995513
15 OAR15_89032114.1 0 89032114
15 OAR15_89095375.1 0 89095375
15 s62011.1 0 89106541
15 s26520.1 0 89171276
15 s05801.1 0 89178580
15 OAR15_89223142.1 0 89223142
15 s17692.1 0 89294358
15 OAR15_89389345.1 0 89389345
15 OAR15_89417210.1 0 89417210
15 OAR15_89441287.1 0 89441287
15 OAR15_89451910.1 0 89451910
15 s57997.1 0 89593598
15 s73298.1 0 89651736
15 OAR15_89667077.1 0 89667077
15 OAR15_89710259.1 0 89710259
15 OAR15_89734292.1 0 89734292
15 s37812.1 0 89824759
15 s62937.1 0 89832033
15 s75064.1 0 89893653
15 s63268.1 0 89935342
15 DU436516_315.1 0 90000274
15 s05017.1 0 90027688
16 OAR16_9185.1 0 9185
16 OAR16_70214.1 0 70214
16 OAR16_118369.1 0 118369
16 s66930.1 0 204253
16 s25107.1 0 221307
16 s52990.1 0 276055
16 s42924.1 0 311994
16 s39822.1 0 344084
16 s03399.1 0 410791
16 s45724.1 0 460924
16 s14727.1 0 582074
16 s51012.1 0 675659
16 s24348.1 0 727854
16 s70059.1 0 758431
16 s45477.1 0 765777
16 s67392.1 0 813573
16 OAR16_894698.1 0 894698
16 OAR16_988356.1 0 988356
16 s48464.1 0 1065702
16 OAR16_1082093.1 0 1082093
16 OAR16_1141118.1 0 1141118
16 OAR16_1228800_X.1 0 1228800
16 s23819.1 0 1323746
16 s36038.1 0 1447160
16 s04159.1 0 1476584
16 s22591.1 0 1537444
16 OAR16_1586815.1 0 1586815
16 OAR16_1648586.1 0 1648586
16 s68385.1 0 1677314
16 s21336.1 0 1734234
16 s53601.1 0 1798580
16 OAR16_1839094.1 0 1839094
16 s20538.1 0 1956757
16 s37781.1 0 2006765
16 s11386.1 0 2055865
16 s31943.1 0 2118611
16 s28123.1 0 2152822
16 s09988.1 0 2206033
16 OAR16_2225416.1 0 2225416
16 OAR16_2268318.1 0 2268318
16 s45546.1 0 2296445
16 OAR16_2353438.1 0 2353438
16 OAR16_2388199.1 0 2388199
16 s25719.1 0 2530643
16 OAR16_2930010.1 0 2930010
16 OAR16_3073702.1 0 3073702
16 s05528.1 0 3172142
16 s32212.1 0 3197908
16 s62326.1 0 3339457
16 s31988.1 0 3425578
16 OAR16_3453268.1 0 3453268
16 OAR16_3465381.1 0 3465381
16 s63344.1 0 3587478
16 s25980.1 0 3627921
16 s27688.1 0 3652146
16 s68729.1 0 3705136
16 OAR16_3827072.1 0 3827072
16 OAR16_3863259.1 0 3863259
16 OAR16_3903519.1 0 3903519
16 OAR16_3954346.1 0 3954346
16 s04577.1 0 3997935
16 s27104.1 0 4035815
16 OAR16_4259343.1 0 4259343
16 OAR16_4282035.1 0 4282035
16 OAR16_4385288.1 0 4385288
16 s18768.1 0 4426286
16 s46816.1 0 4491002
16 s09833.1 0 4517569
16 s17472.1 0 4562475
16 s41238.1 0 4634035
16 OAR16_4698169.1 0 4698169
16 OAR16_4737110_X.1 0 4737111
16 s24768.1 0 4847972
16 OAR16_4887464.1 0 4887464
16 s44135.1 0 4925209
16 OAR16_4996613.1 0 4996613
16 OAR16_5022043.1 0 5022043
16 s72244.1 0 5085440
16 s04198.1 0 5153120
16 s52658.1 0 5201106
16 s58400.1 0 5238283
16 s61045.1 0 5324557
16 s16412.1 0 5370904
16 OAR16_5410152.1 0 5410152
16 s32372.1 0 5437547
16 OAR16_5481579.1 0 5481579
16 s03151.1 0 5581645
16 s45240.1 0 5710344
16 s66523.1 0 5728172
16 s33103.1 0 5797713
16 s00068.1 0 5810215
16 s00383.1 0 5867159
16 s48579.1 0 5876287
16 OAR16_5988420.1 0 5988420
16 OAR16_6031342.1 0 6031342
16 s47306.1 0 6089052
16 s49157.1 0 6115564
16 s63876.1 0 6155163
16 s38476.1 0 6188566
16 s70283.1 0 6209450
16 s38560.1 0 6272925
16 DU500816_390.1 0 6328821
16 OAR16_6409309.1 0 6409309
16 OAR16_6472257.1 0 6472257
16 OAR16_6558178_X.1 0 6558179
16 s00419.1 0 6619581
16 s05023.1 0 6636286
16 s65382.1 0 6700179
16 OAR16_6812040.1 0 6812040
16 OAR16_6845984.1 0 6845984
16 OAR16_6897799.1 0 6897799
16 OAR16_6933877_X.1 0 6933878
16 OAR16_6966845.1 0 6966845
16 OAR16_7116193.1 0 7116193
16 OAR16_7156727.1 0 7156727
16 OAR16_7385694.1 0 7385694
16 OAR16_7413752.1 0 7413752
16 s02342.1 0 7472614
16 OAR16_7543002.1 0 7543002
16 OAR16_7561063.1 0 7561063
16 OAR16_7615049.1 0 7615049
16 OAR16_7661219.1 0 7661219
16 s35911.1 0 7707924
16 s49819.1 0 7719716
16 s12955.1 0 7726234
16 OAR16_7733074.1 0 7733074
16 OAR16_7740623.1 0 7740623
16 s62118.1 0 7856527
16 s40586.1 0 7888133
16 s62544.1 0 7938491
16 s24540.1 0 7964084
16 OAR16_7985888.1 0 7985888
16 OAR16_8039343_X.1 0 8039344
16 OAR16_8085390.1 0 8085390
16 OAR16_8135295.1 0 8135295
16 OAR16_8211092.1 0 8211092
16 OAR16_8234966.1 0 8234966
16 OAR16_8272872.1 0 8272872
16 OAR16_8361092.1 0 8361092
16 s10381.1 0 8398173
16 OAR16_8414156_X.1 0 8414157
16 OAR16_8458179.1 0 8458179
16 s20952.1 0 8509533
16 s69833.1 0 8550941
16 OAR16_8614974.1 0 8614974
16 s27350.1 0 8621326
16 OAR16_8655797.1 0 8655797
16 OAR16_8741428.1 0 8741428
16 s45814.1 0 8803257
16 OAR16_8840244.1 0 8840244
16 s58880.1 0 8891704
16 s28624.1 0 8937130
16 s37198.1 0 8980616
16 OAR16_9074294.1 0 9074294
16 OAR16_9278782.1 0 9278782
16 OAR16_9304469.1 0 9304469
16 OAR16_9401082.1 0 9401082
16 OAR16_9471806.1 0 9471806
16 OAR16_9610934.1 0 9610934
16 OAR16_9751906.1 0 9751906
16 s70776.1 0 9806171
16 s46479.1 0 9834776
16 OAR16_9870495.1 0 9870495
16 OAR16_9947075.1 0 9947075
16 s70619.1 0 9981632
16 s32466.1 0 10077755
16 OAR16_10139576.1 0 10139576
16 s70054.1 0 10160230
16 OAR16_10200326.1 0 10200326
16 OAR16_10233152.1 0 10233152
16 OAR16_10254865.1 0 10254865
16 OAR16_10314015.1 0 10314015
16 s57088.1 0 10377399
16 s74736.1 0 10391566
16 OAR16_10423797.1 0 10423797
16 OAR16_10490791.1 0 10490791
16 OAR16_10523612.1 0 10523612
16 OAR16_10687928.1 0 10687928
16 s69434.1 0 10726876
16 OAR16_10754195.1 0 10754195
16 s46646.1 0 10835275
16 OAR16_10874509.1 0 10874509
16 s27662.1 0 11114624
16 s30181.1 0 11167201
16 OAR16_11208745.1 0 11208745
16 OAR16_11239835.1 0 11239835
16 OAR16_11272965.1 0 11272965
16 OAR16_11367220.1 0 11367220
16 OAR16_11445590.1 0 11445590
16 OAR16_11482027.1 0 11482027
16 OAR16_11855907.1 0 11855907
16 s69328.1 0 11877509
16 OAR16_11935656.1 0 11935656
16 OAR16_12021901.1 0 12021901
16 OAR16_12094959.1 0 12094959
16 OAR16_12144714.1 0 12144714
16 OAR16_12176796.1 0 12176796
16 OAR16_12202158.1 0 12202158
16 OAR16_12258396.1 0 12258396
16 OAR16_12276858.1 0 12276858
16 OAR16_12311919.1 0 12311919
16 s54700.1 0 12477587
16 s24567.1 0 12569456
16 OAR16_12590773.1 0 12590773
16 OAR16_12645378.1 0 12645378
16 OAR16_12717356_X.1 0 12717357
16 OAR16_12756379.1 0 12756379
16 OAR16_12792001.1 0 12792001
16 OAR16_12836843.1 0 12836843
16 s58695.1 0 12863633
16 s48306.1 0 12894204
16 OAR16_12914735.1 0 12914735
16 OAR16_12946232.1 0 12946232
16 OAR16_12981757.1 0 12981757
16 OAR16_13009836.1 0 13009836
16 OAR16_13044661.1 0 13044661
16 OAR16_13081061.1 0 13081061
16 OAR16_13101603.1 0 13101603
16 OAR16_13156050.1 0 13156050
16 OAR16_13242208.1 0 13242208
16 s47679.1 0 13299276
16 OAR16_13329410.1 0 13329410
16 s38913.1 0 13365848
16 s70524.1 0 13421218
16 s72528.1 0 13480216
16 OAR16_13597726.1 0 13597726
16 OAR16_13638240.1 0 13638240
16 s45825.1 0 13782242
16 OAR16_13870205.1 0 13870205
16 OAR16_13935744.1 0 13935744
16 OAR16_13953401.1 0 13953401
16 OAR16_14017588.1 0 14017588
16 s51529.1 0 14044618
16 OAR16_14121217_X.1 0 14121218
16 OAR16_14172944.1 0 14172944
16 s62522.1 0 14230400
16 s11016.1 0 14274646
16 OAR16_14323895.1 0 14323895
16 OAR16_14425857.1 0 14425857
16 OAR16_14498211.1 0 14498211
16 OAR16_14507833.1 0 14507833
16 OAR16_14563630.1 0 14563630
16 OAR16_14574649.1 0 14574649
16 OAR16_14628105.1 0 14628105
16 OAR16_14653604.1 0 14653604
16 OAR16_14737442.1 0 14737442
16 OAR16_14772180.1 0 14772180
16 OAR16_14874751.1 0 14874751
16 OAR16_14932944.1 0 14932944
16 OAR16_14985173.1 0 14985173
16 s39153.1 0 15056887
16 OAR16_15258036.1 0 15258036
16 OAR16_15268617.1 0 15268617
16 OAR16_15286536.1 0 15286536
16 OAR16_15458830.1 0 15458830
16 OAR16_15512379.1 0 15512379
16 s01680.1 0 15638938
16 s12504.1 0 15688905
16 s11739.1 0 15728513
16 s39423.1 0 15734651
16 OAR16_15746560.1 0 15746560
16 OAR16_16034696.1 0 16034696
16 OAR16_16170469.1 0 16170469
16 OAR16_16177979.1 0 16177979
16 OAR16_16423980.1 0 16423980
16 s54258.1 0 16470414
16 OAR16_16497882.1 0 16497882
16 OAR16_16543821.1 0 16543821
16 OAR16_16552788.1 0 16552788
16 OAR16_16639619.1 0 16639619
16 OAR16_16777017.1 0 16777017
16 OAR16_16801439.1 0 16801439
16 OAR16_16858464.1 0 16858464
16 OAR16_16902918.1 0 16902918
16 OAR16_16928494.1 0 16928494
16 OAR16_17046609.1 0 17046609
16 OAR16_17075810.1 0 17075810
16 OAR16_17095647.1 0 17095647
16 OAR16_17147237.1 0 17147237
16 OAR16_17178930.1 0 17178930
16 OAR16_17276041.1 0 17276041
16 OAR16_17318246.1 0 17318246
16 OAR16_17379899.1 0 17379899
16 OAR16_17422625.1 0 17422625
16 OAR16_17483083.1 0 17483083
16 OAR16_17517945.1 0 17517945
16 OAR16_17547585.1 0 17547585
16 OAR16_17583908.1 0 17583908
16 OAR16_17618901.1 0 17618901
16 OAR16_17684053.1 0 17684053
16 OAR16_17707202.1 0 17707202
16 OAR16_17739896.1 0 17739896
16 OAR16_17857994.1 0 17857994
16 OAR16_17871226.1 0 17871226
16 OAR16_17882730.1 0 17882730
16 OAR16_17986594.1 0 17986594
16 OAR16_18050412.1 0 18050412
16 OAR16_18107424.1 0 18107424
16 OAR16_18125193.1 0 18125193
16 OAR16_18182900.1 0 18182900
16 OAR16_18252778.1 0 18252778
16 OAR16_18306489.1 0 18306489
16 s49806.1 0 18318168
16 s31223.1 0 18414895
16 s59518.1 0 18465970
16 OAR16_18508955.1 0 18508955
16 s21672.1 0 18537982
16 OAR16_18553130.1 0 18553130
16 OAR16_18611872.1 0 18611872
16 s01520.1 0 18676888
16 OAR16_18706581.1 0 18706581
16 OAR16_18729547.1 0 18729547
16 s25875.1 0 18775352
16 s32201.1 0 18815727
16 OAR16_18865349.1 0 18865349
16 OAR16_18898029.1 0 18898029
16 s75130.1 0 18952841
16 s01014.1 0 18985349
16 OAR16_19016913.1 0 19016913
16 OAR16_19053335.1 0 19053335
16 OAR16_19068087.1 0 19068087
16 s19290.1 0 19177470
16 s65924.1 0 19203697
16 s61002.1 0 19266928
16 OAR16_19296989.1 0 19296989
16 OAR16_19321740.1 0 19321740
16 OAR16_19379404.1 0 19379404
16 OAR16_19414529.1 0 19414529
16 s27574.1 0 19503713
16 s52305.1 0 19567930
16 s47010.1 0 19593238
16 OAR16_19700820.1 0 19700820
16 OAR16_19754943_X.1 0 19754944
16 s03202.1 0 19812417
16 OAR16_19872858.1 0 19872858
16 s60618.1 0 19903458
16 OAR16_19941774.1 0 19941774
16 OAR16_20006549.1 0 20006549
16 OAR16_20062365.1 0 20062365
16 OAR16_20116002.1 0 20116002
16 OAR16_20139006_X.1 0 20139007
16 OAR16_20147789.1 0 20147789
16 OAR16_20207252.1 0 20207252
16 OAR16_20340206.1 0 20340206
16 OAR16_20384474.1 0 20384474
16 OAR16_20449381.1 0 20449381
16 OAR16_20568767.1 0 20568767
16 OAR16_20618505.1 0 20618505
16 OAR16_20661773.1 0 20661773
16 OAR16_20754763.1 0 20754763
16 OAR16_20793168.1 0 20793168
16 OAR16_20816595.1 0 20816595
16 OAR16_20915917.1 0 20915917
16 OAR16_20966557.1 0 20966557
16 OAR16_21001531.1 0 21001531
16 OAR16_21142354.1 0 21142354
16 OAR16_21164614.1 0 21164614
16 OAR16_21184963.1 0 21184963
16 OAR16_21237906.1 0 21237906
16 OAR16_21297874.1 0 21297874
16 OAR16_21332956.1 0 21332956
16 OAR16_21343629.1 0 21343629
16 OAR16_21441330.1 0 21441330
16 s58190.1 0 21558222
16 s46538.1 0 21616209
16 OAR16_21741715.1 0 21741715
16 s64213.1 0 21767439
16 OAR16_21820299.1 0 21820299
16 OAR16_21872776.1 0 21872776
16 OAR16_21925866.1 0 21925866
16 OAR16_22056927.1 0 22056927
16 s61872.1 0 22097589
16 OAR16_22136878.1 0 22136878
16 OAR16_22178526.1 0 22178526
16 s25076.1 0 22238775
16 s30645.1 0 22250332
16 OAR16_22338064.1 0 22338064
16 OAR16_22384075.1 0 22384075
16 s37320.1 0 22430592
16 OAR16_22469485.1 0 22469485
16 OAR16_22501159.1 0 22501159
16 OAR16_22517765.1 0 22517765
16 s56286.1 0 22618469
16 OAR16_22679803.1 0 22679803
16 OAR16_22694665.1 0 22694665
16 s14363.1 0 22778274
16 OAR16_22818742.1 0 22818742
16 OAR16_22855575.1 0 22855575
16 OAR16_22989735.1 0 22989735
16 OAR16_23018623.1 0 23018623
16 OAR16_23067852.1 0 23067852
16 OAR16_23102481_X.1 0 23102482
16 s42829.1 0 23135278
16 OAR16_23188589.1 0 23188589
16 OAR16_23208091.1 0 23208091
16 OAR16_23250718.1 0 23250718
16 OAR16_23302603.1 0 23302603
16 OAR16_23349855.1 0 23349855
16 OAR16_23427735_X.1 0 23427736
16 s58550.1 0 23475789
16 OAR16_23596501.1 0 23596501
16 OAR16_23634510.1 0 23634510
16 OAR16_23680997.1 0 23680997
16 OAR16_23823881.1 0 23823881
16 OAR16_23950329.1 0 23950329
16 OAR16_24002277.1 0 24002277
16 s27582.1 0 24254472
16 OAR16_24320016.1 0 24320016
16 OAR16_24428159.1 0 24428159
16 OAR16_24453442.1 0 24453442
16 OAR16_24475720.1 0 24475720
16 s05374.1 0 24601633
16 OAR16_24684423.1 0 24684423
16 OAR16_24726759.1 0 24726759
16 OAR16_24757442.1 0 24757442
16 OAR16_24956553.1 0 24956553
16 s68994.1 0 24985043
16 OAR16_25012760.1 0 25012760
16 OAR16_25034840.1 0 25034840
16 s49915.1 0 25094984
16 s44848.1 0 25147481
16 OAR16_25155289.1 0 25155289
16 OAR16_25179341.1 0 25179341
16 OAR16_25270633_X.1 0 25270634
16 OAR16_25301257.1 0 25301257
16 OAR16_25406439.1 0 25406439
16 s48663.1 0 25453685
16 OAR16_25508103.1 0 25508103
16 OAR16_25522825.1 0 25522825
16 OAR16_25659163.1 0 25659163
16 OAR16_25699112.1 0 25699112
16 OAR16_25756284.1 0 25756284
16 OAR16_25765286.1 0 25765286
16 OAR16_25954381.1 0 25954381
16 OAR16_26006299.1 0 26006299
16 s33475.1 0 26140118
16 OAR16_26242679.1 0 26242679
16 OAR16_26276117.1 0 26276117
16 OAR16_26298223.1 0 26298223
16 OAR16_26341197.1 0 26341197
16 s04660.1 0 26384868
16 OAR16_26522451.1 0 26522451
16 s35767.1 0 26581446
16 OAR16_26616332.1 0 26616332
16 s00347.1 0 26656489
16 OAR16_26718355.1 0 26718355
16 OAR16_26752912.1 0 26752912
16 OAR16_26775858.1 0 26775858
16 s10166.1 0 26884734
16 OAR16_27024188.1 0 27024188
16 OAR16_27047308.1 0 27047308
16 OAR16_27103187.1 0 27103187
16 OAR16_27136698.1 0 27136698
16 OAR16_27149060.1 0 27149060
16 OAR16_27229721.1 0 27229721
16 OAR16_27257992.1 0 27257992
16 OAR16_27279644.1 0 27279644
16 OAR16_27329138.1 0 27329138
16 OAR16_27361441.1 0 27361441
16 OAR16_27375858.1 0 27375858
16 OAR16_27501072.1 0 27501072
16 OAR16_27516503.1 0 27516503
16 OAR16_27586926.1 0 27586926
16 OAR16_27819046.1 0 27819046
16 OAR16_27928853.1 0 27928853
16 OAR16_27995964.1 0 27995964
16 OAR16_28085509.1 0 28085509
16 OAR16_28103898.1 0 28103898
16 OAR16_28163128.1 0 28163128
16 OAR16_28206463.1 0 28206463
16 OAR16_28242420.1 0 28242420
16 s55728.1 0 28299299
16 OAR16_28374637.1 0 28374637
16 OAR16_28417792.1 0 28417792
16 OAR16_28431987.1 0 28431987
16 OAR16_28523236.1 0 28523236
16 s52980.1 0 28571907
16 OAR16_28614873.1 0 28614873
16 OAR16_28660372.1 0 28660372
16 OAR16_28680186.1 0 28680186
16 OAR16_28733052.1 0 28733052
16 OAR16_28766248.1 0 28766248
16 s69560.1 0 28915182
16 OAR16_28946326.1 0 28946326
16 OAR16_28965282.1 0 28965282
16 OAR16_29012867.1 0 29012867
16 s13627.1 0 29101223
16 OAR16_29187392.1 0 29187392
16 OAR16_29213704.1 0 29213704
16 OAR16_29235823.1 0 29235823
16 OAR16_29265094.1 0 29265094
16 OAR16_29324310.1 0 29324310
16 OAR16_29346135.1 0 29346135
16 OAR16_29469114.1 0 29469114
16 OAR16_29544100.1 0 29544100
16 s25793.1 0 29610281
16 OAR16_29670815_X.1 0 29670816
16 OAR16_29703004.1 0 29703004
16 OAR16_29737982.1 0 29737982
16 OAR16_29750255.1 0 29750255
16 OAR16_29788902.1 0 29788902
16 DU381336_257.1 0 29849838
16 OAR16_29864348.1 0 29864348
16 OAR16_30048572.1 0 30048572
16 OAR16_30230297.1 0 30230297
16 OAR16_30326960.1 0 30326960
16 OAR16_30364510.1 0 30364510
16 OAR16_30432231.1 0 30432231
16 OAR16_30457504.1 0 30457504
16 OAR16_30636839.1 0 30636839
16 OAR16_30665569.1 0 30665569
16 OAR16_30687955.1 0 30687955
16 OAR16_30723388.1 0 30723388
16 OAR16_30815146.1 0 30815146
16 s19599.1 0 30862981
16 OAR16_30894595.1 0 30894595
16 OAR16_30948597.1 0 30948597
16 s35877.1 0 31007216
16 OAR16_31036444.1 0 31036444
16 OAR16_31063637.1 0 31063637
16 OAR16_31102892.1 0 31102892
16 OAR16_31129400.1 0 31129400
16 s30850.1 0 31211903
16 OAR16_31491759.1 0 31491759
16 OAR16_31527919.1 0 31527919
16 s70650.1 0 31566533
16 OAR16_31612666.1 0 31612666
16 OAR16_31707450.1 0 31707450
16 OAR16_31790783.1 0 31790783
16 OAR16_31817206.1 0 31817206
16 OAR16_31845248.1 0 31845248
16 OAR16_31914286.1 0 31914286
16 OAR16_31959917.1 0 31959917
16 OAR16_31966174.1 0 31966174
16 OAR16_32070290.1 0 32070290
16 s48164.1 0 32106598
16 OAR16_32278875.1 0 32278875
16 OAR16_32313467.1 0 32313467
16 OAR16_32336229.1 0 32336229
16 OAR16_32439374.1 0 32439374
16 OAR16_32465649.1 0 32465649
16 OAR16_32535745.1 0 32535745
16 OAR16_32580851.1 0 32580851
16 OAR16_32624937.1 0 32624937
16 OAR16_32681960.1 0 32681960
16 OAR16_32787082.1 0 32787082
16 OAR16_32813959.1 0 32813959
16 OAR16_32866225.1 0 32866225
16 OAR16_32902981.1 0 32902981
16 OAR16_32916237.1 0 32916237
16 OAR16_32945361.1 0 32945361
16 OAR16_32987078.1 0 32987078
16 OAR16_33109456.1 0 33109456
16 OAR16_33136420.1 0 33136420
16 OAR16_33184393.1 0 33184393
16 OAR16_33224073.1 0 33224073
16 OAR16_33253515.1 0 33253515
16 OAR16_33317775.1 0 33317775
16 s59565.1 0 33375826
16 OAR16_33405502.1 0 33405502
16 OAR16_33435828.1 0 33435828
16 OAR16_33478147.1 0 33478147
16 OAR16_33519318.1 0 33519318
16 OAR16_33588226.1 0 33588226
16 OAR16_33630679.1 0 33630679
16 OAR16_33693661.1 0 33693661
16 OAR16_33717828.1 0 33717828
16 OAR16_33763548.1 0 33763548
16 OAR16_33776544.1 0 33776544
16 OAR16_33887513.1 0 33887513
16 s51543.1 0 34188146
16 s10813.1 0 34212515
16 OAR16_34243483.1 0 34243483
16 OAR16_34302814.1 0 34302814
16 OAR16_34374883.1 0 34374883
16 OAR16_34411628.1 0 34411628
16 OAR16_34474012.1 0 34474012
16 OAR16_34481026.1 0 34481026
16 OAR16_34620156.1 0 34620156
16 s54859.1 0 34666518
16 OAR16_34694443.1 0 34694443
16 OAR16_34798939.1 0 34798939
16 s41735.1 0 34825354
16 OAR16_34857607.1 0 34857607
16 OAR16_34906481.1 0 34906481
16 OAR16_34949226.1 0 34949226
16 s25440.1 0 34994085
16 OAR16_35330518.1 0 35330518
16 OAR16_35599522.1 0 35599522
16 OAR16_35656302.1 0 35656302
16 OAR16_35768210.1 0 35768210
16 OAR16_35827948.1 0 35827948
16 DU322052_334.1 0 35867761
16 s75940.1 0 36118597
16 OAR16_36156919.1 0 36156919
16 OAR16_36192133.1 0 36192133
16 OAR16_36249607.1 0 36249607
16 OAR16_36267872.1 0 36267872
16 OAR16_36312299_X.1 0 36312300
16 s45149.1 0 36356238
16 OAR16_36378409.1 0 36378409
16 OAR16_36410113.1 0 36410113
16 OAR16_36452841.1 0 36452841
16 OAR16_36498470.1 0 36498470
16 OAR16_36508382.1 0 36508382
16 OAR16_36608398.1 0 36608398
16 OAR16_36650586.1 0 36650586
16 OAR16_36712116.1 0 36712116
16 OAR16_36737603.1 0 36737603
16 OAR16_36743952.1 0 36743952
16 OAR16_36821541.1 0 36821541
16 OAR16_36833073.1 0 36833073
16 OAR16_36890689.1 0 36890689
16 OAR16_36987741.1 0 36987741
16 OAR16_37082988.1 0 37082988
16 OAR16_37180441.1 0 37180441
16 OAR16_37197787.1 0 37197787
16 OAR16_37226202.1 0 37226202
16 s44596.1 0 37342081
16 OAR16_37519511.1 0 37519511
16 OAR16_37614079.1 0 37614079
16 OAR16_37779529.1 0 37779529
16 OAR16_37947866.1 0 37947866
16 OAR16_37994752.1 0 37994752
16 OAR16_38040585.1 0 38040585
16 OAR16_38072131.1 0 38072131
16 OAR16_38221926.1 0 38221926
16 s40592.1 0 38283088
16 OAR16_38312498.1 0 38312498
16 OAR16_38414913.1 0 38414913
16 OAR16_38647302.1 0 38647302
16 OAR16_38814956.1 0 38814956
16 OAR16_38842323.1 0 38842323
16 s03406.1 0 38894630
16 OAR16_38928005.1 0 38928005
16 OAR16_38988953.1 0 38988953
16 OAR16_39062204.1 0 39062204
16 s25960.1 0 39075577
16 s17904.1 0 39100523
16 OAR16_39143709.1 0 39143709
16 s48550.1 0 39181059
16 s49984.1 0 39241216
16 s57141.1 0 39359754
16 s35691.1 0 39434882
16 s21323.1 0 39475850
16 s24799.1 0 39521076
16 s40074.1 0 39669372
16 OAR16_39706312.1 0 39706312
16 OAR16_39780130.1 0 39780130
16 OAR16_39840363.1 0 39840363
16 OAR16_39888776.1 0 39888776
16 s14019.1 0 39936843
16 OAR16_40016364.1 0 40016364
16 OAR16_40113060.1 0 40113060
16 OAR16_40138485.1 0 40138485
16 OAR16_40191916.1 0 40191916
16 OAR16_40269571.1 0 40269571
16 OAR16_40345735.1 0 40345735
16 OAR16_40405495.1 0 40405495
16 OAR16_40426113.1 0 40426113
16 OAR16_40503533.1 0 40503533
16 OAR16_40642902_X.1 0 40642903
16 s34284.1 0 40691495
16 OAR16_40715706_X.1 0 40715707
16 OAR16_40749182.1 0 40749182
16 s11229.1 0 40797665
16 OAR16_40846568_X.1 0 40846569
16 s25379.1 0 40876904
16 OAR16_41004309.1 0 41004309
16 OAR16_41066473.1 0 41066473
16 s08636.1 0 41101315
16 OAR16_41149711.1 0 41149711
16 s32951.1 0 41549070
16 s67434.1 0 41572240
16 OAR16_41617317.1 0 41617317
16 OAR16_41681642.1 0 41681642
16 OAR16_41779659.1 0 41779659
16 OAR16_41804913.1 0 41804913
16 s67705.1 0 41876371
16 OAR16_41970981.1 0 41970981
16 OAR16_42159705.1 0 42159705
16 OAR16_42184944.1 0 42184944
16 s42786.1 0 42194575
16 OAR16_42312325.1 0 42312325
16 OAR16_42499047.1 0 42499047
16 s04132.1 0 42599039
16 OAR16_42645135.1 0 42645135
16 OAR16_42651043.1 0 42651043
16 OAR16_42710746_X.1 0 42710747
16 OAR16_42762101.1 0 42762101
16 OAR16_42806888.1 0 42806888
16 OAR16_42993224.1 0 42993224
16 s64879.1 0 43060218
16 OAR16_43133409.1 0 43133409
16 OAR16_43190112.1 0 43190112
16 OAR16_43196533.1 0 43196533
16 OAR16_43214427.1 0 43214427
16 OAR16_43273053.1 0 43273053
16 s25064.1 0 43315164
16 s67205.1 0 43321883
16 OAR16_43363065.1 0 43363065
16 OAR16_43424248.1 0 43424248
16 s06837.1 0 43520411
16 OAR16_43573089.1 0 43573089
16 OAR16_43715998.1 0 43715998
16 OAR16_43747463.1 0 43747463
16 OAR16_43758108.1 0 43758108
16 OAR16_43833978.1 0 43833978
16 OAR16_43894833.1 0 43894833
16 OAR16_43916302.1 0 43916302
16 OAR16_44015351.1 0 44015351
16 s20727.1 0 44047547
16 OAR16_44102697.1 0 44102697
16 OAR16_44166560.1 0 44166560
16 OAR16_44226044.1 0 44226044
16 OAR16_44279608.1 0 44279608
16 OAR16_44325630.1 0 44325630
16 s23014.1 0 44365710
16 s48431.1 0 44417937
16 s43481.1 0 44472313
16 s37118.1 0 44581517
16 OAR16_44680056.1 0 44680056
16 OAR16_44759148.1 0 44759148
16 OAR16_44812720.1 0 44812720
16 s58356.1 0 44843432
16 OAR16_44884811.1 0 44884811
16 250506CS3900211600001_1041.1 0 44955568
16 OAR16_45004016.1 0 45004016
16 s45551.1 0 45091281
16 s22329.1 0 45144629
16 s43251.1 0 45192084
16 s04153.1 0 45224020
16 s29682.1 0 45270747
16 s59948.1 0 45349915
16 OAR16_45398511.1 0 45398511
16 s17055.1 0 45459547
16 OAR16_45631306.1 0 45631306
16 OAR16_45662099.1 0 45662099
16 OAR16_45680234.1 0 45680234
16 OAR16_45764021.1 0 45764021
16 OAR16_45806632.1 0 45806632
16 OAR16_45863887.1 0 45863887
16 OAR16_45922214.1 0 45922214
16 OAR16_45960993.1 0 45960993
16 OAR16_46027470.1 0 46027470
16 s61890.1 0 46185722
16 OAR16_46251400.1 0 46251400
16 OAR16_46290531.1 0 46290531
16 OAR16_46325523.1 0 46325523
16 s47967.1 0 46358911
16 OAR16_46450104.1 0 46450104
16 OAR16_46544413.1 0 46544413
16 OAR16_46761904.1 0 46761904
16 OAR16_46888883.1 0 46888883
16 OAR16_46944599.1 0 46944599
16 OAR16_46955783.1 0 46955783
16 OAR16_47088252.1 0 47088252
16 OAR16_47146922.1 0 47146922
16 OAR16_47220910.1 0 47220910
16 OAR16_47351258.1 0 47351258
16 OAR16_47396344.1 0 47396344
16 OAR16_47597981.1 0 47597981
16 OAR16_47656446.1 0 47656446
16 OAR16_47697777.1 0 47697777
16 OAR16_47823716.1 0 47823716
16 OAR16_47862260.1 0 47862260
16 OAR16_47980776.1 0 47980776
16 s29275.1 0 48047347
16 OAR16_48105833.1 0 48105833
16 OAR16_48150525.1 0 48150525
16 s17664.1 0 48178265
16 OAR16_48258378.1 0 48258378
16 OAR16_48362074.1 0 48362074
16 OAR16_48400221_X.1 0 48400222
16 OAR16_48444618.1 0 48444618
16 OAR16_48453032_X.1 0 48453033
16 OAR16_48529126.1 0 48529126
16 s73392.1 0 48600670
16 OAR16_48633427.1 0 48633427
16 OAR16_48679281.1 0 48679281
16 OAR16_48760523.1 0 48760523
16 OAR16_48771204.1 0 48771204
16 OAR16_48823241.1 0 48823241
16 OAR16_48866451.1 0 48866451
16 OAR16_48944073.1 0 48944073
16 OAR16_49003509.1 0 49003509
16 OAR16_49094655.1 0 49094655
16 OAR16_49518698.1 0 49518698
16 OAR16_49622059.1 0 49622059
16 OAR16_49670092.1 0 49670092
16 OAR16_49711330.1 0 49711330
16 OAR16_49763123.1 0 49763123
16 OAR16_49793889.1 0 49793889
16 OAR16_49886669.1 0 49886669
16 OAR16_49926380.1 0 49926380
16 OAR16_49974943.1 0 49974943
16 s05750.1 0 50027264
16 s66605.1 0 50091525
16 OAR16_50103993.1 0 50103993
16 OAR16_50214709.1 0 50214709
16 OAR16_50235560.1 0 50235560
16 s60314.1 0 50282520
16 OAR16_50298386.1 0 50298386
16 s24992.1 0 50427147
16 OAR16_50476073.1 0 50476073
16 OAR16_50546916.1 0 50546916
16 OAR16_50565808.1 0 50565808
16 OAR16_50603725.1 0 50603725
16 OAR16_50635783.1 0 50635783
16 OAR16_50643262_X.1 0 50643263
16 OAR16_50704170.1 0 50704170
16 s58708.1 0 50730450
16 OAR16_50765168.1 0 50765168
16 OAR16_50897399.1 0 50897399
16 OAR16_50955052.1 0 50955052
16 OAR16_50979998.1 0 50979998
16 OAR16_51020636.1 0 51020636
16 OAR16_51057548.1 0 51057548
16 OAR16_51077881.1 0 51077881
16 OAR16_51194558.1 0 51194558
16 OAR16_51246531.1 0 51246531
16 OAR16_51292717.1 0 51292717
16 OAR16_51314112.1 0 51314112
16 OAR16_51365222.1 0 51365222
16 OAR16_51422323.1 0 51422323
16 OAR16_51462528.1 0 51462528
16 OAR16_51559181.1 0 51559181
16 OAR16_51580810.1 0 51580810
16 OAR16_51697426.1 0 51697426
16 OAR16_51748177.1 0 51748177
16 OAR16_51795310.1 0 51795310
16 OAR16_51992311.1 0 51992311
16 OAR16_52082065.1 0 52082065
16 OAR16_52089645.1 0 52089645
16 OAR16_52232126.1 0 52232126
16 OAR16_52300480.1 0 52300480
16 OAR16_52323728.1 0 52323728
16 OAR16_52348833.1 0 52348833
16 OAR16_52587112.1 0 52587112
16 OAR16_52628913.1 0 52628913
16 OAR16_52736809.1 0 52736809
16 OAR16_52790463.1 0 52790463
16 OAR16_52970848.1 0 52970848
16 OAR16_53148035.1 0 53148035
16 OAR16_53203108.1 0 53203108
16 OAR16_53309984.1 0 53309984
16 OAR16_53336843.1 0 53336843
16 OAR16_53402353.1 0 53402353
16 OAR16_53587498.1 0 53587498
16 OAR16_53723069.1 0 53723069
16 OAR16_53803957.1 0 53803957
16 OAR16_53844475.1 0 53844475
16 OAR16_53929465.1 0 53929465
16 OAR16_53970846_X.1 0 53970847
16 OAR16_54049558.1 0 54049558
16 OAR16_54446295.1 0 54446295
16 OAR16_54509132.1 0 54509132
16 OAR16_54540482.1 0 54540482
16 OAR16_54548738.1 0 54548738
16 OAR16_54625248.1 0 54625248
16 OAR16_54682690.1 0 54682690
16 OAR16_54724233.1 0 54724233
16 s46835.1 0 54802067
16 OAR16_54891369.1 0 54891369
16 OAR16_54955647.1 0 54955647
16 OAR16_55005404.1 0 55005404
16 OAR16_55041078.1 0 55041078
16 OAR16_55078569.1 0 55078569
16 OAR16_55119339.1 0 55119339
16 OAR16_55230534.1 0 55230534
16 OAR16_55255370.1 0 55255370
16 OAR16_55353251.1 0 55353251
16 OAR16_55384039.1 0 55384039
16 OAR16_55541552.1 0 55541552
16 s26175.1 0 55577639
16 s41697.1 0 55610822
16 OAR16_55700420.1 0 55700420
16 OAR16_55835878_X.1 0 55835879
16 OAR16_55842962.1 0 55842962
16 OAR16_55908708.1 0 55908708
16 s19510.1 0 55961351
16 OAR16_55994805_X.1 0 55994806
16 OAR16_56050637.1 0 56050637
16 DU240909_563.1 0 56197968
16 s43329.1 0 56204350
16 OAR16_56257102.1 0 56257102
16 OAR16_56348337.1 0 56348337
16 OAR16_56458897.1 0 56458897
16 OAR16_56487742_X.1 0 56487743
16 OAR16_56705922.1 0 56705922
16 OAR16_56828558.1 0 56828558
16 OAR16_56884735.1 0 56884735
16 OAR16_56997564.1 0 56997564
16 OAR16_57135632.1 0 57135632
16 OAR16_57164684.1 0 57164684
16 OAR16_57218752.1 0 57218752
16 OAR16_57298020.1 0 57298020
16 OAR16_57327865.1 0 57327865
16 OAR16_57335133.1 0 57335133
16 OAR16_57382961.1 0 57382961
16 OAR16_57441234.1 0 57441234
16 OAR16_57547050.1 0 57547050
16 OAR16_57577935.1 0 57577935
16 OAR16_57714610.1 0 57714610
16 OAR16_57770340.1 0 57770340
16 OAR16_57803053.1 0 57803053
16 OAR16_57881990.1 0 57881990
16 OAR16_58147730.1 0 58147730
16 OAR16_58262389.1 0 58262389
16 OAR16_58290641.1 0 58290641
16 OAR16_58302279.1 0 58302279
16 OAR16_58420556.1 0 58420556
16 OAR16_58466649.1 0 58466649
16 OAR16_58482838.1 0 58482838
16 OAR16_58537203.1 0 58537203
16 OAR16_58600269.1 0 58600269
16 OAR16_58608711.1 0 58608711
16 OAR16_58683964.1 0 58683964
16 OAR16_58725248_X.1 0 58725249
16 OAR16_58778606.1 0 58778606
16 OAR16_58824850.1 0 58824850
16 OAR16_58927082.1 0 58927082
16 OAR16_58965673.1 0 58965673
16 OAR16_58984443.1 0 58984443
16 s46759.1 0 59095407
16 OAR16_59197045.1 0 59197045
16 OAR16_59231973.1 0 59231973
16 OAR16_59292510.1 0 59292510
16 OAR16_59313900.1 0 59313900
16 s66884.1 0 59363468
16 OAR16_59388986.1 0 59388986
16 OAR16_59540686.1 0 59540686
16 OAR16_59571521.1 0 59571521
16 OAR16_59655935.1 0 59655935
16 OAR16_59809959.1 0 59809959
16 OAR16_59860036.1 0 59860036
16 OAR16_59896777.1 0 59896777
16 OAR16_60015508.1 0 60015508
16 OAR16_60075688.1 0 60075688
16 OAR16_60178570.1 0 60178570
16 OAR16_60192530.1 0 60192530
16 OAR16_60244426.1 0 60244426
16 OAR16_60285005.1 0 60285005
16 OAR16_60320592.1 0 60320592
16 OAR16_60352698.1 0 60352698
16 OAR16_60471462.1 0 60471462
16 OAR16_60505137.1 0 60505137
16 OAR16_60536832.1 0 60536832
16 OAR16_60593915.1 0 60593915
16 OAR16_60658467.1 0 60658467
16 OAR16_60978052.1 0 60978052
16 OAR16_61003181.1 0 61003181
16 s19774.1 0 61045654
16 OAR16_61086817.1 0 61086817
16 OAR16_61114298.1 0 61114298
16 OAR16_61189647.1 0 61189647
16 OAR16_61237089.1 0 61237089
16 OAR16_61248510.1 0 61248510
16 s09330.1 0 61305043
16 s33041.1 0 61340000
16 OAR16_61368507.1 0 61368507
16 OAR16_61427430_X.1 0 61427431
16 s16337.1 0 61487814
16 OAR16_61553546.1 0 61553546
16 OAR16_61596582.1 0 61596582
16 s36879.1 0 61709024
16 s69802.1 0 61837847
16 OAR16_61870715.1 0 61870715
16 OAR16_61906879.1 0 61906879
16 OAR16_61967916.1 0 61967916
16 s43947.1 0 61984107
16 OAR16_62007323.1 0 62007323
16 OAR16_62246248.1 0 62246248
16 s35309.1 0 62292163
16 s50768.1 0 62348938
16 OAR16_62398548.1 0 62398548
16 OAR16_62563877.1 0 62563877
16 OAR16_62632232.1 0 62632232
16 OAR16_62668465.1 0 62668465
16 s07759.1 0 62742875
16 OAR16_62773812.1 0 62773812
16 OAR16_62845154.1 0 62845154
16 OAR16_62901509.1 0 62901509
16 OAR16_62937471.1 0 62937471
16 OAR16_62965813.1 0 62965813
16 OAR16_63041189.1 0 63041189
16 OAR16_63193253.1 0 63193253
16 OAR16_63224819.1 0 63224819
16 OAR16_63260453_X.1 0 63260454
16 OAR16_63351919.1 0 63351919
16 s66935.1 0 63423908
16 OAR16_63465429.1 0 63465429
16 OAR16_63555763.1 0 63555763
16 OAR16_63635170.1 0 63635170
16 OAR16_63666697.1 0 63666697
16 OAR16_63721916.1 0 63721916
16 s60998.1 0 63761142
16 OAR16_63823647.1 0 63823647
16 s40224.1 0 63837555
16 OAR16_63959301.1 0 63959301
16 s35031.1 0 63995733
16 s64100.1 0 64002861
16 s09899.1 0 64015552
16 s08480.1 0 64068901
16 s56732.1 0 64099411
16 s31764.1 0 64152401
16 OAR16_64251127.1 0 64251127
16 OAR16_64281770.1 0 64281770
16 s02239.1 0 64342771
16 OAR16_64456388.1 0 64456388
16 s43673.1 0 64498263
16 OAR16_64537609.1 0 64537609
16 OAR16_64570335.1 0 64570335
16 OAR16_64577630.1 0 64577630
16 OAR16_64716881.1 0 64716881
16 OAR16_64768424.1 0 64768424
16 OAR16_64788738.1 0 64788738
16 OAR16_64811399.1 0 64811399
16 OAR16_64819778.1 0 64819778
16 OAR16_64912911.1 0 64912911
16 OAR16_64958730.1 0 64958730
16 OAR16_65013747.1 0 65013747
16 OAR16_65023829.1 0 65023829
16 OAR16_65071112.1 0 65071112
16 OAR16_65137785.1 0 65137785
16 OAR16_65179950.1 0 65179950
16 s16966.1 0 65259248
16 OAR16_65348924.1 0 65348924
16 OAR16_65406019.1 0 65406019
16 OAR16_65501440.1 0 65501440
16 OAR16_65648237.1 0 65648237
16 OAR16_65684910.1 0 65684910
16 OAR16_65722668_X.1 0 65722669
16 OAR16_65917082.1 0 65917082
16 OAR16_66000208.1 0 66000208
16 OAR16_66061215.1 0 66061215
16 OAR16_66081895_X.1 0 66081896
16 OAR16_66113335.1 0 66113335
16 OAR16_66186381.1 0 66186381
16 OAR16_66260140.1 0 66260140
16 OAR16_66401876.1 0 66401876
16 OAR16_66446289.1 0 66446289
16 s21639.1 0 66487915
16 OAR16_66504535.1 0 66504535
16 OAR16_66599845.1 0 66599845
16 s46434.1 0 66628116
16 OAR16_66793290.1 0 66793290
16 s49828.1 0 66893114
16 OAR16_66937416.1 0 66937416
16 s52262.1 0 67024626
16 OAR16_67037384.1 0 67037384
16 OAR16_67078791.1 0 67078791
16 s65395.1 0 67153570
16 OAR16_67197340.1 0 67197340
16 s58725.1 0 67230359
16 OAR16_67256994.1 0 67256994
16 OAR16_67296025.1 0 67296025
16 s33640.1 0 67333106
16 OAR16_67368758.1 0 67368758
16 OAR16_67406067.1 0 67406067
16 s01196.1 0 67543684
16 OAR16_67581835.1 0 67581835
16 OAR16_67636523.1 0 67636523
16 OAR16_67669492.1 0 67669492
16 OAR16_67709698.1 0 67709698
16 OAR16_67769811.1 0 67769811
16 s03359.1 0 67937140
16 s35649.1 0 67997937
16 OAR16_68076864.1 0 68076864
16 s12857.1 0 68089944
16 s17181.1 0 68146852
16 s09214.1 0 68159065
16 OAR16_68180493.1 0 68180493
16 s31952.1 0 68238239
16 250506CS3900386000001_696.1 0 68297712
16 s56425.1 0 68307906
16 s32027.1 0 68478659
16 s68943.1 0 68555554
16 OAR16_68625098.1 0 68625098
16 s17872.1 0 68680099
16 s34936.1 0 68729097
16 OAR16_68784953.1 0 68784953
16 OAR16_68917564.1 0 68917564
16 OAR16_68959159.1 0 68959159
16 s55042.1 0 69003295
16 OAR16_69117532.1 0 69117532
16 OAR16_69152183.1 0 69152183
16 OAR16_69182654.1 0 69182654
16 OAR16_69201444.1 0 69201444
16 OAR16_69266423.1 0 69266423
16 s53747.1 0 69314502
16 OAR16_69360915.1 0 69360915
16 s58116.1 0 69386086
16 s17102.1 0 69431035
16 OAR16_69472743.1 0 69472743
16 OAR16_69490331.1 0 69490331
16 OAR16_69511009.1 0 69511009
16 OAR16_69575140.1 0 69575140
16 s12668.1 0 69633067
16 s09971.1 0 69659404
16 OAR16_69680166_X.1 0 69680167
16 s07787.1 0 69743910
16 s16677.1 0 69803312
16 OAR16_69847319.1 0 69847319
16 s12937.1 0 69968168
16 OAR16_69987537.1 0 69987537
16 OAR16_70036625.1 0 70036625
16 s04107.1 0 70071287
16 OAR16_70112337_X.1 0 70112338
16 OAR16_70275033.1 0 70275033
16 OAR16_70307401.1 0 70307401
16 OAR16_70340108.1 0 70340108
16 OAR16_70392827.1 0 70392827
16 OAR16_70424070.1 0 70424070
16 s13682.1 0 70569272
16 s32604.1 0 70650782
16 OAR16_70695201_X.1 0 70695202
16 OAR16_70760287.1 0 70760287
16 OAR16_70797484.1 0 70797484
16 s04175.1 0 70880103
16 s02542.1 0 70886929
16 s30407.1 0 70928737
16 s71326.1 0 71061425
16 OAR16_71075325_X.1 0 71075326
16 OAR16_71137892.1 0 71137892
16 s43343.1 0 71185591
16 s53066.1 0 71283840
16 OAR16_71337537.1 0 71337537
16 OAR16_71364480.1 0 71364480
16 OAR16_71412579.1 0 71412579
16 OAR16_71436671.1 0 71436671
16 OAR16_71479748.1 0 71479748
16 OAR16_71535444.1 0 71535444
16 OAR16_71574912.1 0 71574912
16 s46178.1 0 71631788
16 s53858.1 0 71648948
16 OAR16_71680056_X.1 0 71680057
16 s20081.1 0 71725057
16 OAR16_71736925.1 0 71736925
16 OAR16_71794076.1 0 71794076
16 OAR16_71806304.1 0 71806304
16 OAR16_71854206.1 0 71854206
16 s32243.1 0 71903020
16 OAR16_71973769.1 0 71973769
16 OAR16_72025086.1 0 72025086
16 OAR16_72087208.1 0 72087208
16 s33676.1 0 72107292
16 OAR16_72171097.1 0 72171097
16 OAR16_72216389.1 0 72216389
16 OAR16_72265538.1 0 72265538
16 s54054.1 0 72285272
16 OAR16_72327395.1 0 72327395
16 OAR16_72384133.1 0 72384133
16 s15811.1 0 72429327
16 s27724.1 0 72488344
16 s67480.1 0 72503502
16 s70233.1 0 72562508
16 s15913.1 0 72623608
16 s28296.1 0 72646913
16 s24511.1 0 72692969
16 s14647.1 0 72709818
16 s26142.1 0 72779982
16 s03646.1 0 72800784
16 s75949.1 0 72857498
16 s14417.1 0 72864009
16 s31695.1 0 72874334
16 OAR16_72885454.1 0 72885454
16 s17233.1 0 72947468
16 OAR16_72955345.1 0 72955345
16 s55991.1 0 73069701
16 s66564.1 0 73128830
16 s67644.1 0 73269622
16 s09151.1 0 73299779
16 OAR16_73357296.1 0 73357296
16 OAR16_73408741_X.1 0 73408742
16 OAR16_73505494.1 0 73505494
16 s04038.1 0 73556514
16 s08594.1 0 73584849
16 OAR16_73601557.1 0 73601557
16 OAR16_73610347.1 0 73610347
16 s48455.1 0 73689026
16 s75789.1 0 73720097
16 OAR16_73754081.1 0 73754081
16 s22958.1 0 73806755
16 s13529.1 0 73856378
16 s54842.1 0 73986393
16 OAR16_74018348_X.1 0 74018349
16 OAR16_74111888.1 0 74111888
16 OAR16_74158379.1 0 74158379
16 s10742.1 0 74203492
16 OAR16_74235045.1 0 74235045
16 OAR16_74257265.1 0 74257265
16 OAR16_74295050.1 0 74295050
16 OAR16_74325534.1 0 74325534
16 OAR16_74353353.1 0 74353353
16 s70279.1 0 74458663
16 s57671.1 0 74509683
16 s28461.1 0 74534588
16 s08505.1 0 74562011
16 s43715.1 0 74605750
16 OAR16_74703566.1 0 74703566
16 s26603.1 0 74801462
16 s55598.1 0 74959895
16 s63944.1 0 75090317
16 OAR16_75097765.1 0 75097765
16 s22694.1 0 75293087
16 s59627.1 0 75338154
16 s15712.1 0 75371327
16 OAR16_75395749.1 0 75395749
16 s10403.1 0 75494564
16 s10704.1 0 75533672
16 s20693.1 0 75624845
16 s22142.1 0 75650867
16 s23172.1 0 75697642
16 OAR16_75733335.1 0 75733335
16 OAR16_75778282.1 0 75778282
16 s34571.1 0 75822741
16 OAR16_75897587_X.1 0 75897588
16 s34241.1 0 75964768
16 s66037.1 0 76045641
16 OAR16_76105828.1 0 76105828
16 s59572.1 0 76164653
16 OAR16_76205849.1 0 76205849
16 s32628.1 0 76285297
16 s70856.1 0 76325427
16 s75668.1 0 76372122
16 s52090.1 0 76402310
16 OAR16_76450279.1 0 76450279
16 s69219.1 0 76482335
16 s28151.1 0 76506109
16 OAR16_76611508.1 0 76611508
16 s33000.1 0 76696668
16 s33770.1 0 76831408
16 s11950.1 0 76880727
16 s01775.1 0 76945561
16 OAR16_77051399.1 0 77051399
17 OAR17_172595.1 0 172595
17 OAR17_251914.1 0 251914
17 OAR17_291615.1 0 291615
17 OAR17_382130.1 0 382130
17 OAR17_454382.1 0 454382
17 OAR17_506915.1 0 506915
17 OAR17_563577.1 0 563577
17 OAR17_577802.1 0 577802
17 OAR17_591689.1 0 591689
17 OAR17_615197.1 0 615197
17 OAR17_664122.1 0 664122
17 OAR17_709679.1 0 709679
17 OAR17_819717.1 0 819717
17 OAR17_1060949.1 0 1060949
17 OAR17_1129890.1 0 1129890
17 OAR17_1264163.1 0 1264163
17 OAR17_1348956.1 0 1348956
17 OAR17_1446428.1 0 1446428
17 OAR17_1544955.1 0 1544955
17 OAR17_1621032.1 0 1621032
17 s08264.1 0 1638796
17 OAR17_1736752.1 0 1736752
17 OAR17_1759664.1 0 1759664
17 OAR17_1818548.1 0 1818548
17 OAR17_1899290.1 0 1899290
17 s09727.1 0 2059756
17 OAR17_2145886.1 0 2145886
17 OAR17_2248281.1 0 2248281
17 OAR17_2380024.1 0 2380024
17 OAR17_2428600.1 0 2428600
17 OAR17_2492093.1 0 2492093
17 OAR17_2650674.1 0 2650674
17 OAR17_2716757.1 0 2716757
17 OAR17_2807057.1 0 2807057
17 OAR17_2846565.1 0 2846565
17 OAR17_2889799.1 0 2889799
17 OAR17_2979785.1 0 2979785
17 s75954.1 0 3063355
17 OAR17_3104595.1 0 3104595
17 OAR17_3212742.1 0 3212742
17 OAR17_3257039.1 0 3257039
17 s02985.1 0 3356115
17 s32327.1 0 3372466
17 OAR17_3467332.1 0 3467332
17 s02105.1 0 3880420
17 OAR17_3916939.1 0 3916939
17 OAR17_4010646.1 0 4010646
17 s00080.1 0 4172285
17 s46457.1 0 4214066
17 OAR17_4276013.1 0 4276013
17 OAR17_4293513.1 0 4293513
17 s22944.1 0 4471020
17 OAR17_4508896.1 0 4508896
17 OAR17_4540971.1 0 4540971
17 OAR17_4561820.1 0 4561820
17 OAR17_4659581.1 0 4659581
17 OAR17_4723843.1 0 4723843
17 s42725.1 0 4751630
17 s67839.1 0 4838967
17 s19718.1 0 4902136
17 s63233.1 0 4972651
17 s42281.1 0 5024537
17 s50132.1 0 5065449
17 OAR17_5107086.1 0 5107086
17 OAR17_5199555.1 0 5199555
17 s18767.1 0 5259338
17 OAR17_5295579.1 0 5295579
17 OAR17_5338968.1 0 5338968
17 OAR17_5388531.1 0 5388531
17 OAR17_5405721.1 0 5405721
17 s42730.1 0 5882085
17 s12602.1 0 5892891
17 OAR17_5938733.1 0 5938733
17 OAR17_5979442.1 0 5979442
17 OAR17_6012159.1 0 6012159
17 OAR17_6223058.1 0 6223058
17 OAR17_6254760.1 0 6254760
17 OAR17_6305978.1 0 6305978
17 s61152.1 0 6333568
17 OAR17_6382522.1 0 6382522
17 OAR17_6395356.1 0 6395356
17 OAR17_6448460.1 0 6448460
17 OAR17_6510526.1 0 6510526
17 OAR17_6639296.1 0 6639296
17 s69817.1 0 6692318
17 s18771.1 0 6765534
17 s14667.1 0 6863686
17 OAR17_6897981.1 0 6897981
17 OAR17_6913335.1 0 6913335
17 OAR17_6965660.1 0 6965660
17 OAR17_7039737.1 0 7039737
17 OAR17_7072984.1 0 7072984
17 OAR17_7125292.1 0 7125292
17 OAR17_7196033.1 0 7196033
17 OAR17_7211015.1 0 7211015
17 OAR17_7216465_X.1 0 7216466
17 s69549.1 0 7311030
17 OAR17_7454212.1 0 7454212
17 OAR17_7562301.1 0 7562301
17 OAR17_7658525_X.1 0 7658526
17 OAR17_7690122.1 0 7690122
17 OAR17_7710087.1 0 7710087
17 OAR17_7910157.1 0 7910157
17 OAR17_7951580.1 0 7951580
17 OAR17_7992072.1 0 7992072
17 s25187.1 0 8276068
17 s50017.1 0 8286912
17 s59756.1 0 8295452
17 s26164.1 0 8321841
17 OAR17_8363205.1 0 8363205
17 OAR17_8430183.1 0 8430183
17 OAR17_8457816.1 0 8457816
17 OAR17_8472049.1 0 8472049
17 OAR17_8548347.1 0 8548347
17 OAR17_8556139.1 0 8556139
17 OAR17_8594592.1 0 8594592
17 OAR17_8695027.1 0 8695027
17 s00547.1 0 8778703
17 OAR17_8843233.1 0 8843233
17 s53232.1 0 8855883
17 OAR17_8863962.1 0 8863962
17 OAR17_8920880.1 0 8920880
17 OAR17_8943814.1 0 8943814
17 s63795.1 0 9081004
17 OAR17_9101534.1 0 9101534
17 OAR17_9134692.1 0 9134692
17 OAR17_9266090.1 0 9266090
17 s03479.1 0 9283479
17 OAR17_9324903.1 0 9324903
17 OAR17_9373872.1 0 9373872
17 OAR17_9404998.1 0 9404998
17 OAR17_9440074.1 0 9440074
17 OAR17_9497447.1 0 9497447
17 OAR17_9505878.1 0 9505878
17 OAR17_9513319.1 0 9513319
17 OAR17_9613890.1 0 9613890
17 OAR17_9701703.1 0 9701703
17 OAR17_9725212.1 0 9725212
17 s69644.1 0 9789669
17 OAR17_9821235.1 0 9821235
17 OAR17_9872934.1 0 9872934
17 OAR17_9906615.1 0 9906615
17 OAR17_9973253.1 0 9973253
17 OAR17_10003821.1 0 10003821
17 OAR17_10041912.1 0 10041912
17 OAR17_10186078.1 0 10186078
17 OAR17_10229444.1 0 10229444
17 OAR17_10308463.1 0 10308463
17 OAR17_10338638.1 0 10338638
17 OAR17_10454728.1 0 10454728
17 s74460.1 0 10605269
17 OAR17_10638840.1 0 10638840
17 OAR17_10666688.1 0 10666688
17 OAR17_10704854.1 0 10704854
17 s51399.1 0 10737616
17 OAR17_10914656.1 0 10914656
17 s27903.1 0 10933285
17 s47393.1 0 11004998
17 OAR17_11010432.1 0 11010432
17 OAR17_11099220.1 0 11099220
17 s64837.1 0 11163810
17 DU324670_456.1 0 11278113
17 OAR17_11298382.1 0 11298382
17 OAR17_11449668.1 0 11449668
17 s16790.1 0 11480486
17 OAR17_11520692.1 0 11520692
17 OAR17_11575505.1 0 11575505
17 OAR17_11657295.1 0 11657295
17 OAR17_11817845.1 0 11817845
17 OAR17_11868002.1 0 11868002
17 OAR17_11952113.1 0 11952113
17 OAR17_11963200.1 0 11963200
17 OAR17_12016788.1 0 12016788
17 OAR17_12053418.1 0 12053418
17 s12083.1 0 12086446
17 OAR17_12119964.1 0 12119964
17 s68905.1 0 12171605
17 s04818.1 0 12212704
17 OAR17_12320664.1 0 12320664
17 OAR17_12372533.1 0 12372533
17 OAR17_12428758.1 0 12428758
17 OAR17_12647550.1 0 12647550
17 s42157.1 0 12710698
17 OAR17_12716930.1 0 12716930
17 OAR17_12781285.1 0 12781285
17 OAR17_12809597.1 0 12809597
17 OAR17_12858313.1 0 12858313
17 s46551.1 0 13111879
17 OAR17_13146947.1 0 13146947
17 OAR17_13172390.1 0 13172390
17 OAR17_13312763.1 0 13312763
17 OAR17_13356947.1 0 13356947
17 s19031.1 0 13419365
17 s70241.1 0 13479607
17 OAR17_13561718.1 0 13561718
17 OAR17_13607110.1 0 13607110
17 OAR17_13651211.1 0 13651211
17 s52278.1 0 13712063
17 s11134.1 0 13733171
17 s36178.1 0 13746553
17 OAR17_13777792.1 0 13777792
17 OAR17_13815494.1 0 13815494
17 s40273.1 0 13875455
17 OAR17_13903096.1 0 13903096
17 s69591.1 0 13960105
17 OAR17_14009555_X.1 0 14009556
17 OAR17_14121084.1 0 14121084
17 OAR17_14127359.1 0 14127359
17 OAR17_14184902.1 0 14184902
17 OAR17_14250099.1 0 14250099
17 s51433.1 0 14301613
17 s44672.1 0 14520500
17 OAR17_14618252.1 0 14618252
17 s05050.1 0 14675117
17 s43104.1 0 14925180
17 OAR17_14952508.1 0 14952508
17 OAR17_14970636.1 0 14970636
17 OAR17_15004509.1 0 15004509
17 OAR17_15062923.1 0 15062923
17 OAR17_15290555.1 0 15290555
17 OAR17_15623608.1 0 15623608
17 OAR17_15669643.1 0 15669643
17 s70069.1 0 15724458
17 OAR17_15751570.1 0 15751570
17 OAR17_15791812.1 0 15791812
17 OAR17_15846928.1 0 15846928
17 s39050.1 0 15893251
17 OAR17_15927320.1 0 15927320
17 OAR17_15960312.1 0 15960312
17 DU206327_107.1 0 16024889
17 OAR17_16056354.1 0 16056354
17 OAR17_16118826.1 0 16118826
17 OAR17_16161377.1 0 16161377
17 OAR17_16303557.1 0 16303557
17 OAR17_16389332.1 0 16389332
17 OAR17_16420066.1 0 16420066
17 OAR17_16431577.1 0 16431577
17 OAR17_16507136.1 0 16507136
17 OAR17_16538570.1 0 16538570
17 OAR17_16567898.1 0 16567898
17 OAR17_16604953.1 0 16604953
17 OAR17_16636845.1 0 16636845
17 OAR17_16676148.1 0 16676148
17 OAR17_16731937.1 0 16731937
17 OAR17_16852424.1 0 16852424
17 OAR17_16886578.1 0 16886578
17 OAR17_16955380.1 0 16955380
17 OAR17_17017668.1 0 17017668
17 OAR17_17054806.1 0 17054806
17 OAR17_17120565.1 0 17120565
17 OAR17_17128629.1 0 17128629
17 s34000.1 0 17214812
17 OAR17_17231699.1 0 17231699
17 OAR17_17315117.1 0 17315117
17 OAR17_17335672.1 0 17335672
17 OAR17_17428598.1 0 17428598
17 OAR17_17506704.1 0 17506704
17 OAR17_17537142.1 0 17537142
17 OAR17_17640962.1 0 17640962
17 OAR17_17773269.1 0 17773269
17 OAR17_17861513.1 0 17861513
17 OAR17_17886973.1 0 17886973
17 OAR17_17956457.1 0 17956457
17 OAR17_18024285.1 0 18024285
17 OAR17_18071528.1 0 18071528
17 OAR17_18117375.1 0 18117375
17 OAR17_18141691.1 0 18141691
17 OAR17_18165116.1 0 18165116
17 s40587.1 0 18282352
17 OAR17_18316971.1 0 18316971
17 OAR17_18343388.1 0 18343388
17 OAR17_18372082.1 0 18372082
17 s54285.1 0 18423636
17 OAR17_18544139.1 0 18544139
17 OAR17_18639446.1 0 18639446
17 OAR17_18822501.1 0 18822501
17 s07311.1 0 18965021
17 s47312.1 0 19011840
17 s71258.1 0 19022301
17 s13949.1 0 19041249
17 OAR17_19096796.1 0 19096796
17 s14075.1 0 19153602
17 OAR17_19234983.1 0 19234983
17 s57603.1 0 19280527
17 s22448.1 0 19318375
17 OAR17_19382908.1 0 19382908
17 OAR17_19415299.1 0 19415299
17 OAR17_19565046.1 0 19565046
17 OAR17_19602496.1 0 19602496
17 OAR17_19645734.1 0 19645734
17 s45242.1 0 19767569
17 OAR17_19803416.1 0 19803416
17 s76006.1 0 19846216
17 OAR17_19907726.1 0 19907726
17 OAR17_19918520.1 0 19918520
17 s53332.1 0 20068756
17 OAR17_20122108.1 0 20122108
17 OAR17_20129698.1 0 20129698
17 OAR17_20224869.1 0 20224869
17 OAR17_20373504.1 0 20373504
17 OAR17_20431552.1 0 20431552
17 OAR17_20441989.1 0 20441989
17 s16366.1 0 20523678
17 s03132.1 0 20681720
17 OAR17_20837610.1 0 20837610
17 OAR17_20909332.1 0 20909332
17 OAR17_20925197.1 0 20925197
17 s39940.1 0 21044158
17 OAR17_21193469.1 0 21193469
17 OAR17_21273417.1 0 21273417
17 OAR17_21289839.1 0 21289839
17 OAR17_21421508.1 0 21421508
17 OAR17_21454661.1 0 21454661
17 OAR17_21511803.1 0 21511803
17 s31680.1 0 21535741
17 OAR17_21608796.1 0 21608796
17 OAR17_21628985.1 0 21628985
17 OAR17_21695824.1 0 21695824
17 OAR17_21737608_X.1 0 21737609
17 OAR17_21805214_X.1 0 21805215
17 OAR17_21872826.1 0 21872826
17 OAR17_22123087.1 0 22123087
17 OAR17_22141157_X.1 0 22141158
17 OAR17_22191637.1 0 22191637
17 OAR17_22251071.1 0 22251071
17 OAR17_22301285.1 0 22301285
17 OAR17_22313421.1 0 22313421
17 OAR17_22334380.1 0 22334380
17 OAR17_22389922.1 0 22389922
17 s33297.1 0 22453274
17 OAR17_22472527.1 0 22472527
17 OAR17_22571786.1 0 22571786
17 OAR17_22601857.1 0 22601857
17 OAR17_22631814_X.1 0 22631815
17 OAR17_22703584_X.1 0 22703585
17 OAR17_22773743.1 0 22773743
17 OAR17_22884911.1 0 22884911
17 OAR17_22910453.1 0 22910453
17 OAR17_22967240.1 0 22967240
17 OAR17_23052623.1 0 23052623
17 OAR17_23141755.1 0 23141755
17 OAR17_23200636.1 0 23200636
17 s11162.1 0 23566220
17 OAR17_23630662.1 0 23630662
17 OAR17_23761428.1 0 23761428
17 OAR17_23888723.1 0 23888723
17 OAR17_23905156.1 0 23905156
17 OAR17_23961382.1 0 23961382
17 OAR17_24001955.1 0 24001955
17 OAR17_24034449.1 0 24034449
17 OAR17_24080832.1 0 24080832
17 OAR17_24140336.1 0 24140336
17 OAR17_24219877.1 0 24219877
17 OAR17_24256442.1 0 24256442
17 OAR17_24290878.1 0 24290878
17 OAR17_24359397.1 0 24359397
17 OAR17_24393375.1 0 24393375
17 OAR17_24456885.1 0 24456885
17 OAR17_24621383.1 0 24621383
17 DU378819_632.1 0 24681110
17 OAR17_24707386.1 0 24707386
17 OAR17_24800094.1 0 24800094
17 OAR17_24935908.1 0 24935908
17 OAR17_25017607.1 0 25017607
17 OAR17_25058114.1 0 25058114
17 OAR17_25143960.1 0 25143960
17 OAR17_25170597.1 0 25170597
17 OAR17_25214825.1 0 25214825
17 OAR17_25220339.1 0 25220339
17 OAR17_25364030.1 0 25364030
17 OAR17_25389294.1 0 25389294
17 OAR17_25477049.1 0 25477049
17 OAR17_25490763.1 0 25490763
17 OAR17_25544247.1 0 25544247
17 OAR17_25566788.1 0 25566788
17 OAR17_25604002.1 0 25604002
17 OAR17_25712322.1 0 25712322
17 OAR17_25785256.1 0 25785256
17 OAR17_25827538.1 0 25827538
17 s03869.1 0 25859514
17 OAR17_26000884.1 0 26000884
17 OAR17_26023246.1 0 26023246
17 OAR17_26108276.1 0 26108276
17 OAR17_26130060.1 0 26130060
17 OAR17_26195005.1 0 26195005
17 OAR17_26283816.1 0 26283816
17 OAR17_26291991_X.1 0 26291992
17 OAR17_26330867.1 0 26330867
17 s07913.1 0 26384303
17 OAR17_26494445.1 0 26494445
17 OAR17_26548136.1 0 26548136
17 OAR17_26819971.1 0 26819971
17 OAR17_26826979.1 0 26826979
17 OAR17_26888821.1 0 26888821
17 OAR17_26935796.1 0 26935796
17 OAR17_27001327.1 0 27001327
17 OAR17_27145000.1 0 27145000
17 OAR17_27204166.1 0 27204166
17 OAR17_27320913.1 0 27320913
17 OAR17_27502170.1 0 27502170
17 OAR17_27564239.1 0 27564239
17 OAR17_27620209.1 0 27620209
17 OAR17_27639885.1 0 27639885
17 OAR17_27729123.1 0 27729123
17 OAR17_27783014.1 0 27783014
17 OAR17_27814312.1 0 27814312
17 OAR17_27820573.1 0 27820573
17 OAR17_27872991.1 0 27872991
17 OAR17_27903543.1 0 27903543
17 OAR17_27964588.1 0 27964588
17 OAR17_28016455.1 0 28016455
17 OAR17_28054443.1 0 28054443
17 OAR17_28060601.1 0 28060601
17 OAR17_28121648.1 0 28121648
17 OAR17_28154160.1 0 28154160
17 OAR17_28218413_X.1 0 28218414
17 OAR17_28261838.1 0 28261838
17 OAR17_28312619.1 0 28312619
17 OAR17_28363294.1 0 28363294
17 OAR17_28390642.1 0 28390642
17 OAR17_28567421_X.1 0 28567422
17 OAR17_28687373.1 0 28687373
17 OAR17_28724970.1 0 28724970
17 OAR17_29005216.1 0 29005216
17 OAR17_29027026.1 0 29027026
17 OAR17_29065549.1 0 29065549
17 OAR17_29119468.1 0 29119468
17 OAR17_29162292.1 0 29162292
17 OAR17_29197660.1 0 29197660
17 OAR17_29260298.1 0 29260298
17 OAR17_29272142.1 0 29272142
17 OAR17_29292591.1 0 29292591
17 s01650.1 0 29382089
17 OAR17_29427725.1 0 29427725
17 OAR17_29456634.1 0 29456634
17 s52728.1 0 29611538
17 OAR17_29666258.1 0 29666258
17 OAR17_29743307.1 0 29743307
17 OAR17_29842835.1 0 29842835
17 OAR17_29893296.1 0 29893296
17 s05512.1 0 29943563
17 OAR17_29977823.1 0 29977823
17 OAR17_30018536.1 0 30018536
17 DU511222_139.1 0 30048559
17 OAR17_30252313.1 0 30252313
17 OAR17_30337164.1 0 30337164
17 OAR17_30373243.1 0 30373243
17 OAR17_30432111.1 0 30432111
17 OAR17_30449018.1 0 30449018
17 OAR17_30529152.1 0 30529152
17 OAR17_30600447.1 0 30600447
17 s23481.1 0 30651288
17 DU352981_312.1 0 30709891
17 OAR17_30769206.1 0 30769206
17 OAR17_30793193.1 0 30793193
17 OAR17_30850394.1 0 30850394
17 OAR17_30931775.1 0 30931775
17 OAR17_30952174.1 0 30952174
17 OAR17_31102067.1 0 31102067
17 OAR17_31146799.1 0 31146799
17 OAR17_31280438.1 0 31280438
17 OAR17_31314874.1 0 31314874
17 OAR17_31376238.1 0 31376238
17 OAR17_31468490.1 0 31468490
17 s24088.1 0 31522186
17 s34932.1 0 31537288
17 OAR17_31561091.1 0 31561091
17 s40920.1 0 31703349
17 s31264.1 0 31712608
17 OAR17_31784331.1 0 31784331
17 OAR17_31805652.1 0 31805652
17 OAR17_31839950.1 0 31839950
17 OAR17_31867704.1 0 31867704
17 OAR17_31905583.1 0 31905583
17 OAR17_31940034.1 0 31940034
17 OAR17_31971576.1 0 31971576
17 OAR17_32056831.1 0 32056831
17 OAR17_32315183.1 0 32315183
17 s58891.1 0 32354069
17 OAR17_32421123.1 0 32421123
17 OAR17_32427516.1 0 32427516
17 OAR17_32505042_X.1 0 32505043
17 OAR17_32532598_X.1 0 32532599
17 OAR17_32622502.1 0 32622502
17 OAR17_32635050.1 0 32635050
17 OAR17_32705384.1 0 32705384
17 OAR17_32757347_X.1 0 32757348
17 OAR17_32781863.1 0 32781863
17 OAR17_32895559.1 0 32895559
17 OAR17_32936496.1 0 32936496
17 OAR17_33024300.1 0 33024300
17 OAR17_33077220.1 0 33077220
17 OAR17_33132728.1 0 33132728
17 OAR17_33221690.1 0 33221690
17 OAR17_33260430.1 0 33260430
17 OAR17_33279012.1 0 33279012
[truncated: 793,730 more chars]
