# Supplementary material for: Artificial and natural selection components reveal the mechanisms of tropical sheep populations against gastrointestinal parasites
Source: PLoS One. 2026 Feb 18;21(2):e0340970. doi: 10.1371/journal.pone.0340970 (PMC12915954; doi:10.1371/journal.pone.0340970)
Supplement: S3 File — (TXT) [file pone.0340970.s005.txt]

id group Chr_1 Chr_2 Chr_3 Chr_4 Chr_5 Chr_6 Chr_7 Chr_8 Chr_9 Chr_10 Chr_12 Chr_13 Chr_15 Chr_16 Chr_17 Chr_18 Chr_19 Chr_20 Chr_22 Chr_25
US9002215013 US9002215013 NA NA NA NA NA NA NA NA 0.0300266067734147 NA NA NA 0.0287547648674483 0.0394962588544304 NA NA NA NA NA NA
US9002215014 US9002215014 NA NA NA NA NA NA NA NA NA NA NA NA NA NA NA NA NA 0.0510656586294866 NA NA
US9002215015 US9002215015 NA NA 0.0130687410422321 NA NA NA NA NA NA NA NA NA NA NA NA NA NA NA NA NA
US9002215016 US9002215016 NA NA NA NA NA NA NA NA 0.0300266067734147 0.0812336526324925 NA NA NA NA NA 0.0522517094002462 NA NA NA NA
US9002215019 US9002215019 NA NA NA NA NA NA NA 0.0355591572546958 NA NA NA NA NA NA NA NA NA NA NA NA
US9002215025 US9002215025 NA 0.012842385339707 NA NA NA NA NA NA NA NA NA NA NA NA NA NA NA NA NA NA
US9002215027 US9002215027 NA NA NA NA NA NA NA NA NA NA NA NA NA NA NA 0.0430096715347211 NA NA NA NA
US9002215030 US9002215030 NA NA NA NA NA 0.0203374712097242 NA NA NA NA NA NA NA 0.0394962588544304 NA NA NA NA NA NA
US9002215035 US9002215035 NA NA NA NA 0.0546580344793549 NA NA NA NA NA NA NA NA NA NA NA NA NA NA NA
US9002215038 US9002215038 NA 0.00968927954138467 NA NA NA NA NA NA NA NA NA NA NA NA NA NA NA NA NA NA
US9002215039 US9002215039 NA NA NA NA 0.0281870051530933 NA NA NA NA 0.0387450278702102 NA NA NA NA NA NA NA NA NA NA
US9002215042 US9002215042 NA NA 0.015619356358292 NA NA NA NA NA NA NA 0.0425287271846401 NA NA NA NA NA NA NA NA NA
US9002215043 US9002215043 NA NA NA 0.0200691604051405 NA NA NA NA NA NA NA NA NA NA NA NA NA NA NA NA
US9002215047 US9002215047 NA 0.01722117170512 NA NA NA NA NA NA NA NA NA NA NA NA NA NA NA NA NA NA
US9002215050 US9002215050 NA 0.00929231786184651 NA NA 0.025952259529334 NA NA NA NA NA NA NA NA NA NA NA NA NA NA NA
US9002215051 US9002215051 NA 0.00934867103505428 NA NA NA NA NA NA NA NA NA NA NA NA NA NA NA NA NA NA
US9002215056 US9002215056 NA 0.0154038227268353 NA NA NA NA NA NA NA NA NA NA NA 0.0565719254494003 NA NA NA NA NA NA
US9002215060 US9002215060 NA NA NA 0.0224457091307062 0.0296143849282036 NA NA NA NA NA NA NA NA NA NA NA NA NA NA NA
US9002215062 US9002215062 0.00797999111917418 NA NA NA NA NA NA NA NA NA NA NA 0.042130316619927 NA NA NA NA NA NA NA
US9002215066 US9002215066 NA NA NA NA NA NA NA NA 0.0269931377518735 NA NA NA NA NA NA NA NA NA NA NA
US9002215067 US9002215067 NA 0.0144085603917349 NA NA NA NA NA NA NA NA NA NA NA NA NA NA NA NA NA NA
US9002215068 US9002215068 NA NA NA NA NA NA NA 0.0287527507261083 NA NA NA NA NA NA NA NA NA NA NA NA
US9002215069 US9002215069 NA 0.0144085603917349 NA NA NA NA NA NA NA NA NA NA NA NA NA NA NA NA NA NA
US9002215071 US9002215071 NA 0.0117292134819503 NA NA NA NA NA NA NA NA NA NA NA NA NA NA NA NA NA NA
US9002215073 US9002215073 NA NA NA NA NA NA NA NA NA NA NA 0.00264176882798571 NA NA NA NA NA NA NA NA
US9002215074 US9002215074 NA NA 0.0104757853158555 NA NA NA NA NA NA NA NA NA NA NA NA NA NA NA NA NA
US9002215076 US9002215076 NA 0.0151397529810133 NA NA 0.0262475255398395 NA NA NA NA NA NA NA NA NA NA NA NA NA NA NA
US9002215078 US9002215078 NA 0.0144085603917349 NA NA NA NA NA NA NA NA NA NA NA NA NA NA NA NA NA NA
US9002215082 US9002215082 NA NA NA NA NA NA NA 0.0430040582645084 NA NA NA NA NA NA NA NA NA NA NA NA
US9002215084 US9002215084 NA 0.0152203623052572 NA NA NA 0.0202247583148754 NA NA NA 0.0593844719170102 NA NA NA NA NA NA NA 0.0472727740781609 NA NA
US9002215085 US9002215085 NA NA NA NA NA NA 0.0400878525078204 NA NA NA NA NA NA NA NA NA NA NA NA NA
US9002215089 US9002215089 NA 0.0112025296634256 NA NA NA NA NA NA 0.0333422441928176 NA NA NA NA NA NA NA NA NA NA NA
US9002215095 US9002215095 0.0084128521984813 NA 0.0104757853158555 NA NA NA NA NA NA NA NA NA NA NA NA NA NA NA NA NA
US9002215100 US9002215100 NA NA NA NA 0.0429165948815218 NA 0.0348396355716541 NA NA NA NA NA NA NA NA NA NA 0.0510656586294866 NA NA
US9002215102 US9002215102 NA NA NA NA 0.0261628015917272 NA NA NA NA NA 0.0346193310586572 NA NA NA NA NA NA NA NA NA
US9002215103 US9002215103 NA NA NA NA 0.0698383879300976 NA NA NA NA NA NA NA NA NA NA NA NA NA NA NA
US9002215104 US9002215104 NA NA NA NA NA NA NA NA NA NA NA NA NA NA NA NA NA NA 0.0555153660471547 NA
US9002215107 US9002215107 NA NA NA NA NA NA 0.0394446945180869 NA NA 0.0337405192718424 NA NA NA NA NA NA NA NA NA NA
US9002215109 US9002215109 NA 0.0213207500844138 NA NA NA NA NA NA NA NA NA NA NA NA NA NA NA 0.06821920837097 NA NA
US9002215110 US9002215110 NA 0.0113451818283954 NA NA NA NA NA NA NA NA NA NA NA NA NA NA NA NA 0.0115329259523535 NA
US9002215111 US9002215111 0.0198125963598653 NA NA NA NA NA NA NA NA NA NA NA NA NA NA NA NA NA NA NA
US9002215112 US9002215112 NA NA NA NA NA NA NA NA NA 0.0468737953561347 NA NA NA NA NA NA NA NA 0.0555153660471547 NA
US9002215113 US9002215113 NA 0.0272117223721984 NA NA NA NA NA NA NA 0.0468737953561347 NA NA NA NA NA NA NA NA NA NA
US9002215115 US9002215115 NA NA NA NA NA NA NA NA 0.0283315029427862 NA NA NA NA NA NA NA NA NA 0.0555153660471547 NA
US9002215117 US9002215117 NA NA NA NA NA NA NA NA 0.0248825002771084 NA NA NA NA NA NA NA NA NA NA NA
US9002215119 US9002215119 NA NA NA NA NA NA 0.0491389137712928 NA NA NA NA NA NA NA NA NA NA NA NA NA
US9002215121 US9002215121 NA NA NA NA 0.0260136472170096 NA NA NA NA 0.0539153084255349 NA NA NA NA NA NA NA NA NA NA
US9002215123 US9002215123 NA 0.015190997995808 0.010007915337666 NA NA NA NA NA NA NA NA NA NA NA NA NA NA NA NA NA
US9002215124 US9002215124 NA NA 0.0116721542032554 NA NA NA NA NA NA NA NA NA NA NA NA NA NA NA NA NA
US9002215129 US9002215129 NA NA NA NA NA NA NA NA NA NA NA NA NA NA NA 0.0360007135915612 0.0577598703912936 NA NA NA
US9002215131 US9002215131 NA 0.0108865687815811 NA NA NA NA NA NA 0.0274129376551901 NA NA NA NA NA NA 0.0410830930488716 NA NA NA NA
US9002215156 US9002215156 NA NA NA NA NA NA NA NA 0.004016444901223 NA NA NA NA NA NA NA NA NA NA NA
US9002215168 US9002215168 NA 0.0143680333878964 NA NA NA NA NA NA NA NA NA NA NA NA NA NA NA NA NA NA
US9002215172 US9002215172 NA 0.00157228659870079 NA NA NA NA NA NA NA NA NA NA NA 0.0565719254494003 NA NA NA NA NA NA
US9002215173 US9002215173 NA NA 0.0104757853158555 NA NA NA NA NA NA NA NA NA NA NA NA NA NA NA NA NA
US9002215175 US9002215175 NA NA NA NA 0.038125673506824 NA NA NA NA 0.00249698487450955 NA NA NA NA NA NA NA NA NA NA
US9002215178 US9002215178 NA NA NA NA 0.021851472601408 NA NA NA NA NA NA NA NA NA NA NA NA NA NA NA
US9002215179 US9002215179 NA NA NA NA NA NA NA NA NA NA 0.0317687966760509 NA NA NA NA NA NA NA NA NA
US9002215183 US9002215183 NA 0.00900204219916558 NA NA NA NA NA NA NA NA NA NA NA 0.0350460995523261 NA NA NA NA NA NA
US9002215190 US9002215190 NA 0.00871159930510802 NA NA NA NA NA NA NA NA NA NA NA NA NA NA NA NA NA NA
US9002215196 US9002215196 NA NA 0.0110055038455485 NA NA NA NA NA NA NA NA NA NA NA NA NA NA NA NA NA
US9002215197 US9002215197 0.0110350089501264 NA NA NA NA NA NA NA NA NA NA NA NA NA NA NA NA NA NA NA
US9002215199 US9002215199 NA NA NA NA NA NA NA NA NA 0.0539153084255349 NA NA NA NA NA NA NA NA NA NA
US9002215201 US9002215201 NA NA NA NA 0.0234318832350139 NA NA NA 0.0394572818277718 0.000403397831268411 NA NA NA NA NA NA NA NA NA NA
US9002215202 US9002215202 NA NA NA NA NA NA NA NA NA NA NA 0.00323866999711723 NA NA NA NA NA NA NA NA
US9002215203 US9002215203 NA NA NA NA NA NA NA NA NA 0.0467110912454745 NA NA NA NA NA NA NA NA NA NA
US9002215204 US9002215204 0.00942108701165157 NA NA 0.00219872875267909 NA NA 0.0416388772777804 NA NA NA NA NA NA NA NA NA NA NA NA NA
US9002215207 US9002215207 NA NA NA NA 0.0197000326999887 NA NA NA NA NA NA NA NA NA NA NA NA NA NA NA
US9002215212 US9002215212 NA 0.0146134568352253 NA NA NA NA NA NA NA NA NA NA NA NA NA NA NA NA NA NA
US9002215227 US9002215227 NA NA 0.0201648232798228 NA 0.0197000326999887 NA NA NA NA NA NA NA NA NA 0.0309948173490503 NA NA NA NA NA
US9002215246 US9002215246 NA 0.0236610581823804 NA NA NA NA NA NA NA NA NA NA NA NA NA NA NA NA NA NA
US9002215271 US9002215271 NA NA NA NA 0.0231450664119888 NA NA NA NA NA 0.0492361610191055 NA NA NA NA NA NA NA NA NA
US9002215273 US9002215273 NA 0.0126153003331097 0.0013876524727955 NA NA NA NA NA NA NA NA NA NA 0.0530245271730887 NA NA NA NA NA NA
US9002215277 US9002215277 NA NA NA NA NA NA NA NA NA 0.0266356137487491 NA NA NA NA NA NA NA NA NA NA
US9002215278 US9002215278 NA NA NA NA NA NA NA 0.0247118088008446 NA NA NA NA NA NA NA NA NA NA NA NA
US9002215279 US9002215279 NA NA NA NA NA NA 0.0405158594378236 NA NA NA NA NA NA NA NA NA NA NA NA NA
US9002215280 US9002215280 NA NA NA NA NA NA NA NA NA NA 0.0283605092911863 NA NA NA NA NA NA NA NA NA
US9002215281 US9002215281 NA NA NA NA 0.0359306897765382 NA NA NA NA NA NA NA 0.0274138329532577 NA NA NA NA NA NA NA
US9002215282 US9002215282 NA NA 0.0223956714927718 NA NA NA NA NA NA NA NA NA NA NA NA NA NA NA NA NA
US9002215283 US9002215283 NA NA NA NA NA NA NA NA NA 0.0590637913045208 NA NA NA 0.0516240853718957 NA NA NA NA NA NA
US9002215286 US9002215286 NA NA NA NA NA NA NA NA NA NA NA NA NA NA NA NA NA NA 0.0464150374518822 NA
US9002215287 US9002215287 NA NA NA NA 0.032832657232159 NA NA NA NA NA NA NA NA NA NA NA NA NA NA NA
US9002215288 US9002215288 NA NA NA NA NA NA NA NA NA 0.000403397831268411 0.0417556667784889 NA NA 0.0542713182923518 NA NA NA NA 0.0464150374518822 NA
US9002215290 US9002215290 NA NA NA NA 0.0234318832350139 NA NA NA NA NA NA NA NA NA NA NA NA NA 0.0454141405067229 NA
US9002215291 US9002215291 NA NA NA NA 0.0197000326999887 NA NA NA NA NA NA NA NA NA NA NA NA NA NA NA
US9002215293 US9002215293 NA 0.0138204646508597 NA NA NA NA NA NA NA NA 0.0617753781174971 NA NA NA NA NA NA NA NA NA
US9002215296 US9002215296 NA 0.0132765826055348 NA NA NA NA NA NA NA NA NA NA NA NA NA NA NA NA NA NA
US9002215298 US9002215298 NA NA NA NA NA NA NA NA NA NA NA NA NA 0.0387361298916844 NA NA NA NA NA NA
US9002215299 US9002215299 NA 0.00235979055334278 NA NA NA NA NA NA NA NA 0.0338084127522676 NA NA NA NA NA NA NA NA NA
US9002215300 US9002215300 NA NA 0.0154257495905422 NA NA NA NA NA NA NA NA NA NA NA NA NA NA NA NA NA
US9002215301 US9002215301 NA NA NA NA NA NA NA NA NA 0.030532353295419 NA NA NA NA NA NA NA NA NA NA
US9002215302 US9002215302 NA NA NA NA NA NA NA NA NA 0.0468737953561347 NA NA NA NA NA NA NA NA NA NA
US9002215303 US9002215303 NA NA NA NA NA NA NA NA NA NA NA NA NA NA NA NA NA NA 0.1353400949052 NA
US9002215305 US9002215305 NA NA 0.0121421125740931 NA 0.0197000326999887 NA NA NA NA 0.00727516318404264 NA NA NA NA NA NA NA NA NA NA
US9002215307 US9002215307 NA NA NA NA 0.0658597231341366 NA NA NA 0.068652513745391 NA 0.0331731384367118 NA NA NA NA NA NA NA NA NA
US9002215309 US9002215309 NA NA 9.02663441655679e-05 NA 0.00237257138291315 NA NA NA NA NA NA NA NA NA NA NA NA NA NA NA
US9002215310 US9002215310 NA NA NA NA NA NA NA NA 0.00619773361231626 NA NA NA NA NA NA NA NA NA NA NA
US9002215311 US9002215311 NA NA 0.0137722039543702 NA NA NA NA NA NA 0.0712399762608169 NA NA NA NA NA NA NA NA NA NA
US9002215312 US9002215312 NA 0.0102319605613684 NA NA NA NA NA NA 0.0526804727840643 NA NA NA NA NA NA NA NA NA NA NA
US9002215313 US9002215313 NA NA NA NA NA NA NA NA 0.0294374562237161 NA NA NA NA NA NA NA NA NA NA NA
US9002215314 US9002215314 NA NA 9.02663441655679e-05 NA NA NA NA NA NA NA NA NA NA NA NA NA NA NA NA NA
US9002215315 US9002215315 NA NA NA NA NA NA NA 0.026549841095941 NA 0.0468737953561347 0.0368360957197252 NA NA NA NA NA NA NA NA NA
US9002215317 US9002215317 NA NA NA NA NA NA NA NA NA NA 0.0299747187696773 NA NA NA NA NA NA NA NA NA
US9002215318 US9002215318 NA NA NA NA NA NA NA 0.026549841095941 NA NA NA NA NA NA NA NA NA NA NA NA
US9002215320 US9002215320 NA NA NA NA NA NA 0.0335891612707528 NA NA NA NA NA NA NA NA NA NA 0.0533472889455852 NA NA
US9002215321 US9002215321 NA NA NA NA NA NA NA 0.0280967293859933 NA NA NA NA NA NA NA NA NA NA NA NA
US9002215322 US9002215322 NA NA NA NA NA NA NA NA NA 0.0468737953561347 NA NA NA NA NA NA NA NA NA NA
US9002215323 US9002215323 0.00942108701165157 NA NA NA NA NA NA NA NA 0.0437327826727888 0.0817276373493243 NA NA NA NA NA NA NA NA NA
US9002215324 US9002215324 NA NA NA NA NA NA NA NA 0.0110022756424897 NA NA NA NA NA NA NA NA NA NA NA
US9002215325 US9002215325 NA NA NA NA 0.0243733530745777 NA NA NA 0.0771773528389613 NA NA NA NA 0.0387361298916844 NA NA NA NA NA NA
US9002215326 US9002215326 NA NA NA NA NA NA NA NA NA 0.0255035267271328 NA NA NA NA NA NA NA NA NA NA
US9002215327 US9002215327 NA NA NA NA NA NA NA NA 0.0245241543490504 NA NA NA NA NA NA NA NA NA NA NA
US9002215330 US9002215330 NA NA NA NA NA NA NA NA 0.0272724983559028 NA NA NA NA NA NA NA NA NA NA NA
US9002215331 US9002215331 NA NA NA NA NA NA NA NA NA 0.030532353295419 NA NA NA 0.00341709564546648 NA NA NA NA NA NA
US9002215332 US9002215332 NA NA NA NA NA NA NA 0.0247118088008446 NA 0.000403397831268411 NA NA NA NA NA NA NA NA 0.0464150374518822 NA
US9002215333 US9002215333 NA NA NA NA 0.0360009048452334 NA NA NA NA NA NA NA NA NA NA NA NA NA NA NA
US9002215335 US9002215335 NA NA NA NA NA NA NA 0.0280967293859933 NA NA NA NA NA NA NA NA NA NA NA NA
US9002215336 US9002215336 NA NA NA NA NA NA NA 0.0247118088008446 NA NA NA NA NA NA NA NA NA 0.0825805103841728 NA NA
US9002215337 US9002215337 NA NA NA NA NA NA NA NA NA NA NA NA NA 0.0387361298916844 NA NA NA NA NA NA
US9002215338 US9002215338 NA NA 0.00139923131250753 NA NA NA NA NA NA NA NA NA NA NA NA NA NA NA 0.143027899009019 NA
US9002215339 US9002215339 0.0122605570390547 NA NA NA NA NA NA NA NA NA NA NA NA NA NA NA NA NA NA NA
US9002215340 US9002215340 NA NA NA NA NA NA NA NA NA NA 0.0604055957240364 NA NA NA NA NA NA NA NA NA
US9002215341 US9002215341 NA NA 0.0114226633663582 NA NA NA NA NA NA NA NA NA NA 0.0516240853718957 NA NA NA NA NA NA
US9002215343 US9002215343 NA NA NA NA NA NA NA NA NA 0.0468737953561347 NA NA NA NA NA NA NA NA NA NA
US9002215345 US9002215345 NA NA 0.00113365120207242 NA NA NA NA NA 0.0739368313457262 0.00727516318404264 NA NA NA NA NA NA NA NA NA NA
US9002215346 US9002215346 NA 0.0102023606077067 NA NA NA NA NA NA NA NA NA NA NA NA NA NA NA NA NA NA
US9002215347 US9002215347 NA NA NA NA NA NA NA 0.026549841095941 NA NA NA NA NA NA NA NA NA NA NA NA
US9002215348 US9002215348 NA 0.00968927954138467 NA NA 0.0204635968605398 NA NA NA NA NA NA NA NA NA NA NA NA NA NA NA
US9002215350 US9002215350 NA NA NA NA 0.0339510786715794 NA 0.0531525391176025 NA NA NA NA NA NA NA NA NA NA NA NA NA
US9002215352 US9002215352 0.0102304175182581 NA NA NA NA NA NA NA NA NA NA NA NA NA NA NA NA NA NA NA
US9002215354 US9002215354 NA NA NA NA NA NA NA NA NA NA NA NA NA NA NA NA NA NA 0.0485466141154363 NA
US9002215355 US9002215355 NA NA NA NA NA NA NA NA 0.0771773528389613 NA NA NA NA NA NA NA NA NA NA NA
US9002215356 US9002215356 NA NA NA NA NA NA NA 0.0247118088008446 NA NA NA NA NA NA NA NA NA NA NA NA
US9002215380 US9002215380 NA NA 0.0121421125740931 NA NA NA NA NA NA NA NA NA NA NA NA NA NA NA NA NA
US9002215400 US9002215400 NA NA NA NA NA NA NA NA 0.0228705324477982 NA NA NA NA NA NA NA NA NA NA NA
US9002215414 US9002215414 0.00942108701165157 NA NA NA NA NA NA NA NA NA NA NA NA NA NA NA NA NA NA NA
US9002215416 US9002215416 0.00933172875382435 0.0108002887933846 NA NA 0.000370328832749993 NA NA NA NA NA NA NA NA NA NA NA NA NA NA NA
US9002215420 US9002215420 0.0285632444658812 NA NA NA NA NA NA NA NA NA NA NA NA NA NA NA NA NA NA NA
US9002215421 US9002215421 NA NA 0.0216744098732713 NA NA NA NA NA NA NA NA NA NA NA NA NA NA NA NA NA
US9002215422 US9002215422 NA NA 9.02663441655679e-05 NA 0.0234318832350139 NA NA NA NA NA NA NA NA NA NA NA NA NA NA NA
US9002215424 US9002215424 NA 0.0105525089039306 NA NA 0.0359306897765382 NA NA NA NA 0.000403397831268411 NA NA NA NA NA NA NA NA NA NA
US9002215425 US9002215425 NA NA NA NA NA NA NA NA 0.0377167175330434 NA NA NA NA NA NA NA NA NA NA NA
US9002215428 US9002215428 0.00784301517235803 NA NA NA NA NA NA NA NA NA NA NA NA NA NA NA NA NA NA NA
US9002215432 US9002215432 NA NA NA NA NA NA NA NA NA NA 0.0284564213728969 NA NA NA NA NA NA NA NA NA
US9002215433 US9002215433 NA NA NA NA NA NA NA NA NA 0.000403397831268411 NA NA NA 0.0555408085452154 NA NA NA NA NA NA
US9002215435 US9002215435 0.00942108701165157 0.0235364670060856 NA NA NA NA NA NA NA NA NA NA NA NA NA NA NA NA NA NA
US9002215436 US9002215436 NA NA 0.00139923131250753 NA NA NA NA NA NA NA NA NA NA NA NA NA NA NA NA NA
US9002215437 US9002215437 0.0112947669811803 NA NA NA NA NA NA NA NA NA NA NA NA NA NA NA NA NA NA NA
US9002215438 US9002215438 0.00973229737738035 NA NA NA NA NA NA NA 0.00719627637723875 NA NA NA NA NA NA NA NA NA NA NA
US9002215439 US9002215439 NA NA NA NA NA NA NA NA NA 0.0388822878839045 NA NA NA NA NA NA NA NA NA NA
US9002215441 US9002215441 NA 0.012654694724443 NA NA NA NA NA NA NA NA NA NA NA NA NA NA NA NA NA NA
US9002215442 US9002215442 NA NA NA NA NA NA 0.0226560262907526 NA NA NA NA NA NA NA NA NA NA NA NA NA
US9002215443 US9002215443 NA NA NA NA NA NA NA NA NA 0.0437327826727888 NA NA NA NA NA NA NA NA NA NA
US9002215445 US9002215445 NA NA NA NA 0.0748109453473548 NA NA 0.0280099326220969 NA NA NA NA NA NA NA NA NA NA NA NA
US9002215446 US9002215446 NA NA NA 0.00253608277701732 NA NA NA NA NA 0.000403397831268411 NA NA NA NA NA NA NA NA NA NA
US9002215447 US9002215447 0.00890543563161916 NA NA NA NA NA NA NA NA NA NA NA NA NA NA NA NA NA NA NA
US9002215448 US9002215448 0.0084128521984813 0.0132258506870093 NA NA NA NA NA NA NA NA NA NA NA NA NA NA NA NA NA NA
US9002215449 US9002215449 0.0232753882104015 NA NA NA 0.032832657232159 NA NA NA NA NA NA NA NA NA NA NA NA NA NA NA
US9002215450 US9002215450 NA NA NA NA NA NA NA NA 0.0423472954040007 NA NA NA NA NA NA NA NA NA NA NA
US9002215451 US9002215451 0.00188572122421554 NA NA NA NA NA NA NA NA NA NA NA NA NA NA NA NA NA 0.0464150374518822 NA
US9002215452 US9002215452 NA NA NA NA NA NA NA 0.026549841095941 NA 0.000403397831268411 NA NA NA NA NA NA NA NA NA NA
US9002215453 US9002215453 NA NA NA NA NA NA 0.0573752562234751 NA NA NA NA NA NA NA NA 0.00550634020745513 NA NA NA NA
US9002215454 US9002215454 NA NA NA NA NA NA NA NA NA 0.000403397831268411 NA NA NA NA NA NA NA NA NA NA
US9002215455 US9002215455 0.012251522760663 NA 0.0121421125740931 NA 0.032832657232159 NA NA NA NA 0.042051326257353 NA NA NA NA NA NA NA NA 0.0464150374518822 NA
US9002215456 US9002215456 NA NA NA NA NA NA NA NA NA NA NA NA NA NA NA NA NA NA 0.0464150374518822 NA
US9002215458 US9002215458 NA NA 0.0121421125740931 NA NA NA NA NA NA NA NA NA NA NA NA NA NA NA NA NA
US9002215460 US9002215460 0.00942108701165157 NA 0.0126360977581789 NA NA NA NA NA NA NA NA NA NA NA NA NA NA NA NA NA
US9002215461 US9002215461 NA NA NA NA 0.0234318832350139 NA 0.0425649586815404 NA NA 0.0468737953561347 NA NA NA NA NA NA NA NA NA NA
US9002215462 US9002215462 0.0084128521984813 0.0118535006011968 NA NA NA NA NA NA NA NA NA NA NA NA NA NA NA NA NA NA
US9002215464 US9002215464 NA NA 9.02663441655679e-05 NA NA NA NA NA NA NA NA NA NA NA NA NA NA NA NA NA
US9002215466 US9002215466 NA NA NA NA 0.041213047869641 NA NA NA NA NA NA NA NA NA NA NA NA NA NA NA
US9002215468 US9002215468 NA NA NA NA NA NA NA NA NA 0.000403397831268411 NA NA NA NA NA NA 0.0672154741349073 NA NA NA
US9002215469 US9002215469 NA 0.0150976980905065 NA NA NA NA NA NA 0.0422713559905958 NA NA NA NA NA NA NA NA NA 0.0438792955272677 NA
US9002215471 US9002215471 NA NA 9.02663441655679e-05 NA NA NA NA NA 0.0263498156321213 0.046887351376063 NA NA NA NA NA NA NA NA NA NA
US9002215472 US9002215472 NA NA 9.60907765216011e-05 NA NA NA NA NA NA NA NA NA NA 0.0387361298916844 NA NA NA NA NA NA
US9002215475 US9002215475 NA NA NA NA NA NA NA NA 0.0526804727840643 0.0468737953561347 NA NA NA NA NA NA NA NA NA NA
US9002215476 US9002215476 NA NA NA NA NA NA NA NA 0.0523774294808193 NA NA NA NA NA NA NA NA NA NA NA
US9002215478 US9002215478 NA NA NA NA NA NA NA 0.026549841095941 NA NA 0.037864323697431 NA NA NA NA NA NA NA NA NA
US9002215479 US9002215479 NA NA NA NA NA NA NA NA NA NA 0.0468802098376259 NA NA NA NA NA NA NA NA NA
US9002215480 US9002215480 NA NA NA 0.0352316169021787 NA NA NA NA 0.064068963940744 NA NA NA NA NA NA NA NA NA NA NA
US9002215481 US9002215481 NA NA NA NA NA NA NA 0.0248620740385997 NA NA NA NA NA NA NA NA NA NA NA NA
US9002215482 US9002215482 NA NA NA NA NA NA NA 0.0281352966465808 NA NA NA NA NA NA NA NA NA NA NA NA
US9002215484 US9002215484 NA NA 0.0121421125740931 NA NA NA NA NA NA NA NA NA NA NA NA NA NA NA NA NA
US9002215487 US9002215487 NA NA NA NA NA NA NA NA NA NA NA NA NA NA NA NA NA NA 0.067030730515749 NA
US9002215488 US9002215488 NA NA NA 0.0220301485945736 NA NA NA NA NA NA NA NA NA NA NA NA NA NA NA NA
US9002215489 US9002215489 NA NA NA NA 0.0279240489042753 NA NA NA NA NA NA NA NA NA NA NA NA NA NA NA
US9002215490 US9002215490 NA NA NA NA 0.0243733530745777 NA NA NA NA NA NA NA NA NA NA NA NA NA NA NA
US9002215492 US9002215492 NA 0.0100824443085309 NA NA NA NA NA NA NA NA NA NA NA NA NA NA NA NA NA NA
US9002215494 US9002215494 NA 0.0134339283273685 NA NA NA NA NA NA NA NA NA NA NA NA NA NA NA NA NA NA
US9002215495 US9002215495 NA NA NA NA 0.0248822726488679 NA NA NA NA 0.043965476641825 NA NA NA NA NA 0.0410830930488716 NA NA NA NA
US9002215499 US9002215499 NA NA NA NA NA NA NA NA NA 0.000403397831268411 NA NA NA NA NA NA NA 0.13403298178689 0.0464150374518822 NA
US9002224729 US9002224729 NA NA NA NA NA NA NA NA NA NA NA NA NA 0.00508927813238018 NA NA NA NA NA NA
US9002224731 US9002224731 NA NA NA NA NA NA NA NA NA NA NA NA NA NA NA NA NA NA 0.0722280148609975 NA
US9002224732 US9002224732 NA NA NA NA NA NA NA NA NA 0.0468737953561347 NA NA NA NA NA NA NA NA NA NA
US9002224733 US9002224733 NA NA 0.015619356358292 NA NA NA NA NA NA NA NA NA NA NA NA NA NA NA NA NA
US9002224734 US9002224734 NA 0.0271687971183905 NA NA NA NA NA NA NA NA NA NA NA NA NA NA NA NA NA NA
US9002224735 US9002224735 NA 0.0135791307708317 NA NA NA NA NA NA NA NA NA NA NA NA NA NA NA 0.06821920837097 NA NA
US9002224736 US9002224736 NA NA NA NA 0.0260829855643182 NA NA NA NA NA NA NA NA NA NA NA NA NA NA NA
US9002224738 US9002224738 NA NA NA NA NA NA NA NA NA NA NA NA NA NA NA NA NA NA 0.0688072028560175 NA
US9002224739 US9002224739 NA NA NA NA NA NA NA NA NA NA NA NA NA NA NA NA NA NA 0.0555153660471547 NA
US9002224740 US9002224740 NA NA NA 0.0286055568258043 NA NA NA NA NA NA NA NA NA NA NA NA NA NA NA NA
US9002224741 US9002224741 NA NA NA NA 0.0235270161007648 NA NA NA NA NA NA NA NA NA NA NA NA NA NA NA
US9002224744 US9002224744 NA NA NA 0.0215472304596219 NA NA NA NA NA NA NA NA NA NA NA NA NA NA NA NA
US9002224745 US9002224745 NA NA NA NA NA NA NA NA 0.0669164141405022 NA NA NA NA NA NA NA NA 0.06821920837097 NA NA
US9002224748 US9002224748 NA NA NA NA NA 0.0336784750535779 NA NA NA NA NA NA NA NA NA NA NA NA NA NA
US9002224749 US9002224749 NA NA NA NA 0.0258747212584686 NA NA NA NA NA NA NA NA NA NA NA NA NA NA NA
US9002224750 US9002224750 NA NA NA NA NA NA NA NA NA 0.0717058741432125 NA NA NA NA NA NA NA NA NA NA
US9002224751 US9002224751 NA NA NA NA NA NA NA NA NA NA NA NA NA 0.0547383052707453 NA NA NA NA NA NA
US9002224753 US9002224753 NA 0.00176897350188432 NA NA NA NA NA NA NA NA NA NA NA NA NA NA NA NA NA NA
US9002224754 US9002224754 NA 0.019666326274801 NA NA NA NA NA NA NA NA NA NA NA NA NA NA NA NA NA NA
US9002224755 US9002224755 NA 0.0103754336803688 NA NA NA NA NA NA NA NA NA NA NA NA NA NA NA NA NA NA
US9002224756 US9002224756 NA NA NA NA NA NA NA NA NA NA 0.0346193310586572 NA NA NA NA NA NA NA NA NA
US9002224758 US9002224758 NA NA NA NA NA NA 0.0337606578270046 NA NA 0.0278495362104187 NA NA NA NA NA NA NA NA NA NA
US9002224766 US9002224766 NA NA NA NA 0.0646610301159985 NA NA NA NA NA NA NA NA NA NA NA NA 0.0453568711141356 NA NA
US9002224767 US9002224767 NA NA NA NA NA NA NA NA NA NA 0.0292158941376908 NA NA NA NA NA NA NA NA NA
US9002224785 US9002224785 NA NA NA NA NA NA NA NA NA NA 0.0375682774638031 NA NA NA NA NA NA NA 0.0555153660471547 NA
US9002224787 US9002224787 0.00112865069741542 NA NA NA NA NA NA NA NA NA NA NA NA NA NA NA NA NA NA NA
US9002224789 US9002224789 0.0084128521984813 NA NA NA NA NA NA NA NA NA NA NA NA NA NA NA NA NA NA NA
US9002224791 US9002224791 NA 0.0132258506870093 NA NA NA NA NA NA NA NA NA NA NA NA NA NA NA NA NA NA
US9002224792 US9002224792 0.0100577483289597 NA NA NA NA NA NA NA NA NA NA NA NA NA NA NA NA NA NA NA
US9002224800 US9002224800 NA 0.0014206647508032 NA NA NA NA 0.0491389137712928 NA NA NA 0.0346193310586572 NA NA NA NA NA NA NA NA NA
US9002224803 US9002224803 NA 0.0240457587614419 NA NA NA NA NA NA NA NA NA NA NA NA NA NA NA NA NA NA
US9002224804 US9002224804 NA NA NA NA NA NA NA NA NA NA 0.0346193310586572 NA NA NA NA NA NA 0.0510656586294866 NA NA
US9002224810 US9002224810 NA NA NA NA NA NA NA NA 0.0478935811610567 NA NA NA NA NA NA NA NA NA NA NA
US9002224811 US9002224811 NA 0.0109776984796996 NA NA NA NA NA NA NA NA NA NA NA NA NA NA NA NA NA NA
US9002224812 US9002224812 0.0108186134529269 NA NA NA NA NA NA NA NA 0.0468737953561347 NA NA NA NA NA NA NA 0.0510656586294866 NA NA
US9002224814 US9002224814 NA 0.0166948527550533 NA NA NA NA NA NA NA NA 0.0848338022554906 NA NA NA NA NA NA 0.0510656586294866 NA NA
US9002224815 US9002224815 NA NA NA NA NA NA NA NA NA NA 0.0997975221535555 NA NA NA NA NA NA NA NA NA
US9002224819 US9002224819 NA NA 0.0130759536172359 NA NA NA NA NA NA NA NA NA NA NA NA NA NA NA NA NA
US9002224820 US9002224820 NA NA NA NA NA NA NA NA 0.0473366954365988 NA NA NA NA NA NA NA NA NA NA NA
US9002224827 US9002224827 0.00774601098479478 NA NA NA NA 0.0235960098333438 NA NA NA NA NA NA NA NA NA NA NA NA NA NA
US9002224829 US9002224829 0.00964096672999661 NA NA NA NA NA NA NA 0.0337224373364907 NA NA NA NA NA NA NA NA NA NA NA
US9002224831 US9002224831 NA 0.0176962418396789 0.0102525167819135 NA NA NA NA NA 0.0277025769673834 NA 0.0346415296073143 NA NA NA NA NA NA NA NA NA
US9002224839 US9002224839 NA NA NA NA NA NA NA NA 0.0341360958108946 NA NA NA NA NA NA NA NA NA NA NA
US9002224843 US9002224843 NA NA NA NA 0.0468732900709721 NA NA NA NA NA NA NA NA NA NA NA NA NA NA NA
US9002224853 US9002224853 NA NA NA NA NA NA NA NA NA NA 0.0294943481951151 NA NA NA NA NA NA NA NA NA
US9002224856 US9002224856 NA 0.0169053780546521 NA NA NA NA NA NA NA 0.0318518554796965 NA NA NA NA NA NA NA NA NA NA
US9002224857 US9002224857 NA NA NA NA NA NA NA NA 0.0248937512955042 NA NA NA NA NA NA NA NA NA NA NA
US9002224859 US9002224859 0.0133694771661517 NA NA NA NA NA NA NA NA NA NA NA NA NA NA NA NA NA NA NA
US9002224866 US9002224866 0.00797999111917418 NA 0.0168929463442623 NA NA NA 0.0420227614856559 NA NA NA NA NA NA NA NA NA NA NA NA NA
US9002224868 US9002224868 NA NA NA NA NA NA NA NA NA 0.0593844719170102 NA NA NA NA NA NA NA NA NA NA
US9002224880 US9002224880 NA NA 0.0154361174096654 0.0224457091307062 NA NA NA NA NA NA NA NA NA NA NA NA NA NA NA NA
US9002224881 US9002224881 NA NA NA NA NA NA NA NA 0.0409899602420362 0.0264147122421898 NA NA NA NA NA NA NA NA NA NA
US9002224882 US9002224882 NA 0.0152203623052572 NA NA 0.0315437994361272 NA NA NA NA NA NA NA NA NA NA NA NA 0.115681985923171 NA NA
US9002224883 US9002224883 NA NA NA NA NA NA NA NA NA NA NA NA NA 0.0291476602520871 NA NA NA NA NA NA
US9002224889 US9002224889 NA 0.0126414036307148 0.0290926524213271 NA NA NA NA NA NA 0.0593844719170102 NA NA NA NA NA NA NA NA NA NA
US9002224890 US9002224890 NA NA NA NA NA NA NA NA NA 0.0272935162927158 NA NA NA NA NA NA NA NA NA NA
US9002224892 US9002224892 NA NA NA NA NA NA NA NA NA 0.0695276257184598 NA NA NA NA NA NA NA NA NA NA
US9002224895 US9002224895 NA 0.0014206647508032 NA NA NA NA NA NA NA NA NA NA NA NA NA NA NA NA NA NA
US9002224896 US9002224896 NA NA NA NA 0.0598235823406584 NA NA NA NA NA NA NA NA NA NA NA NA NA NA NA
US9002224904 US9002224904 NA NA NA NA 0.0282873467753173 NA NA NA 0.168941839537142 NA NA NA NA NA NA NA NA NA NA NA
US9002224906 US9002224906 NA NA NA NA NA NA NA NA 0.0306294093524894 NA NA NA NA NA NA NA NA NA NA NA
US9002224909 US9002224909 NA NA NA NA NA NA NA NA 0.0252135619894801 NA NA NA NA NA NA NA NA NA NA NA
US9002224910 US9002224910 NA NA NA NA NA NA NA NA 0.00446507677937039 NA NA NA NA NA NA NA NA NA NA NA
US9002310703 US9002310703 0.00773114630952448 NA NA NA NA NA 0.0358608020842524 NA NA NA NA NA NA NA NA NA NA NA NA NA
US9002310704 US9002310704 NA NA NA NA 0.0200531279407771 NA NA NA NA NA NA NA NA NA NA NA NA NA NA NA
US9002310705 US9002310705 NA NA NA NA NA NA NA NA 0.00398834711983255 NA NA NA NA NA NA NA NA NA NA NA
US9002310706 US9002310706 0.0161972964119274 NA NA NA 0.0200531279407771 NA NA NA NA NA 0.0375438914669207 NA NA NA NA NA NA NA NA NA
US9002310707 US9002310707 NA 0.0103754336803688 NA NA NA NA NA NA NA 2.90349549091825e-05 NA NA NA NA NA NA NA NA NA NA
US9002310709 US9002310709 0.00112865069741542 NA NA NA NA NA NA NA NA NA NA NA NA NA NA NA NA NA NA NA
US9002310710 US9002310710 NA NA NA NA NA NA NA NA 0.00398834711983255 NA NA NA NA NA NA NA NA 0.0510656586294866 NA NA
US9002310714 US9002310714 NA NA NA NA NA NA NA NA NA 0.036533569321401 NA NA NA NA NA NA NA NA NA NA
US9002310716 US9002310716 NA 0.0163844333129159 NA NA NA NA 0.0024452214017787 NA 0.0300266067734147 NA NA NA NA NA NA NA NA NA NA NA
US9002310717 US9002310717 NA NA NA NA 0.00248994030971369 NA NA NA NA NA NA NA NA NA NA NA NA NA NA NA
US9002310719 US9002310719 NA 0.013142474443625 NA NA NA NA NA NA NA NA NA NA NA NA NA NA NA NA NA NA
US9002310721 US9002310721 NA NA NA NA NA NA NA NA 0.0311578004342377 NA NA NA NA NA NA NA NA NA NA NA
US9002310722 US9002310722 0.0084128521984813 NA NA NA NA NA NA NA NA NA NA NA NA NA NA NA NA NA NA NA
US9002310723 US9002310723 NA 0.0229874730016345 NA NA NA NA NA NA NA NA NA NA NA NA NA NA NA NA NA NA
US9002310727 US9002310727 NA NA NA NA NA 0.0189763308887333 0.0261928397984383 NA NA NA NA NA NA NA NA NA NA NA NA NA
US9002310731 US9002310731 NA NA NA NA 0.022977414935076 NA NA NA NA NA NA NA NA NA NA NA NA NA NA NA
US9002310733 US9002310733 NA NA 0.015619356358292 NA NA NA NA NA NA NA NA NA NA NA NA NA NA NA NA NA
US9002310735 US9002310735 NA NA NA NA NA NA NA NA 0.0645150459849163 NA NA NA NA NA NA NA NA NA NA NA
US9002310737 US9002310737 NA NA NA NA NA NA 0.0244753036237277 NA NA NA NA NA NA NA NA NA NA NA NA NA
US9002310738 US9002310738 NA NA NA NA 0.0200531279407771 NA NA NA NA NA NA NA NA NA NA NA NA NA NA NA
US9002310741 US9002310741 NA NA NA NA NA NA 0.0244753036237277 NA NA NA NA NA NA NA NA NA NA NA NA NA
US9002629003 US9002629003 NA 0.0093911364025764 NA NA NA NA NA NA NA NA NA NA NA NA NA NA NA NA NA NA
US9002629008 US9002629008 NA NA NA NA 0.0840340801200262 NA NA NA NA 0.0468737953561347 NA NA NA NA NA NA NA NA NA NA
US9002629013 US9002629013 0.00942108701165157 0.0153790420773907 NA NA NA NA NA NA 0.000223105512050515 NA NA NA NA NA NA NA NA NA NA NA
US9002629019 US9002629019 NA NA 0.0232177402785024 NA NA NA NA NA 0.0272724983559028 0.0468737953561347 NA NA NA NA NA NA NA NA NA NA
US9002629021 US9002629021 NA NA 0.00197549999075464 NA NA NA NA NA NA NA NA NA NA NA NA NA NA NA NA NA
US9002629028 US9002629028 NA NA NA NA 0.0386441166820586 NA NA NA NA NA NA NA NA NA NA NA NA NA NA NA
US9002629034 US9002629034 NA 0.00861274275724709 NA NA NA NA NA NA NA NA NA NA NA NA NA NA NA NA NA NA
US9002629037 US9002629037 NA NA NA NA NA NA NA NA NA 0.000403397831268411 NA NA NA NA NA NA NA NA NA NA
US9002629048 US9002629048 NA NA NA NA NA NA NA NA NA NA NA NA NA NA NA 0.0410830930488716 NA 0.0576067606503581 NA NA
US9002629058 US9002629058 NA NA NA NA NA NA NA NA NA NA NA NA NA NA NA 0.0360007135915612 NA 0.0444145260932448 0.0417166319879682 NA
US9002629062 US9002629062 NA NA 0.0119096707651462 NA NA NA NA NA NA NA NA NA NA NA NA 0.0360007135915612 NA NA NA NA
US9002629068 US9002629068 NA NA NA NA NA NA 0.0435710044859937 NA NA NA NA NA NA NA NA 0.0360007135915612 NA 0.0444145260932448 NA NA
US9002629071 US9002629071 NA NA NA NA NA NA NA NA NA NA NA NA NA NA NA 0.0410830930488716 NA 0.0603533533871093 0.0450502823488361 NA
US9002629073 US9002629073 NA 0.0127185999145904 NA NA NA NA NA NA NA NA NA NA NA NA NA NA NA NA NA NA
US9002629074 US9002629074 NA NA NA NA NA NA NA 0.0280967293859933 0.0252077975788205 NA NA NA NA NA NA NA NA NA NA NA
US9002629075 US9002629075 NA NA NA NA NA NA NA NA NA NA 0.0506611620130056 NA NA NA NA NA NA NA NA NA
US9002629077 US9002629077 NA NA NA NA NA NA 0.0435710044859937 NA NA NA 0.030089901228611 NA NA NA NA NA NA 0.0456552081604046 NA NA
US9002629078 US9002629078 NA NA NA NA 0.0209696627926698 NA NA NA NA 0.000403397831268411 NA NA NA NA NA NA NA 0.0603533533871093 NA NA
US9002629079 US9002629079 0.00955520282674194 0.0118511365576455 NA NA NA NA NA NA NA NA NA NA NA NA NA NA NA NA NA NA
US9002629083 US9002629083 NA NA NA NA NA NA NA NA NA NA 0.030089901228611 NA NA NA NA NA NA NA 0.0706622444494679 NA
US9002629088 US9002629088 NA NA 0.0239114655965177 NA NA NA NA NA NA NA NA NA NA NA NA NA NA 0.0444145260932448 NA NA
US9002629089 US9002629089 NA NA 0.010007915337666 NA NA NA NA NA NA NA NA NA NA NA NA NA NA NA NA NA
US9002629091 US9002629091 0.00875051794832946 NA NA NA NA NA NA NA NA NA NA NA NA NA NA NA NA NA NA NA
US9002629094 US9002629094 NA NA NA NA NA NA 0.0260867653224783 NA NA NA NA NA NA NA NA NA NA NA NA NA
US9002629096 US9002629096 NA NA NA 0.0220301485945736 NA NA NA NA NA NA NA NA NA NA NA 0.0379287416810697 NA NA NA NA
US9002629097 US9002629097 NA 0.0100824443085309 0.0107341775659927 0.0220301485945736 NA NA NA NA NA NA NA NA NA NA NA NA NA NA NA NA
US9002629098 US9002629098 NA 0.0100824443085309 0.0109532569572855 NA NA NA NA NA NA NA NA NA NA NA NA NA NA NA NA NA
US9002629101 US9002629101 NA NA 0.0386090705219675 NA NA NA NA NA NA 0.0468737953561347 NA NA NA NA NA NA NA NA NA NA
US9002629104 US9002629104 NA NA NA 0.0308056613464331 NA NA NA NA NA NA NA NA NA NA NA NA NA NA NA NA
US9002629113 US9002629113 NA NA 0.0116721542032554 NA NA NA NA NA NA NA NA NA NA NA NA NA NA NA NA NA
US9002629115 US9002629115 NA NA NA NA NA NA NA NA NA NA 0.0477599922548129 NA NA NA NA 0.0379287416810697 NA NA NA NA
US9002629123 US9002629123 NA NA NA NA 0.0244905844764548 NA NA 0.0306969757670544 NA NA NA NA NA NA NA NA NA NA NA NA
US9002629124 US9002629124 NA 0.0106329281925192 NA NA 0.0248822726488679 NA NA NA NA NA NA NA NA NA NA NA NA NA NA NA
US9002629125 US9002629125 NA NA NA NA NA NA NA NA NA 0.0318518554796965 NA NA NA NA NA NA NA NA NA NA
US9002629129 US9002629129 NA NA NA NA NA NA NA 0.0388684549591798 NA NA NA NA NA NA NA NA NA NA NA NA
US9002629130 US9002629130 NA NA NA NA NA NA NA NA NA NA NA NA NA NA NA NA NA NA 0.0821622000165821 NA
US9002629132 US9002629132 NA NA NA NA NA NA NA NA NA NA NA NA NA NA NA 0.0397217219325531 NA NA NA NA
US9002629134 US9002629134 0.00875051794832946 NA 0.0109532569572855 NA NA NA NA NA NA NA NA NA NA NA NA NA NA NA NA NA
US9002629135 US9002629135 NA NA NA NA 0.0209696627926698 NA NA NA NA NA NA NA NA NA NA NA NA NA NA NA
US9002629137 US9002629137 NA NA NA NA NA NA NA NA 0.0216764164248359 NA 0.0359167309060798 NA NA NA NA NA NA NA NA NA
US9002629139 US9002629139 NA 0.0108865687815811 0.0108508886454664 NA NA NA NA NA NA NA NA NA NA NA NA NA NA 0.0444145260932448 NA NA
US9002629142 US9002629142 NA NA NA NA NA NA NA NA 0.0216764164248359 NA NA NA NA NA NA NA NA NA NA NA
US9002629143 US9002629143 NA NA NA NA NA NA NA NA 0.0629880724521136 0.043965476641825 NA NA NA NA NA NA NA 0.0444145260932448 NA NA
US9002629502 US9002629502 NA 0.0201591875474044 NA NA NA NA NA NA NA NA NA NA NA NA NA NA NA NA NA NA
US9002629504 US9002629504 0.00875051794832946 NA NA NA NA NA 0.0308596577027889 NA NA NA NA NA NA NA NA NA NA NA NA NA
US9002629505 US9002629505 NA NA NA 0.0222119779483423 NA NA NA NA NA NA NA NA NA NA NA NA NA NA NA NA
US9002629507 US9002629507 NA NA NA NA NA NA NA NA NA NA NA NA NA NA NA 0.0410830930488716 NA NA NA NA
US9002629508 US9002629508 NA 0.0108995786225395 NA NA NA NA NA NA 0.0310454291517419 NA NA NA NA NA NA NA NA NA NA NA
US9002629509 US9002629509 NA NA NA NA 0.0248822726488679 NA 0.0435710044859937 NA 0.0502719313601362 NA NA NA NA NA NA NA NA 0.0603533533871093 NA NA
US9002629510 US9002629510 NA NA 0.0239951949009739 NA NA NA NA NA NA NA NA NA NA NA NA NA NA NA NA NA
US9002629512 US9002629512 NA NA NA NA 0.0277517473658906 NA NA 0.0527582659260827 NA 0.0692493873470468 NA NA NA NA NA NA NA NA NA NA
US9002629514 US9002629514 NA 0.0119235743487136 NA NA NA NA 0.0435710044859937 NA 0.0532902105146898 NA NA NA NA NA NA NA NA NA NA NA
US9002629518 US9002629518 NA 0.0119235743487136 NA NA 0.0209696627926698 NA 0.0435710044859937 NA 0.0295615349151247 0.030532353295419 0.0393639872759956 NA NA NA NA NA NA NA NA NA
US9002629519 US9002629519 NA NA NA NA NA NA 0.0435710044859937 NA NA 0.0673633051480377 NA NA NA NA NA NA NA NA NA NA
US9002629532 US9002629532 NA 0.00952944055175408 0.0239951949009739 NA NA NA NA NA NA NA NA NA NA NA NA NA NA NA NA NA
US9002629542 US9002629542 NA NA NA NA NA NA NA NA NA NA NA NA NA NA NA NA NA 0.0444145260932448 0.0438792955272677 NA
US9002629543 US9002629543 NA NA NA NA NA NA NA NA NA NA NA NA NA NA NA 0.0410830930488716 NA NA 0.0905698635108567 NA
US9002629545 US9002629545 NA NA NA NA NA NA NA NA NA NA NA NA NA NA NA 0.0379287416810697 NA NA NA NA
US9002629584 US9002629584 NA 0.0116583909939518 NA NA NA NA NA NA NA NA NA NA NA NA NA NA NA NA NA NA
US9002629585 US9002629585 NA NA NA NA NA NA NA NA NA NA 0.0664348974610497 NA NA NA NA NA NA NA NA NA
US9002629591 US9002629591 NA NA 0.0114226633663582 NA NA NA NA NA 0.0272724983559028 0.0468737953561347 NA NA NA NA NA NA NA NA NA NA
US9002629593 US9002629593 NA NA NA NA NA NA NA NA NA 0.0266356137487491 NA NA NA NA NA NA NA NA 0.127933113097857 NA
US9002629596 US9002629596 NA 0.0241173755984793 NA NA NA NA NA NA NA NA NA NA NA NA NA NA NA NA NA NA
US9002629597 US9002629597 NA NA NA NA NA NA 0.0487462986627216 NA 0.00619773361231626 NA NA NA NA NA NA NA NA NA NA NA
US9002629601 US9002629601 NA NA NA NA NA NA NA NA 0.0490771704375305 0.0736128640594779 NA NA NA NA NA NA NA NA NA NA
US9002629602 US9002629602 NA NA NA 0.00253608277701732 NA NA NA NA NA NA NA NA 0.0274138329532577 NA NA NA NA NA NA NA
US9002629604 US9002629604 NA 0.0116583909939518 0.0195538798692043 NA 0.0197000326999887 NA NA NA NA 0.0736128640594779 0.067661454077852 NA NA NA NA NA NA NA NA NA
US9002629607 US9002629607 NA NA NA NA NA NA NA NA 0.0720737261972006 NA NA NA NA NA NA NA NA NA NA NA
US9002629612 US9002629612 NA NA NA NA 0.0377371570029565 NA NA NA NA 0.0468737953561347 NA NA NA NA NA NA NA NA NA NA
US9002629613 US9002629613 NA NA 9.60907765216011e-05 NA NA NA NA NA NA NA NA NA NA NA NA NA NA NA NA NA
US9002629616 US9002629616 0.00942108701165157 NA 0.0115723232679082 NA NA NA NA NA NA NA NA NA NA 0.0478276455434638 NA NA NA NA NA NA
US9002629617 US9002629617 NA NA 0.0195588845971482 NA NA NA NA NA 0.0526804727840643 0.0539153084255349 NA NA NA NA NA 0.0430096715347211 NA NA NA NA
US9002629620 US9002629620 NA NA NA 0.0245792893748168 NA NA NA NA 0.0293287856730206 NA NA NA NA NA NA NA NA NA NA NA
US9002629621 US9002629621 NA 0.0129363047612445 NA NA NA NA NA NA NA NA NA NA NA NA NA NA NA NA NA NA
US9002629624 US9002629624 NA 0.0114888221787725 NA NA NA NA NA NA NA NA NA NA NA NA NA NA NA NA NA NA
US9002629631 US9002629631 NA NA NA NA NA NA NA NA 0.0962593479195478 NA NA NA 0.0283293401914309 NA NA NA NA NA NA NA
US9002629633 US9002629633 NA NA NA NA NA NA NA NA 0.0247498196166089 0.0292121180661768 NA NA NA NA NA NA NA NA NA NA
US9002629636 US9002629636 NA NA NA NA 0.0234395846307234 NA NA NA NA NA NA NA NA NA NA NA NA NA NA NA
US9002629647 US9002629647 NA NA NA NA NA NA NA NA NA 0.0740162618907463 NA NA NA NA NA NA NA NA NA NA
US9002629650 US9002629650 NA NA NA NA NA NA NA NA 0.0248625579958249 NA NA NA 0.034713820485982 NA NA NA NA NA NA NA
US9002629656 US9002629656 NA 0.0144772088718374 NA NA NA NA NA NA NA NA NA NA NA NA NA NA NA NA NA NA
US9002629662 US9002629662 NA 0.00946808564010014 9.02663441655679e-05 NA NA NA NA NA NA 0.0730330998592203 NA NA NA NA NA NA NA NA NA NA
US9002629682 US9002629682 NA NA NA NA NA NA NA NA NA NA NA NA NA NA NA NA NA 0.0990795997033888 NA NA
US9002629683 US9002629683 NA NA NA NA NA NA NA NA NA 0.000403397831268411 NA NA NA NA NA NA NA NA NA NA
US9002629703 US9002629703 NA NA 0.0192028198293121 NA NA NA NA NA 0.0219066654406298 NA NA NA NA NA NA NA NA NA NA NA
US9002629704 US9002629704 NA NA 0.010980554349947 NA 0.063884040084802 NA NA NA NA NA NA NA NA NA NA NA NA NA NA NA
US9002629706 US9002629706 NA NA NA NA NA NA 0.0471065051453098 NA NA NA NA NA NA NA NA NA NA NA NA NA
US9002629710 US9002629710 NA NA NA NA NA NA NA NA NA NA NA NA NA NA NA NA NA NA 0.0445685523729906 NA
US9002629715 US9002629715 NA NA NA NA NA NA 0.0280345273612748 NA NA NA NA NA NA NA NA NA NA NA NA NA
US9002629717 US9002629717 NA NA NA NA NA NA NA NA 0.0246945368348619 NA NA NA NA NA NA NA NA NA 0.0479750855821869 NA
US9002629718 US9002629718 NA 0.0174369381880906 0.0272308318394564 NA NA NA NA NA NA NA NA NA NA NA NA NA NA NA NA NA
US9002629719 US9002629719 NA NA NA NA NA NA NA 0.026808290768056 0.0312980214597996 NA NA NA NA NA NA NA NA NA NA NA
US9002629722 US9002629722 NA NA NA NA NA NA 0.0329609862777967 NA NA NA NA NA NA NA NA NA NA NA NA NA
US9002629724 US9002629724 NA NA NA NA NA NA NA NA 0.00292997751105963 NA NA NA NA NA NA NA NA NA NA NA
US9002629732 US9002629732 NA NA NA NA NA NA 0.0294821125327719 NA 0.0318661482811202 NA NA NA NA NA NA NA NA NA NA NA
US9002629737 US9002629737 NA NA NA NA NA NA NA 0.028532122708113 NA NA NA NA NA NA NA 0.0375781999048176 NA NA NA NA
US9002629740 US9002629740 NA NA 0.0194717776162196 NA NA NA NA NA NA NA NA NA NA NA NA NA NA NA NA NA
US9002629742 US9002629742 0.0102304175182581 NA NA NA NA NA NA NA 0.055779324707923 NA NA NA NA NA NA NA NA NA NA NA
US9002629746 US9002629746 NA 0.0210536511702472 NA NA NA NA NA NA NA NA NA NA NA NA NA NA NA NA NA NA
US9002629756 US9002629756 NA NA NA NA NA NA NA 0.0884786682398078 NA NA NA NA NA NA NA NA NA NA NA NA
US9002629758 US9002629758 NA NA NA NA NA NA NA NA 0.00406159779780067 NA NA NA NA NA NA 0.0360007135915612 NA NA NA NA
US9002629764 US9002629764 NA NA NA NA NA NA 0.0248881072187656 NA NA NA NA NA NA NA NA NA NA NA NA NA
US9002629767 US9002629767 NA NA NA NA 0.0393182294752561 NA NA NA NA NA NA NA NA NA NA NA NA NA NA NA
US9002629769 US9002629769 NA NA NA NA NA NA NA 0.0351825442780954 NA NA NA NA NA NA NA NA NA NA NA NA
US9002629771 US9002629771 NA 0.019666326274801 NA NA NA NA NA NA NA NA NA NA NA NA NA NA NA NA NA NA
US9002629774 US9002629774 NA NA NA NA 0.0200531279407771 NA NA NA NA NA NA NA NA NA NA NA NA NA NA NA
US9002629775 US9002629775 NA NA 0.0104757853158555 NA NA NA NA NA NA NA NA NA NA NA NA NA NA 0.0861763870578551 NA NA
US9002629776 US9002629776 NA 0.019666326274801 NA NA NA NA NA NA NA NA NA NA NA NA NA NA NA NA NA NA
US9002629777 US9002629777 NA 0.0304844176083694 0.0211637505009413 NA NA NA NA NA NA NA NA NA NA NA NA NA NA NA NA NA
US9002629778 US9002629778 NA NA NA NA NA NA NA NA 0.0293487279543041 NA NA NA NA NA NA NA NA NA NA NA
US9002629784 US9002629784 NA NA NA NA NA NA NA NA NA NA NA NA NA 0.00508927813238018 NA NA NA NA NA NA
US9002629785 US9002629785 0.00990074812268646 NA 0.013059617196639 NA NA NA NA NA 0.0305129305553411 NA NA NA NA NA NA NA NA NA NA NA
US9002629786 US9002629786 NA NA NA NA NA NA 0.0277426710698805 NA NA NA NA NA NA NA NA NA NA NA NA NA
US9002629787 US9002629787 NA NA NA NA NA NA NA NA NA NA NA NA NA NA NA NA NA NA 0.0615897917947079 NA
US9002629788 US9002629788 NA NA NA NA NA NA NA NA 0.0819906258181544 NA NA NA NA NA NA NA NA NA NA NA
US9002629790 US9002629790 0.00962781746628646 NA NA NA NA NA NA NA NA NA NA NA NA NA NA NA NA NA NA NA
US9002629792 US9002629792 NA NA NA NA NA NA NA NA NA NA NA NA NA NA NA NA NA 0.0510656586294866 NA NA
US9002629793 US9002629793 0.00819844244034462 NA NA NA NA NA NA NA NA NA NA NA NA NA NA NA NA NA NA 0.0551569740449806
US9002629795 US9002629795 NA NA NA NA NA NA 0.0348396355716541 NA NA NA NA NA NA NA NA NA NA NA NA NA
US9002629796 US9002629796 NA NA NA NA NA NA NA NA NA 0.0527625474111439 NA NA NA NA NA NA NA NA NA NA
US9002629797 US9002629797 NA NA NA NA 0.0242283416381769 NA NA NA NA NA NA NA NA NA NA NA NA NA 0.0425357254214837 NA
US9002629798 US9002629798 NA NA NA NA 0.0219498544934739 NA NA NA NA NA NA NA NA NA NA 0.00550634020745513 NA NA NA NA
US9002629799 US9002629799 NA NA 0.0132585952938035 NA NA NA NA NA NA NA NA NA NA NA NA NA NA NA 0.0615897917947079 NA
US9002629800 US9002629800 NA NA NA NA NA NA NA NA NA NA NA NA NA 0.0696992925462651 NA NA NA NA NA NA
US9002629801 US9002629801 NA NA NA NA NA NA NA NA NA NA 0.033952934794541 NA NA NA NA 0.0452211730711905 NA NA NA NA
US9002629803 US9002629803 NA 0.0357664776496025 NA NA NA NA NA NA NA NA NA NA NA NA NA NA NA 0.0510656586294866 NA NA
US9002629805 US9002629805 NA NA 0.0170587408296444 NA NA NA NA NA NA NA NA NA NA NA NA NA NA NA NA NA
US9002629806 US9002629806 NA NA NA NA NA NA NA 0.0444115487864203 0.084155911096556 NA NA NA NA NA NA NA NA NA NA NA
US9002629808 US9002629808 NA NA NA NA NA NA NA NA NA 0.0332049927416331 NA NA NA NA NA NA NA NA NA NA
US9002629809 US9002629809 NA NA NA NA NA NA NA NA NA NA 0.0346193310586572 NA NA NA NA NA NA 0.0478085748486598 NA NA
US9002629811 US9002629811 NA NA NA NA NA NA NA NA NA NA 0.0417556667784889 NA NA NA NA NA NA NA NA NA
US9002629814 US9002629814 NA NA 0.0132585952938035 NA NA NA NA NA NA NA NA NA NA NA NA NA NA NA NA NA
US9002629815 US9002629815 NA 0.0106089266892611 NA NA NA NA NA NA NA NA NA NA NA NA NA NA NA NA NA NA
