# Supplementary material for: Artificial and natural selection components reveal the mechanisms of tropical sheep populations against gastrointestinal parasites
Source: PLoS One. 2026 Feb 18;21(2):e0340970. doi: 10.1371/journal.pone.0340970 (PMC12915954; doi:10.1371/journal.pone.0340970)
Supplement: S4 File — (TXT) [file pone.0340970.s006.txt]

rm(list=ls())
options(stringsAsFactors=F)

setwd("E:\\Dissertação\\Embrapa\\Dados_Gir\\ROH_test")

#install.packages("detectRUNS")
library(detectRUNS)

# arquivo de mapa com: chr, name, pos (cM), pos (bp)
mapFile <- "/projects/GirLeiteiro/workspace/ROH/ROH_03/plink_imput.map" #Só funciona com o caminho (NÃO LER O ARQUIVO COM 'READ.TABLE'!)

# arquivo.hom contendo: group, id, chrom, nSNP, from, to, lengthBps
runsFile <- read.table("roh_out_imput.hom", h=T); head(runsFile); dim(runsFile)
runsDF <- runsFile[, c("FID", "IID", "CHR", "NSNP", "POS1", "POS2", "KB")]; dim(runsDF)
colnames(runsDF) <- c("group", "id", "chrom", "nSNP", "from", "to", "lengthBps"); head(runsDF)
## OBS: a saída.hom do plink dá os comprimentos de ROH em KB, e o detectRUNS lê em Bp, tem que /1000 ou só tirar os .
runsDF$lengthBps <- as.numeric(gsub("\\.", "", runsDF$lengthBps)); head(runsDF)

# arquivo de imput: arquivo.map e arquivo.hom
Froh_chr <- Froh_inbreeding(runs = runsDF, mapFile =  mapFile, genome_wide = F) #por cromossomo
Froh_GW <- Froh_inbreeding(runsDF, mapFile, genome_wide = T) #por genoma inteiro
Froh_class <- Froh_inbreedingClass(runs = runsDF, mapFile = mapFile, Class = 2) #Por classe (default: 0-2, 2-4, 4-8, 8-16, >16)

write.table(Froh_chr, file= "Froh_chr.txt", quote= F, row.names= F)
write.table(Froh_GW, file= "Froh_GW.txt", quote= F, row.names= F)
write.table(Froh_class, file= "Froh_class.txt", quote= F, row.names= F)

##########
genotypeFile <- "/projects/GirLeiteiro/workspace/ROH/plink_imput.ped"

sumario <- summaryRuns(runsDF, mapFile, genotypeFile, Class = 2, snpInRuns = FALSE)

save(sumario, file= "sumario_Froh.Rdata")

####### Graphics (package)
plot_DistributionRuns(runsDF, mapFile, groupSplit = T,
                      style = c("RunsPCT_Chr"), #style = "MeanClass", "MeanChr", "RunsPCT", "RunsPCT_Chr"
                      savePlots = FALSE, outputName = NULL, plotTitle = NULL,
                      Class= 2)

plot_InbreedingChr(runsDF, mapFile, groupSplit = F,
                   style = c("FrohBoxPlot"), #style = "ChrBarPlot", "ChrBoxPlot", "FrohBoxPlot"
                   outputName = NULL, plotTitle = NULL, savePlots = FALSE)

genotypeFile <- "E:\\Dissertação\\Embrapa\\Dados_Gir\\ROH_test\\plink_z-chip.ped"
plot_manhattanRuns(runsDF, genotypeFile, mapFile, savePlots = FALSE,
                   outputName = NULL, plotTitle = NULL)

plot_PatternRuns(runsDF, mapFile, method = c("mean"), #method = "sum", "mean"
                 outputName = NULL, savePlots = FALSE, plotTitle = NULL)

#Assinatura (gráfico de individuos)
plot_Runs(runsDF, suppressInds = T, savePlots = FALSE,
          separatePlots = FALSE, outputName = NULL)

plot_SnpsInRuns(runsDF, genotypeFile, mapFile, savePlots = FALSE,
                separatePlots = FALSE, outputName = NULL)

#Assinatura (gráfico de cromossomos)
plot_StackedRuns(runsDF, savePlots = FALSE, separatePlots = FALSE,
                 outputName = NULL)

plot_ViolinRuns(runsDF, method = c("sum"), outputName = NULL,
                plotTitle = NULL, savePlots = FALSE)

## Graphics (freehand hahaha)

#Froh por cromossomo
x= Froh_chr[,3:31]; x= na.omit(x); head(x)
colnames(x) = c("1","2","3","4","5","6","7","8","9","10","11","12","13","14",
                "15","16","17","18","19","20","21","22","23","24","25","26",
                "27","28","29"); head(x)
boxplot(x, col="#8DB6CD", xlab="Inbreeding by chromosome", ylab="Froh")
library(vioplot)
vioplot(x, use.cols = TRUE, xlab="Inbreeding by chromosome", ylab="Froh",col="#8DB6CD")

#Froh pro genoma
vioplot(Froh_GW$Froh_genome, xlab="Inbreeding in Gir cattle", ylab="Froh",col="#8DB6CD")

#Tabela para fazer gráficos combinados ('ROH Count' e 'Mean length of ROH (Mb)' by 'Chromosome')

y=runsDF[,c(3,7)]; head(y)
y$lengthMb=y$lengthBps*1000000; head(y)
ordem= order(as.numeric(y$chrom))
y=y[ordem,]; head(y); tail(y)
BTA1= y[y$chrom==1,]; dim(BTA1); mean(BTA1$lengthMb)
BTA2= y[y$chrom==2,]; dim(BTA2); mean(BTA2$lengthMb)
BTA3= y[y$chrom==3,]; dim(BTA3); mean(BTA3$lengthMb)
BTA4= y[y$chrom==4,]; dim(BTA4); mean(BTA4$lengthMb)
BTA5= y[y$chrom==5,]; dim(BTA5); mean(BTA5$lengthMb)
BTA6= y[y$chrom==6,]; dim(BTA6); mean(BTA6$lengthMb)
BTA7= y[y$chrom==7,]; dim(BTA7); mean(BTA7$lengthMb)
BTA8= y[y$chrom==8,]; dim(BTA8); mean(BTA8$lengthMb)
BTA9= y[y$chrom==9,]; dim(BTA9); mean(BTA9$lengthMb)
BTA10= y[y$chrom==10,]; dim(BTA10); mean(BTA10$lengthMb)
BTA11= y[y$chrom==11,]; dim(BTA11); mean(BTA11$lengthMb)
BTA12= y[y$chrom==12,]; dim(BTA12); mean(BTA12$lengthMb)
BTA13= y[y$chrom==13,]; dim(BTA13); mean(BTA13$lengthMb)
BTA14= y[y$chrom==14,]; dim(BTA14); mean(BTA14$lengthMb)
BTA15= y[y$chrom==15,]; dim(BTA15); mean(BTA15$lengthMb)
BTA16= y[y$chrom==16,]; dim(BTA16); mean(BTA16$lengthMb)
BTA17= y[y$chrom==17,]; dim(BTA17); mean(BTA17$lengthMb)
BTA18= y[y$chrom==18,]; dim(BTA18); mean(BTA18$lengthMb)
BTA19= y[y$chrom==19,]; dim(BTA19); mean(BTA19$lengthMb)
BTA20= y[y$chrom==20,]; dim(BTA20); mean(BTA20$lengthMb)
BTA21= y[y$chrom==21,]; dim(BTA21); mean(BTA21$lengthMb)
BTA22= y[y$chrom==22,]; dim(BTA22); mean(BTA22$lengthMb)
BTA23= y[y$chrom==23,]; dim(BTA23); mean(BTA23$lengthMb)
BTA24= y[y$chrom==24,]; dim(BTA24); mean(BTA24$lengthMb)
BTA25= y[y$chrom==25,]; dim(BTA25); mean(BTA25$lengthMb)
BTA26= y[y$chrom==26,]; dim(BTA26); mean(BTA26$lengthMb)
BTA27= y[y$chrom==27,]; dim(BTA27); mean(BTA27$lengthMb)
BTA28= y[y$chrom==28,]; dim(BTA28); mean(BTA28$lengthMb)
BTA29= y[y$chrom==29,]; dim(BTA29); mean(BTA29$lengthMb)

### PARA AS ESTATÍSTICAS DESCRITIVAS
suma_runs= summaryRuns(runs = runsDF, mapFile = mapFile, Class = 2,
            snpInRuns = FALSE); str(suma_runs)

View(suma_runs$summary_ROH_count_chr)
View(suma_runs$summary_ROH_percentage_chr)
View(suma_runs$summary_ROH_count)
View(suma_runs$summary_ROH_percentage)
View(suma_runs$summary_ROH_mean_chr)
View(suma_runs$summary_ROH_mean_class)
View(suma_runs$result_Froh_class)

##Contar frequencia por animal e achar max e min
test= table(runsDF$id)
mean(test); sd(test)
max(test); min(test)

#Estatística Froh por classe
#Froh1-2Mb
Froh_class0= na.omit(suma_runs$result_Froh_class$Froh_Class_0)
mean(Froh_class0); sd(Froh_class0)
median(Froh_class0)
max(Froh_class0); min(Froh_class0)
sd(Froh_class0)/mean(Froh_class0); length(Froh_class0)
#Froh2-4Mb
Froh_class2= na.omit(suma_runs$result_Froh_class$Froh_Class_2)
mean(Froh_class2); sd(Froh_class2)
median(Froh_class2)
max(Froh_class2); min(Froh_class2)
sd(Froh_class2)/mean(Froh_class2); length(Froh_class2)
#Froh4-8Mb
Froh_class4= na.omit(suma_runs$result_Froh_class$Froh_Class_4)
mean(Froh_class4); sd(Froh_class4)
median(Froh_class4)
max(Froh_class4); min(Froh_class4)
sd(Froh_class4)/mean(Froh_class4); length(Froh_class4)
#Froh8-16Mb
Froh_class8= na.omit(suma_runs$result_Froh_class$Froh_Class_8)
mean(Froh_class8); sd(Froh_class8)
median(Froh_class8)
max(Froh_class8); min(Froh_class8)
sd(Froh_class8)/mean(Froh_class8); length(Froh_class8)
#Froh>16Mb
Froh_class16= na.omit(suma_runs$result_Froh_class$Froh_Class_16)
mean(Froh_class16); sd(Froh_class16)
median(Froh_class16)
max(Froh_class16); min(Froh_class16)
sd(Froh_class16)/mean(Froh_class16); length(Froh_class16)


##Maiores que 16Mb
d6Mb= runsDF[runsDF$lengthBps>16000000,]; dim(d6Mb)
head(d6Mb); t16=table(d6Mb$id)
##Maiores que 1Mb
d1Mb= runsDF[runsDF$lengthBps>1000000,]; dim(d1Mb)
head(d1Mb); t1=table(d1Mb$id)
