# Supplementary material for: Artificial and natural selection components reveal the mechanisms of tropical sheep populations against gastrointestinal parasites
Source: PLoS One. 2026 Feb 18;21(2):e0340970. doi: 10.1371/journal.pone.0340970 (PMC12915954; doi:10.1371/journal.pone.0340970)
Supplement: S5 File — (TXT) [file pone.0340970.s007.txt]

US9002224744        0200020211521201210210202101011010010002121111020201212111202200121212020112002050220200200202501110111122020215022102111111110022122221012121112222122200222220021122205000502101120212202111012101101112210002105112210011112222010200010151012012010120112122111122211112102020022200111212015220111121110111102201121120221120222221120211101110010211122101120105112111512211012112111225511211120110102512222025100015211010222211120211221212251125555050201111011222021210221012000121211101020001122105020111121121512011222200201520121110201020111510251202002222022222000220211122110111121102010121112210101110501121011210112200050112120251122002211522200201201521021201122502522021115022002021121201221001211120201211021101111102110522011020111220022000201010212012120112101221210101111520110112151121110120125122002120110511112152205120111102212222112020020512225110011222211011022252210022222011110150021021210101051002020210020101005022011202010101111110150000222511125150510115220011201100211110111221051111221011111210111221011111022212101100100125122021122222002111112025212112010110120125200251201122121220121221221150122210511050121110211251101102120200150211210110015110220002111112222051100122111151112000000111012011221112220021202511021220510121022511115101110022222211105111102101122111101151211155221210205110201112521020112222102011521111221212152115551151221111111210212012200111510505112121102111022111210221105521002122211125251122020002002010110111111250021121202551101200021022105112205001052020012110100121210022055212220002211010500215100212021102000211202115250122151101121121121110051112111211002220250101221111212110111222012121112122221111222011112011111501011111101521112210252102110502215111101011201112000222520055101010202200221111210100211022200121011012021112201102211101111120520121121211151022221101212221111002211102211112210222102022101100112202012001020011021200122011110011200511252221110015201102010211121212002011010010100115211112022222120012122121012101112120122005002012000200500002222021121122021102020012211251121220221012011151051110111111111221111212001201212011222000010011202000001111212221051120222111222221222115111111001011110210252102002020112121210500202221052112020002150020250111101220201100211155200522000205001551125021501022021222112150011200522221205211122022205002220101115212102111112012011211200111112525112112210520120151112051022001211210115112102225020510210010002221000002210510202020211102111221210211110150222121251011022220122200022100201021222001111201120220201102011001120021111110552111002221152200511221112202020151111001110250025110200012010020210521505555211110125215122251212100200551521250221501112112222120202125150501111250022252125211210212202051115011255022520111122102002010022212211252512522021022010225211202200522220020202200550221221102125220121110120000022112112200022511020025212111120221221111122111151150000201010202222250220150211215212010110101212525220011122150525121202005112220221111150112102020112220112115025202020222220521122110000251121220212022222122100011011225510520110102255102122211000111111011200225201012210010121010511101111105201500522051112210112220001202121110021021001220111220001211100210115501111010221221122021112510111100202210110102510121012111012001011101201215115201115112221111020111221122000122200100012021111012111211100002020022115220121205102212250110110220220202112110021200012022550200222020002222002200511012220052011020101122510020121010211152111511111012210012120220110100202121001120002101212011110222112112221121101210202051201220251011210211221101111221521212101001121252200020122220112101125202510510102222225202122210110212111505112222111122112121221121550211110210201222211220211012105115101112210211521115211101100101110115022210122010252511110112125022502201121202010021111111002221211012110102102110110011101122101111200221001211212011002121202151111212101211100011522011200212125150121111001120012110101225151110512002520112200520112221020152122250012011112012011222020050000021101125111121110221102111220001112012220010111000002111520020111051111010202211022210112202220000022000020022222220222220012251211010211121010011522222121010550020051201210110202221252022050512112012111500121111152102201221201111120211122211150102212221220111511200210121211221201101521100052111112010210115100200112121011111212122212101111020001111110111110001115022011152112120021015521112020205111112201112251010202211002222511202010221211220102110112002110120022202221112022002200220101121511111121111020000000115112011021100152011111100112212200000112120222202220001111122001010112212212110202521020110122202002221012211201112222012111112101111211011010200111510012112221011112115112000210112011211122121212121001120021022122111052210520012211101102211011111000001211112121211210011201222021212112112521112120221021021511201010100012212222211121122011212222022201120200050222111212210011201202111201112112111002022120220020111111002102510011110011022251002222202002000220020202005021000112110121101020101221221011221111125221110101111112011200151102521222251011000122210212012111055002012022010121212110221100052110202022021102110201020011101102202220201122211010022222002002020022112201211011111111552011111110211200220505100521210022121111500250111122212121010221111111200102212221020211201112100002122222110220011520225121111111201121011110522121212121010011100211011101110015002001511125111112211001022220001212011201210522121010022011011112220111201011115512152022010021555102010001510012100212110212120020052051212100211202222201111112201021001222210212202110210122112221115512001101220122200102021212100012121215120002212111012021511021211101011211111521151221110002110000500022110011212001100222201012020112100222011220201101121101110111211112201122521151111212222020020005151000022211511000021110110112025200101111150012220111001011212122111211120212220220110010121225021211111111020212202022202002051100211212221021201201110012121000251222012120000000220100515115150021022020201111210020121102250200110052212020110551112025102101112110120100011212010210201011001521111111201111150001111122202012011020200022020221511001211012101100012215511200212102251111105100111111101202111022201222020122102012010215120110501015121152222212022255102122212552250102011202101050122522201521122210125122115502111015221121212120122102502101111111100100125102220501111000101115001021210122000112000511110211010111211220122212101151212220212210052111011011122121202110112121122211222100211111212110000001202111011002101011221110220212011120251515201251051005102010201205522252022112202112211112120002211111201220211010051111111111051121520510111111200202202121102020221101102210110102011521022220020200222202500000502020022200202000211122012220202211011211101050021100202211211110200000011221100212110001155212015012112020200101101100000121111222010121111220012012111111110220011110012212220210101111102022022001121210120220221115115002112101111020200211221021111111011222020001012101150100122120001112101011052121012515152150551201211111020021101110021220002202500520052210102102500205051111020520220200100200201001125211250021212211122521212110151525212252112212211010511200212010115211021111222121201000221151100112110022021051125220101102111522022201501211210011120221212015121151122011101122511100221110112211001011202200120122101052001211002222000022200512510121110211112151212012112211212120012201122000001110111511112052011115121255212010110011111211000122122101500110202222001202022020222222121112215225222220121212110101121010122125111111112102111101151111512110522025211201202022011010101151101502000022200002520222200202220200000022022220022202222002000222020520222052002202022500022222012022202022020022202500222022200020220202022022002111110211122212211010221512511251202222101025222022111000000520020202010220020000205010210111111122121210010011002220122225120111112011100215511222222111011220520202000201210001200512110011051020150100215210110011522111111201011221111110201221222515111115215011121110005011012211212012200002525112112100110201021021010100212012002012211100051100112210202202121155120212500021212100200111015101101255222152522501550015101152115552212201001011011202201011122021010101221211100022000122001111210122020110022112110110201210201121121510250011152000110211100112212112101111112121525010005150201110000200112022220200202522202200002020222220002501102125001120122251200220002202252251111225251222155151512200000220020220015120152100222500020202251220200221101111102020050002011110011511120110052112222211111005221101120110200225111110200200112022220111002000222201152010101222120000022122022020200000020522001100102102012250121011121021102222112112201220022511111115001011025011111111111155512120122505051202211121101120111125102011220011202211221121111111012102222120222001111122011212111010220222225020222220221221021150220001111112012211201202010110202022022202201121112220222025112122221221000252150112200211201221022000111111022200222200122100210220212222222211205050211222200122211102121020112202020102212022122202202121122022210025110210121111201101220222151010002021101111120112111221022210210112110520211111151122011211001101111021110200002522002221102020002111221121120211225021111210110110011002110112211225221120012001010221201011221022112110021252221202101110122020211111110010122001112210201102022252111520102101002211521052111121101202221221122100000211000200221120201111121110021111001222211010022021021120111102122211101021511212200251121211110001112121121120115500151110010112020222002202520100520210111222111002122110221202120011220210051100221155010111111202111101510101101210511110100101001011011221221510110201001122225100020120221002051222111002021211021211002111211021222100120012212002502211101122111102102102121111221212102122200122220222002202222520200020202222222200222222222220200025000220220022200202222002222200222200020000220202220200222202002022002200025222002220222002000200022025220020202000522202222020122522002200220020022022220222200022022222002220022022222022002205200222222252202020002202050222225002220202200202201052002222200222012020020022202000502000220120112111122511211111011202111100120150221220151212201020111212112101111112020111201100251112110550210125211002102021201110022111150110111005112001101011121210212020020002000150115555511102202512110000011102201001510210212150002221211522010221211010201012021021120021112002101001015110202110202500100220101100212122121110111201021122122201220211512121211111150011211221121011211021002200222010001115220112015111001052001222012120121100201112002011201202211110111111021001001111000211011210211221212001010110202020002025520220200222202022002520110112055250200022102220001010055121112100000011112000112221022021012022022222211200111512022122002210011011112111505221210111115111120250212210001110052000002000110100022050122111011252011100111111102002110022111011221221222022250222222201221211201221011121111110112520012212112111502211112011102111210201112205112051125222211120520110202201510112201002011000122211112022112210110012222102220220001101122221111110001501010102120015100121120510011121201202512101012001211001110110121112022211500111121202111110211110201011210110101110122200102011120211121201120100502101110100220112111222122020210020002505001110102211111201212021110510101111200025111220021011222022205112111015115515112552021021111155010111200211012120122201212521052112010121012022220202120150212051110111151122210120011212110012100000020111122025111110210251100010211112112512225121200212102021250112022011151021501510205202212051522001151221021201252111100121011052110101251152515110012101011151102110212121122510112222002122115122020211225121200005051220011010001021121125111122022211211111102122122120121215102050201021110211551112211022111111211111212100520111220221222011251211110102012002001111121100101020001221111021112111212121101112200002121122111102202015200212051101011010112011500101202100011112022202201101512501152011502151220121201020512210100210020002202525021212511122101211211155225112511220122001112000201102105011511510121211250022010201011112510102202221202000222101201011501122211011011212102022152211151111111102100222000112225110120221211120001101122111222222212102252100225110122001100110220215021021020021000202220200122001111202110001100000202202220220111121021111220211120051102100221221521125121122001011151512211012111210012110120111152022111101250210502222025110152011201010211100012222200120222020210012202111011100121002000022025110120512112120100211112111111211221211222021211111200111001202501210001220211202212202010001110220122211111111201111211120111002111121100110100150112021521112100111002110011011020111102111112011011151120122111101001020115111522001101102212201101000222221110111020221100211100201115222211221221121112210002122111105011111102211211202015050221212202121112000521012001012011202210120101000212001021212100510520202022220051222012251211121020021111111220212552505102202122110221010000112122211100110010021001010211020512110012002120501111101121012152220202112115101201151211225512020002212200100220020222002002110220200120122221211112220220020021010110222202122251011111002112111112111202251222121101012202502022201211112021020121211112101100202222022022020250121220211050111210110001225210220110111115111212021111201010210011221112102202212200122121110102212521011021511512110211215011002001001121015021020002110510120100222001012210111111200210121152201052251112151502151001102010121012110001121101001110520211011011121111102122021002021211111202021111122022112120111250222112212102020110001120022011202221012111121021112111211251201511111012210221102205101200122101111210512202100012210012100000211101102102122101221111111152100212225211221205222210110111212022050210152205112115120512150111222122012220202111502201222501511010112100220101120022111120125200005021012112012022112015011005510201501202200010122220111121111120100205022200200111501111510022112202525205000110521101120021102225252111001210011111021110100220222010001111102002122222151111251021225122015200001502011112020101212221155211505011151110052202011112021152021205221250155122112125520510111251210110110102551011000521011511112552102021220121122202111011121125225010110022200000220211112111112111110022020200021002022112011112021105201151202022205221111022025011220021021000022011202102001121002011200210120001101012155110521115215111110102221212202110120110121500022222022202222202022222005202500002052020500020002020522201201112110110121212125212100100152121521022121200112112012112112011221151222122120121111012222102122021021112112221015225051111110102011201110111211112220152211511001015501112012212002220101122010111121151102100201110121022201120101120215111015101015101010020051101220052001122211100202002222221101212150200110112010201210112020120111111220220111052011022112120105011121220002021221120200121121115150111150221151022210220012101022111201022022151100022200025500211111250105222022515100211111120000122122001000111102052020112151525512211150002111102510122101015111221101002211011125115501120522022111121011021201020011111110010115122111111020221212151122111101001010020200002022020025022002205000025502022222202220200220220220222020522002225200220000022020220022200250200002220002220220221111221022202020022200210220200002222020202202022020200020000202220222002000000200112111200121212021212202222000000200221222120011100215101015021125220000200220022220200220022002220000202220220202000222212012002222022112111102002002202222111202120110212012000221115010110201221222011001521111202111110111100222121102222112212212022122201020221212122120112222120111102111100212101021002112000201102510010222001122022010220121112211100202002111111111022220021000012202220002122101111510222222211222122111222222221022101110020202200020222200202000020220020000520020020022002022052202002200002202205220022011152011110222022222050502000222022022200220020220222520020025222502002211005011010002120202100200000122020211111025022101001020210020221110150225250110021111010111110112215051200221020111120111111011120105200522121551001022011225121121111120511121205520120101115002012101012022201110221010102021221115201220021520200221101505101005221211101120120125212110020100002101000522200222052111122121211022212121010112111521010022020511210552122110121111121022202202111111102010111121100211251220011022011120211111112511055111111211112011110100022200001111211110111020101102122201121220102122025115111202500110521112211212010212011201122101220222220005220100121110022022002051101100001210010521001100011210202111121221221011200121155052020122222121225111215512020000000222222000202202222000211150202101012212111212025122020221121001021020010202011120000111122211111110202120125221022001200212200201000021111221510202110111111120011151100002225101210122015150201112211100115221122200211111112110121012001201220011110111115122200251251252120021101115221011122200215011111110152251101520555112011205111201211112111011122022122101012511222211120100011020121110001012022152121115111251120200202121211220251220022002210111212225000511111005222250021111221520050201511115101152221050002102212522152521112022102111122110022221012100112022152021201112111112202011011510000522212001225221212200222520102121011111202110111111021210100215511115101112012112022201212002105110211102121221021210501011201222221012111121122100220111221002000150121121055211111212011151201112551101051511021555220111115220115201020012100212221205101212102200210111211120002221210502202111111150222111110201121122121150200120110022221000022220221101022202112211212212200000112101210202221151110211020105001222211022121022002102212110012221101102511102120212210002010212012115210111125010122502502152501000120210010020121112120212010120202002111102000121010121020002120221021050111151202110022102221211222520011101011021220000252222152211211102001011201201221220055111522020012222121211021100522211022000201550222220115012050011015111022152102211002002101110511101102125120020220520202500220200002020222200222550002220220202022222225005202220202200202002020002222200000025202200022200220000222020520002200200022220020050252200025202220222200525220050205022222220202222202000220000002020200220002202250220022202000052002200002220220252222200202020222220020002220022202222202025022002225202552020200520000020220202000002022500002002020020020020020022002500201021250110110012120022110212021001021051220202110110221001011211251010212001120152101120111010020052151511110122520215511211120151122021200221511102211151112551221005201101222110111101121202110211010550110001122151201100110110050212101101211110101522210010201112001101221000201110111111002005022115110511101125220221111250522105101512220520225112251121111120010511211210002102000110121012022251212221121125011110001000101115020011112121121111102120252225211210111122211222012202251122205021512151102210522111111010010111000522252202011121101522120500002020011100022202022500022220201551201000002021012102552112015122211011501522222011020020021221522222111222011222222110101102002100020200200220000022020202222002225005010255001111212111120122121212201122101122221101011102110001001210111221001020102221111100210001020022020222200011100250001110251012020110212501211111001121112012001100112000011000051001111151111001202011101121110002120002002201011201202111011120111111001200120511012020000011100010222210120222111120202111122012200211120202020112250111120112210110112112112120111102202012120212122010110200220111211012211111111111102502221502011512122011121202222120102120202120220111011112022111100210021152011002022020101111111010020012222112000012021202102151200101111111112202212000111121121220112222200020120111222002110222510210112110101220212120011211222112151220110101120521121122202201052001511000501211100222222000520202000020050022020005125500022001022502222011111001111122020200202002012002020112000010011201112222102111022122201121221151211111020112211002112112220111000201100202121122122122101101112010002115152201111220222212011101111101220011011021102111112100222152110120002212020002201111212011112151221101200012220210121012020220101211010221020212221101010212211222520005101012202200110151015112200202101050022550511100212021110101111100121001112225111101101012012521100121211111151201211121000202111222221110011121111511021101015551102510512010220022112102211010002101212212101110101002022211151101511110020202102101002102011011120500111211112211052002222222202002020022022220000020222202200202022022022220002000520202222200222000200000202022020022255222220052222222022220222101515001010125502111120200202222111110122110110200102051220122200110202105221115101021220111111222221121002221011022222220510111101112111001210025211020120122001112111011055105200502212220102511021210221221512221012211201000002102110521110500020101520221112111012121111151211510011021111012111022150220205511220011010011110210221212225110551112220002110212111111115002110112115051111125010111121120125211115151211111122112211100015222221221012220222111102125502220121112211100022011121201222211021500102001222112002100001251000215001000011012200112112111111100010222222500211000001011011002220021100220202002221200022212012122222111211110112101222102210112111112011002012201012112102101221125020202202112125112550120011221121222111111201021010221251221211001015120111112551210021220120111051021122000112221110021201520100002220020011112020122021111210200210111101211211021101221120200021101112111002102010102110121221110211001215120211121120020111500101111220211012021215100122112111212110122210121511001200012555111111022010201202201122201215201115200155205111520221501012001111501111100111202220211210122120511101012020222120211000210001101122001020021000220202101201112252200202011200020001220050002115222010112012050000111102221112102000222002220220202252025002022520000020000520222020522000020222502022002220020102122200002200202200222510111202220002202200220225020200220221522225020221120011011500211122012020020211120221011110111021200222002001120121221522211111002100112221102010121105222111211212111111121110002010511511111110111202211101521152121012200125202002212021111525021120120511001125122010501002152221120011100112100001050150220022221211051200220001111222020111011200515211122200022222022022002200220220050222205000205222020205522052200222002220002200205522220022252002000205022202022200520202022022000200222222025002220020552202005022020222202202202220002052222220220222500052200200025000202252022002220220500002222022022200222222202020020002002522020202222002202020025022022202220202022202002022250020202220020200500000220052220222202220202220211122102001110051222251110211221210111211122120125200101011112210021151020201151021011012010111022111220511022052110210001002111211010010121121212222111121121021000022211220120151222012001211220011102212002210121100022102112201101201200111121500120020000112105110001012110110112015111501151010202101100110110120212021152000012110011100120112102111102212111021102122221111220121125220102201521010020012221101222021202111011101112122121001202220220000111121211110101220201011011021220100200202000012221000000122012211201121201021101221102022212502022020011211102022221222010200112112051202000002111010221211122011112210110021002202220020050202000002110221211211122101050150550510051120221515112022152511110002252211010100115105201512522051020022252112020250211211222502211202011105015012001111200052112220121110021221022120120011110200011011112011120201112211112250102051001021100051202222002022202220220012001211111122011121100121110222022111110120520100112020112221005500012012122111202251011251220111222111110021111120102005120121010022010110112122121002211211122100200211201221211510200010221121122221111111002111112101050111122011150210200111011010211011122122110010121110220122222220120220110120212050501210122211000122120211110011011212111210121210201111512111101202052051000002015122200221002222021021121210111200020112121010210010220110200002552202202220200000202222202200222202502202020102220020022200115011102025001111101112512115120111005111211105020002010021122001121111102121021220000512210111101202201115111521102005125151221112020211212010000220200202000220220200022220222220001011220021210200511521502210220211122021102211120201221100021251211012020211051001251151202001222101251011105525052012511101102550100010122522150120000220220221225020151021052122021122211111521121011101152112122212522510222001011202122202021021511211221121022552152112121220002000022020022005002000020200522222201501102111110211202222211010110120110112011010202211121102222001121110015151111152021201111522012125102200201111100222011110221201112222111222012511012112020000100021150221015121212121211210212211001211122122112110200111011222102215122000211150121252120220112021201502212220515221100222202200202200502520011211211211111112212150011111021020010202200222000222222000520220202020200220200225222002222202000022020000222022110500001220205110100015012112220201222501000111211511202522101000101050051521211152512200551110050225100251010212222011100505101511220521111251222002021200101511120201100200022012202001221022251222122102100010222112201120110201211210121121110220122222221000012120212011111101120122250202001202000020001122220201202000121010021021112021210201111010110112111015002111015102110111100211021201021221020010251022111110000112122112010201120015201050001121012210212101222121102002220221111021111111015010221212211155112210121110021510110025220210212112011101122122022112210200222121112122101002102000115000111102112022121202200212111122020202112002000521122112515222112201505501211511251122120151021215020212102111111111121152111102252020025120151011115100122000225515111112201211201551125020111115152111110021521155051051021151121201112211211121002025551201021022102522115021200001101255001212120112220521220112001221012511502120522002022150222210210010001210200201201221251201511151221121110112012011022221112212100110501121252222200502115221201225215512125002155152122111515022052500212111122102000012022202101102110220512012122502201022202512520210222022502211522000215122212122122121201010201201211212250110100001212002121000011001225221112111025221001110222202020100212011101122221211200211112112202212211000222211111111002200200022101111001121201211212112001052022022150510120012111121022012201112122121120210221022120211022022110100121001101100200102210111201221220111111011100001121100012101121100121222110212501212111211211100125122211022102222222222200022200220110221001010211512201120012021215011212115020115100012001111511110111022012221000001112212202102111155120121121250112001105511110122210110022101212022111112020011110011100111112200110021202111002022220112220220101100015125110211210210210201220022221011110212020111121002200202211021220200221211102211222021022501212022002210121011502020020121112212010021122222020112101022212111010020002020220201110201202111100120011001222202250120000011212212220020011221111100122120111022210212021222200200002222000222101211211211212011111520011012221210215011215110120112000202021111121112221111022100220010211111111121211011000002521200222020002022022022200020222205202022011121222000102212120111211025100001111021110100020122121200111112002111200112000000101021101120122212112110212012010212121102001011111102221221221115122122012010011201211002022212202012210121110220101111211212120025000222012221212110000022010220220002021011110112020001220100100210102211112201520211122200022012005101202121122112021111222100002251051121502220221152022111120511111110501022112122121121155125121021220022022221210020205010100121152115015011022112125120222552152002212220152220512210011220522122202215202120200151115101200000021111110212121252110510521012122122111255010011200512100220251210121102012001205202111252000201112120111012210012010012011211111211212202010002212200212122022202202022152111001221220012012210202002222210111212025022511222121211221115052020052210221115211111002120125200021151121210202202110012210252022501001122215022102152010211212212211201102112021121222121211221150112220211211211012212115115202152221121112002022010101010201121001101221121111100000012211212201152222021211001112212121115212121002001021011102010105110122122221101211102125250111112011201112122121112120122102020120101215201121151022112101122021120210510115210200021110201111002222222002002102501212121212151012152111150102220121220022201505022202000000222222022222002220002200200022202225522022202020200022202202220022220020522200220202222200222222202020002222022200000022222000520205002202202252522022000520200502002202202002220222020520200020222050200220222002025220002020220000000222002200502020000022020222000025000200020022022202220220520222212222021100122122110105121101202211220025220205202002002220222022202200202202022520020220020002000000202022020022022022011100021121100025121000202220011220012151221112110011121200120110121021222002001110121220202225001222150105152021520211102001101012552501210101150211251101200012210101521100211111021102001000110211221011025012121220511151111111211010021110012211111211120210022011101110112122120500020122120110015111122011010151221102201112012511221120121510502120022050052021011102111021211112120112052001121151020100151222111150011200002151101520201021111121101122522021101222212202112222122022021020122210505002211210012111021110201001122022200201102002201112222001202201150200000110111020012201212121211101501120122022212011000100201005111211025201211201120021120102011212012111111211221515001510212012220221212001112011002002202122002010122002201222212115121112102211011110210022202122000111110122001012112202000212010022122002011021110122100112110151111012111052022011021022011122221011020005221000222000002220220222211011000205122010521212111511501115001100001011221111200112221211220122211111212022220212212001022120022001111115202111100122111111211122021211120011100211100112105200021211200020022211201101220101102000110122022000020120001201111011122101022212220112221002212210212222101101111111222112002221112212121101011101220022001210201212211111211210002101201112120112101202001002120220250020012015010201500002120521022220122511102002110222111020221101110111101112200122201211121102200201002211101111001102010202222110122020200222501001002102220502001121111021111101200021102102011212010111022002202221202122212122202111111221120022122021251100221000201521125012010220220020200222202002202220002022202000202020220202020002102020221110112211001221111211022201102102001111211021011210002122121021052110211202210201121201221100020211020121202510212151211122111211111112022111111010200102210115010010002221202202021212111502122202020111012000111500111511012010020011102111211100021101121210111250011512122100100211112212211212211110012111012101101010201011002002512221211200111111010501101111121111012211201102201202002102121220110222021210121220110111111025200222020022021512500020101021522111012120251002101002122101210020012210522111102221011020020200522112015021211252212202100200205120201221101150022111211102012111112212221211011210150220212010210212111202011210221211221122002010000222211221111112012205201010220011120102212001212250200100522010120010021221220111111100120022211111211120025200021211011150200005202522022020220200002222202022222002220220000225002222200020222011511522111210102251511110122025011020512022510521511011110202515052220201021515101101112552111110121001115121102022010502101022220120210020212055251121121121110110222010511012122105100222115522201212021100220201210122025020212021112200000021022521015211511251211102211120212001120112101212101100212020002000022111121510021101200222200202020211212110122015002221210111020021222115112111122210011111111101111020102222121101011212121220110122011022010211201112001100000002100201111112200010001211100520201211111252015151201000012000020022011122221521105121151112122011101021121110100022101111111221225520122110012222111122202221000051211002222210012012222121101111200101112012105122025110212111222021111111121011120121120001121221111200110111205215150002002001220120121111222101121111111012050522210522220200001211101101211501511105211012021212001501002001011155121112111151152000121112120220202212022012100522111210110100050122022225122001122221101202102000021101122220002021202012100122101125111121120112111211102020012122151021511020220220200212020201515220220010010111001101215125201101201202200120210200202100202222220220220021222220020222111001111111112222001122122012012020121150125000112115012111110111212050212120211001101012200201205110000250112022221120111020201210212110111211022001011111100112211200111511111112101111010011012211121121001020022112210002012220021101110020011102205010121110211022110200021151112112111210115111211020112021120110212121011011222222120022001021002220120121120101001112050011510111210002211200222502111020110111122121152201201002011100020110000010021000102220222015522251111110052220112111121210010020222022000011111012110212221010111010102121110112100111211101220120212522210212002112212002102111210000021205221111011211120221022111252220011015022121212105105121502002202150102121102200201110020112151201110111220011112201110020011111150001511111000110110152112110122101101221122221111211110220002022020000200005222002002222202220225222222202002022222000001202110202000100221021151101210211111115112121011201121121101202050012155102050000020050500220200220002002000002200000200200020000522220002000020002220225002202202022050220202220052220000202252520202522020202000000002200002220022522202025002220202022002002002200022002225000202120511210125102051521002220220020211100122222122101200201012210111200121211110120220122001002010221201111102015222210101212205212020001012202111221102102220102211112221112121122002120022202201001120102021111112222000151211210002022222220022022202005225002200022000200020211100111120101211201202200112511000201112201211211010102102202121211220111111010512002515122000221112121111012001121210020102500111101022010100122021220001100221201120002221221110102210121221111100125121210110212102212100112021102050110122110000202002101001102111012211211012111202120220200020111022201051111120111110111201012011201111210510510511221200021125112502111052501055012212022100251001111200000500200200250500022022000002250022002202200021111122101001115222511120251120021051110110121111102522121022011010001200001110100201021252011105102211511220512252001205122120112101151200120002202521201112200211101011111012212002011220202101011211121111121212121102212220212051101102011001122000122212000110120022121222010211201012121211120021221111021211052122011111211120111522101110201111111120150152211002220102222121100022201200111011110110000222220222201100021111201010200112222120012121102102021010122001001102101122200121211110010212111110122022000010222220225251111021121121202022202221211100210202022100201120211110112111001112100000000120002101111220221101002111100211121111111111221220010112110211122121212120015000221101211221002202120015011120211110011111111112112002021111020010051511110020012012101210112012111011202001110211002011112101011125211110212211100522111220202510020202215000511000020122212200501000112211002011212222021210121211020110112101211100210121000101250251210221121000002020101100110212001112121020202222122110012101102120211102111222200000221212220201022011102002251105112111511022011221111110122211111111111111125112151112011011101111121210122120110101221122202221122111112010010111152215200010000022020201021112111121100102102021110121002121122022002222000000000212011112511101115520151120252002202520200111052110252251201220202222125112251102212221202110002100110112150210501211110012111020202212010112102251022151112120510522202111101110112111111001111111011102121200125201122212201012002000121002101021500021010022112102151011101002521052222212505201020102020221110121120111112211515012220011120522001110120110210122120011011201201120211211110011010021011221122212202010002021211000100111001122202002212211021211002022201100011022120200202021012001120011252025020012251012220111100120002201002020225211512100220001020212101010121111111110111111201002222511011212121210120110011011112212211211222001012101111220122002201211022122101121102221250011211112021122211112115110200210102211012111020101211151222201201201220120121200222102112521112200000105120221121012021022020125011111051010521011211001210020222220120100202221000120112112111112111210212000512211112111100111205022102000501000012222012221201121112222102021112100220021211511111002511222211110211002522222202522521252515111221022122121100221101201110021500212122112015221101022221122022202010021151112211212022011112122220110022111212010221120222020010212011010102002002022212125202110102100111511100202012110021120211112112220022021111050121202210110221012212122220012501125222511221002212001001521112120201220211022111221112022211222111022021100010201101222102112111111212110111210112011202111001112122000211220221211212101202012211012121020212001111122511022220051122112111111002121021215110221112211100101010112521021000220222121100010011212210221211200212100020011221121201201012102112100011202002202510112121011200200111220222110101112120212111121012215220510001112252111101550252505021001001110010250215000201011002121015100112022022122111122211101111021021115102222122221110011221021021011101210210111122210220121100201111512125012010212100212121111011201121112011210020001202022202211110120210225111121122220000000002200220202020022220222020121011011022211102112222021020220102111110101001151110050222011101150212102520121100111221010202021012112010215210100010151020205201000001021100222221221222201221121022111122220251151521111221221120102122201111122111102221210102022000002111211211115111120110111111150112010102001221125112011120022521122005105021000510112112112000211151221121121101211151211102200101201112210211010110110211001010011120220022220000012200100221112102020011202020120021201121210201002022000251201122122101111112111010101211021220112200112105011111022111022021110000001012021100012211021211220001021212000111011112111152121112002221110211111251200022200022002200222151201102102211521112150201211100012111221221110111111100011212050102111112111200212022222211100201011122020220201111011111110021500112122000112111212121211220012111221101115110201120101111110021010521111212022202102201110511112221120101212111211110112020102252121211202220102211101011202525021200522520202220020200022111212111102120221111125111001112111200111221122120010021102021050150251010020122111111121112202012122002010110211200022152101212021021101102000111102211121110122121220111222101012112202120221121022000001110212220511210122512120111510112001122005022201021150011011011111101210021120001121021111121001122212101101001211122111202001122202522201002211010012012121150102112115025222002002202222011122110051222111022511105551051101120110222011215010121120512110110022110021111102020020002001552101151111012010210225122120202011101102211111000011022101221551221021122212101001121200011000122200211212101022211511101012112552021102111110151101011221221211120520011002222220222221002020201102112501001001202120022122220200022022000052121100051000211122111222025220111120200202120211112002022202122111111100211111120210201110221101210511122121122200020122521112201115122212000212221120020122221112001111121011025112111110101112111011122120522115210000220110022202110211020201221021211015101151012252120111222111122512220102201122215222255220001021112511010052212112220211120051210001121102112215020122021121102221022101001001112002111112111101022252022110102201202000111111101011200122211022211110112120111522111121201012012111101112211120010221212012011200122111015022011205110001112012002101502111111120202201102112112110201112112220211022211251111002202111122211122122111001211110102121221122220110000552000001112222110105150022111111121011101121005101220010210120110202120025100010221001510000200220000022210121222111002122010110012210221200010202011201511201111021112011110120111110211022200110111001111001021010020215512210000111001002521222215152200011120111511012111021101100105051201101212150012000022022000002020200020020202002200220022202002000112222212220212022100250121021112202212120101122102211202012202101002011100112211001202210102012220112122021111111022010120202112221021122020011122212210101101201210221220121111121221100202020022021200200210001221202221212120210221221211111512112121111111112121152220200020110210220221110222121200151010100211012102020002210522200111211102121101221152111011021102111011225202001001011100110111100212120101202112121200100110122000021211222221201211110021012000152210102202002200200202220202000020022002220005202022222522222022022200200002022002000200202200020222202022202222205222020020020020020002002052222002200200202002200205220500020002222000220002020220022220520222121221112210121111101201122111520202000222000200250022002220200202005200200222202222001022001012111025012100211210122212225201102220121011222110222122220011200210011221100201112112211221151222250221001012020201021221220200021211100121215112215112012221112001122212111201111111121010011211012020212011011100202101111011011122211215100021122002201202121125211101220110202111120211021202202150122252002020111221121022211100011101005110112112111101012111221211105200111210201120220120110020002012221002000002202222200200022020001111100112200201020011110210522101000112221211201011251215122001102151001501120102112105100511201011100021222211020111100222221211112020522001211122112110221121125121222121221221122152220100220001022210221110000012212020121511122220002115121111211212015110225221215112151121111112112000200010551100225210511001100111025200112002201122225011102112200202222201001021210022102101012221221210100121222111110105221010200200111011115222012102102012115001211122222002021150222211201111100212001110200211002111152211020000212002001121212022201220101215110221011121050152222112222012211150211002221102111510202110122210122111120011111120221101502022200251120111112222020210012221121222100201112120220250521111221002110110212010001052222002522002022205022200022002020222520022020202000502200202221012001511121021021221212112211112211121021101212110020211111115021002121512212510202111021221120221120011112200501122121001511020221222021002220212120200211122210000112110102122000511021001121200121111211102200111212211222220212115100252200022020200005202111151120222112220002201150221211002015015222212222221022021221121002222210111012212122111110201221011022102220211110110021211111211250221020252212211021112121011220222111010001110111122152252205112111222122211115111221111002222211220110110121001100110100121122102111200201111112222101211122221111111112111011210101021515001010020111022110102201221201201102500101111215100100202011151121022021102202010022020001000101111110120021210221121221112112211
US9002224751        1201110211122200222210102212111101011000212011110201211201111100112111112011102122210222121211222201112222112120112201111101001011222121012021200222221010211100101122211011201201120122201120101211011122210111011112121121222121010000010121100111120001102220012120001022111021112000211212102010001110222002112220011100110210121221220200011111111110012102011200021112122112112200002220022200220200202020000200202022201010122220222111111001100220111011110010001222122111110021102221212112110002112010122112001021111110212200201120121110201022021120111011011222112211010220220121150001021122122120011121010021121120001220212222100111100120021111221002100212100021022120202102112110220211211010012211221111201010000011100022200002022022012022022110111111101121222022122212200221111212212220200222200222201120020001011002121102012101211122121122002211111011222112210111021111211122200021111102122011111002120021110002002021001221111121010102000202020020102021101100020010250202000112202105010020111011111121021002112000222210020222210001200222220200000111221100111221102202122000222202011110110221021211000012021012121111212120112020011011100020120212100001120110201221112020002110110022200111012102200211111111221000100202112112120012221110210000011111110211022110002200221122110102100220211121022102112020111112122221100110102112101200202221100011221112122112022111011212120212021111111112101120210110201201222222211212221210110120101122120120211520020002002010110112102211022221112021101220201121200202201000102020002121121021102022012211002211201110211210121122021011222211102121000122111000210122021220100020010202111110220111211202202002011221120221000211101112222110101110211000001102101121102001110121120122011100002020201112110102222021100010201102001020120011222021110120110022022202200122111020022202120112011122102102022111211100201002120002111222110122212111102000201102011112020022020200211212020122111111111111011020111020020210221222011111021100101111112102022211110221220211111212111001111001121022010100101111211011111111012221121101202021021111111011021111102111022112101221012022120112101120221000211102111110111212202211212210221111211001022211210121001001110221110112011120110112021001101120002022220011110121110110112010211010110001220021010101111111111220201022020011220001011101222102201011022020002002121012001100211121111011000111111211112121121112121110110101011010121001200221212212112111021121211101012122110001221111102120221111110111200211100020112021211011022220122201111002101210001001210211021121201101021111120122122001012000000110012200111120212112002211121002111201120001211002000021120020102001212111021210122022221100102202200022052220220222202222202010011012221221021222011020110210102011121100210022011002111202002121111202102112002111202102010121211211211122221010112011110222220202020220221120120100022201111211022010010100202222020212101112101111121110000200000202222220220100222220222020200222022020000220222202222022002000211110222022201011102120011111211111022200210112210111100000111200110111102022222122100011021212120110110201202201100002002221111111200021010110120021112000201101112200202000022020112210221210002102111200012011001120020210102221101110211010100110221220022110101220210201112111110102111121012111012101101100212110011202022002222100010011121111000022211001102022111111110121100001110022111210121211201122200021201220211112212201021200112002001122002020002222001210100121112010110210001122122211010211020201111111112011100011010020210100120111011200000212212111210022022200112112012201112020202220121012110111220112201110021212102001120211110120122110212112211200001101122211221202222112200200000220222220202022112111221021210211101210211000200110200122202200020021220110221212112100011110112200222212221212112000220222022122111111111210202000121111122111011112101020001211110001010021102021101020110121211011001111211122002112001222210112210212020212111111012102012120002110101221012120111101111020120010221112122021121122010122022010022022211011101022002111120201210220202111111000111001221111022010121111122020221110002002011111121110110100111002021112221010110111100020021011101111122122121110012222210121010102200101111010011120121222001120121201122200121011122012121011211111120211112210211002221220220100210201121220212220001201021101012211022110201111101100212121101202201212111202022120111021110112221001120112011002012220021020221122020200110111211122211011102211002111110211101220111120012210011102110120022211121121121112210221010011120201211022020000110021012112012011102011111100112211200111201111221202111011111112011100002212222110111211121110122202002220022222200202222012121202201201221012120200102010111101212520002101012110210112001211221011102010101220020022022000002102212222222211101212112222201210211111221222201011222112122212210012120122111100011111102012111201112112222111222012000221222012200201101110122202202221111011101022200212112120102211220120020222111222000022000020010011211211102121102010120021102112102200100010110021110121120111212122022110121101111111222122200221001202112201220200110101221112101111012012112011110212120121111102210112022011012110210021110101212101120202222200000021122102002010011101211112112211121111011220210111201220112211222200112121111000210111121212021110221102111100001221221021222211112110002122222211220011121221122100222200120111221122021102021110020111111011111111111011001101120100222200000022220002202022202220222220020022022020222220022202020022202002022000022022202020002020022200202000222020020002002202200222202222200022002202022002222220202202220220022002220002222002002220022200202022222000002022200020002222200002020200020220202022202002022200220220002020000200022200022222100000222200002020002000222002220200000220200000222222202202222020222222222222020020002000000022220022000020020220022022200002000220022220202000022202222002222020222220220200020220220022200022202020222202022202002020000200202220020200202000002220000200222002220000000220000020002000020022020202022220020222202200200220002222020000200002020002000202000120200000202020220202022002022020000200022220000220222202002000020210121110121211102202121200101021122201110111202201102200011110111101202111112111121120022101021101221120112001002020111222111021211101111111212221022111102101021112222202111012101120212011101111011221101112120011211021120011021220110202102211102101100011221111120200222000201000202000020200222200022202022200202202020002222220202252222000002200202222202022222020222220211222110012200112012111001001002221110121112222000111100112101012111111010201200112212022002202021111100222211210122201202202110122001102001111211020110110122200210122121222100111211112111111211110221022211111120120112211102002011021021111001111121122221202221111221201020021101202110202101111100112201111200111100111121110121121110122111121000100110002112000211111121012221111111110111011120112212220210101111111121111111111111020222202222000000011201011020200101221022222112001112011000002000220000021221102112202100101011012210202110111201111212110110010100022221111112201110002111112111211111011151020020220200210201201001121211210111221211121121202001222210212202112212201021111200211110101102110111111122112010222202200221220110101022002022202210001020112200012102011021222111112222121211211122201011011111220110212211000021202110220021201112011200002222100122100101110021110222112000202101202021102021511021222110012011201001022212111100112010201121101111112222121012121111101002212100221202022021111112220112212211221110010211101012212000122022102100021002221112221001021002522101010112001212211110201100110101001000120200112121010122021202201111200000201022000011211101201000112202102112222221212201011012002102011101102011112022211012020002022001002111112002022212210110220222221110111122052121212011111111010221111121002221021211202012010000222222121220110100211121121120211122111011100210211222211221102121120110001211110001200112100100121001110120211220211022210020122211122220101110102221122211010002200111112221212021111212201101101101100210002222221211121022021110202022002022211111112211511220211102122021021212200122212100201210121111001121122202122202100102202012121112201100011011021201111101122122000011121211100022000222000202200121120211012022021121211111110211121120200002002000000222000021202112101002002222021000000200200020000200022022220200210022211101012020121110100111101010011020111111110110111021000201111212202121222001111011110110020221000220011110221210111111211220200112011112201021111111112101110111010000012112222210021110111112120120200222220021210201202122210101002110121210120220200211222000110011111010021000111512221120211212002210020012021120112221121012202220122111110111012011010001011220020111111202212101122112101120011120211011111221110110212201221111121201001101222220222010121111100102122000121121121020211121221000010110120100222021101211201201000210102110202222010110111121121020211220111112221212101200120210210211011001110120012021000100122111200220201121111121112012202211102000220111012210201211120110202111110111111002222012001111121110210111201101111211202011220221220011210112212022111210120111100220211011201011122110000222110222020100212011101220111010110212101011120120220012111210021110011101200002220000200002222002020222022020221011212220021212120202001121221011112110010110122002122110101102011122112112202021002210111121102121101200202020021201110211110250220110101122222221121111001221122111021122221121210221112121211110201222221221120111210102202122221111201112211010021210221110201201020101010202121212111112220221112101221112210100011110120221200010202102111222012012012250111001202112110121100121211220200022212212111111202221110111111112002200020200020200200202022220200210020002222011112121201111211112110102112111122212112012212211110121111211022120102201111202222212022021001212210111110021011021111110222211111100020112100000211102220100225211001021001100020221002210222001101202200120211111101220021010011211211022211200211121111112210212200111120020202111022021112112102112111112212202101020111101111122111101211212251100222111001212121110211122110010212220122222110020002222121012202211021202201100110110121210112112202120011202012111121112021112100212211112110121220121121122102220201110112111110010020221111001111101100000201212111001012121202202001201111222020020001112200101211120112110112221011111220111222110111111020011200010212111001011011011112110101111112220222001212012110111111111111121122210110211122121210202011112121122222001110010001212011020120000211111000010011022001120021100021212210000102022121211111101101111112201002110110221120020022010211110121201102120012001101011211212221111210121111001121122110122112110011100101121111000110121112000112221022020022011012122101100112111111002102111111022121111002220220200102200211210222121011000101011001011210211101100121202200121101011221221212022001011010000212220012110202210122101020511211221000121101120221210012222001100212101011011110211221210222111202000001001101111221111111122101021221002002220101101112111122120000011222020101220112211212121210000022002111222220122201211100220021102011122222200010110111100000201122121011211211100010201110000121110202111210112022121011200111121110200021152122110211111000210220122222120220121200020011111111011011112020202222020111111201022111111022221021011222012212111011111111101112111121022001110100220111111102221122210201110012111001221112111121211110112222111110111010022111001000212111222111101211111022111120000010201110122202201112200121120222101011200111221112020200021011110210202011111000020212222110221202020200150111012120201201111202101020000222200222220020220222200022222002222220022222202220020200002202020020020022022020220200502200200202022022200012120022210201010212010101220000120212201201000220201211110110220221220201111221212112100212001200011100000110121001221111201212021202121112111011122122201001001212111222120100202121001000200101201202000020202022202202000202002002002012020210121201021101200100101121100010221010202121201101220201120021011120100011122220202022222222220222201000112110022111101011212000012201111202011121101111111111111212201112100220022201202200222202202211222010002221110120221211120001101122111222122201102212110220010212101010222111120110121021211500202101202222010211101111021201200002101122121022122110112121221111120002021211111020212121211011112211112112222112022212111110020222121001110112220002111121100102122000222211112112020112220121120110011102210115101122220210011021211011100011211010211112101111222100002200002002222220002022200202200000222220101211212020000100220111222202212100002211120211101111112000111111110001111111212100211111110011011111111111111111112112111021222020211012111225002112102012001112110101001112211110111120211201211100202111211111122221120002110005222100101122111202220201202110000222111212010011101021122111012000102200021101100201000012212000120210102012221011222012200201122011011100010220212001110121222212011221010000111222211211100010022111000210020102111021112021011002211121012112220211112115001202201120210221020122002110000220011201212001105001111021121112212020010121020121001010121101212221112011012102111222021201101121121212011211111011122000021121111121111111111111212202122022111110121120112011101101150001122122020111020011002022010202211010211251220011211212120101022121110102212522010020111111112012115022011001002111001112010011001112211101201212201210111111200210121112201002201102211002112001111001111012511011110101012111010210101111121220001212121002021211120202111011212212012120111200222112212102020111111121111110202220021120211110110211111122220210102111221222212202011211111210001100012111101212211212002210202000222022112101221111111001111112010110000221022111221022101012011100121220000111020100222220102202011112122121001211211100522122200221201200020020222200011220000021012010111111212001002002122202010212100121112121020002000011000200122201100112202022110112112111212100011010212100202020202220202020022200000020022202000220020202022002022022220222002002200022222222022000011101021001112111111212200000021122201210010212021102010121112101210011001122000012011211211212110001121112111122121110121211211111101102111210011202200120120002211011210011200100212011211110000000222021011020022101111202211111021112001121202022101121111112012010220022022220111122202002000022110100000122022010110202000101112211121211100112222112122110120221012121022202220122111101012222002111220111110011100020002021112202210112011211012202020122000110011020220112220210111122001112221001211110222121210210210002121112112002221122222212112211122101212202222211011020211222211001200010012011210021111222111120202122010100022102201101111121211011210010020020100121000100102001010010202110211222002212121120002111110221001222110202111211121211211111020111211011202211112001111111022200000221112201120212210010200111112122210120122010102022111120022000112012101021201021200021111111120002222211010211022101211110121111111022211001201111201011020201011120101121220102112102200121011021111521121012101002012011101111221111102111111011201020011111110011210122122020121222212201222112012001020011220012002111012110102210022001102020000202200002220000120021022221200021002111100200010101122210112220001212002120200022020111100021120222200102220000012211020102011020212011221012111200021111100012112220020022112221111212212112000010110121222121011100211110110020222220101210121022211100220122101211100102210211211000122211021211221021222121022010110220001111202210120201011110112110010202202110221211002011111202111110111100222121102222211211112112222210221100212112220111101120122201101211002020022101221110511102110100220000021000010200010202102100202222222200222220200022002022202220002022200022000222222200222022200222222220022000020020202200021112211102100020220020000010120020022002121112201102201001111110110021002122010221222022111000000110011222021011011121220222020120221101202201102100212210222020002101212201022121102122210021012101121120111112101110101120010020111101200221112212201200211120111121122001112110112122102121102100110200110211112220122001221201010120212222212101101221020211001221020102111121001220122121121210110202001000021221211002221110121102220020111111002000201111202112000112221111021211220110201211121001121021011221202122121121020112212002211120222022220112021110200110220200011021220222022211120000122111121111100011101020022221001001011112002110001111100022222012100210022212111111110111121121112021212012220121200210110211102000221121010200211002102100000100110000111102200110212000222122100112002100211222110120012211225120020202222112120122111222002200102211111201211211202001121122112110111111111111011020020020202010010111102121212220111201211120120011212120211211220100021000202011212111201020021122001212111212121122122010200112012111111111211001020210101112111022012111120110011101120120222211122222111202221101101122012012200200022201200202202100020121202022110200101222001122001212012111112012111112101120200011020020220111102111212021011111111110010201011110221211120100110220100111220101011020002111111110221222221000110121101110201111102002011101120111221111122212201012105000220002020022022000000002001112000121110222110001212222000211220202210211121001122111111112220212021121120200222222200211102022101022210112100010000210122211221112100112222012221110010122222202100221201010202001221221202001111221110202021111012211221001111111222021010115220121201021022120011202202101212201201221210112010202121110002121001201110122110200001020222121210200121220122120001111120221001122211122210202222111122112202210201221222212112121100012222211112122101122002112200011122111201111102221102110001110022002111221222110210111112020001221121011121100110121121201212011110201001121211000111010120020011120122011101101211211111012111222112112111110100011022221111201222122102211111022011101210221220011102122121021122122122011010222102022101200021222121110121010021111211121111101211002001101121122201222220010021210121121111011111202112011011202121121002002100122121122010120000202101212012121101222100000022102210011211210110111010011011211102120111101111202111010222121220102110210022021101112122012111021120200011122111021011011121102011002212211112112200221120111210021020020111101210021221201011201111102001010111200211012210221110110021220011200222111111211111112212121001120222212221111021210120201012120112010212021101021001110202110110211112021211211100202100221102012220100001121101012211100111010221110121211000121020210122211111222220122011211111200101212100211002221212120111111100001011211211202111000200021201111010202100200012110100111202001101121001200101021111211220222112110111111021220212201100111110110111221110111102200021121210000200102210001100101111111101012100212112110110122110000212002111211121211002020211102211112111212101212112210111220002102012102002001121200220020220002010011121111111111100201011111122121110012111011001111011200222111100202000200210112111011211212221101210202222101111122011111120021011110012211122012211101211202202001210010201012121210100100222110012111012021222011001212112112122222211000222010021211002001202210102020202120211121110021111122111121101221112022122200020000112201001121010202102112101111111111211111012101111102011001010011201221200212111112022012112220222210020001101001211120100012021200221000200021122012022120101110220112210221222012122111211121002020101102020120011210002221212211210222212012220002002202002020201212121121011221001121122210110101111112001221211011211112111212201112120112022221122121111122102022221112012220222001112212011200012112101021002102002112112021210111212211120212120122102222020220220110220112222110110120200212002000221212201102110220211102200002221200112001200101001120110011121220211111210101001100201111102221121100010010111010120210000012001211011122210210112112012021122222201202100121202000220000122201101111212211011012022100021220111202011120111222002111122210110000201200112110122122012111101222011120210102201020200222112102102020010220020200112121200221100012211111002011111210102200121111010111200110102202020002122021020202221211220110221200212221201011212221211111011202101121000100101000200200202222222200202111200111120200201122200002002221210201222002111002111101111000000110220110021020200222220202220120121020000122112110022111120000100120111212101111010002111122202111110200002022122201200002200020202202202002202000112210101122202112202022001221122211002011112122120011020222102200211021022122220002000220202222200222000200000202022020022220222220022222222022220222101111001010121102111120200202222111110122110110200102011220122200110202211220201102122221101112211222021011220020111111220120000001112110002200021210010220112001112112012022200200212212220112010122211002111001222112012211000212211111022210210120101111122012121221221200122022210112110022111002211002202220220220020000000200220220202222220202020222020222022020202222252220022000002222222000022000220020002202022022220022002022000212221221002112110211020201120102120200202000020122002220112222200020000202000222222002000002220000202000000022022200002222220222200020222222000200000002022002002221021101120112002211200021112102021221101211211202101222111111212011012002001122202002222002202222222020202202022020022000220002222222222020020202020000220222221122102002220010122012201021120220122001010122000112111210121201220000002210121011122111221021111201210111001102110211121200220010100011112201201112201011102201121220101201001112120220000020222220520002200200000020020200220002020020200220022220222020000200022020202202022020200202202022202000000202220020002202020222202022022020220220220200202220002202002000022222022002000220222020220002002220202020022202020200220002022202000202200200002220220020002222022020202022000111210112200110111201022002222221102111120122011121200211001111221120121110122212211211111111102011212100112111102212111101220111220210112122221012200222121010111121011010011110011101222112102111120101110220202002020020222002002011120000000222002202002100011110212000011102122212111112111110221111011100212001121120002211112111212122112102200210102002212022011210111020010102112021122011011012211211120020200211001101110201221112122201002111111111120222020000110201112200022200022221111011001100251211100222200001211221120201022002201222011120002111210022210121202002110200011212022110210211121112010211212222010101210120101111101121111222202201101120011112212221121122000021100201021110202202022011121220001011221112121100222221112111110001101512121212122002201020010011022102211212111202102022111121112211111101200110220001111122201221212210212112102112121021222211110211221210111211122221221200111112012201021221021202012112012022010112021200121211011002210210002002112200000000220122202222111122122122110122221120211001222012001101120002111112101120111200021202202211001102201111121110110020001001111121101121100010112011111210211120202110110111110210221020002101112110022100220222212222112202000010111021121211220121111220102201121000020011222111221101111012021111122021211002102100201011101210101000111221101021121021220111101202111111122100100122012211202120202022210211102021121102022020121112212012221222122121110111211112010002001010120221011011022121111021021001111020220211000102110122222212200101002201212012111020220200200002020022000202202202222020220220222002002000220202220020202202220220211011101512011105121112001220201011102021012110111110020200120221220212011111121111210201121210021111112120111111000011102202200011211202020111211202012222120021200021112112021115110020220211220111222210020200102212121212021120001120221111122112201111211222220111120020110122020111012122111002210211122211110201200112111210111101210021112111111111102122201202020002021012000100101011011010121111122111120020022001221111122120020111020120212010102210121112000222020211110000101102111210012220200222102111111211002001001101121021101211112122015020110121012201020122011010211001210001200012022111201121100010212211102210112111101101120001221111111110111112212011010111002111202120010111101221121002011002110111122001021202002220222220050022200020200202200200220220002011220021221112020211212011110221101201011111120100022221122111011010221010111200111221002220210110022120202211121200221100021211211022120002122210201221202101212201111122200020002011201111002010100111112221110120000221220212210120111112002222011111220025120001011121110112211212200210222201122111111112111022110100211122122202112121112101111112011125112221112100111110102102211101102210111201201212111020110210120212102000202200111102122002021200011120022001012210210112012121002200111111101222101220220202012112111212012220101151020000000020220220020222202022220220201212122121210011002010220012011120001111122010201200111111220211001122202012211011021122101111202111201110120111121212211101111102212020011111111021011011222201222210010221211122102111110201011222002201012110222022121111222122001211220000120211210022022202221010220000002220000002020222202111000011121120202112112022002000111112112121200121121010211001100221221221112222021212122221102002220202111201122012010012221021110200001201200111211211201111010222211111021221122212212101121001202121112011120001210122210201100211000020001211120200111010021102111111021102222102221021220011021201002022001001110002001111211112010212010100121222211121201001212202002012122221020110001022012110222100112211102002112000021221201020011110120100121202202222002220021221000021222111222011112102212211111111120022002020002012110101121021120000002011112110221102111111011111111102110220102120011021211111121010220110012111121001211122221202120211110011111120022011112111112011121220121011111111211112221101111001200211101112021121012012121212200001002112220100112112110212112110110112011112201111111121112212100122122002110212000111220012221110111022000222110102205220002020202111120211210211110210001010112122100211101111221222010001112010220102202211220122100201102111200202201220211100121010011012022020100020110111010111102121122200000022020211000210121011000111222000000201202121210221112222002102021111222211011121122021110101001202211110222110000001212102221001001020212120212112022122000111111202110111001122001112101100020000022021111102202111121101121121002101201112102121111010200211212112010112011021000101110012112022010102111102222110112010221102001212111100121210120002012000221200100221221111220222101122122021010000011011222100111212110201111101111202000011122211011101211201112210201110121220111221011001210222021120011010210110221121110011000021100012022211121022011211001112211212202002000020021012200111012001102022110220022020020220220000200202220022220000000211111100000202220202020202220022120120001100011112200202200220220110201121221012101121222022202121222102112012220200222220202110222021021101121022002110121011102020020122012201020011121221111122110010201210020011111022110200002000202022000120012001222202111210101020102102220020011211011101112110111122110212010121200111102222000121201211210211222012001120012012221210210011111221120212000202022102110112221002122111110010112202021220110000001102121101212011102122111112111120212502211022002022222011202212121111200010000002002020000200020022222200002002002002200002000000202020000020022222122110112111010122120212000010011102122221221122111211121111012202221001122211102001110111111221222111022102202012010121222111211220100110121111220002021012110112011001221200200220002220022020220002222021112012111211202111212211122111222111002221010201102111015102222022010111121000000022122111220121102022222522011112111122111011221220101021021121002011022202222020221012002002212120002220012221021111222001020222211122102212010222201000111110010212112120200110001102221122210211020011210021010120201211212110122011201201100201100201021021010012100001011122102200111120102120020002121121011221022102112122112121012021220202102221100012122200202102110120022211220210122111112020002020221210221211002210011210012021121201202202020112210111011001111122101011101102010202201121212201111122021122222111222211111121121211120221022222220000202202220220222002022020200000200220000000222222020200000002220202202002222022202002222202220200121122002001112122002020002010122122122101111101100121110222112201221022112111220222002110111111101201020212111211110221021121110110111100210011020201000012112212102112211101211021211021012102220220212212221221111201001012102010001102111021221201111102210101121101121112022011021021100111112020111201221112112102102221110212112212021012112121210111012122001120202001211102211112022100121100002102201202002221222021120201010211110200210122002122120101110210011000221111211112021000011111122000120100200020022122111220211020212221212022010121011221001120001202220211120120112202002001221111111102101212101121211120120020111111100202112120022022022012000022221100012111101102221110201102201200102112110122212211110122112022001212201022021112112220120110012102221112111101011100212201011101202021101205220202002200001120101200222022011102100111211121022221101110110011112010101210012122210111101011011012222221000202201112122220210001111012100021202111000110101210011102221101110212110121110102011022011021022020102101121200021110101111111011111121101101222211111120211002111101120201011222112210121112020110122111112002222112122022020011210000002201210012111021110201001122022200201102002201112222001202201120200000110111020012201212121211101201120122022212011000100201001111211025201211201120021120102011212012020102211221211111020112012220022002201111221002110002122111021221021112212212222211111112022110000220022102120100210122022112021110021200122111022222000112021010020110201021111022122210012011011122122020111211122112100121112020211001220111020222000000200020200112201012211111122001202202202211222200122111222220121221102211112210202222002022020022000222202202202000022220200200000020220202202000202200002222022022000200002200200022200222022222202220002022000020020000002002202000000220022220002200020222220202202002222202202222002022002202222222002022002220022002112112211101111201211021211201202121121101101102121111220000200120111201001111112220210011122211000001000112212102020010102112112202211201012200201101111200212011200202112112011100221011010122121200211110011112202220112111121121021110002200121102202020222020101012012202122202121111122202020202222220022022020222000222000202220020022020220220020200222202102202220002022202000202020220202020002202020220000002202002222020222022200202202002220220022000220002222022022002220220202220211110211221101120221020112212110112210101121010202211112011122111111201212210211202021002120101111101221111001112022111010012001101121221010001001011201121122220011110100210011102202111112122100200210002111112111101101015111022210111110110001102001101222111200002002021100110011121102111101201112211202002002022220220222020200022220020021111120200222010012011111011121201122212021011010201101202112012112121110022011122201122021012111211111111212002021110112011001011200212120211221111111112222111221110111001111101100002120022221120101101200112212101221112201221110021021101222211122000111012111111221120051220221100222122220102011112111210011002020222211121011111120102202221222020100021220011111111011110221122000100102021111111112122012110222120011001121101110111111011121210201110111221100012101020122111122022221200000220202101002212112022112101102120011211001221112112121021111110100112221111110220110212111012221010110122202221110111011120222200222111112211120222000222110110111011021121111111210000000200222102001112210111022120211111111120112201112202211212002110100000201022100002110021002202110111111111011212121000120200022020110111110022100112200022020011111010110200021121122101202220111110122001001112111201112002211122020001202010201110010111211001010201112022202011111102100012011020011121122211121111111122101011111111012210001202122110222121200221012111102111111200020121211110120212001001210121002202021100021100201121110110110051110212102112120111001111112110121220001112211111201100011111102110002111110011110001020100211221221111012001200120012201100101100221100111211110102012111112110001221001111011112012511001111222001221221211120110202021011100221212121111001000112021210121121220110112202222102011202000110011112102021112202222010210021020102122201201221012112101120202111111220001111111201102221220201220121101002121010201010002212211020210102102210212222220220221122220221011122221111221221001111001121222122011111112121121000210211012121100211221020212120100012001011211211111021111101102202220110011010111100112110202101011000122111011011111200111111111112101111010002012221122210010112211122212111111201111120202121121111111112010210210121111200121020102211110100010101222020112222220011111120000020222011211022102021112210011121120111000002122121110100000002112211222105120200110201111021221121101120121200012121110120012201122010022120012201102221111120100221021100121120022202012120211002100201211200021111212021201200220112211012010020211211020012011122112012211221120110121211110021112211120222102111212221020010121121202111202110211112102110002010011101202200220111110201111111110011112201110020022010200001011120101111100012122221111111020101001110200112101110101122020000200000222002002222202220220222222202002022222000000202220202000200221021111101210211111112112121011201101121101202020012100102011011020111101220200211002002001101100110200101020000222221111000010002220211101212112021011120212101202020101212121220221201100200110101010212011102022222221201110020112220122002002100122112222111212020101211120202011011010251121112021100021121022200111110020002222211220121100120101121112121101020112012101002222200200202202202020002002202020220002002220002202202222002220022002220022202200001120002021211012122111100111212210221121000111100121121211212211200011122110220000112021002112100202211101122101022020121122201111110112111111112120110211120221111210122021220021221112011102120220111002011211200122020221021112220001012121020112021221122200121110020212101211200111200211110101201501121011011000201122110001201122111012012012112202111111212211000222000002222022022022000220202202220220200202022200220000220222220000222222022002202002222220202220200222020220212101111211202011011221111112110112121122021122112011222122202002220000220111112102011002010210020221112200202221101112222210012111010210120111112000011202100220112211111202020221012200222100112202002220212211202112010120022122202001111101202111000111101222112211120001120122102001000012101002012011221011050120111110111222110121012101212211211020211111121211012111111102200220210112000200020020222020202000000002000022202021101111020000200100021211011122220221111110021012202120111122111110011110221212120110000202012211111112211112221010121211111202011112000001110000110022021112022110202022101212122202111121111012210122211121112101011202210222222101112101211100220010002211021011002102200221121220011112011112122222121020121111112201211122010012120011011021211120101110111210120021221112121020022000101101021022200121122000002000222002020202222222220222101000202220111201110211111210222010020101111001120000011121001011101112111200002010020102010211100111120221222011112001000220012002211112011202222012201201202011111221111102112111212121111212122221211120000102111112202200022002211222111112011202201102121202022212021211021112100022112011110122020200200222002020000222021221121121020002222222202220222221002102000000200220200020112212120200120010221211111022221221001122101221121021002111111122211222111121110211001220110010112202022011200111122220212211115002112222120112111102102221101202101100211101210210111111100022122020021122011011112210001101022220000020000212002020202202002101120120110211121211222001102211211211111021000222221011210021210022201111110101011112111112102201000101011112012222021221020112211221220002000011111111002021120211110112020011001202211111121221111122010021011220222202202000002022222000200220002022202002222202022222002022202200022022220200202022022000020002202012020001211012220112000121102211102020222210201201111002110122101010120121011220110112100002222221010112112120221020120112112212201202121111012100101120122002211211112021111000110210220002202121222220022022020202000210102110111111120200221101112201201101210110121210122002102211112000000202020200222202022022020022000200000000022002220202200220222220222000202020200221211221111112211110101000121122221021100110010111220201122202102111112111112021222002110111211211111001020022222111010112220510201011010222111011122201200011211111222121000211201200110121111222112001002221101022211122022202000211212201010011012001021122211001122200202020000010222120020111012111212010222200122120221022110101101111102002112121101120201222202111020020012002212212111001200202111111011011020010211001112102111020112020212111101120121122110111102122200111011111021101011110010021221211111200222001200200222011101111011022122111112220202221201100112022102000211110222001122012001001021101012022211121110022100200021210000010020010211121122010222020202212200200022222200222202210121211111102100112102012201110111221012111221111110101120021210211111211112122222111002222211121112201211011110122110011102211002100021015001111010201210010111001011021121110102112012011221222122001022021021101251211111220210011120111202220010101201120021121120120111101002011111201210111220002212111201220010122111111120002120222121201210210220121121112111111110212201102201102020022222202220012000021011112001002211020200221221110022201101121220011022000211000111122211212112202211510112011102022100200220100010121020200201000010012100122212220122110221121022200111012111101010012221100022002022110122021202202211121010022110012011112101120021020110110201100122020202000111122111011021122222012111100120110110022211222000022122221200111112212012110100021210220011021111120220012120122120001101222221010100222111201111202101120011202121020021201122221102012022110211201122122100011002120020102111100120102201212201110112111120022120211112001102111121120122121121120011020212011111011122021202121021101120110110111202101022110012012100121211201011210011111022020201122011111211111201111101200101012201000212111111012010212111111122000111011122212110022002201212022120220101100200211011122112001110111020012120010220202222001111112022122221021112022102112112010010112210110111222111222110002021202222122120101120212111002011221222022210222111201002221210121002202220202222220220021000021211101200202222021100112111002121101211121122021011011210121112020110222201121001200110002211210222222020101110101121200101011211111112112201122210022121211210122121122000001000212220212110211011122150111101102022012212210112020111220112010001101021121112220222111112202020121101011101111122100212102111012111201002210210022012012020211012021111022011102221121002022210112110111102200220000201011120211122201210021010121011210011112211021222111112020112002211211111111011021220222121220102111001111212202000011012102121120211022111212111001221201010000122101121222000022100201211121122012021211002110220000012110210111020110022001211221122122112121111101221200002220102201112022210111021122000011120200111011110122022202200220120010201012220011012002021121010200022200200000022220220202020020200121011022220022202022200020002222000000000222220020020022222020200002002020022021222101101112001011121211122111201011220220111102111201200001110110111100110212211212120215101211022101111211101120201222120111111222122112020110212211102111111100201011122001212212111121011222111112212122112101102101111120122111112211122200112212111112121121120111111021200022211211212021200221111122202101101220012111220021110110121012111200122121102022100111021010212022001002202010022020202202202002002220202202022220222022200222022011202211110111102121101102211220112121021011221111000022201100152221021002020111020001021011021011101010220011221110110102110122100011221001100000200220000022210110111120001022010110111210221210110102112211221201112021112011110120111110211022200110111001111001021010020210112210000112101012021212222002211001220020000022022022200200000020200000202200002000022022000002020200020020202002200220022202002000002222222221102022100210122111112102212121011122102210112012102112002020201121210101201110101021221012212021001020112111221212102110011211120021122202211111000200220221220020120122211110202020021022200100221001212111122222020210220220110211212122110110111111020122221210011110210120211110122021200212110100111012211010002210121110110221101011110222012212002020112112011122201011102111110010201011211121202102102221111100010122000012100122122200120210122101101202110010012212112212111120012211202205222002000002200252122002021221210202111122101201122101121000202202000110210121111112011022012001112001012011221210000111112101215211111211122111011011010122020020121021121220222022210211221101202222211101010011011010112021025121102121211022121110201220211101112010012220002012100021212011111112200102210110021112211212022210002211210011221100201111111212211111222011220011022020212102010211211012221000210102001222112011220122022022221022212110111111000111201112020211122011001212010222011000221100020220020121021102102021121211011220210120101121100202111002201001021001011111111121122210122021111001111112022202000002211221220205200111210110011221021220221201011221121111112101212200200022020001111101202110211121120110021201101011001222110201111221211122001102111001201120102112101100101201010000120212111101011100111001511101110021110221200022121022102200010122121222012021212111101221222111121021101110121110220202211111111111212111012121211022201011112110001011211211001125010200011202001120211101011202010021102111021011110111220000200012111222211001122120011102101111101101101111121201011211101111100200210202012022111101101002020111100211021010012011121212111201211021212222212100210000012022022122222200112111120222022211220201211201120021111010121220112101011201222221002222112121201201002112121120111220111122120121111201122200200220000220220222222202220002222020200002220202221012011211002200211210201200001221011211012110012211111012002110111122222011220001011212102220211211112221122111221212112221102212122111001112001020221201200110001121022111121101012121221120222010011222111100121021100112111221222121101210111220111201111220000112200112211101111020001121211221110211102201222112111222220202111100222200012120201002121101112210112101110002210101012212111012000011111220100100110102100202002220122222102012121200001111010111202121202000000011111102011212020010210121121000022220002111122210010000111212011212211101011000122122111010220221121002221121220121220121001100111100122122102111100201011111111111202522211011120212211001200112025111002221121220012021202021220210100212112001111110020210222111221121021112102212011012110112100220222100022211111112110211111002222
US9002224733        0100020112221201100551112111011100001001021101110201112100202500221112011011002010220210200211212111101222011211112102111221110012111221012120122211211101212210022122200010112011110212202121002011100122120111111122200111102222210210000020102011120010001252110121121102211020022210210521111210110111210112101210020110120111215120111111200200021121111111121100022002212121102022221220112210211200201222211121111000222020122221120211221212200220221110110011101215020211221112100011201001010002121211121112211022112011122200201120121110201020111210211202002222022222000220211122110111121102010121112210101110101121011210111212111111120211022011210200200222210112025020112012022110220211120000022200251101202101110001100021111102112022011121210520022001210021212021221121111210210212201011220221111211212121021001021020220010022102112211111002112121102111011122110110021211200021111120212202222210022100121121000011012011101211112111120202002201121110202022200200022200220220220012220002000000121021100201020202222000251201012202000020002202020222000200522012012121112210002021102201021021221021211211201122121220021122012120110221000011221020221111112021212201020221221000012111221011111112222012101222220222101111100011112022210015121121012122021000111111112111110110110011222222200101101102021211100212220012251220222020211102220020205022000021110022121101101002110202121121020021111122012120201120211111211112111202210200210120002221120021112220111012002011021101012221021222022020112220201021210202201100111121002020022020201112012111112111501120100211211112022110222101202121111222200011220122020250210211121102020101221112211202212111011022112022010211100111222012212011111101000111111221201200101212001111101101100011211112000111221102101111202100221111210210111022200120111002022212200202211100102111111221112122002021212000112220111112211002201222100222111112102100202202012001020022011100211122011122511111111111011010111020021211220222020202021101210101110112122222120111211120101212001002202200012052121110101111202122021111021120222100111202020211012102022111211012022222211211111020112112101121111111110212101111002112201222100110021202200201111222210010002002220222200222000020220002020002000020002011110112111011122220201220020200220000110120110111110112021111101112111212201101011201222011211111111021101011110002000202202112011122111221111211111110012001120220110101011021122001201211202102111121020120220111002221011012220111202011121212210120110200020021002001120021022210100000222021201121012010201102010122212210122220220121012110102000001221111100002220122211101212010012501112122012212002001020220020102100222000002201111101222101100000210010221001221111112120100020010002220220021222121211210210111001021110120002111112211112112020022202201111111111221021101002212211122121010010102111110222220202010120120111120110022201111110022020121100112111021222211012002010202000000111101102211211221011111221112020200112121011110110222202222122002000211110222022201012202020112211122112021201120222211020211200110111111111202021221111000120020202220110110202211101022222101221121021210020110115121200112110101100112101112001021011112210221121001102521200021021001220111220001211100210202010110110222120022020002220200200202210110002010212011211112000101100112210111202022112212100010010221111000121211000012022122012011211100002021022200110122111102212210110111120220202102011121201001012121200222121102222001210111015220002021020111222010011110000211022111010020111210012120220111211212212000211111011212021210122022201122222002200202021111220211011011120200012201110011211001111020221110011020221010102201202111201011152211202112101120201110000111221111122112111221121101210110120211011100120211122202200010122211111020021220011110200111202212102210202012001000022022012102200222201111010210100001121225022011211111110201021015221100111200221002112211012002221211012111121111110110011222111200222221111022002002220012110102221012010021101121212211120111221021012121110001112112012002022111011111112102222011112221222002102111000222012211102022110011121122220011111102101001122011210111011212011012001025112212102021011122001101021111012220100115222101220110211101222222110001101212211012121112111020010011220021001110211100020105120111222110112102210121221001220220121221120005212121102522110211111212101101200202222100202202522111211100111111110000211120001211112201122021112201021200112211202222212102122120110202221011110022211021111211120012151100211111201121102202111200212211121202210111010125111110101120001111212000122102020012212101122111001102110221102121010101111010100012211111120021212021001221110011011121120212112110212121221210111002111012111220020012001220112212112112000201102112210101011221000221120021222111010212100201122022101110111201211001101220201221221111121201122101122110011010002210150011110012120201200101101221121222012010112222012110111102110021202202212102121211022101212111220102202120020121122221112001021101010010011120120011222112011220011202102011205211110220011020221120111215122022110121101111111221222111222000201102201110105111100212011202112012112112102110222020011111201201012022010112020211021121200112101120201022211010012111102002010022002201112112111221102051111110111200220002200211200111121101210201211122221202110221111101210102222220050222200022000002122211100111010120220122001121211110001111121021212112020020200212011002212111020110102111101221101000021110001212011101510122121121111121010211220011112020121101012012001121112102020011021122200102110122120010002002112101211202121200111115111021001222220101202111111021012211111112111002220022200211022212110012022211020005221201012021201110111101021211111021200121220012121110500011110022121101000152200011121111000222002111101001220200001221111111102121021111222222121020111112111011111110022100121021110121112110112011120021221212001151201112052121120111121210200111121221121100111101120221212122111012021000200102220121110205101112210111200222102120001010210001020002100111122010212112211020122211111210120002212021111211112011101101212110120201000212110211212022101021010011201112220010210112212012100110210121020221211002212121210101022222200020020202200002200022220202202202222112111121120022002022000220120212001112115112221221011110010020202222121022010212200020102222201220011201121122111102102111121011112020111111010001111111100200112000222020202200200000002220250222000202221211211202021010110111012111101101111210211201002211011011122121202110112121121220221110211201211221001012202111011002202020222200220122112110221001202111001111202001201200522212021222111201220012121012501011210211202120011112002000011212110111110211200202202222002020222000202200000002020020022220020200222202200000002020022200202000220002022002022220000002222000000200202202202000202000002202202002000000200222000020000222000202222200002022202020000202022020000222222220222002020222222202002002200222212122022000222220020202020000210112001012112020101101120202111012111001121011011051220011122121220220020110101001000121112220220202100211110022222222220220002202020000002052202200000200022200220020220200202020000220022200020020002000020020222221111210222151021000211110022201220111012201012120112012121020122101111002020201111102110200202222002220021110121012010022222210222111221212111011510011020221211220002222200222201100021011201212011111212221000211100210010112101211012100201211201021201020002022225000011110202000202022020000020202000022000202000222000221011101001011112111220201121120000121121221111122020120110211100112011111111111020100020012220202222011122021211001120211201122211111110121102101110121210100210112111111102100100122112002100112112002022002100100111202111101202210201011202022211202111112002010222021210011221202022021102100500202011102200020120222021221202111112020221022122001000520011202110120121010200011210510112121111101020022001121012220210211022020101110220122122100010111020201000211110001200112110000020111100200202220220022022202222200000222022000200220222021111002222000021110002011012211212111200111011022002011010210111022021101111121112022211110051201111220211101121111120202251021212110111110121102010222112202122202100002202012120002102210011111011201110001122022000001210102011122101221000211101222120120151122120112212011020211021221110112102100010211001012212222101001012122010000000100200021110200022111220100101122221110022021121121010102111001011021121100121110111112100201100211112111222011212110110211020110010210001110221110020101202220200101111211111020001002002101020011021000001212112100021101120002150111201112110121100200212121220102002011221112001110002121111101022112022021200011011102210121221212001110121111112111122220211112011110202111220205202101220111012120012202212210021001011102101120110212222120102220121110102211120022020022012101222220222001115112011212152000225222220020121221220110011001220101112012115211201112020011211012022101212121111220112010212221221111011221011002210120200221012001101021052020000000222000200220200020000022022022202220002000220020002211112210020220102001221102000002222022010001121211511111110202110220202012111010022021150212212221021120210112010222001112211121001111000101020121110501102122102221011010111122110121120211220021110220021110011101200112221110210111112002010222112021221022112120012212220202002120222010212110010000112111012220101101111122221022102011002210111010201111002201212151011101110202111121120111120122222221120210122221221111022212121110110212122221122020200002202222220220220002122511121112201111120000020001520220211111010211022221022105212222220220122202222022120211100120020222100010202102211222522111111221202111101102000222000222200220200022222202202220202220000220221112011110020101020100100202022210211211121102251021022122201110111101011102112120022211122021101211110122010111012020102201111202222212022021001212210111110021011021111110222211111100020112100000210101221100221212012121102100020221102220111111001101110110111212101120020101000110211052220100211122202212200221110221020020202202022020002202202022022002202202000020250000202022000205202222212000120111112112121111200121111110202221201101220020002000022111210110022102022220120110210111011112100050022521112001011112020212102110200111110121210211211002101020200220020022110011100010112100221000212211212112101002111110211111111152012022211120001102000201221000201112102221001112220220210002000052211112110112212002101011002121202120201120021220121101222022122112112000122025022100110220201021211111211112221220120050511121101200212110101211121122111111101011010222002220121100111111002022201120001010220020202200102121110211210110021010000111120111101111111000211111111202211111111112120002001210210121112220220010151111121111211000112111220120121111021121122111110222222012111522002210021211122100210202222111220011221111112212011000011100221001210220201110121202211120001100221211112122000210111100221110221022220222222250220222202222000000000200022000022222002202002202111210111111011220110120111000112111000020002001111202020022020110002222222202222200222210511021201210101221122100222222202211201201101212010110211120202221111212111202021202111121012111111020021011022021111102201201121111201020201122022001220210111211011111201201121151011111122200200100220025012121102100111021121200002111112100212200202022210111100200200020200111022022221111100202202002220121022211112120120201110111201210112121022201121011002212010021102122111212210020222112511121151122211011012212200112110110020111112022211011220111110101111202122101022221211112101111100120111100111011001200002202112101012001122220021201102111000121011012110211202012212000021002002022112120212011022111212122002250020122121202202021202111212252020100020020112111010000002202202000010222121121112221112005222020001221010121212110211010211111101011220000221110212011212111110101012002110200122200011020102200202201102020112112112211110202202211222012121122221021001201010101001101101100220101210212021020012222011211021210012520211010100010200220200101120511022110110101211112011122202121122012121111112002211101111001112010111112000002121020025100012111111022022110211111201001110201011011202102020020102111221001200222202212110222020101222000220101200112250002212122122222200102112221002011222010210201511111111010021111010111020200201112121102021121011100021101111220122222020002121220021121102100222111021122111111102101101112111122121200122020120121221022110100111221011222111101002111111110212201012222100120211020210011211100200001111020111222220210020200220111100212012221211212221101211022012211200000002110220200002220202202222202000002220220222200020000202220200220000002020020200222000510221110210112000021001200020000111222011110222101020220210011102101211021525215122211121001121110011002112211200011121125101211101201100102220211022211202100001102100101121111011211121111110111112112212110001101011122222002221202500020001100201000002202001120211011101222022211002111212010110021500111110012112100022212022010111021000012111111001220021120002001101021012201110221022050112101020112022220212102211101201101210221011120022001201022212121212201012111100200022220002222020020022020220002000222202202222200222222020022202002222002202022222002202002002202200022220202002022000220022022202000200202020202052202000002202002000000050220202020020002022000201100220201110220110212200221122011022101110121211000122510051202202211222011101011201500021110002102222211011122111110200002200200220022022202002200212110002010002011011210002221010011002011001110110101122212220111222120002011210202202112120112012002220220250522002202002020220000020022000202220022220220020011111211211210121002102211222102201101211112201012200122102002202222112002000202111121122122201211521211102211022110010110220111111120012200121125200122120001111121102522010111111002122211002001201112200222115201211112200020012211221015110000021110222122000202000012101122201110201101211112120110512222110100211022121201120111120020101121102222202001220212210120025001211001011120011001202021110011221221220120022022250020222200022210011212222010200111220112211120201121221200112011021201220021212012222111202002202221100101112101210220220221202211122022101120222112000022001212211101021111121120011100220020002210101011100201011020220211111110011211112122020022102012201102111120022201111022220105022100022020150101100012110022021111010000122111101210211211201000122110200220121201001111112111121112111120220112011012212122101221101120021111102221001121112101111101200222111111022110121221112120202110200112221121122022211111211011222111010221222110112101122002011212211112011121011121121011121021101211002212210110210122151111111110111000011011211121211112010220112020112211211211211112210121111120001002211122210022211020000010020002002002222011212222110211111222012001221220200001210110002222001020211120111211121201012001022020222020222022100111111202110210222110112210120051110102000050220011220022212000110200012101120210020021102221210010210022101120111210111110021112001011112100111020101001121112211120102001102210121102021120112211111101002102011011111220111212010111011200121112202201115111221022120111111121210122112012101020021100012111121012011011110021022111121112210121212120121220221010112012250020202202000220202200021101211112120102120210222112221011202020011200211220100102222120202502022020200020000202220522002000000200112111200121201111122202112100010211122122022021100111010101110222211100200221020100000111021051211111002101110112120110221111112222122002012012001110202211101200221211100010101211110110101212221112021001020121210222211112012212022211212212112211122222200111120222222020212100120202211202200202202022211152211510212201020112111252002020220210202200000200012211211011021101011011122211220011521101111100121012201522022200222222222022012210010102211111122110222111022010020001002010121001002022002202002200001201201112112050221001011222011221510010120122221111110111512101122011021210201112212022201212211012110211110102210121120212220122102222200021020021211010100112120021111512012211111022221111110112121111112021111011120212221111120101200201211110112111220121000120201121220202222112012102221011211001112121012220020012120122120211210110211001010020121211002221221111101111010112211012001202200212202100102211101012122221100201202220000121011002221202122120020021112212002202110121022110112020220210211220200021111121011111212220211221010121210001210112210111200011202200221102111011111202220220102222021111222122000111220021220121020201222011021111021121120102022000011111111220112102100000011210000010001100010220001112111252220221001120220101121211222121220012211202010000111112222000202111211111210110102101112211111102110222121111111011020020020201111100001101222222202111111120011122111101011202110220202121111101000202211202022211011221111210112111112012020210111122112100102102101110121101012012122112001202211012200521100122102122122111111112021102121220001021211121111200022120100021121112001112122210111212102002112022122011011220222122010000020020222000111001111111011112211110110110210111110112002210000010120011111221121102020110222121121011021112111100120121011101111201100101111120211112010122221201111111111210121220122121122120012011012001212010122210000211111001102110111111222021112110112112201211202121120210010202100111221011010220022001102100002201012521122221022111151011111222210010222211122010210200001120221200111221010001121101102010201111111211101112252112010021111210121202021012001101210202220122222222222221102101102122250202202011101120222000210102111112121110200120110022120000111210122110122211112212111011101011112211210111111100121521220200102202220011212120022112211210011220211211051022121222110010111212012211111211022220022001121001111020020211102000211201211201011221211112122011011211202120101120200100111211200110201220212100102222201001100202001020122011200022022202222222011112102022220122111000102121021011100210110021122202111122001010025202000220022000020020022001202101001001011020110101101120020020220121101111110200102022211200122011121012001100121521021100121000202100211102011112115200111112202210022211110111211010010111101102211220211111201110011125211220001111210011110102212221102200010121111120221022020011011121212011112211221212102201220120101210022120011011112200121221200022202011101012120011200220012111120200100021121202110101112201112102020110020011110122102510202022220200000022020022022220000200220202220200222200220000022222220200202200222202025220522020020002220000220221021111010051202221120200011121110101212110022111101121110050202100111002210211111120251210110111110212200002022210111202001000001112110112020121022202101200002002100211121012002000022222020222002011211212511201022200101102220220220202201121020220000121110221001212000110020101122521201221121121011110101111102111121021211012121112002220201115210250211122102112122112211122202012001101111210112111001011020010111122121101100121100022110200112110011100021102011111121210211111111100002021011201211151112111201121102211122000111120021011111122111222011212111510102102001110020201111110100111110211122102122000001112011010201202020022220222200022202222222002022002220000000200220220001020102121121010121002111122011212200021110211101110101001021011101200222221001020121002002000022000000000002101222201122001112011011212220112120011001102002202211101002121200122000200020222022022020000020220522520210222002222222222022002020000002020020020201112220111211210222202002220012111115012020200552020022002222001210012210010210111211001211201000211212010212202212020011021221212121122211001022111211111120222012102112020102112112121120022111002112221112022002222211120212120122102201212002510201121222012212111111112020011101100201220112210111221202021022122210122150221111011221121011211210200502000202101011100022112121112205110000011120012210002210501120020111211011011211121121210211121212100112201211111010111101201122222102011112111101121210220210221010100222012211101111111000122022112002220022122120102112022220110002002002022022000200522002022202220002022002022102215012210110210112202111111021020101021112210111101200022220210222020011220001211020212202000252000020222222002220222202200022000200000022002220002022220020202002202220000202202000000212012222110200212210000002021110122201201102211100120010201012222521001111111202211112221211011111221100000120111225202101111012010010111112000200102112122201200001110020202102001002011022011121011011120011010011011201022200102010021011210112002202212200121112100202015122110110112211021202021010101101151022005022220000202000201021121212101111001010121102111120200202212220020122121111211112000121012200202111001211020112121210122100225111201212110010111200211101011120222011211020112121020110112112012021211111002222111201121100020020221111210020222211212211000222211115012100510022011111120102020122221200021021110122022021101120122200120212011211002110112201210221212112120121112220001200122010210210011221112222000111121001020120220011121201012222202122102212000022222211221012120212021202120102220111012110110022021121111221211011101101011222121002101111221000101101010012052200112112111111100010222222210111000110001021012211120110110202011121211025211112122111121211101121200222011110022201212121102011210111002101101221010020112202112122112000120020221010122112112211121020212201121111100020020202002220221022120120211012011222000202121000111100110101002221121112111111122021112121210111221011121221011102222210100021101112111002101001202020220225220252002220010252120111021121100000112210212012011512000122111111102101221100021002502200112102110110022101201201111221201201200112211210101101010121100012005111102100110121102111211220222110211112012120211110211015210111100022010010012001210202211101121202101101002110121110220020002121121110201102000011212001111022201101122002220121111111520102022020011120101111211121222201122102220100002121101002222200002100202211212001221202220200222222220002200222222000202222022000011210011111121102211211120001010221101012020021222001011112220010110212111201102110511121211000011102122212111112111110220111102001101112020220002202202202222022222002200511102001222022022220021111120112101112111010102111112220121120200211100001100501110021211201002101120002021222110110020200021201122211111112022021102211110211110221201100201212011102022112201112002110002210212021110021101112110202011212022200210201122011011101112212010002120020002512001122020111102112212220111111222221111122110021200211011000201111022112111111111001112011021201122222201011121112112011011112122111201121111011022102211212022102102021211120112221111100200000111111220212101221212210211122111111110121122211110211212221020222212120121111012101011100012120120111121021121122111212022200220212022002200211012001102100011000120112101222111122122122111111210210121102212022000202220002202202002220222200022202502202000202200222022201221021101002100111001012221201022001211102022010202101100101100020202021102001001111110110020112112111112212122022102222122100110252122110102202220121010001211211222020202020021011212111111022202200212111011211110110210110100021011201120201111201001011112100015111022211202111112022201221102022212102022020122111012012200222120210212111101202001002222010111212112010122221021022011101120020110202000102200221222211111102051210111101011020220210101012011011110102202211121010120210211112112001120112221111111201111211222111201202011101120112002221211011102022052021120022121111120011121111010001122002211110121221011120012101000022111012201110011011105211120022011221011022101011210010122022021222225110222210121020010220011111002201212002110110001121200021112221100021111021102111111220021122021121011011212102221022022101210121211010211110210000121121212211021101002201022100251011111221000220022012011111211002222011151010221210220011121120220051021120222222100111122121002220000200112011221021110120011112111221212201001212101002050111011112100100010221222021112200120110011112121010210010220111200011021201112120210110112222202200221212002112011111210121122110112121012020101111111101122102221210002002200200020002000021021001011100012210012220000111000211100102110022000222201111121121012112200211121110111211000202011111012020121121215100102022120020112221111110101111200110112020102120220201222100011211251002110112010100212211011200112210200111010111121001110001102011100000221022111120111221111121221011220022102111112021201102120121022010212121221111211210222002111102011112021111021211221111022202122112122101102221210121102012102000020200022111112102112001022211110202221020020220121222102001212210200112222120012200022220022002000200200022022200002220022021100211021000212210102212201122101211012211120011112220211011020200212121102100112021112121210212001000111010120111000210222020112111121221211210110200201120202220000020200121110101111101110221011201202222202202202220020022020220050110221211100011001110111000001021120210202022001510011121122111102100111112210210001210200110100111012012220101121105101211211112212112201000150021121120202002002111111111100221011120110222222011100201100221211211121200121005020211101111120201201111112012101112221021121200222212501012211221101101021101201221211221021222222111112010100220111101012202002121110101100120110020000200002002022002220122101011112022201101201110210111122210002202011001010212110012212112000212010200222122212121111002212202022201211110020220002022111121121211122211002002112001020222201120111020221211201112122202101120022220010010122111222022011102222211121111111200221011112121101012102000000000100020222200202002201110151122111102111111122111022022112222121211101200102121011020201022122112120220121200112120010222221215022000001112221121112111122111101212101111110122120221111220220222022222211022011102220100111001022122111201121122010012202201011211001110101112020101110122121210111011012112111002001022121102202220121010111012121101120120101210101111111122012211011112121121201002021121021212221122100211010102201122211512110221111101211111222021011122012121002012021110111011222201110012111220021001021020202012121001100111111001100210222122102202020102111121120211222012110210100210100212151001101001122012020121011120111110202111011212011201101222101011112002002112010100011102021021102212202212111100221112002101200122211221111010211210212201001002022121110100020112111122022122212012011110112010101102111112110011121220120002111110200111001110101200220222022002200100020000021002221110112112221202101101102112200001121212022111201201212110010110220021000121210010220101120221151110111022021212211112111011101101111120010111010002010010222112202201111111120211121220102002200111111111210111112210100022001121020011202111200211211002211112111001011112111021220121011000012012101201110200210110110011121012100021020202111122111121210001100110121122211110212021111112521152101121210110212011201211001201111120222112120122111011225222111120001021510102220112102111100010112102122202220110001021212212221020002122011101121021110122211111121222200501111121100121101220210210111111011111002012111100510111200220120222011211121101210211111001122011111021125202021220201010000002511200221020002121001212000121211101120021112112210221002222121000222020200111001112221015201101222100111201212102121202010111100220120121121212502010201101100211120202111011121112022011110002202111112020122100100002010220002020200002001150112102121105202021220111122511020020000002211220220112121020200021011011120100201220111111121011220112122122202002220222202200212011122111122010011221010110212221011102222022110100212111100121121211210122212022122122011112111122111010211120000010011122002112112101225020221122002012112010101221111210120220122111111110111121100200010202211101011011220122021111101221011102221122210210110000100021110220210220222111122012200202111202000201111121010012200012020122101201000520212211010002112111121122022102112122202212012122520112012210201002112200202202020121011212220211122111012020002120222210221211002210011210012021121201202202020112210221022051102022201012102112110211112212211201211112021121212111111221110022120211211211012212111110202112221121112002022010101010201121001101221121111100000012211212201102222021211001112212121111212121002001021011102010101110122122221101211102121220111112011201112122121112120122102020120101211201121111022112101122021120210115110210200021110201111002222222002002102001212121212121012102111110112210122221012101101022101101100121112011111002210002200200022202120152025101021200012101102111011220120022201111205222110222222102120002112112100010012112001020112111102212202012112100211200012111112211101121211111120200020221001110121212001122210200110500112000111110212112111001012110021111110211100221102112102012111010212001111011200122211121202212201205120122201210020011211120121111022211110102010112112121212220100002002212112202221112052012000022222001021512100012220121211021001201102111111022100210100121022222111001100110110112212020102021111200021101111011112100221211101120121020111210120201001201002011012110222022010202010102220121021221201000120012111110110221111011210222002022011121212122111102201112222111221110221011111121111100001210212201111111220210110202000011010202112122002020111111002101120211021101111120222001221111102202111201202110222001111100120201012211121110221121020101222211112121122110111110020022200101022120100121100101222005221121122101211020001211122202112201102110002211011110022212210112121120200210111110121102220121200202112200111121111112022001121020102100111011111202110221210222010101011110122112101100111002110012122000011221021011212212222211212002121020000220011111110111200122021112011121011101222220022222001152120010521000512120201111122210012111121122222021000110222022200212102020220011111120120222011000501111101201102022211111522000102201102202221100011111112210211121112101012121102112001022020022000225202202202000022220200200000020220202202000202200002222022022000200002200200022200220011102000110221112000020020112102201121111000122112220122220002211100102125101101220221222122102211221102120201100111111012011211200122201122200220102105212112021222100102112002121110150110021101121201111111120210020222222010011110112212202021020012001122211220202111200101110110200122120100012001011112002112212111212220102220002220010120222002111101122011511000100121251212022112010010202101212221111201121121205202010221001022202111510000110101200000111011002110112120010211011001101210012012102111211121121101011011111020111151112211111112021111110121201202000010211015002222001121121021001110210125010211221211022112100112211122202121112112201202112120210112010110011210212201110112001220220210200221102201001001201112111000112112222122220110102010020000102000211100022101110220101101212121122100111211002211211101121101015211111110211110201110002102011122110101111112010100110001221111011211212102212211102001112110210222111210021211020021111010110222021012012112001020255022122121022121111012101012012210211120122120022200211221012121010201111202002022201221102102101200212020201211101220112111222002011020101112210211100120022120220110112222110202002001212110222222110212100221211220000211012111201110120011121001111112201221200211112010221010121211220211101211010021202102210221121101101201111011112101102102200120210100111122020102210221021122012020102220012200021010200021121111100121112220121001110121100122111112202010010222225002220101021115212102121012102001220000221012100221120101012212121120200020222000211212100010220120221010111111112101210220110102002121121210222202200022100010221012222200010121011211011210111101001011221011112112120012122211010021202112210111002225211101111221010101112101110011112100211221011000111111121021212212021110000021111021112201121021211111221111110202220211001021121121110122201021000101001001101101121111110020110220102110200112121101110110102110001111020121111022121202111110122112011011101022111011101121000210111211221021202012211122110011221121120010110201222220121011102012221122102111012010211022101212202020222022110251111100121011211021020022111111221010202221002212120101225100001100110211111100122002001112221112220100002121210102111201200202201022012112112000011001012121121122002000222100221121210220511211022111101010020200022111000122012211125221120100215112112112022102111220002011201021110202210102001111020011220211101212221201102021112025221110101002221201202210111200220122110105222021212100201212200120220211101211201212120220220022221221020122011001210221011112002220112102112020021111220000111211112021110025221010212211221000202002200201211020011200202202220220111021121011102110211101101102020010121101112211112122222202210111011000002212022250010000121021112500022211151102020011122502220112020000201111201220010120001211221211100120122010111202110010112202120002211121221012111020112121210110011221111101121011111200101212210210111211011011010111122200222110101210010220022001100111021101202220115110002101102221111120100220022000121120111112011020220001112201211100121021202121110100210122102101001120101110120111011021111112102121200212020120111111110220020202112110212121012101112101211001012221112002102000211122211101100150121021201102011202000001501101110020000202010000000211101001110102002111222201101221122221111211110220002022020111110011211001002222111110120112221211002011222151002202000211000001221020020111220201011101111011110110020000101201010012111002021011020221101221110212002002015101111221101001020101112211102010110011210201110210120110212120111111220111101112122221210101000101011112010111012201202212100121101121001211120221111200012022211110212211112101210221001122102120221121111100112011201210211100021111221201220121100120110212111121101120121001201122121110002201120021111111012022011212201210210022212111002001101102121210011111110012010111201121111111200110202200000002222000220202202220002001101122011121110122001201211011212002211210101112121002111112212200120211202202212211121112020112112121100122021222222220201011212011222120210011111100221200111110111212110121120011211111220121200022011121212212211111211100211021202201110012021002110115222100000212102201011201151512220150111000200010211201110111111110120110221212202110220111111121200221010210211111111220020010102110121121111101111112111111110201110101111111110120220101010222221202200225202001020102222201102115112005001101011121000010120020221111022202021110520001100011110111111210111111000011201101121021151111111121121112110222101122201002221202110200221011121222021002002000101221221200100000112000201112001222210221122000022222202222202121111201151220021011212021220212102111201111011212511010112112115001001021220221111001120201112011021002005001002222202222022000022200200200022200020000222220222202200022201201010200112222010002220212202021010011011011212101122200011112201010102010220112012101000121120121111105020220122112022152122222200210101022201101021112020112120111512101110000120021110212210222200001210210250011112121011211210000202011112122222112120102110221201211221102202210010002120212210002022021112102012011251120121111511220021021022200221012202221001201002000220102012011110000111112110512211110111211220112000010512102100021000120222112200210111111101112020202212011210122210120120122110212100210012001111211222210212222100102121001210201122001002121010202222122110012101102120211102111222200000221212220201021022202001201212011112022022500221112011222122222012202011120112101101011002000222121220121210111001222222202221222221012202000000201221200011111151120200110011221221010111220221100011000121121021002151111122211222111121110211001220110010112202022011200111122220212211111002112222120112111102102221101202101100211101210210111111100022122020021122011011112210001101022220000020000212012020502201002202021111001202020221112111012150111121021112011112115012100112220111112121120101012002121211512202010101020002021111011122120002221221221011000020220022002020220222220202020111000202211111121221111122010021011220211202212101001121222111101110011122201012122102021222002122211211022112220200202122022001021012202112021112212022121111101002211121111101111122111200110001101201101010111010102111111111200002222120111111121122211001000011111101212212022111121110012220011112210211112022111120010100220112202020110112211252152020150200002011012220021001202210512101205101210101111120121111012202022200000101120111111111112121120022011111011110021111211100120111222221122120202021100200202111010212101200102000001121112021002022102011220111102011222110222120011021211111102111102211220121011121121102001012211120222111021211111111100102201001001120222221101210202111121212110112002102011212522110220212022202010111122211010101012111112211222000122200202020000020222220010211011121102001101121221121212111111102112002100201101211021111205221012225120011101001111221111000211102211202102022211021121002120102022021011121112111100021000201220221201220100212220112021100010012100221120201111111222011021111112012101111101111122011120102012200202000201022202011202221111111211200210121121112222112200111102111051110011212001011110010010121112101111120222120111220011221211222202210122220200012222212102202112111122221012210220201111111111111200200212210221110201112011212211125022111210021011102121121102201102000020000002020020200200000202000002020020000202022025022222222222002025022022200252252000220200000000202222020000200000020121121220021010201012022012002122212200222121212212110011122220201120012110122222201110221221012121212022012110201201101112000201112111111121122022110022111011002221021121220211001200002112121210000222020112020212011020112100200211011202010122112010111210100111121220212222111051202211120200120201012200221012220011101201002000002152122121002022101120122220210021120101021111101102202012212202011000121212010222020220110110022122212021125222212202011120121110022112212000111020220011222012211121120101210111201112110122111221002215012111101010211121000101212111201211102111010012202121010020100012210201012022000221200222112111002012111010202121010010102100122010100112021120221120111001201222011110120111022210111010020121000220012111111111012210201220110200020101020011200121101110012011111022200000011102020000221001102201221211111202200222112122105212111120200200000022000225000111011222021120121112010120120120221101221000512022112221212011111220122250051000202212010211111111051211021210122102212012121011221020020000222222222001002021212122012102100110101122011012152211022221021112221111020251211010212120101120211220022020122121202020202221122220111122112111212110210012020022122220111102202110111202121115101220010211110022122021122102010120101212001210110222210002022101501021221100222220221112215222010200111100001112111150212202102025012020000222011011120122002222100020220222021022120112002022222211120101202212200122202000022111102212200100021102022120211120201121111112111101202002022111002222201022111101012111100020501111111511000022120101100010021111110021001011010001000022000012211012020211010212010212002101201221120015020122110210202111020012201212002111100011111022210211202201022221011102001111112010112121210102112121111111112110120001001122220112220002020201111111011001001202120022122220200022022000022121100021000211122111222020210111120201102221122022112021202121101002100202111020100201120210000110111111221221111121022210021101222011111000222220020110011122002000211121110022022222111112011011011112111221120100100220000022202110110120211221021110002111111121212255221112211122111220101101122111212211210002121222122010002102002111212221110201002001111202222010121000022011121121012111110012221200121122212222112021110102202111111120112212011100111200021211120122020100212101111202012012111102101120120211121221012202200122121102122110110020000222022012002201002101112020201111212221220102101011221221122202001005022201120221211221202215102201122110111211112221102000221212110221122220205110020110001120011111020000101111022210220110211222022221101210112211011115110000022212500100010101122001220010202212110000102121110121102001021001122110221112121012222200001221112011001211111101121111010010012212121211220202112201012120015121000101200201111101112211112221101022000022121110202011011011020111211022120022202101500111122222221002012100210122111112102212111020122002211200100102101001020201012110011212200101202010102220122211200202111221211102110110201121100112201111110000500010112120010152220112220101102222010211000122112121220112202020100110211221120212022121021110112510011221011111010211120101220011121201222211001021111210010102220121021112122002021501212022211012021112101010222212001002111101100211000222220212111102110111101011221000021211222221201211110021012000112210102202002200200202220102000020022002220000202022122121212121220110200121211501210120002221011212211111110122020212022112052011021011001112211201211100120111212201222212211102222111211111111220012121121121120112220201112222211105121111111102122111110201111225210112122210002121110212111122220200001102202002021221112000111212112001002210000211202111212022210011100201110112000201112111211212111222120120002221021221102022111222120111220010211011222111012112002001115201200101221010221101122202021110202011000000202200000002022022121222110020211001202502122121210112221100202101010120111200112011021122102020111122221111111222121010111221122012212111112202221220210211110110111010210111211210201012220111011001110112111500021111111111100102111111020121101151150011011001222110201111221221122001102111001201120102112101100111201010010120211121120111100211221222002050112001210112012110222112211110212221212220112202210100221102011120220211000011212020121011122220002112121111211212015110221221215112121121111002202000210020202000110201102111210011020110201012200222121012202012201211221211001022210022112100022120112102101221201020211110011210110120111112022222101102002011222100201121121002011022122101111220111202112202100220011012112122221111211102101120202221221210112200020511101112000011222112211111122200210102221001001210111101212100122111221011110120221211102122111102010112112222020121112112211222001121011220111110012012202002100110122021111011221021212152021120021101122112021121121022111010111110111011220021122000022021011220122022212222200220020200222220020201020020021001022012122120001100021220022002212200121110112122210002000020220222021010110120112111111122211101001020212022002200221102021210110222211020101212120022111110121001120212020211120122001110110222121001121111102110201112020002122222001111101111201011212110220002211012101012122022201011121011111212000212022200111101102200205112020211002211010022212120110021020001101020002121201110111020101122102111120110220220111122111110111221211102000211200122122001121101220111002122220201502021222210211101101111121112212011021010122002021221202210111100212112021100012210511111021121110021011112221110121100212201210222111111211220222112110011022120
US9002215416        0202021211221101111220002210011001101010202010111101111111200000222020221020002020200200200020222020002222020211122101210211202001112120122111111222222100222220011022200010112200220212112221112220020222220001011002022020212121010000000020000000220002002220002220002022211021122510111111011011001201121102101220020200110220221220221210101200020210112012122211010002222112112200002220022200220200212110111111101022201000012221121202221101100220110011120001002221211022001022101221211122111102112120121202011011221010112200201120122010210121121011210112001222112212110210211121101101020222212110021221010111222020111210212211110112110111021111221101200222200022022020202002022200220220220000022200222000202001110001100021200102022011011022022110111000100021222022122111210221122202121221110222211211202020020000021101121011111111222022121112102200210002221112200021111111211122200021120002022002220002220022220001001122001221020111120002000202020020202021111100020111211112011112202010120010120012122111021012121000221221020211221010201121211201000111222101002122102201122011111112120100021121021210011122111111121101122021112210002000111110112121100112220200110200221100010011221002121201222011100222220212112000001020011022120022220122112011121220200211022110101100220021110101201210211221021211101121120012121122000020202212211110202121100110220011221111111021111101110111110011101122001020201110200202112112211101110110210221002122220021112220120102001110120101001221012122022120001210112021211112202100202020001121121021101022001222002211110211200211211111111011111211102221111122110000221212121120200020020202220220220002222202202002020220220222000200202002212001211111211011012212112122012100210121021111011100101111201022010202222111101010200201112112220022222020100010111012021211200022012110012111120202022022202002112000211101112001020102112222020122222201002000201112011111020022011100202112020111110122111110111020021011020211221222011110011100101110212002022211110112211111012202110001201101121022110011011110102001201222001212020001202111012111220020121111102211112112011221012021120212002020221000100202101121102201212211211211211101120100111122210111011112001110212102011021110210200020022201101100011212020120210110111121122011220202200222020020002000222222000050200020200200222000005002202222022000002002000202020222202220020022222002022202000000002022202005000202000000220002200222222222022002022022202202022022220000222222002220220020000002200220200020002022220022022220021201120002101120002111220221121121101001110101110122122101011010001121002201111120211112111220221002121200010100110012000112020111101101112000020200122112221000101102211121111210220212212111202020011012221221022222111111110211102002121110220022002002211112112121111202102112002111212112000122100122120022112000122020020221221111120220220121110010021212101211022001011211101121120111110222101000121110000101111212212111221011112221111120200222012011001120212101221011112000100111221111112111102020101111112002111111210111101111101100101101111002002111111121000121010211110110200102202200111112102222022111101121021020011100122110200010111202011211020121121221120210001211122202110112011220111210001212211121112011100200111120011221021121120000200200200202200000022000022202220202200220020200200222002000220202202222000222202020200202022220000020000000200022200200022220200022200020200220220202222200022200022002002221002121101121110121210121102020021120100022122120110102121110021011202021000022000120211010121201111211000202202201110122022111102112012202122020201221121011110210220012101110020221002000010212100020221221221111121101110001121221221202211001110211000220111220202011102202221021200211110220202111211020200122202200010122210020221212212010011101111201112121221112222010220222022122111111211201111010210221052121111112111011002221110000111022202021101121100210202011001011202111011102101222210001121111110202010120111211011020002110100221101220202002110021210120221112222021121021011222022111012022211110100021002112120201211220201120111000220100121102022010111111121020222221001001110012220100020110101002011111221020221211011120122102200100222022220000002222222200020202222200200100020220222222002220022201120020002220020002200220200000220220222220201101222220220000210211221210202220001200112100511211112121110012001100202112101202111211122211100211110010110222220012120222202212021102200011100211112101121202112011120000202221002111022211021020202020022000000202101210011102201111111211211121201200120001222111110101120001111212000122201221112211212222200001101121122202220000202222000010112212201210111212111101221011002110212220212111011122110111110201112101002100110011011102220012212102001001110112112210002000222000112220020111111010112111110222122202211112202211001000121201211122201121210111010112120021220221211220102210002022102210011211222100121111000111222102100110201020211202112210111011100022111202201120102121220220021222111222000022000110011111201111112111211111120012002011101200000010110021110120220002202222021201021001201021222122200221001202002101220200111101221112101111022002202002000222020022022202200022022000022020220022220200221011111202211111010110122202112000101101211112112211121111011220210111201220112211211200111221111111110112022212021111220102110200001221221021222211112110002121221110211011120110222001221211220000220021121112011010020100211111011112111020000211220102111111111122201011212011101220222220020010000001212521202111011111120121112102110111011010022202102110202011111010000021021202210112202150111200220210110110211101121221102002222012012121010100010121112210112110211010021212211121202222200121212212220101012220212020122211121120012121110101111120011111002100112201021121221100222011111102102121112221000110021111011012000222122201211111021122011111511110211122211210221111110222011010022112111112110210011100200121112011212111011111120021200112121120111212121102020110211120220100111212111200220210002222222121221202112101210012221202200111000211112110110011011111200112220201112112201222010102111112111111100022211101120010121102011110010201111120010211211101102100001221220021000102010211021200110120211011200211202211202101100111020002112222022021111122201211211210211120111102012020211221221022211001021202122122022001202101020112122202220022211020222020002002022220010122020022211011111111021210200112102212201102200012220002220201111010202010102000111110111201021212021211111111111102211111101101112111101100211222212022221121112211211222110012111112112111001112112221020121102121000112000112101012111111001201200112212022011202021120101221200101122212202202220022001102000002201110051220121100210121111221100022221221000211211010120022201112211011202200101002011011011112001111111122220112221001111102010020200202101201101111000112201221200111110000220220222220111111001222000201111102012010121121122021222000202200220011110012202111111200221212122022111111111021122111111110000001111112020211101010102111121001000211122000011201000021010111122011111111021001110111211011201200102110201121000021211111111111220112200102002111002002220202212001020221011201110211110211010121211021210112101011200212112011102100022111211222222211202012211221111122111221212000021220100111012011201202220101010111150111212020021212222211100210222102221211121121111121211101021002000212200121122202012011200002222100022200112110121110211111100122021202221202110021211121000111120221211021102022201021211221111100002222101000222221010200210202212010201121020111122211111102221222121220211200011121000122021010121122001220202222000212110122020211201202022011010101111101101110121200001210112101111111100100022112111011112222002011112010210222112001101112100111121112022212112021112102010222022210120111201112022012111110111112212222000221011101211111122101021222011010010000120020202000220020010200021220002021122120220100100101121121211011022102011211101111122211222012110011102100201211001201011220122002020210010220200000011211020111212021120111220111211222011111112211011111220002020011212221101200112211201212101220202021111100110122012002111120200000000202211211102211211220122100020212110211021111001111221112102122101000012101122011112112211012120002201110002012021011201021220200022000022011120011111020110022112111112222002020202020211110102002000100222000022212212101001002111121010010110200020100200022021111200101122221000022011212220000102101111000021120000020000220022000200000222202222122000212020000220021110000220002200122200020202202220200002000221202120001011012110120122111101102212222210021110111112120120101222120011210210111011210202012010112201111110101221121000111022022020111000111212110210111112012210020001121020112221121012202220122111110111011011010011101121021110102211212211222101111020001020202020100211110010102202112011121111002112222211211121112011111112122111121121121020211011121110010201220111221012102200202202000220202021112212111021112121121020212221122111111222011101110210200222022000202022022200222200222200200220202222222202202020222222200022220002222020202202020202222022222202202220222022220022020200022000202000220222020000002022202200220202022220022200200002000220222022222222002220000200020020200200002022002222002020002022221110220111220020020210020020022002200112211221221120002002000222202022211022112220122112121212102221212120212110011100122102112220211102011122111122111012001220121010102122101201202010010100000211001111121110101122222221122102002121122201022022211121121122011021111110211252210211120020210101112212220010110001122020020210120220202201121201100202022122001002521221111100111112110111111010120210100120211212120222012001022211111110101212110121100121211220200022212212111111202221110111110002011110020101020100100202022210211201121102221012112021200221120011112202121111122211112121100122220212011101222020200010201222221100112122112121201111100121110012111111112000101001011111000110201200222000211222111201012111100110012111011110012011110101010222011121021111011121220022211100220021112112210221110121022221011202102111111202111112112200011111102021211121002122122022110002002211221022111112120200211222000002202222002222220022202222022002201111022112101111010001110100112112111221011202011101121111111111100110101112110122121012221121202011201001021022120120110101021000211110010100211111020001222210110220020112102122210010011102100101220100201201102221021112020010022002020100121012210022111002115110111102111101111221101110222001212002110111111111111121122210100210212021201111111102121111221000111101111211102110120100212001001021011022001221021210010111201101101122211220002011210020202202001211000220020011122011221110221200211110012010200011100102211201220121211001111122200022012220011110000112112111100022002001102220121111111121102212101100222022120001101212221122022111220110212210211111211110110201111100001011211002211020121201101112011200002101202012202001001122022000211110121022102112012011021012110112000021100120121121012222001100112210111012111211220201212111112000111111201111120110211111201012210002012110111201112111222120100011222111110220012100212221111110012102021102220020220220202110022222202202022101011120222001100111211020101221222200101201000110021011112101210120122200010101011121110101121200021111112111110210110121011220112011101101111112202022121001121211122111201111110022022202022121011022222002021202120011111111101111122021110211120120102101102222112200121000111012110112201200022211210200211011210111010022201001001221011112010110110111012111120010110202121211212000201001211010122000001102111221111010000012012110101202111021211011122112121111111111100121022022020200202022202001021001112111112010111120122220202221002211120112010202211021100201020001000100002122212000110222011111202010011022121112112111212101012011000110111211221012211111122011110020201000212012101111220201121010022002122211110201111021111211101110000022000002022220200101121212111011212021111111101101120001011102200200210110200121021111102111112211121210012120110000200010200220211101210011021000201102222222110022202221122011121111111002202100200012112010221001000012211020020001122001011012022020102000112100101101111011212212102121202110212211111111111102112112212100121001211201200022120001111112211221101002212122012011222110210200220220101101021210000111020101111112021101010020201200102211121120211121122110221201221020002210220220121122011200011202211112122222122112112110120111122122001110112220002222120001202121100111222121012121102220110110111021211100001111121120200022022222020101110120100211021101222222100112210102112221210001012201202100000211220101202202120001111221021222101211210002122020112112201122100112100000012022011112211110012020011011010100101111102011112111010112111201101020122112122102012001122110100001222211111111020220200221111201111212221121221120002220002222000201122111202110111202110110222112202121112000021012001012011212210121012200201000011102100220211002112221012221102200102122011101111000120112000120122212122101112111001021122200111210020122221001200020002202020222022020111112222022202220211022111001212111220211210020222001250001211122201122001105000102112220011122011020121120120001011222111101221102111002112201212010201102222121221111211111011112100022220111121111111111111212202122022111110121120112010111101100011112111121112120111101121011101100000111120221121212202120101021112010102211212100020111111121001101022002012001201011121010011001112211101112112211210111111200210121112201002201102211002112001111001111012111011110101012111010210112022222220002222020002020200211202021120212122021220220200222002202002020221111121111110202220021120211110210102101112220211202111210222222202021200020220001110111120210122110222002110202011122022202000222200000000000202000220000222022201121012110022121211122220100021121101112110102212012111021111011200210200222121100211201211020020211200020110000021002021222000211010112001122211020102000222202020110002111011100200022200200111201111010022112202222200000110121100211020202220212111012110110120112201000111110211122102121012121221102112100022112111022000022000022000202202220222200000020022202220000222020002000222022000200002002022000022020200002202222022022002202022020220022020022222002020220022222202200022222022222000020022200000220222022202002222000021020200022001112021012021011111101211112121101121010122011020220022011010012110202011101110001010101100120010200122210000211111210111110102221212202110120220021111122221012211112211121112000102100001022021210120102011122102200111100111022212020122100111122020220012210200002011112001212001222211222111210221220112221011211002122111121221012221121101201102212211001120212122211011211020002020201112111222000220202121120200022211100112111220211011120010115120211221100210102002001010101101121121111212221110011211021122000222110202111211121211211111020111211011202211112001111111022110001121121210111222111120101122122121111110122010102021111121022010211101011110200012101121111110021112222212000211021101211110121111111022211001201111201011020201011120101121220102112102200121011020002020022022002002022012212011222022102112202012201121100020120021210022212110212222211202222011012112121111220022002120022022002211110021002121122212210200220220220221010112112111210220000021011211121210201101002120002220220221111221022211120122200121120110101212121102111111011110121010102210121002000010210021121200021211121202212112000010111121110121001101121210111010211220011200110021111200220022001110001102210220111010111212111212221021212022111000111111112111202120110202011000221120021212111011225202001121211202221200022011212121101221222222202222222200222000200222220202222220022200202200202000222202222220020202200201000001022011010210020201201200202112122111111120200012001012212110111011100012000222222211222122111222222221022101110020202200022112111102100020220020000000221020011001210122100102201011111120000021111122101112221022212101001010022212112100011121220212020221221211202200102011211210112120002101201100112122102122201022102200020110011212000000011110001022121011122010021101110111111121022112022011011120222222102121002201211211111211022121022000120202020220202222222002002220020200001222121012121121101211121110222210110101101000111220220111221120011111210020212211112100201110111102100111222001022222220000112201120001221122112211202121110121110121112012202111121012110222021111211200220201122011110212022220020000012120121121011111200021111111002102100121002101002222200022221002100221111212202000210220012222211020212012210222110220221221110021000220001021011102101110100211110000201002211000200102001101211211120100221220002011122121120120011201212021011111121222100112112221222210100202101101121212221100112221210111001021111020201011000001102112211102121102220020121111101011202110220202121110100110201212202022211011221000120211001222012020200111122222011101001211010110012112012112022110102210122201221101111101212222220220022020002022220000022220021221210022110100020010110222211221011122212212000122020022011012020222202220200002020020220110112022102121012202110020110202120210220201120111101210102211220000112111001222211010200120111000210221012001212011111011000000120221211021122112200112102011110001111021122001010002001121111111110121111000222222000102111212121111222110221122202112220212021121120100211211111112005021210022100112110000000210121122222021201101221112221110020122211202111220100111211000211221211011011120110202021121001121210100201101212020011122220020101020122120012211202210112211201220211112001202221210102011012200220012211211110021222111221200222220222120101111120221002222120222120202222110111102102210202220221121121121000012222211022222112012002212210011222022100221102221002021001110022012111220222000110022002020000110021011011011101220022211212010111102002111111100121010121020002120221021010001112202100022011222102222120011101011021220000202222122211211112012021102100211220012102112121022121021222012000222202112111100020122211010121011010000211021011101211012101102210011101102120111010120111100201011100011110202011222120202220221111021212112221210111202111011011010012120200000121102101121111120101112011010002201201121120020010112200020202110111101120211111202011111111112122111111121110111021110111011212211111112202100102111111012111110221122210202010212211021012121011101222202022111111110202021110211021011110221102000002011200001112011110120011110021001000201011110110110002221111111101112012011002120202120000220011011211210011121111111122101111211120120012211100220222120200111111110111121122200220020002200022202222220000202000222220111101121202000221010120221012122000210011210120021221101211110011112021211010101111002112121001102121211111102011022100200212002021120112201110022111101112221110221101202220121120010110000222010211110020121101122120211121120112111211200111012020221020121002111201102111202111202101202111200111121101002022202011111220101220021111111000011221111122111101111010111122122010112202021002021011200222211001101000201100002021022220222220200221212121202211022111111111012012001121121221011111101211201211000211110212022011200100101222021001101002002121110000112201111111201111002001012010201011010102000100002211120111121021011200122000210112121112011112210021200022101121100002001200201200211112000010021122200001002011001020121112221211212121111012012112120122200120011101100210020001121020210221010210122122012021110102100110112200121222121021101111121002110201111111120012211002221222201201222222021220012002202002020212122121110110220012112101221102021010102002221012100111112010111212222020011011122222120111122102022111111121120222102111122021210112022101020002212112002122021220202202101110201021122112122000002022222220202222200020220022222002000202222020222200220200220020002002000220220002220002020220002200220202020000002200000200200022200000200102001110120002020001011101020010122111221111101100101111120101112001011112120102110120011201222121211011111022001121122210202012220112222011122111220110000202111202120121122022200200111221120120011110021211222210102012102121120012201022102111111000122022200212102211200201101112220012002202101211111021110210110021211120001222021111120212122201100212221002220111202101121000200100001101001012212121110212112212111010201201111101212012221200201222111001001021111112100111101220111010020200111112111101211000211200122212110111101210101000120111111102101111012000101121200020012111012021100211012211011212101011111020012021121011011120011010011011201022200202000121022220202002202212100220002021221221202112001212021021112112100102100211022002022210000202100200020011112101111001011111102110121210202212111120122121111122122000021111200102021001221111101122201111201222212111112220020111211211110011110212111111110011221020110112012022111112121101211101211121210021020222110210121222101212101000212101222002110220112010111120102011122110200112122211122022012102221020100211111111220011111021100210222211221020111121220011100222121200210002210201211100001121010110120220022210202122121212022112112000022222220222022220222022202220002220022002220200022020020200222200020000202000222222002000002220000202000000022022200002222220222200020222222000200000002022002002221021101120112002211200021202111122221011211110202101222111110112112011111002021201102212001010121121021202111022012121110221011212011112212111110011020222002101122211011120201012111210221220011120121012012120222012010111101110200002210212002012111121020221212220111000001121211221201221111001121102201201112200002202202221220201102112022011210211111121020100212112212100011011202100222211121201011121110022001011211121112011111221121222102201010001111202101101110012102000210011011100001111220221212112001212211002002511000011211122211222101220000012011122011120110220201111211022102111010002011121201110110011212112202112022110111201202220212211201022002220021101111010022121122111120211212211220111111121101111211112012201102012002201211102210222000102111111120211211021221121112111121022021010121011101011111122112011202020112211111102101120021211112001021111010110222101101102000002220202000020202222201111102111111220210002011102002121210111202202202222022222002200211112002211021111110021020011101001121122010001002112221120011100112100001000100220022121211011200220001111222020110111101012200111111112222011112002201110120110211200100200122020202022002200222002220001201212122210121101112001200011212022101121102022122011200122221121111211120101111101121120112202202202120101102222220221121011121201110021110202202022001220220001001111012121111122222211011120012102012010202122111202121110121112112121202111202102022111121112211110211100101120001220212211221112210201112011001120111221100221220222220020112222121120111002102002210112111021201122122022011010112021200121212022002210200101011112200001000110112101111202122222121110122221220220002222022000202220002202202002220111201121102112201102101211000211200010110001111211110001111111011112011101100211120202000100011010210222111102100012220011100110221112222012102111021102022211221210011021220202201121110011022221112222010021102010101112122212002202110210011012121211110101220200010022021210100211202001002221000000122022201102111101011111221102022212102022020122021102012221222221022001212222011110001002010120221111111022112121022011010011020220201100112100111112212200202011201212011011120121201100101011011100102212202122010211111212002112111220202221021212102120110112011101502002001111122012111211022112111020012121211022220020011012220111012222111210200120210121111001120101111101022101211100011212211011111111112012222120121200020222111010122221120221212220111122211020200102112120212121220000110110110121221212110200211111002011121012022021011001021221002221112022101200211211111212110210000120022122211020010002111112201121111122001000200201012111001211022022212210021122111210122221210021120120120221020101110212202101221010211110001010112011120011121110122202112000211111001001001012012200121112121122110120220002201020122111010210001120010201001022202101221100001211111102105111211102211020101221111111210111002212011010111002012111111120111001110212102121002111122221101021021002110021110101000100211100102200111110222111222121111022012110111202110102221110101200212002010122121102110102022220021111211111120011211220121211022102220110101222110011210202101121101022101200211202001222211100222110201111102100112002011111101212211011021110221211221101221102212001120102221021100121111122110201121222212222201111002111101022201111020020110221121200020122222022110002111111200012011022100010211011002222221112121012211111001221011111200210222012002212122201112122120011110022220022002001200210112122110102220111020010211021110212201112110202201102211111210020001111120221221010200221011112001212022002122221212002001120002021212212212011020211211020212221211001122101102111120020010011211101000100000220111002221110112101121022220112221121111110111222222002222121001120011101012221021101120111001122211110012110000222022100220111110211221120022011112122020111011101210110012111212201111101011121110201102111022002000211112212122101022110001200102000220222222202222022112012121101101220212111201122012010012221021110200001201200111211211201111010222211111021221122212212101121001202121112011120001210122210201100211000020001211120200111010021102111111021102222102211121220121021210012022111101200112101112221111010201100111112222211111011010212102002001221221110111001022022220222201022110102002221010020222201120111011220111110202201111002210022221000021121011112112101101211100211021121121002011102121000012111010110000101020222020120012020222000022020202220220202210000022222222222101111200102121111011202022221202220210220100111120021121221211022010011211122010111100221111211112100012110111200222020020002002022222210011011212220000011002110102202210110122012012202111120221202212111021112011210111011201111122220111110022000112011001205220012011112102110101211220211210001010202022011210000011221122101002022121120002201110210111110202102211200212201221101101221111011012122121000021011121011101101011022201111021011111001201210110101011122001100112202120210220222222001112120210122212012121122022120101100212222110211111000000201112121002000010112120121221022222010201102212110111102112002222101100020101022021101212202100121101121122011112211012202220222011200220101112000002010121000101120021112112000002012002111110222020111111002212020011220210220001112100112201110212211111220111201111111021121101112111222100112112200201110201111212110010022201111111100212112210101101121220011122011001210222010220001101120110221121110011000021100012022211121022011211001112211212202002000020022022200200011000001111020220021120021120210001200102110022210011100200201000110112211102011112220112120120102201121001200211200210220200100121221012101212021111111012211202201022210111121211201111221121121202121022002020220002002010120122022200110112121111002122110021202101020020111022120211111011112022000211102001220222111100200010102122220102102021021210211221210112110200010100200221010101000011001101211102101000220121020011101000020211100020121202021111115101120111222202221010002100122202021212111010011112121201222021111211201112011211222111120121102022102221012201120201211010111001001021222000201100122211002211221120201011100000200222020012222112012120112100110222120201110111011112122110111112112111112111121102211000222202212002210211101011210120121202120111120102122111111120101002201120111212121011100111021001220101100211202212201111120221122200022122101110202122222111122202122101002111021011101120110111012100010111111000010012122122110220111112111021220021022211211120110011102102021220111202112222122020122010001100212121210121121201111111222000020121120522101211020222200000010011010221112220100100102102112112211211011001200121010220211210121011112011201202100202000110021122020021201112020122101201000220212211010002112111121221011002122122102222011021220202002220200002022200211202011211112201221111121121002020002020222110220200002110010110002021020211112201201112200222022001101022102012112021120210022202000212220222000110102200002020202222020110100112012201011111211112112021002102022111002111212011211201221222211011112122220211110220112022100211001211011110020221012011011210121020211110011120021022001212111101011112011201220022212221221212011120021022222101201212200111101111111122020202201122002222010100121022102222120122100111101011111102022002220220222211221222201101111121011100020111210111211101210211200101121101121112112112121111000011101010011200011102000020111222201122122102021002222022200000022222100120202001111111202122022000221110102101201211111121222121011200111221110200220122012122120101121120000011121012211102120011021011222000120111200021112022202221210020222222221022000122021211111211101211120221111111111101112111121121211202111202202022220020220020001001001212012011022121111112000022220210022020000212220100111012101200112202100021211210100112012212002112200220210112212120212022101101021211111112122211120212200021220021101101221101001101002120002100212122121202000102210221022112111011221011021110000121011021100111112012100021211122011101111202222120210010121021200021111211011100212211120101111111201212101020000112111021101021012020122201121200021110110220222011211121212112122202102110211001111100120201012221212210121111021100121212202112222111111111110112111202021220110021111001111011121111221000202002201200202210002202011110012110201211112221202202122211200112221120122212110012210211102200222221122202122000121120002100112111201202110102111012021110211110221222001101112111111111211112111222002210221222111221002212111112101201122212112000111110122001012112202000211000122111002110020200212000002021112011112111002022010021112020222222012021111121001222111102011210121211101211112202000212111011212222111112210201111111220110012222202201122200212112022211121111101012110021011110111111110000112011102211111121110110012200202211112200211021222211120022111201112221111212101220012022000020120000101011101011101121122110202212102212210222212102211112110111112001212102222220200020212200121020111112201011122200211022102202202222222111111212111110220001200120120101100200221121200112112110000001000222222011020010211111112111111100102200100102101100211011200202101112111111121111001122110201212111011101101220001002112221010200001100022112212021122010101112001201222202112212122112110211211120121112011221001212000202110110122020221121121201221101102202121012111102110212020120102120101102020221110112212111221121122012201202201101111220021001221001222021021011110211112221202110210121101110211120122202200211210100022101111102122012201120010200002110111000011002221202202111112111011111102120111002110222110111202022020020021111111220000011200121220111202122112122100210210002202101112210101011111022210111110110000002002002222200200002002020000200002220202052111201111201202002102122220210211020200121220020020221010200222010012122111000020201122112121021010200002201112122112111210012101212211222021002212110220220201102011221112012101011100211221112220102110112211211112111111100222211100002220021121120102001200111212012101221111212222011011010221210220000201012022211220210002220222101202202121100011122110111000012211221001002101210011211111222022121001111211111011122110201211111010200101020101112112122111120222120010001110101111101012111222201000210122222121121101220125522022111211100101110211100002222202112101100102200101122000220202200222021022120110111022211020110110222200101121100010220020221020220012111112200221110112102220221000221100210121021021121111111210001010111221012100112211111022121100221022021111111222112222222001000200000112112111002011121011102000211001202020222220000020200022020200200220022200002200022020022222020020200020222222002202220220220222002002002202202022002200022020001202010201110010111211001010201112022202011111102100012011020011121122211121111111122101011111101012210001202122110222121200221012111102111111200020121211110120212001001210121002202021100021100201122101000121020110212102112120211101211022010122220001111222020200110011112102020002111111111110111011111210120110200002001200021012211200001011112111012211020212112111102111001112111112021011101111010111221102220121120120211201021001000121102021121001001112021121021120121221112102221001000102111220011212202020011202222121200021020102122201201221012111010120102111112110101211202220211220210001111112211120211020212201221111202020210101112220111121221210221111221221110122121102220221001112112220112212001111012221121000210200012020210120121010121210222100212112101200112021111200202202220220111021202111211120121212011001111021111101122200022020001202002020000002022220222220020002220022202220202202222220202222222220020222000220210121111200121020102211110100010101222020112222220011111120000020222011211022102021112210011121120111000002122121110100000002112211222105120200110201111021221121101120121200012121110120012201122010022120012201102221111120100221021100121120022202012120211002100201211200021111212021201200220112211012010020211211020012011122112012211221120110121211110021112211120222102111212221020010121121211011112210121002102110111021102201101201120120201201021202110001202201101020011101111000000111102111100021012222201211021101101110201202101000012122020000200000222002002222202220220222222202002022222000000202220202000200222022202000200220222222022020000200222020202202020002000002022022020222002220200202002002002200000220200002020000222221111000010002220211101211111011111120121101211120000102121220220201100100001211010112002202112222111111011120202121112002002100122002222110122011102202120211000112001211222212012100021010012110100000020002222200220022000220000122122112101121121011102002221100101202212211010011011201111110102102220002212202221112121122002120022211100002020102021211012122111100111212110100222020212022112120201111220221101100110122102110211000112201202202222000221002112112212101021111102211222221201200222111112011200212111220002120021002111122210120001111210010121201011021012210011122120020021121221122201121211021202202222200211200201110202201110122021011111211222011012211122222022022022202202002020222200000211100111121112112022110210101211111220101111121211210000120222211110222221121001201112221220112211111212020220202201001211201120110110211102221221112211121122212021222012112012220001110220112211010112010220020220112200212220212011111200011212020120110202002000001112200220102211100102020211011201111211211202011220222112202112010011122022212011010102212210101000101122111111220112511222102011000021202001112111221011010120111111110222110112112102222102112001220112120112102112112000221220221111100121111211222020200122112112221022112111101111122110110000010211100221111220202200112101201020200011112000112120222201120000022002002101012221200021221210000201012202022111000101111110110022022222010011202022001112122201220111021002112221210120011221001112201220000112111011200200110011112222021010011212101211121220011112011202122122111120011000221201211221001112120011011120202110101121020111221011121221121020011110001010012012101120012102212000212002010211002002121101110110222121121200011211102220102220020101112100020000022021110000200002211211012010021002111110110210220111122011122000000220021011211221100201122100102111100210101012111002011001202121221111001101112120101202102121201001121101120212021122101101202212121112022112010221020112100022122022111011120101101112011011000222120220022220121012222222202210212111012102000010201110201020102121020200020020111221110012211121110121001122121120002101121112210122011222120211000220010110112202022011200111122210222211111110202222020202122211202212211212012000210112111200100211111012212020510112020000211110011100111220001120101122011020512212002101121011111111221201221101112202201112101010110512211020210020100022111102211001101112211002112201100201011212011222020210010222212121220002000011111111002021120211110112020100001202200121221222011012100112020221121212202100112021221201002001201210012212101110021211001001001001010022222202002002020002020022202211021111111012211120001112112222202020110121211101222002210212200020020020012120110112200002222221001112121122110012020022112212220111122111011002110221010212201221011121120120001211221112002020110201221122021112221221001012012121121200221200112210211000210200022220022002002102121010110101120200222101121122020122111111011000112111211101111220222220221100202011100222211222002022222000002000220022220022000020020020220200022202202220212002202022222002200022220202002001021111222111011222111510111100010212011100011211201001211111222121000210101201111020000222122111001211101021222222022202001110112202110201012111022222000111112112112111111011211120125000002200202020222200222211211111011101501220001102112020021021111221212212120121201002111201221122121011202001120112000022121012122202011011011211011121200121111110220221122022211121011211012000021111121121121122120111121102200200222011101002000022222122222221111212200200202022002000221101111112222012101011120002121022201111111021001100110221110110010010110112222021111220212111100210011222211222202210021111211102100112102012201110111221012111220010200202020022201121000122002021212011112112110121021101110112110122011121201212102000011001002020020211110110111100001120111110102022022022112222121011022022121211121111100210200011100112222020010101111110222220220022021211122112122002121222100211012111121110021112220201111101111112122201111221222011021212022111110101201101112111111111001112220112022010112101102102212011020220112111200002011020121100212020112011212112020121100200211010101010012102010111100111010122021101201011102021200112220122221201211211022200122121202002111001220000021012011200112020212102202120021122010012011112201011121120110111201101222110201101225111102120021122121112000101121110000112222112000122021221110111102211112210001111200211012111111020220011120111110012010221121110100112101200220102202020022202020020020200022220202002022000220200222022200002002020010002122010120112201212200111112112120022121121111001002112011111121121221120010020102011220010212111211121011101120110210020112101022110021112200122201101011210111022021020200121120112212122201121100100211012110110212112122012111202111121211001112112112211221011011201112021020221220111112202111221111022200012111221201102121101210201111011110110121111212022202102201110111112221120101212111211110112020102222121211202220102211111001112110022211021110211111020211111000222210102010122220022111012212011212010112011211021111102021012212112122020020111111221111111010222100221001200120011202210122222020112111000020201112012111012222200111022200202021221100222220222101110121111210201110101202201000212101002022022111110122010112220122001112200020220222120122110112102021221112020001111111200122202100022111102102210210022002012120200011112210011101002211211001111211102222201012121112002201111110012022010111020010020022210111112200022212222110120002101221001111110122020220222022220202220002002202202000002022002222020222022222222000000222200000000222200220222000022200200200022022002022202002020220000002220220200020020022002222220222222101121201002222200002220002200022022220200022022000022220200022000211122022212110211120020201012220021022012111120011201011110210111011220210211110010110022001121220022211122210021101222100001110211121120020122122011101101101111021121122212200211000022220211022111201011220220111102111111210011120021021101210111212202120202211220012201112122200120200222210110111111022122120011222212212221220000200010121010211112121122022122121012212012002012002002020020122111022221222200222202202002121121121011100122111111121120222021200222101121202011102120001100220020220200020022202200022220002022011200121101112012002002211012111102120111202212012111211011110020110122201001102011102110221111212112111002222001201121120022221100000112101000112221121002020022110002121022110011101010220011221110110102110122100011221001100000200220000022210110111120001022010110111210221210110102112211221200021022021122220220020220200022200220000002002001121110020210112221010122101002122222212002101002120011001011122021111210000111210011111111001110011022000002021210021020212112101210122201002001112222212220212022100220121021112202212120101122102220101111211102102021200112110010201210102112220012221121100110121110120112112220111212020011211202120201000210020220120020121112222100112021022111101201220012211201121212010211221121210222202011020210101112121121120111110010200220110110222122200101010111212112221010111220020121210210210002110122111211102021112211001122201011102201110120202111110021102012112222022011010011000002100021121100211200021101101102000010001212021222011120102101111111112111000102111222022112022122200201002122101101211201111010202202000200200222022022011122112100112001012112222220000202002002220222200202222020000022000222020020020020021210112121201102222111111122120111000001011010111021012222201121212011211111102211121101112011012220101011200021211121211111200101220221122212121211012211011100201110221101201222011111122111221022111111111121212022002111212022202202220002011222112112110222022022221022102121101020020001011001110122000010022201200022121122011222111120012122110202112111051110110111121110110211221111200011120121212022220200221110022210022011000000220022022202000002201221211100200020220020020221120211210201111221010010002100201110101021110002111100101110211121120110021201101011001222110201111221211122001102111001201110002201211101201201001000011122221212121100002111012101151112111221101121110021202201110111112212011122212021200111122100111021101100011210111212220211111111212111112021202122200001112110001101221200000225110200010212001120100202101210011010200102102110222121011102101201201111212202012120010101211112111101002111221210120101110111211211121112011012212201102001010111101202021121112012122222211200210122102211102101110111012112012221111201102201120122012210211211200110220022021001021120211000122201211111002222202222200202011022220221102120011022220222211200222211111220110221220221211201120012122021111002220111211012002112111201200120212210000212002222002111102112101012002020221120022011101111012200112220011111012211111021221101102220012112021021101212110020211111110021002121012212010211111120221011111011010121110101022122000000000222200220002222222200200020000000000102110102122001101221102020121021111201102111110202111212221202000220102120222020112001101010222021001212000212110112102020112111222001011212112020000200222002000020020220002022202220202020222222002220202002220200022202202212002020200002222020022220002220022020000200022202000200000202022220022002000222020220220002222202222000000222002000200200220222002211201210222002122210211212121222201111001110121011111201001011010110011110112202211201101112201012211121110200212121221122021112212202111022010112100220222001121111111122201100022011121
US9002224784        0200020211112100200200212000020000011011022011010101112111202200121211110011002011210201100111212210011221020111122102211220220022022210012220211222222211222211122222200001202101120122201222001111000112220001000012111011212222010100000021011122021020012112021022211112201021012210211212011110010220210112102200120120120120211120221211200200120220022201121211011111112211102111222120111210120211101222221122010011221120122221111120111221111110110010201111011222110200110111010020101001020002022101020111121121112011212200202220222010202020220220222202001122111221001110111112120111121102010121112210101110102021011211201202111002220220022022210101200211110112022020122012112020220202111110021200221201102101110001100020111202111022111020200220011000100021222022111122101221110211102122220221012210111120110100021110120010111212112211111002112222012202020222220111111222210122211121211112122220111010121010011001001120101210211115120112101201120020202022210100021211221121121012211011110000020022000200020202222000222200022212101010012202110212000111212011012210202210112021112202020111121021111201112222212220122210122021112210002000111110112122101102110200221201220110100110210002212201222121100211110111101111100021011011221022220122202011020110200220122110001211110011220102100220211211022112201020111151122121000121211202210110112221101000220121212122112111011111220222020022100212101120211120200211111121111112221210110120101122120120212120120002001015020111001221012121022021012120201021201112202001102020012020111021201021021201111111212000211201111112021001111212202211111222111101120021120111011111011211111220200200220202202210110222022121102012122211121000021200100011501211221222022200250022021211010200105112101020111111221012201000202101111101211000221012212021111012011102101122112011210110221111121111102021212000112220112112221002111222100211112022201100202011002001020122111200212112020122011021101112122120211020020221221222011112022200202000020000222222020002202020002202000002200000002022200222020000002002202222000202020002202252012221211011121111111110112212111221021120120211101020222000100212102011211200212211200221212202110100122211100511000001110220021002022210011121110011212221202011020112221111211111112120102001202211211121011201110000221121002022121111121100100200122121201220222021101002110002000202102211111111000111111210222121022102210220210111012020112010201120202211102111120121121010012122001002111010202010212202210211100211001020222120212010111120211105121011201021111011111202120110112101001111110111011001122002110112201201101112101221210211000101220012112011200110122211112100111112202112021100112112112101210001211020221200221221202121102020022111221222121221112020000221102001022110220021001011111212111112101202002112112111112202000022100111120021221000121020020111102220120001110222201111111121101200021020010210101222020212011111101000022000210011020001112201111011010120112021200222022021111111122102221021102101100000222022201021102020111111112002021211111111101220200000100101115111102011222112100021021212220000200202202200205002002222022202200022000110120021112011212102002201102110021020122120112221002202121200012011001120120220002220000220211010100110221220022110101220210201112111110102111121012111012101101101211211020112022111001000211112112221001122201020100111021211110120011100211122200111122110211121101121201110120212122200012200012002102221002112210110211200201012120102111021102221011020121000212022200100211020100011220120222110102200100211001011222111211222022201201102102200202022011110111022000120220112002110011220101111020220220020020220111202211102110200002222211201222100102012211010221222020222202221221022211100121120211111111220211022202200000222200211020111220010111201020202012110121011222002100102111002102201121200101110211101050011221022121110121120102020112221201022210020100112200102011122110001020102101221201012212011111101010020220110001020001220002111021120112001020111210010221222021122112110021020111101121001112211201111011011111101120221212202220000012102211102122110102111111021212200011110211122002100020211122002012012221220021201111012121100101110122121120021112222211211012201122111200111111220212222111010222001121000112000221012110011210010120201012211121012111210100211111220111121221120000212121102022110211111212101102200202122200202202122000110200120221121000101121100212001100011122112211122111022111202111221102222120111202110120220122202020111211120012101100211012211112202201020111201220220201220111010111111110001110001101102000222100222102220212222200122202220121102111101102521001010112202211120111212120000221120002010211220122211011122110111110201112111111200211010022012221011112102001001201211002211012110222000222120010111101020121110200221121212111021211110000101220201221121212010211111021222201002021122221211020120011202021111112112111100120212000212222121202021210011211111111221101020211022112202111212001022122211211101221112001110121110012111211111102222102202221120012102110201001010120112021120220002202222021110121212110112222022121102102122211110111111121210110212002121001102022120222211011011100112121001112111021021001110110002100001120120211101220012202002002020022002200202002002002002020220222222200111001200211200021122000200210120111121122121220201221200001211022111101212101111201111222011222122022211222121210001012002112020211220211222011000202022200000111102001012210102111101000111110002202022101211122220021122011121211121112202011111211112022001121022102020002020022200202000222020020002002202200222202222200022002202022002222220202201111111011101121102112001101220022200202022222000002022200020102212110012121101121110212121201101122210121250001020000200022200022222111111221111112021102010222012111111011121211001112211102201112021111112121211111111012111011111120021100021110210121112100112010110022121111001011211112101211021112121221111011120120022200112112110212202022202002020001100111220021201201000001210110200222002110111000111101020002000120022020202022220021212102200201121111212021011201112010102000112001111201100212120220202111002112010001201122220000210112202012010020210121110521111001111012101000021222102200202202212202101100000020001212111022111211121111101122101212011101212020211012112211022100112122222122210012112202001120122122211211112211020222125011001111120120212111011202001111111120110100122212221002200010111000000020100222000012011112210201010111201111122121111101212120102221111105101112011011201201222211122221121111250211222110011111102011100001101121112210111111112110121102101211001100211000200111111211111221101202111100221112211011201111202120011111102000011211020001121111200201222112112011121221112101111211010221021101011120120202201101012110121021112011102221112220202211011211101010021100202211211110200000011221100212110001101212011012121010200101211100000121111222001222022221021102222020021111102020111101111110101111211111111111111111020210221111110001022200000110210101120112222202100222120000000022100101111111102122010021102120022221202201011201211212200020021000021111101112101110112111012211122000022210202212111011222022200110011121201111102222022221111112100200111202110001212150121101212111102222022020212122112010222102100112120012011002221211201112001221022200101100221012111221222000121115111011111122121101220010222221000121102210221122212012111200111122000022111221000211101200112111212012112211212120012205122000001110111111112012011110121210212010000102222201001222122101100110202122001202122021111112220112212222121210510121110102020000212021010121122002220202222010212110221011110202201122111021012000051112000022210111210211100212121101100121011110021112122102000122120121222112001101112100111121102022212112021112102010222022210011221202022022002222020211111111122010221112212201202212101021222021015000010221011211001221111001111121121111021222110221110000101121121211011022102051210201105222222221011220020202000201210001200002220011012010100100211210110011222020000202022220110120211121222000022221211011111220001021012202222012200002110211212101220202021110011110122012002111120201000101111110211201221110121222100121202200201121111010102120122102122101000112101122012222211101012020012201112112022121010112122220200022000122001111210021120101012112111210201210201121121110200011102000100222000021212112101011002111021011100110200021110200022121111200200022220000122011111120010202000000000020020000020000220022000200000222202222222000202020000220020220000220002200222200020202202220200002000222202020000002002000020021110010002112222210021100121112120121201225220011201201202121210101111101111201111100101222021111021012011020511011020122111111102101011120110100121120102222022112202220122110110111101102011011112121021010111220122101112202211021212111112210211112110000102211221220112110012101122120222001112112022122000010120221120021111120220110021100111111221222102200211201100110102112111212212112122210221020222222222220000222020002200220200222022000202022022200111100222100200220201121111112112021202211102011111121111111112110021220112010110111000102221112010002022101121221101202200220202001111010022022011212112222021220110112000212000201122100111212200221020020200200002022002121111020001112202011120111110011010210201111002152201012110112111011111100001121102211112010111211122102111221201111112111221011212210121001112111001102022222111120102101102200112002020000200220102221210111101021102022020121111022122221121212002222220021021212211120011112021120111111111222211212212210211001202021222120110100110100020111120222101110021001110202121122111005211221112210000122211011222201021120111010112202210221112100022221202220101212110121100121211220200022252212111111202221110211110012111110020102021000011202111100211201121102221012022122201110111101011102122120022211122021001201110211110212201212101111112222112111121121221211110111101110111022200211112102222200112200111110111101210200111211111121002200010221012120212001011110021020120120111100511111122021122122011210221121112125210222200122121121102111121021112012001202201121111202102021111112110122222012220112210201111002001222111111122121010012202101101001120120121112121012111122021202111111220111211111201212201020111202012101111112020111100110212112201011220012221112102120201220122200100010011112111001011001111110201111021001011210211202002202212112110000011102200001110210212110002221210112110110112101100011021022111021112211111001012211202220201010110220011210202122122111110101011122122201111201001012212011200002121221110021121020002200211011011201221121000010010022001212012221021210210112012020202102202020220020111111000202001121112120211121212002121110101111101011111111200112202022002120110201102210200121502220111010001110222211000111221010021111122012102121022222111101121022120121001220012111021100101222211112011111221101112210011120101000112000111200012110112200111221012101211111101001210012112011221110221012211111222111110212202212011120011110012021012212112111002202022000202111100201122210212001125111222121111010212102020212201001001111122111112011011201120111222111211220100202022122120000100000100211120111201220121110111121101212222001011011211100000110211122022111100212121111110111211100111012111001511021111200102022121111121201120200001212010100220022112221121120210021012200002200202201212201201022110110000200101111110111111022221111101201102102220122021201021021111112110111200210012120112201112011112222120021102122220202210020212112111121200111210011012212110112100000111110212022111100211101001000201101112111212000021102012200110010021210101112212210001202222011010100012221121221102020200121011011100102220112220211011111010100112110112222222210112222012122111011121112211020201110011150111000012021212022211021122201112011002222022120120221011000201012200200011011211122001001220111222001110210211221211112211221101011122002221200122200011020001210201111102011212222102201110102111211211102111122200112101101010100222020000201202001110102121111102000101112012011112020220111101021101100000200020011101220011222001111002211210010150202200211012002121100111011111121211211021112120220122111002212121012012220202022121012202200022211212001112210220012200202200222202202201222111101120111121212200021101001122221222222201002202211111011221011211200220220201111122211011101020210202011022112001021101211012202221220211122121211220201221010002110220110021122111211000202220021122111221202111201010201012122011121121120112112121005212120100110222210012112201220211010201021211000001110520011100022021211120002211020200220111111122222210211221111212120200000002202202110000210220101202202120001111221021222101211210002122020112112201122100112100000012022011112211110012020011011010100101111102011112111010112111201101020122112122102012001122110100001222211111111020220200221111201111212225121221120002220002222000201122111202110111202110110222112202121112000021012001012011212210121111100202000021112100120221102122220001221112200101222020111111050120012001110212202022110112111001022022200000220020121110020202020121100001002221010220001122021102220202012111101202011222222112020112112210100220021211112112005110101020022220200202220220020022010110121101122220022121012011102012201212102102121212001202102111111200121120211122202200200102111112111200202020202111112221202001111000111022121121210112502110221112001001111211220121111212120101021112010102211211011011210022020211121052102020000200022221021011101121221101212002121110211022210110111212211001111101121102101111101001121122100001211111012110020211012111121220011122011002021210101202011121012122112020011200111121121111010000111111022021102221012111121021201111210202211211211111210221212202012200121211011202112120200202210221202111201110212122021101120011210101111102110110000111022121220112200011121200122211012112221252222000101111002222201102100252112211221002201201011200020122202020020212222120002102001122002000012121111201101222200020222220202022110211101100212111101010200201121112112111212110001111120001110111100102201220022100210120101210010111200111121112111102011221211112110012112222012110121110011011102111211212200001020121111120110111020002015212022000210001101112101012111211202211121012021101210212112000022001202202112021111011112102011110020111120020112101201000121120202020221122102110221201111011100200001112021101101011112121201121522022022001110120010011111101202102001222011102200220210001002001002211121201220220200212221211201201020111221110122212122202221101021111000211110102022020100120102010121105200111100201022211111212000010121021120122120210001021012102112001211101222221210220110011221001222001222122122111102212012110212102212111101020112121111101210021112020210021111222000210102122021110122102201101111121211011210010020020100121000100102001010010202110211222002212121120002111110221001222110112122120221112211111020202122100101200202001001012021111000111121111120221221011200122121121110110521110102021111210122011112001001010111022200021111111120002212222100211021111101221121020111022110001212201102012020210012101221211121102100002210110111122201112011002212121112002112111211112212021211211201020111120011021221121122110122221201202111121111102011011220012102222112211102210022110011121112212112111220011110112121211112111220110010120021112221111102120202222001220210020112221121201120011110111220101001111121202101011120210120001201211121011011101210021121200011112012212111212100101211122111221012211211200101010121220111200111021211210221022011111010102211210111100122222122101221111102002101001001212222210111121101121012111221110000010201121212012100011010202101110100200221022102211122211121022121210120210111012220121211021212211202200201112022112122010202002110110212011122112011210011112212100202101210212011021110021000011211220111012011121010121122100212121100221222211012000020010101211020222101211000025110125010111120011012112121002202002200102111201215121002222021221221012120001000211011211012100011121220222120220121102112200112101201220112020102100102210012211102122210021102101120120011202101100112010021111112002100211022222210101222121011022022001022020202211112021102111211200110112111220111100211211110120212222212101002211011201000221010102121120011210121121121210110212001100020111120011220220111112211011111211112110202200212101000001221101111212121110202202221000121021011220202022220021110122112102202020121012120152021110200211220111022011220112022222210101221111112221000101211120011210011502100121002000002222201121221002111121111212112000200220021221212020212112120122110120121220010120111211010111120101011010200111110000111001111000210002002100222211120100211120011121022222211220111211112011010111122211010112112211005112110112112001222111212111222121211010002022111011112101220000102022201120010102020020222022002200202200202000022222222000211211111111111011110000002220101201011111100111122112001110211112110211111011001010112002202111012011001121221200112222112120122202122112121111201101112211110202202100021000022001202121200222111012002112022122001012220222222011010011020020220110112022102122002202110111200201111111220202220011011210202112110000211111110211111111111221220011100121111112122002202010001100011111121201012211201012102021000221221021222122120022000121112212000121121000222202001112212222111122110101122110111202110211111020211021102200002200102010220111210001111121012000102211111020111200121122222211110122121212111220211115212001100211220100112210211201122022010020211100201112022111021110110121102000022111111200101210112112212111220111100002021221102202012111020122100121202011121112111200120110111211001112121212001112202122112122212200000212101100202222112211202120200000222101112121012012202221501001120201102221211121222110111010222022200220002020000022052002202050000220200025020222012111212120011002000211101001112001120011112020222011010002222201000022012122202212020000101011021220000201122022202222212001102201112220221021110112121012121110210120110011211022000101000122211101111021001010110022001112201002002101020011202112110020110220121102111110201011111212100122011111120111201122212121100202210202200112012020112112110010121102100011101110000122120020002200200022220020000202200020202220222200220220000202022222220202222202000220000002020111110002202201121021212111111111111012220210121122210111010221120021112210111202112102021121111210211022020210020100010211112001001011111111111011121020011020122102111101021200120120112220022111211011101120102220201221100220000011212220110212101121212111120222020020002220000220222120211111112111221221111100220020001201121112111211011211010212210111101121212100120121210120112111111200001121110020212101101111111101022110121112112101101112001101120111111002001022111110111101121220221111210022101101112220120221112212220111110120110102210002011000021121121012200222111110021011111100000100010020011522122121101102111202111202101102122201111120012002121211102001121200220021110102101111121111111111100201011111122121110012202021002021011200222211001101000201100002021022211212221101210202522101111122011111120021111010022212221012211111120202102100211120201111110100111111212121002211001002220220000202212121002211112001011002020202002000202000200002202020222220020022200022000220222222112012212111021200022201011210011102101202211200001001111011122100100102010011010111011111121211012111012112111010022111110120011111201111002210020221222021221112212012011101002000111121200021122120111212111122002201221210211110211100220110121211101101121112510211211111012111112211010111210111201110022210020100121202112211201011122222001120211122121102020201020220121011011122221101200022001001002012111210111022001121022122211111122021211102121210100111112012101112011002121121221211111110110110122222002110201222020222200220100221020001102111221120111111001110220011211221201021001001211001111110122211000100112000201010002020111110201121010022211220222012101010201220102022001021212210011221220022201122111120022101111000121221111202012220012222012012112220111000201200202110122122022201101011122211121002211120221222221002112011110220012100022102022001100122112110121102212110101101112221011112101110200102111110120201121202220101211021102211111112101010212221002220111202101121000200100011102210002112121110202111212111101111211101101212011222110211122111000002020110111211211002211200020011110121222120112211111202211112221110111101210101000120100220102110112012010110111111010111102112222101211112211120102102001012021022011120000000021011120012012201022110202110021012210102001111202200220111011202111211000000222211101222001100000111121021022220222110111122222011121221001111000110011202111121200212222111110122110100211101122211112100201202111221112001121221212001211120210151221011111211211000122211122022110120012212020010212011112020121110001251111102211102122021210111222021112001221201100112202220011120210111002210212112210111010112101211121010012122211002121100221221110110001010101202001110212021022210020002200101012112200200220220200200220220202000022000220020202202112022222021212111100112222211220002110212021202120002220122102210110122010020201222100010100102100122222002101112211111111011010012052210011112120212200111122222100111100102022102012221021211210112002220200022202001022112111222211212101111102110112112011111001121202002121102102212222111202202122021112010120011222222211021121212020050220111111122111112120010112151200121220111021111010022001012221220021201211001102220020020222011122021111111100111011101211202020210220010101021102201201112201011102201121220101201001112110121121010121121111101022210211022012211100022002002202000121110021002001201112102111110122011112202101222110211201121111211210211110121100012112120211110110121201110100120222121212102122110111121201110210011000021111010122100220202200202022201000202211201112121221110012211122120101111111022222202221202110211022002221221112210120122001021110110100200221121212002211112210111002121111102012101102200201200222000212212220011202200120221120100220211112220120121120200011110011011121211020002120221011020011020211121111012111222111122110011012210121121111120221102222110211211200211121110012011020221211110111201111100110111111111110111001212102011111121121220210121001121211100000112011112220011000121100101100011210112120212110201111110212222120111012201201111222211112212022022001111111120111112111011101122111112022011111212012221102201200022221111101112101212122102022101220211121112111110212112121101211120011212101121010222202201202120002112212121221121111121210201011100202202022001211111101011112011021101211122211110021011112011120202122002201020010011022202220202022112002022202021212210021100100101221112111122211221202120111122111111110121122211110221111210120112222110221200001011001100121221010211122122022022000211112110121211022002200510101111102200001001211022201212211121122121111111211210211101212011101101211010011121001110011111112002012211111100101011120110020120010122112211100112110010101122002201111120101010210121010221122020102001111221021000120222212222112112111020102022111112211521010111101201022001120022221012222022202202110110112121122001102110120000100211100100002210101011012020111100210201100111222101100021022100102111101111101112112022212102022020122110102012222122010110212202000202000002000000210200022021112200110022002011102020220212010102120121211012211202002210201101011020220200250002020022000202202202222020220220222002002100210202221021212102120110202102200102002010521112112222120102102021111100212212021210111122012121000011112202212110122211022120121020122020201011201221001021212220111122022022001122010121200020112221110211111120221201220220122221020200202111221212210120000110111111220121221210211210002012111122121022021122011020211102212021111101211121112011221100121111121011222210111101101200022200121111112110111101111002220001111022022111210121121111210111110210011110221121221021201011112112211120001122020001121011101011011121110122202112011210220001001110112112210110112111122110010220012101020022200000220002020020202011202200111021111121111111102221100202510222002020220212201111112111201020110000102200202121110201101222120112002002111101120222020211112012111021100001110211101112112121111012212102020211222122210111210220220200111201022002211020022210002210101011111011111200111122000221222101121151101020111201222101111100121202210002121110202120111101211111001122110212222002000211012001000010112222122121210212111220211210111211002020251211112101211112012110202022221201201110222200111200111101112202110120110220122202120222021210002010021120022111002001121100112211112002102111011202202112210120210120120202112001202211221102222001122200122220022002022100211022102211102210200111110211010220211201122221111212112211012012020000211111111222001110212120202200212121112111220211001101122110110221101211122111222111021222210111111111201111202220000110111121111000100000220111001210202222202212202120010022021120110200221122100011011220111000002122220020200220222002222211011022020000222022100210111110211220210022022202222100211000022200002002112200202000001011211222001001102022002000000222012121200022111500200101010221221222211110101102021121200001011102100200012011102001220022101221111212210110222222202220100200201211121210021211121112112010112110221120021101110122211211011112100020001111111101211000021001120021101121220102210110220121212011001121010101101212101212021201020221020010211111012220100102122212111111221120201111000220012210212100212110001002220211112011111211110110211122211202102200021110122120000020222000222022002202222211121111120110221011012012202102202000101111110102112111112202200101222222111102221111001012222202222222222101111200102212120112211101122121120222201111111111121112111111202011121120220022001110112000211112111112201211112212121120111121111222210021111000021021112200222111111211200121012022101211202122002211210122111111200121001221111102022111102012010210211112211120022110111102111001101211201001100211202211211202200022210212100002122112020210121121101121112221202222200100200222220102100201020002022211110122002011011110112011212102011012012202111111020212212222121000000021121012111211112222002202020101121212121151212012210100101211111202210101111110112111011011011120112120212122021212011201101222111102012112002112110210101111111121102202102210221100121121101121210212010201102010110210112215000002122220111100020202020222022221102022022221121011210102010121012101221100121111000111121201200201001221211121121102200101121000012000021200021212010212101112111211202101221112211122112222212211210122211221021221002010221112101210022110211121122011020111101121110011022210211011001212101021211202202101000020012022211211101000001211120220211122252210200020202222020001102001201110112500202022111002020202220112210220011100012001200201211200200020100022221021100111020212111112211111210115210121120212111220222020220002222202202022220000222000202222002200121011121112011222211022212111010020002020221202220112102111100120112012122202220120000011202102220011102111011100012110111022120211010211200211002221110212111111211211212001111021002001222500211022111220121212011202011002220111221002122111210020222102021220210001011102522111222011102122112022100111222202111122002022112110112211020211211020011002002020001100110122121200111102012111200102110100112120001120021212122000222102000211011112001110110101122120121222022111112110122101210002011211202001210121211110211111122102111020110112022221111010000012100220220112111001100111011002220000011211211111211111111221112211122012101211202111222211021211222101002111021011101120110111012100110100202110011012012222011121222011212020220021022212201120200010101211021110101111022212222020122001002101202220111120012211011111122111111110111121100200010212200000020002120221021211010100112002012012122202001012200112000220222200020002002000201202100202000110022121121021210111010111111201100220202221010002122121121221011002122122102221011022111202002111100112122201201201121120022102221100121220002020002110221120210200002111000210012020021202201201111112510121112102102111202112112022121221112211100202221112022020212110010221000112020110201212012212111110202112221151102002022000052020202011111201110121111011111021202222200102221121121000002221122022202220002000021011102010101111112122220202111102012210101102011202112122221211120112101020121112220202122111022112102122120220210110110121101121110200122112222121112112111112202220222221012102111100102220121221122112005022102011000121222021222102210111200210022202221111022111010200122201101210011220110012210220112222101222112112020002222121200000011212000210202001212221111101002100102002111102211112000112122122221200212121110101120222012122120211221110002110112002122102122111022020000000220002001110021211112111111020202111202012101212000122202112110221012211120210122220202100022122001202112201101022021121212120011000001205121020022112022011121011222000020021101022221110010221002210122202100212011212101122011012012012100221120112212020011020100111221221220201010111102201121201221210011202222010122100102121111122001110201102000120220222002121022121220012022020001211001025110111002022211111212122102202201212221010210211021020100100111211012000222222102210002022202220010111100102220021000101020001012211120212202120021112102211211120101222222011111111211002022002020202010111011111021012121211211101111112222012022021110111201211111210121112021110210101101121112110202002001201212221001202111110111110201212020002200222222221100111210221011120022200000202002200200222200002200221121210122100100022201100010211100122020011111110122202012011121121220011221122012202002111221222001121002201201011000111021212121111211111022002121101202000211001011112002111110201212111112120201111012110012022011020012020211222012020000211110222000002220220222222000000200112000212212111220000000102101102101121221100011111112210211110011212022211122212000022120022002110010102111000111120112101122121110111002200101100112211211122222200020022211201101220111202000220122022111020120000101120011112212121121220112221002221110122212012110002101221111012221102212121112200111111012011211200122202221101221111215212202112222111112222002112110010200120202221102022221211200021111121121010110221112102021020022101221220111101121121200221101211211001100201121202112112021221220222110201212111011101101220001002112221010200001100022112212021221111201022012211221202111211122202010211211120121112011221101221000201220111121020210210020100122101001201210112021202111112020210202011002102120221101102112111221021122121210212102001111110021011221102211122011002120111112220201120201121100010211111012101201202220200022101102202022011111210011211101111111001011111212202202022202011001111212111110012110222010011111011011020011102121220011020201121220211201122002121000210200002111202212210010012122021100101110201001102002102112100111111102010101101112121111011101201102112102051102022220110221011200021211020020221021101122021022021112000110212111212022021010201002102112022211211110022111122201212221012121010201111202002022201221102102101200212020201211101220112111222002011020101112210211100110111220221020201212000202001101222111221122111111100222222220000211112200102220120000002202200201212100200102111000110010011211211212101110110012210021122111021101111201011211110102102021522020220200001112111112221112120221010121002222201010211000100211200210011212121121111101110112021122011121202000110211101002112212111112101111102201211110121111105111001020020111211122120110101021222110202222111020220111122020121101021211210111111021201221122101221100210121020020211111000220101001100121002010202211222012021110220021120211112122111121122002100201110112111001112111020002201101111111202010122211000121211022020111210220021210112200022020022211121021201011122211012212121211111121112001011202202112001200112011101212011200110010120211101000200022022202020020012100011111020000222222200020022202022200000222002002200002202211120122121210222121022212111112101021212211110121221001110210021002212020000122100101121011110011011020212111112121100211210021120011221010111121111201100011111102110002111110011110001020000210110110111002100211120022201210001110211110222100121102211002111102000112102102120002220202220112112001120111120120211211022002000022001110121110111122012222221111211222210101112000020201122220002111202011000212112221200022120102122200101121012122101120211111111220101222111211102220210015011111101111211020211102210101201020210200212110101121221210220011222220110122010101111112111112111122222022022020222220021000002011012112000211212011212010101101111121211211201110001200212112110220111110101100112010202201012000022200000022111200200211222111210112121001001212022111111111220112201111111201100021111102222211111212111210202022111111121011020202100200110211111021201220012200211121010111221222220022201101021211120220221202021202210002000000220002221110121002000020000202022121222200212102012210120110000010021000102220222010122210111110002220112111121210010020222022000011111011111102220010120120202121010211100111201100220120112221220102112112122001112102210010120210120020010211110211022102111121021510022120222201111122002112101120111021111100202101120212020100200020221010012201111020011110211111011120110220110112122120122111112221121110220201211110101112110111110000111001002222201221120112221211002011221000010101120211000211122012111000200511111211022020010100122020211111010012111002021111111220110112010111000202112110000122202000020212011122212000020022200220000222022020002020002000225001202121122221201101000101011112010211112210211102111121101121102220221112001200012122210110112102202202220220000222002220221121012200111011102120101000020002222200220022000220000122122112101121121011102002221100101202212211010011011201111110102102220002212202221152121122002120022211100002020112110212112225000111211212001012222110121112202111112001100022010111020212101200220100201102201220001011010102111111221210010202102202122211120212011111002012000022010221112120110011101111210111002011220201112011110021021220001111121110220012521221111212210121121101200022220200120121102202001212022102010010222110000212102102012102111011111121101000202220120200120201022201002111110021111000200002102201122200121220211221200021121112101111001211002001202112001111001111200000200200200220000022011111111115022001112110021111011101111222112010111121111121122120210222002202011111021121010002111101110100201120201101010002102120220012211100202022110012200211100021102102221202221200212011121222021002002001210212111110211011211110202022001222220212012005012112101222101122201101010021011120112021112202102221212221021221002011122112121111001210220211212100110202202011120110122200002120002122111210022202200021011121211101211220121111111110022102011200011112121022021112112011110222102002112210052200122210120010211122101022121000110111111125221021121112111102122102121211100220202112001212220210210012111000022101110000021102002100210221110002112010121121221211221120120011202011112122222202120101011221101211221102102210021112221212210001122021112201012011221021110000211110121111122201120022101111000211102010221102011111111001110211111122222200121211220112010020212102000012100021122112110210001212212012120211112011211211220120021122201102100110121011102211112121211122000002011001200200112001112210120202222122110012101102120211102111222200000211211111201021022202001201212011202022122001111112011111121222022111111111102102001121102000222211220022220021102112222111110211222002212001110200110200020102121020200120011110222020001211110220221002022122220001201121112201121012212111110111220010121222202012022200201012210121121210111211111021202211111101101211212012111200111102111101111121012212020511202010101211100022000201120011121202112120020112212012102112112011102121200121202022202200122011100221002202011100111110111022112221001102002221102222202111210021102121222110111100111122112220002000021111111011110220211110112020100000202200121221222011012100112020221121212202100112021212101101110102111211002221102112112012012201100011022120201101111121011011102202121021112211012220111200002202112101111111111201200221001111201011011210121011220110102000102122121101122121220211011010012112112201201112000012100101220112101211211022012121000110100220011202112112220022022020202010200002211012111021200220101222220111011021122122000212202012102012102120101111201122201111112120122011200011100112001211101120220211111211010201021111222220122001122121000110000012222002121100110002020202200001000002221122221111021222112102021102121102112002221111011110222220110110100020202002200010211112202220022022220200101001111021112111211022112011211101021211022022202010222222200000112002000021111111002112210212020000120222111110111011211202111222110201220210201012100001111110102101021021011122221202002020000001002011212011102220012211001121012001022220000202202001010102110112220202112110212221221201111210222020112112100001511012110121201002222000100101111001112121002011012121021221121121201201211202022002100212201111111122021202122121100012021111012001121011201012121121000101020121112021100022120202120201210101212221122202211022210120012220202202112221201110121112211102202111111111111200200212210221110201112011212211121022102110022020212110112112211002111021111002011110010201020102002200022210101012212102122020001001111111021111112211100022211100022122111022011102210211122112220211211110200201122111012110202211211210121111210021121111201020100102111202111120120121210011111122120010110001201221211120511110122020021000012022111112212222020010111112120110101010111101110112011210210222202120020010112112111202011102012000101220001020121020101101100011122115222121121221200221121022211011111111100021102211220010111222201101122211101121120101021100101202201122202202121000112112000112010111101110022022102121022221212101111121011000112222102000111020220011222012211121120101210111201112111222020120000221111010012011120111120100012210101120112202110012211010020020201121210202112022010121101222021200012111010110102212021110022200211101011022112120122122111001101112110000112202021212020000121101011111111211022202012021012221110201020202111122110122102200111210202012111100011122020200022020002202022202022000200202102205011112112121111100101111222121000121011122222110122012111212210102111220111112202111221220112210111001221001111121201210201111011110110011210201122112002202000000022220020200222222222000002020202222022220202220202210202000202020022200022020202220020200022111212115102120221111122111001112111211011112111211021111102022011211101111020021221111221111102000212101222011251110012102100222222020201111100020101112012111012222211211121100011122112121221222122101210211100210111101010202111000202111111201102202110221012011111211112001211012001001210212020221011211112210112211202221100111011122211111202002220020002002220200202202010011111002002202212002022150112111110112210201001112111011111111112222010022021112110010022110021121101021120002010022001102222101011200220522121211002100202111020115011022200220202220020022205201001021200121000022200212202202022211011201012022011121201002110251001011210121100010120011012222220222121112121211011221012101011202210122121121115022112000021122000021000220222522122010211111110111201120100202012011201122120211100211111120210251110221101210111122121122200020122121112201111122212001111121111110111121112001100222020022021221100001111001100022210122111100001221010022202200151120112210021120011210121022212120211222102011111220102201122211222210220101121022101020102212101111111121121200011021111112200011021021121102221022211012100022111221111111101012152122201201201201511101210000011210122211022110001102111012221222020200022022002201202111120010221212021111110022111011122110110120000222021111011202001011011211201101102002220211101011120212112101122112112202121151221221222111002222010201121120011220211000112100110002121110102010021110001120011111020111101120001221110110102110122100011221001500000200220000022210121222111002122010110012210221200010202011201111200010021121011110221121220101012200220000002102000110011021210112221010121111112122222212002211001120020011012011021100200100020201100252201102000021122110102011111121110102012200220022202101000112122112120201111111120112021025102112020012011102220211012202101002011111122211100201211111012120112121121111020022111120201102111022122120011222112211111011200521221211020120022122110201111122111200200211102221211211122121110120221211112211122110201101222111212120100120010210211221010111021200212110100111012211010002210221111011112102011110112012212011011102001020122202102102012001101211100212120112201012120210200110122000012200121221201220120021002001201211102202112111200212121012211110111112111000101012222111222012022200200011522101000211201111021122111021111221211212021011011010020001001052222101200200111001211202221101120002222111210112020220022221121121120112121211111221210102121111110101000112010200221121112221110211011200100211201222101022001012111021012105211210112202211200212210011022222220212022210002211210011221100201111111212211151222110220011122020212102011020211022221000212111101111002001051211022222210111102201020125000021202111121212122110110112200000012022022222211110121122012201101121050211001220020212211221201115112112210122111001021111221121022210111020000000220022022202000002201221211100200020220020020221120211210201111221010010002100212110201011020002210110102111111020120210011211101011112212100101222221211212011102111112112220101101212110101202000001020212211110110001112221211012020011001210112012201122112221120221211222220012202200110222220011221110211200111101221222101111111111201221021222111112112000211100112211001011110105100210100102110112120211011201011012120221002202012115120001021201211111211022121120112002001000212102100110021202000010110221120200100010010112222011001001001222000101221222112011011121101002210111112001111100210000012022012122222200112112111222122221111201211200101122202002011212122202002100012122002222001000511010002212120112202020210111110202111102222100111121011111221115221112221121212010202112220121200522011212001210200211110101101222112212112012211012200022001120111121121120212000101211211221122000022220022022222202202220002222022022002202010021120201200021102110022122020201012010110021211021110121201100022122011211020222211122002221202220201200111220110102110102111011122020101111211220220220202200222112200222220111122000212210111021111001212211211021111121101222220112012010112212122001112101212110000210221101111011110221002121102220102121112211001120202012220100021112101201112011200002222020022211011120022020001201112202000201100202022210122102111221011220210011222202221111110211012100200200221222002122200202222002222200220222222222202002002020220000020200002000020000000211212202210200010221112022111111201200112121221122021121212201120012120252200220222111121111122011211110011121121
US9002215419        0211120100151200220520020205000202020000202000500200200202022500502202002021002010210100200201011220011215020202022202202220210022152220002221152221222012121122011111111122502200220021201120112220020212210221000222210122212021020100010121101122020010102221021021111112201021022211120122121221010210210112102200120120120120211120221211200200120220022201121211011111112211102111222120111210120211101222221122010015221120125225111120111221111110110050110010111225110200211012000121211101025001122101021111221022112111211210101221221120202020220520222202002222022212110110220122211110211112012010021100001201222020051212200201110002110211052001212021100200101521025111125002022020225151112021122200252100101111211101010111111202021111000020111220022000201010212012120115101221210101111120110112151121110120120122002120110511112502205120111102212222112050020512125110011222251011522252210022222011110100021021210101011002020210020101000022011202010101511110150000222011125100110520220011201100211011121225021102222011111211120220005055112211102100111121112010012211102110222021222552020111121025111201112222212250152510122021112210005000111110112152101102110200251201220110100110210002212201222121100211510151151111100021011011221055220122202011020110200220122110005211110011221112005100111205022112201011202200251150100211211102220020112221105010121510211112102105051051221121110121201112200150511010201220101111022011221521001021101122151120211121120002001025110221101210012120112512111110111022201115101001002520012120200022200021021501511151512000211205111112021001111212202211111222151101120021120151011111011211111220200200250202202210110122022122111101111101121051111100110011500105111522112200251112010512100101101012102021000222220052101010202200221110211100221022201020111012011112201112121001111110221111121111502021212000112220111112210002200222200222202052101100112101012001020011112200122021110122501510211222221120211011010221222222002021021100101115120111122222020002212020002201111111211000002022500211110001112012112222011202020012202251111221521011150022002100202251001221110211112202102020221111111011101100002001252221101110251122221111122112210021010111110220252005112020212121210100111111022112021002210020210111112121101150111151215522000100000000222122001012021221022210011110225512200120122021101002121012001101215152111012000220250120112121112501211211150111112020121051211211215212111125121120120010002152005012220111202011121102111521210211110120222120215001022525211210012001201020112110221202120211201012021012110022151000011222001121111110515220221202020112011000000102112012151221211221112001011502201221122150221012112111220051125120220200211212212521502010022111121111121222111111110211102001055511225022111111211102002111111511001021112111112115010121211512210052222000121111111010002221110011120212210110011112102200052110010100202222050212101121211111011150110101010101201101111122000121112011211111012021500121212112212021111110151111221511152111152020010112112055521211210112201120200000200200210111101125112121510011025252520000200102205210115111102211122111100012000225020120122011501000100101115502522110012100250200101102011201111102002220220220202222222052111022211200125020120110110521110100201510210102110111012511012101510101201210025201115112112100110102212211000221212011201115122121001110000001110022200210022155211151101151201110120212122200012500012002152221002112210120220111210021011111112021201121022020121051222021110100211020000012115220222110112200100221005102212201121222022112102112102201212021110111111021000220220115001000011220002010010221110020120221521511121102220100011251215201511100055122101050110221111111102212520022500200220220202222222120211022505200500222200110150111251010001201020202012110121011222511210212022012002201121201010120201112011110221022125001112120011010201122202021210121000211201101011022101101020102100221200011112011111502015120220120001020001110001222111120112001055021210120225222121122112110012121511101112012211211201111011101220502125220201511220000115251120002122500002221220021222211000110200012111200020221152011011511151110010112210021125550100121022021150011102222221250051201122111200111101120212222111110122101550010002510520012100120200010250210122221110012115510210201215210110111221120000212121102021510221011222100202210202052201202111111011110200220220021110112221111121111101101122102210115011121012501010211112151120001205001111220122202020020205010022010010512012215102102210020022201250220201520111010110111020000000102212011010211211121011111251211110011502111121102121011101122000115121115210220011211050000220011002110122221211212115222120211510201112211001211220010112011210012112115002001201211115210002000222000112220020111111010111101201222122202211122202221000110210200220222202020200220050022020020220211110221001111011211000200202002222010221512011212222121202051210011211111111221501020211022112202155212001022122211211101221112005510121110012111251111102222102202221120012102110201001010120112021120220002205225021110121212110202125021210002102252222151121100021220101112112021001122022020221201111115200112221101112111015110101110000002202212220201221111010011122102002010011101211112112211121151011220210111201220115211122200112121111100250011022202021111520101111200001221121151212210112000002122212215220011120115521001221211110001111121021212112020020200212011002211005011111005011001221101000021110001212011101110122121121122011020222120115112021052112002022010011025202010101020022200202010122121121002002212101211502222201022002201022002212211211211110111111101120002212112102220112210102012212005011121211021115112100012025210121120111111102002115201220221002020110100052111121152000100211210111111101001122011220201101121101110111211112201122011111222122215111151015111011111120025100021110210121112100115010110052121111001011211112101211021122110211250020211220021200022211120152202021102011110111510211210121201205100111210001251225012220101151110110021111105510012010202022210020121111111200211551211121111200112025002111202000150200011212110220101121102011110010201111150010211211101102100010210121020111202011225012101000021222102200202202212202101100005020001512111022111211125111101111100202010001511121120015252211022201002152212122110012005202101020215152201550511210121122115502102115121021212020111102001105111111100205115101221011201100100000001120200222000112010001115200101121201120212121000002212221202111002100000002022021205211112121112220522100201210225220511511102111011002202121222250221522002121211001205122001000102010100110511111112522201202221011221012110011201211202121011111101150150112050520010112100202255121112115211101102500110102011021022220011100121202500101012025121101102100202522012110202200011202111050121101212222212110215010111211100222111115115112010121111010200201212200010112220222010521122211022102222020021111001110011101115111200521212122022000525220020221121111110002122200000010200211150021111202000221115011151011100101111112201122111125102525522551512152010201255202201055022100021110101152501110111210102252121010021201102511151111121015211110112210251011015222022225111102200210111202111001212150521101212511102222022020212122002022212110111002252102000212025111101111111021111110151212020021252225212111220222115112111012520210525110110002110221201200025121222122022211102215111222000200000022002220002200202115112021211120012111221100015211222001112112122200021151201021101102111211001112121112102012221111111111052012000112520112215211220210110510020105511000212022111010021002225112221012112111121021121111000022211110201101210112111010020200100202050101121110220011012120212010222111251122110520222012101202021101211501112202022200011111152510001101011011121111021102102100500211121102200021121112110250211122002020222121122100010120020102110520025101201001110001120222220220000105101121121511011022102051210555215122125215001111020201000510100002200002210011111510201110221211010011221020000201021150211210111111122000022221511011111220001021012202522052200002521112112100110201021021010100212012002012211105551100112210202202121111120212500021252100200111010101101225222152022501550015101112111112212201001011011202201011122021010101221251100022000122001111210122020110012112110111212101111152020210200011102000100222000022212222002002002222021000050200200020000210052052220200201022211100012020222220001101001015001120121111110110111152111200000222255225222050502110000220020220051120112150222200020202202220200115000121502021010002012150021111120000011222222200021000220001151020100255220020200200202022220202002000222255111110101225121000111022022020111000111112110210111112012210020001121020112221121012111110112210110111101102120011102021012105112520151001011202111151211251112125102111221110102202121121111111002201222220222001115122011212111010225222220020222220220250015110120100221121001211201201000210102115112212100210111220222021111121210222110502200211210211211521022005020110012110111100122000210520211121111121112011501221501111211111011120112201020111202011121102101012122052100005022100025222100101200121151012220000022022050125202222021220510112110121100200011011121202100221110121110500102012502221011010111122101011120520220021110200210212012152202011110112151011511100101121102122111011111120122002022222202221211101221011211110125000102211100202011122112151112002011225212102121010210210202222201112201021101111010120221511022251252212011221221021021511225120101112025121000200212211211112512210220010112111221150025000051010020110120221202111121100200202022025102001512220511210001522121151551110020110000120251212210221522500022222202220101212110121100121211220500022212212111111202221110211150015111110020102021000011202111100211201121102251052522122201110111101011102112120022211122021001112220212010101251111201101115122521010112122112121201111100120120021115101222112222200121215110000220502220200222202002022005500020222002220122002001110021015210111111100511111122021122155511210221121115122210222200122021121102211052021112112102155111112212202101020111101111122111101211212211501511151002222211121511521011121202100102101110210111111151112111122511202200001111150521220151212112150011205012112022202021252500551222112110020520052221111002011202110021201210010111012111002012101222121102020111152111251111511511252552102050510002101101511111120201111102150151515110111122110200055022022120020202150522100012210151220102011100221102100221102151110010011021022052201201120252022102111100012120210210550511151112200212110055251122001001011011122102152011111111110102101101112200220002020220020101512001121110221120002215021211151220201210200022011151020111112512112215121020502012221200022022210011120050011211112101021102002111210510202200221122511201211211011521000501201120222112100111221211210220022222025015201111100005011211001211010152105112112022200001101101111201002011222022000221121121021151225112101151112220111000022110511122521012222001201112201110101115200110215222020202050001001212112211111111112201022211011002121211200001201122120011521122020101220112211212121210000022005111212220125211221201220022212111202122101000115111110000201121020050211222200011202000000020010202200220150522250011501002011510201111251121220202111101222000121112121012020210020512205102022220002021111111111201020010022022102051020051012111002120202220020002200202022211020220202020020002111102252112220201201502111001212202211121211210202521015111252110221120110001512110022011501010111005111551000112002102252200000115221122111520211022200100021021210111121102550502202121121010110112521120212202111100121015011110101215122211111011111010100112100101221222510202122101112122052020121110010200105122520112001012020211122211122022101102012001222021221220222002000200022200205050022110011102000225202222000020220220222222002202222002002022002222200022200002020050221111021112111212121501115200002151122111102502011200212012101001010001101000000202100012515022201201101012111122120501151210010211111512150100515120502202255020202221112200221205222151111125121222101111000111012112110222000112501110022020200121101511212112120201000221100200102112122250121011212102022112210111111111102110222000115221110120221215120001101122111222222212102252100220510122001100221120210111121021110000202211201222010211502000010101100102101521125011021111121120211121150002111221111025222022211011112251112122112112121102110120111152122102001251210102222120110252111200015221110012222201220211010201021211000001110520011100022021251120002211020200220111111122222210211221111212120200000005202202110000210220101202202120001111221021222101211210002122520112112201122100111100000012022511112211110012020511011010105105111102011115115010112111201101020125112525105015051122110100001222511111111020250200221111201111212225121225120002225002222000501122155202110111202110110222112202121112000021012001012011212210121111100502000021112100110521152122220001221112250101222020111511050120012051110212202022110112111005022122111155110010021001010211020512110052002120001111101121012112225202112111101201151211225012050002212100111220020251102002010221210121111120211112220220020021010510222202112251115222512011112102102215102212021111002202102012201201112120121020200222200200202212022022111120222250212020111210110001222210210201001021010212120201211010100020222225212202211101121011100002221512100025511512020202200011002000151211001052020505500020220200222001021210111111200210121112201002201102500151115102020001211112111021551001122011100210201011121111102152021002021211120202020011112122122120101111521125522211120100105120021021201121012511121021101220225212211211211111210221212202012200121511011202112120500202210221202111201150212122021101520011210101111102110110000111022121220112200051125200152211012112521502522500101111052222201102100212112211221005201555015200020122212120020202222210002112002021102000012150121201001221200050215121112012110200201000112110210000501110010112012202521211101250121110250120111202211211011101200511500110120120110111010022001112010112250012220152222222112210111211101115115110551101100001020110150010521000010102021115512101220110201112101112111210102202125121011102220221111500052001102202205111222110012102015110020115120020111052200000220210202020221222001111151201122002011205001112011512100055212100001011011021225010101011012220022050115510001121021100200221201101001212010200211121110102020111211221102021121110152110022512122111250210120011000511250101021011000211501100221100201021210511121221211202100110121051150122120210005021015102112001215151225221210220110011521001222001222522122151102212012110212102212111101020151222211005210020012021101112002522000210102122120111021202201102201120211011121010010020211221100200011002001010202001112521112211221150111221121222000221021112122220525222101211020202122001201211205101101121052211011121112205120211221120200122111212200220052010102011010220022110115102002021511025500020211111120002125221000221021502101221011020002121555100202100102115020210012510210112151202211102200211011021102511022012512111112002102111222112102112212102202020000020020022220022222020222222202202222022022002021011220012002222005200002200552000502021111202101112220011120012021210115125101220000111011211125110251101052120002220220221111221052211120122200101120110101512111201111111011150121010101211121001111010111121121200015222125252202522000010211522221520052211215211001120111110001200121021151200111012052221111202210211211000222201021222225021222122122000110211112125212121051205111101222111011221100122222000111122122111222111012011211121105122122222212012122200121110202022120111212011212111101201202201022001151000201102100010222111022121150120020112121100201002500211110021210011001022102220002122101121110222122200522022200222222110022000020110102211011122211212111025150020000101215011000002510001202111221002020202211122020121002000222012212510502101212121022500111121220222010150120212502101211002011100012010202111210100122121111011110012100001020210020122101011221111000012520110100210112220011200111111200111011222101520102211221220551100022011221112122220221111121201521115211211112001101512051101111221020102021221110201220051520200221101105100015122202111221020150112121150210112200000022201221002112022021222025211121010112501252000152020020211202022120122211121025112502115020002010152022001251251220112122022110212022221110051111120251211022220100022205001111511110110011101002522201121220102111121200122202000110221102222221020202022200222101220221221111121000220001055012002101100000100210010111002211011200202151251210220110100121120052020122222110220002200202011010111122211010112112211112550110112111001221202222101222121551222011010020011211111021001210221112101210202525125121022101100212100210101520011110110202151202022120012152100111211100221112025200110512211100101112152110110101112121222012000201210021200521105122101221551221220021010105121110111111220011111210022210101020521020222202222020012202222000222020022020022020222202220200002020020520000022022002221005502110020110211220220111152220015002211101122221111511202005511215011105220111000110012225101252112151001502251011102022111012115110112011021111111110112152252120112111020222202010010550000222212000221221212200222020102121011111205110111111021220010102200012100102021111111511112101115021110102210225021120511012112522201500222111222125220211115511110500121220110002520501201111112501150211250201152112011021120510221102011022002000200502151152111101210100201020112121250105212001100110112000220202020222222250200020250022220500022220222000112202122115121111202022012211210115002111021020221101112111102021215111102102222100011122552211520202252002020000250022012112210112005210052111011111250011011015001010521115201202120002002001201005001052012212011111210221521120111125512510022052122112202002100202001020221025101111122202200022002022000550220021510001522110011122201211011102101151112002221120215220125211210110100511025111202111111051205200022000001011115510220211001112021201120201102000212150212511512100152521012115220010202201112011010002125150010121102100011101110000122111120001510205021111020051201251120515120112211110251011101012211520201212115010210000002020111110002202201125021212511111151111512220210121122210111010221120021112210111202152102021121111210211052020210020100010211112001001011115111111011121020011020122102111101021200120120112220022111211011101120102520201221100220000011212550110212101121215111120122020020052520000250222120211511112111251221111105520020001201151112111211011251010212210111101121212100120151250120112111111200001121110050212101101511511105522110121112112101101112001101120111111052005022111110111101121220221511210022101101512520520221112212220111110120110102210002011000021121121012500222111110021011115100000010111020050522220020200202020202221502200001552211222011102201022215120512150111511152101111001111252111122551101111020202122221110002111011001051111151115111110202001200100002521012111122551100221212115501515122011111520022112011125222522022212111525201202001210520201511110100151111215121002211001011221110101212511120112151102102111001021211101000202000101002211011222111020112210012100210111121112011212500011100111100011200012011200212201200001001115011122100100102010011010111011111121511012111012112111010012210111011101110200111111120020121211011210225511052020000011100010522510150222111120202111122012200211120202020112210211120122200101112122121120151102201122110212122010110200220111211012211111111111105002221105011512122011121202252125102120112111121121100002112211101110111512001011022011110111112501020022221102000122021201152151101101110051011102222010151521121211212111210020110151222002000201522020552200250500220121001112110110220112221005120221002211221111020111102101050200111051111001101101101110020001021115211501121105022511220112111101020251210101022002022202200021111551112205012212020011101111011010220111202012220012225012015112220111000201200202015122121012202101002012211121502105120211122111501212011011211111001022005022001100125152110121102212110101101112221011112101115200102511110125251121202520101211021102211111112101010252221002520111202101125000200100011102210002112121110202111212111101111251101101212011252110211125111000002020110111211211002211200020015110121222120112251111502211112521115111101210101000120100220102110112012010110111111010111102112252101211115215120102102001512021022011120000000021015120012012201022110202110021012250102001111202200220111011202111211000000222211111212011010000011121022015155221000201011211010022211001511000110011202111121500212212220020125121101222111111112002100202021001221111101122201111201222212111112220020111211211110011150212111111110011221020110112012012111112125101211101211121210021050222110210521222101211502000211101125515100120011051100211112010012221200111022215222012022012210110150220215111120015010022110200111211225120211122121001200222011200210151125215112005151120000110120111022120205511122111112002211111021221211122012120212021252125102220111012510110022021121111521211011101101011522121002101112211111111001010012052200012115210115505151122211500101100101021001101211121201220112011120211022201112122225105211110202101222111111152052022002002021201102212002202222522020202202522020022050220005222222222020050202020000220225220221002005220020252052200520220220022050020022000022222220022502220000002220020020225020522025000200200220002202200202020500220020200022202202200002202020002200022220000200000202200210202100111120100201112211111011012515100122101012201010122210021001511210512255020111121051212102500121100111201011101220105101010210011011001111501110110222202110211220112111222001012111522110251105510000011015011020021000220202250202022202201101002110121101220020012111552151112012000111202102221112511101122002220121102212020012022121110020101511211121225100120111151021102221121155011111112101201200222000212211221012205201120211110111220110120220021120011210121110111155221511020002120221011020011020211521111052111222111122110011012210121121112120221102222110211211200211121110015011020221211110111201111100110111111111110111005212102011111525121220210121001121211100500112011112220011000121100101150011220021210212011201111111112222111221012111100512221100011152021011102211110211151121200000211251010205122102201112002111012200210021221121501111000102022201112200121212012011110200122222150102111121012512015111021215205112102225001112151110111122510021200211011000501111022112111111111001112011021201122222201015121112112011011112122111202121115521012112120202022202002021210120201221120211200101220001150222211221112220201022102102221050125251115211221121021512222121120550011112115200022121110102012121112012011212022110121211111102100201102112111100000000250022102211111221121012110022111110150111222012000201251102212202001120211201151101102212000111205211121200120021001002000000102002220200111511120112552010202101011111100110212022202001111511010100020002112100211212122112102221511100220152221520102512210120020012220101122020202020011001122125111111202110210000211110101000111221101021122020520100200201001002221100055111022251201111102011111221102022252102022020152121002012211122010110212202000202000002000050210200022051112200110022002111111020110512000102110221211121122102051525110500002020520210101012551511110102502511121010120210211112512151550122212112121151111101515102250102011115520002102221510052102120150100112211021210120011021110001021115102211100222201012110111020512020101011201251001021215220111122011121002222011020110110111221121100110220220100111120121221510200112012122102201120001220221112222010020121111110102012121021112022011011001052121002220112121100210112200521112220200010210022021112020110002112101502020111112112100101200112111011222021112121250021122010211121111210025511020050221010002110221211001222110210210005001111510211021121111112202202000202002002050002022025200211015222121025121210111200020152521010210010220111200011021201112520210110112522202205221212002112011111210121125115251112202025000111002121202021120122010120112001120102120121122000011111015120021220001021101021501201200210110521101000220122220011510210221011100220101201000210121110051210115211001100110110211111111511001221121100112020152111050201225201121201211111020255011001201151202000222100201111015025121002021000111120100015122511122211250511112551221501150121102010225210102001251021001221112122220500202200522200022200000000202202020050020220222252550225020520002000022020022002002000020200522222202002002220000202202222200020200220220202002000202200222202222002022200022220022002025200200022002225002200205202200222000220220202022222020222022520005002050000200022000222005020252220202200222121005221121112115100110005010222252212011010222111121522220220002522202002201120115110111221101505501100111121001520210111051112152210112221021010010211211222001222121001120121201012225021101125111001122211110012110000222022001120121110211220210122112201122111221005112510111002112501112111050051150121102151212022002050000222005552200022020500100502001110221222200121121105122110100121220202202021112002101012221021151200212112110002100210212200200211152122502220222212212202121001022150221020120101110121200511101212010010005111220211202010012011020110120012211000212020210022011111101121110001011120021115121111051121550022150211125125101501222001102010220220120220002011012210252500122211101002225111121222200020020020220201210022152212102220022520000025221111111022011111122211151021120120221011002112102102211105202122010011222110202201210110252222202012110250101011111111211111121555220110012111120001202012225011121112110100511111125212111120112001110255221021001110112100251122210112111122125212121220121210201222201120205000022050205101122122210200110022011025211112211122001121211011222211100522110221120002522202111022110111255222212020122011112202110000202111101111200251205211251201105021210111200015152212020101112211201121112211252225515511200221221505201201020002052252115021101002022111012001202202021101001511025221020211501121021011100125021001510110125122502202550012125122210211252012250100200221111212551001500000111102111021122111111121102022020512000101101121105102022002101105110210102001111120001202102200221111220025201521211252010202002050010211112105005002122520005111021111111212021211202022022220011002201112010111122011221000221111001000211202210202102522215011211112200011021000052005520200022522020222000202502222205200220022211111102111211211100052211220010021002000120511010220001211521021122111121011100012001111111110111122011512010011212212202102100110121121110250001001100200110221110510025110211012100012010012110021200200112500520022202005002022220202220220202201122011110211200200210200110022221022000212020111021002200202200021210111121211201225221122522101522022002110125011102010120222052201110121222112051122111022212112020020101021220212220152112111100111112002221212255150100010252212220111002121021100151520110022520211020111200510011211000111102111200201111001111520011012211100510151500120521212010111122101120222221102522010115010222202022211201000000102522200222021011111011522210010211505211022002022222011202212121511200010100015002021111100110122111200002102112111201102110110202020000120022121512050222101100222020202000000000112521121222222125211012010011201221002052212202002201121120221211121122201110021110221122112211000010012101120220002012120101121001000220101200150111220522020220002222022202002220122102201251110211251211001111110050120252220122102122011020525050225550000222200200222220020200002002202020022000020020002202002022250022202202212125020222511001001212121101251111210120555125111511215215021201251010212250000010011110222151211110000052102122122111255010011100512000250222200020002002000205202100101100200012020111112120011000001022111122102212202020002212211012211011211112011151120011120110011101111102111111110121222011111122212122100250115111010001201111111211100001020120500011151120551202205100102110121012152101122112012002052020111122202100101012112011011221120210212111112120111210211021211115015101202221211111002022010151010201121005101221121111100000015255212201102222021211001112212121111212121002001021011102010105110122122221101211102125220111112011201112122121112120121101120120012151201211101112022012012111121150205201121501122110110222002122222002012111502101121222512021552551010102210121211021112501012102000000152211022222101220102200101121201220552121112020111111501102120111210120022501111105122110111222512021101115011111110012115001120205001511111202122122000221110102101201211111121222121515200151221110200220122002015120001021510001250111002522011212111021111111001110012101211511121121511120051201012202011100212010212202112211215111210211211121110212110021022101202111201110021112522205111512001001202022111121122052011110011211001020025101022520110110121001211212112010212001211100521012112011012200121120102215520112021100005121521225201021111111251111111221111111102222010511101102021000111001121212102000111210221012015022022221025521110001112010051110010112015200020201022112101110212221020210151021020100000020121012105112222212211011112112150015020000012520021100055015011112211021211112120121151152121211020215122152102501001200002022011520202010100120111022021021101222512202122222022011110020222200510001211210512110111250201011012022111201101112201112222505205201150200000210211020012201212222220200111220122021122110110000202012110211010201211201155021520102011212015111111515521515005110212012220122102102022121002111102122112021122011212222212222111151112151115110220022152151100110221122001012111112100122011022222001012022520021510511111011125012111002025011122022011122221021111000121111121111002120220222200025101201212010111202012502212525101100111011221110200102221200220022225202202022220202222005022020022000225202202202100022211510211051021222010011110110000101001210020511210020022211112200221112002501511112022000020110001111202022111101121112220012250011212211201215100112210222222222002220111202051111201100220011011211200122112211512211120211202201101222252222222001105150050200221102220101111521202101125000020122011000221111011021521022215251120011100110111110212100211120010000101110112102002051211111212120200112210000001202221002011521121010201012210022102202011212010111522001201222202212202122205020212222220022022050522100222000202220020022020220220020200222202002202220002022502000202020220202020002202020220050002202002222020222022200202202002220220025000250002212021011011110110215120205121211211101120210120022102210201221200012100202202021022211520011200112510111000011002221252202111202102002112102020100155110212010012502512051020011202211220000010101021250211250122002121010211211112212211212211110015211112111100110111011011002002225200500002002020500500001111202112200202102211112002502022220110212020200052250020020220020200222020022022022000020205052222022022020202002002002022200200020022220052200205220002020020200222502002022200222202202000200202020200220102221112111111111001020102115150211001221022120110100112222250202002111202210222222001111010120200220000202002111201220120011115102211102202110200101222020220020020222220205001200020022202202200202121101210200000102010111101020512010210201100002020202121221020222110010000020052101025112151021110210222210521111022111500020101122020522502001010251215052111502022512212205022112152001220000220011101121010202011122521120250025252010212121111120220120225010510022212101100521001115102215121115221252200021021021115010001210011052111152005221111151500512221221112511110012110211111100111011002500025225122111111112510121200101110101202110122121001121210512020511211120112211012210011121511101121020201122251002000202220220051011120011011221111011010100011512111101125111500021000210500120501211111212011111201000012000020022011122220520005122110222222011101020021200200112101112022210220021111001012221210121111552110011211102112220022011111221101111200200212011215211051211212111211021111151551011120021110011121121202100211100501220101102111000220110010110211112121111022052000122210222220200005211101101211501111105211012021215501001002001021152121112111111111101120012050220202211022002000022001110120100001122025122121151122222211102111000010101122221102121201011010511002220210121210211121511101121012152251110211025220220100222520202005220220010020021111001221021211002200202200020220200502000202222250220521122221221020122011000102112115221011121222022022111212110120050112112012111110102212010202110201111111512200202211110110200111012220220111110251211202015211212011005111022111101122200111520111111101021110002011221122120020002520022502220502202211121112112522550020222101220201121202201212002021115205200115211111025101120015110211120010111222222120022102111011221220220121201010102100002000100220002251110121002000020000202022121222200215102012210120510000010021000102220221010122221111110002220102110122115510020222125011001002011101201210100121021202121110211110111202001110150211211520115011112222012202011210111020110221021115525020211022111252220012515152215212101101122102002202110102121111100201110021111110101111151110011112201110020011111150001011511000110110152112110122101101221122221115211110220002022020500200000222002002222202220220225222202002052222010101202110202000100221021111101210211111111022020150210521010105201510012111502010500020110100221115550001102005105210011110200021105121225112010150015510210011512112021011520102110055250000202252110211121120111000010001210002211112121212025002220202022002002002100122002225110112011201215225211011121002520221521112100121111112011100100021111221200121111100120110152111005111222210100202012221110002212221521010015021201552115202205520102521512220222022222002020022211101002020202150212112222000151211212151121221110121011212015200111211200010111120220000021120101251201202200002501011202112201125200021001002111222211201510222111212150200022010220012221112112002110115001122010101105122000200222000210120122220020021222222112200022211022212101211105111500211250202212011221022012111211222111012251122522022022022502202002020222200000211100111121112025021110110102201110115110201122115110510110511111001221121011102111112522225201120201222010120202210100111112020010220210115221221112211121212102021152122202005115111120211011102150515020220121111102500202120211001112111112111010215120201105510002101211225025211101201122010122101112100121102102220201111510221010111122121112155011201215512101200110122110202022001121210221111005012252102112201121100101150025011155112021115202102221212225025221002011122112121111501210220211212100110202252011120110121200002120002122111210022202200021011121211101211220121111111110022102015500011112121022021152112011110222102002112210012200122151111020112121110012012101010121120125221111021021121211011211221211101220102022000202220200200052002000022000000000020002002000220225200002052000222222220200225220520000202000202022222202020200021222510222211211012210025222225112220000212052201101021112252122110050111110121111122201120012011101010211101120212102051111111001110211111122222200521215220115010020212155000512100021122112110210001212215012120211112011211211220120021522201102100110121011102211112121122212001101111001210201122001002121120202222152110012101102120211102111222200000221212220201025022202001501212011152022022000221111120222222222022202000220002002002020002000222520220025220020002222222202220222225002212001110200100200010212152010200520002000221111011221210120222011121122220001211111122112220112202002001111521110111112102052021200101012120125122210502121111121112205002001110102215012111200111102111102055150112122050112112110102102210012001112111110022205205111020501212122002252225011105011100125201012102210221020210211112201512000205120111115121511012005101121111512112052211012002151222110111100111122111225011000022011510011200210210010112120000011252201151221222011011010022125220212212202101112021221100501111101125102112111111021211002012102101021022120201101111121011011102202121021112211012220111100011102201102021222200202200221001020211011011215122021220110112100002112221010112121521121110010052202202102201121100002200200220122002210200022012120110110200220002202151212121122022051112050250111120002111111110110011221111105121010111122110112102012111011001010105211211152102102012225122511200011100112001211100220151211111211050201025111222220122002011211000101000012222002121100115002020202200001500002222022221111021222112102021102121102202002220000002520222150000210111125202011211000151105112110111151520110210002202110021110102015112121220510121111122022202010111222201100202012000022200121002202250202020005020222220220000002200202025222200200220200202022200000511111002211021025010225121212112111010011001002212011105225012211102112022102021521511212201101510012211012520201011110201251220202011210212120022022000020200001222105112002200201200110120222021112002112111022010212220221201201102202112111001120010252000122051202122151505112111052002002220022202151250012111101151110112125010011120212121105110000212221221211200122000121112210111202111101102111210011211111501110102020022201111111121112121212120115112100110011001010112010212115121201212102010011112002010120521111120111101150121201110002112112122011115010121115022210222121100111211100022211025122011111151221111222220220121111210511112121012010212100215111120011200021112110201111100202012112211111121221120052111022220000001102105121212051511111212120011011001112110202212212010020220012220110101010111011100212011211105222212050025000111212000101011002012000101510015020021021105200011151025100112221121221200221120022211122220202051522101220110020012111251002021222002212250152122010002102101212102212220000202112001012155101102250011012111121125111212001112021000001101111111000112021220121211012211122210111200210211022205522020120000221115010012011120111120100012210101120115202110012211010020050201121210202112022010121101252021200052115010110102212021110022200212201122122022020022022020000005005022010011521021211220002021211100111001111111251121011101120110210020115101022110021112200122251101015210111022021020205121120112212122201121100100211012110110212112122012111202111121215001112112112211221011011110112110002111220222001211112222115202110121001225101110012211201112211001111115112121200222111012202111000112221010101222221111151012020202251112211202220201250201001212115021500112010212111020250555511151111112120211220055121112222102121101112011201022201102102052221151222120021221121222211202001522501111011211110012102100222122021102111000110105101121221112222221101222101012112202120221121022100105110211250011211151202120110101021011211001112110120011020011102001101220021111002120115010221000251122250212111215252251212011122211111201002211010012002111510201102021100000002002211211011122210112150115502151115501201011020502522101211020000121511210110022210121222100522120002011552102211111111025210221022221211111001102102111115002052101221111221051122212100000122200110000122200221222101022200101201012022011121201002110151501011210121100010120011012255220222121515121211011221512101011202210122151121115022112000051122000051000220222522522010211111110551201120100202012011201122120211100211111120210251110221101210111122121122200020122125115201111125212001111121111110111121112001111121011025111110510100221110511122110022202110001221115022202200112210011210112020011250221111222025200222212011020250202111122221222250210101121022101020102212105111112122210200012052121211151112020121121102221052211012100012111112220022002112005122202201101101012500210000000550111200022020111212002101221212020211012011112211201111020110210111021201110022111011522110110120000222051111011202001011151215252102001012151101212022220111021200122012112202211150202212211501102212111152121120011220111000522201000112121151501020011110012121111011111512020221025222210200012111222110112221000110000200255000022211121111110112122010110121201212200010202002101111201111021111111110120111110211022200110111001111002522100020200002211010015202012222222252102101011120005101011222111111220001202121112021012001110010011010102022120051021215225102111211110001101122221212225221111001150211022111102112210200222012511100100211012102021201011500111200100201111120001220122200200121221020111012111111102021100201202011112000210020221120125255215221200112021022110101201210012211210110112151101121522221112211111110211200112512151121121105120210120101220122121200111150011122115221010111220020521210210210052110122551201502021202101010222202002002155000110201100121120102112052221111111020115000012200122221501120120122002001202210001112102201201202220112000110122012115000102022522022222012022200200051522105100100201511520222202121101211212122021021151111010002001012112112210100202002101211221100111112121000121005121120021510020112210211121120211121101211521211110202011112011210151022005111111201001211200512202252111122002001111525022205221220015212225200202220120022122220221012120011200211110112000201112111211211011221121110011021020111120212120200020210100112211112115002012220222502025222022202000202110111000220002020222000022200202002222020000522200200000022022002200502025525222000220020202222220202022202202220222202002020022222110022210011011000000220522022202000002201521251100200020220111020221220101110101121222001050002201222115201011020005210110102111111020150210100122105000212211501101122251215212051105111112112210105551212510101202000001020212215110110001112221211015020011001210112012201122152225120221511222220122502210110221151022221110210100015111120121501111111111202221021222102015111110211100115152512005111202000210110252100221550201005210511010200102102510222121011102101201202121201101012110022001210012221212111050220221250000155221121211111021015102212102502001001111001200122222112021121222210201210111112101115201101115101202111120000202002101120152012210215511200020120011122001011121111111152211200101002221102151210202110122210122111520011111120222201101122211152120221112221120210111121121122011112112220120200512002122111211200121120110001512015512052111105512200022002020222021122020211000001211102220111101012211122112121112112210012211021021101202000020220112515111011111022111511211122021220020222111110122200010021121101211020225211022002222211120101201222220100101110112122100111120101121110120510211102201151212111212521502111115152150115021111001111111151120222112225002205110221211002015011222512222221022021251121002222210111012212122111110201221011025102520211110110025211111211210221020212212211021112121011250222111010001110111522112212205115111252122251115111221111002222211220110110121001100150101122122102011100210051112252102101022221001120122111011200112052122110020021111022500111202211201201112201012211225100110112002002250022020212212120025520012150111111220010121210221211222221202202
US9002224756        0200020200502000200200502205002050052000202020000005022200200000222111111011102011111210200120221010102211010222022101201221211012012120121111112122212101122220022212200000202002020222222220002020022522220502000202202020022222222500002002020002020000205202222202500022210021121111110221051022010220220220002220022005120211200110221205200200220220052202022222000250022252202200522520200250520255005222220222020022220220022220202020502220022500100021020001222225122111100022201220112122200002011210021111221022122110212200000110220020201011011121110100112012012101101000011021201111110151211121111220101100011120001212201201110221111220022011210200200111120502022111122112112521111120221120012110221211122200201020011020111201105100012112121120022010211021112012111001110110111202121111010025115122201110222012025100102001112212211111120222102222122121111112110110111101010022200112100012112001121102111022210001002021100210111221020102001201120020202022210100021211221121121022211011100010110011010200020252222000221201121212101120101205111212000200222012012211202210102010102202011021220022111201102212221110012121102520200220011000222011222011111020111201120210220100011120221002122202222022000222220222002000000020002022220012220122112122021110111202012211101200110122212112200102110502021121000212220012220220211110201002220020202122000010101122221201111012100211220221020011111122101020210120201202212222211211110111115111112122121020222220120111111110025002002222022222022020002220202020200202202000202020002020025020202022002522002220500220200200222022022020222200202220000222200000220222020220200222222202020200222222200202202202002022522022050200200000222022202000021101110102011121202110201202010112100101105011201112101122121012102010102201110110211150211021200120120012022212201211210010011111220122122111501012222101212100111102202002111112100222011202101200201101011101020022011100202012002012201122110220121110212111122112202220520001211110010002020112112122121101122221101221122111102011122052110222020000111002102211010202120012202211111151511011121122111101112212121125022020020222101110222000111102202022211211212121210122202201010110122222110211000011210200222011151111112120200110501105022112110112121102525110101121015200120000110121000200000011121111011112011111111001500202211001100021022111211002120101110212102110112011111002250200222120212011111220110102101020211112101001110011052001110201200021102212000112202050102101211212200101021221102121221101221011111121202100022101510111112120210112021220201001020111110022121111022222001221012201020220211101110101052000000101022111100121011111100121011012251221212210022112212000200111111120220212511212212120202120111012212221022222012111110221102002112100210022020002022202002020022202101122012210212112010121211212121121121010511020020111111211020111220121110000011112001211022015000200202222020202000222200000022000110101010101212210110111111220222021211222122025111111121211111121111100101001212022111112202111510102212002022200210211101021111200010011212111202011221010000111021212110110110201211102011112010221111011200120100110121200112010510001002201112500021020112210112221011202122205021021001220520210102221101110211010110110222121122021111520200200201110211101550222002222002015110011202200111202112002212100111021121111000022200000005022122512011211110001111112111220122111105212210110120221220202002010021111102012211210112021001122111201111011121101021020001122011120120500212115100100021001211122150210000501211151000210115102202112211111022212221122102100202020101221221110011111211101150111112212100202121221221110111220001102250102110100001122121212501111120201110000111221111122112111221121100210110220202011111121222012202200010125210211120121211111110211111112201111211501112010000512022012011211211201111010200111011110122022111211112101101022100211001112210121101112221111002210201122111211101110110112222011200211520021121011001120012520102110011110112002120202200010221221020022222550002022022022012122111020101112201121011121211222002205111001225002220001112010002122121120021112012110101111021220110110212012022001121011111512110021122002201111222211210010011211110150110102215211211011001000212111121100201201110020121121021021101020200101211221111521100202505521121121011201120220211221000111120101111221121222122122001151202122112121112012012102022120111011010101110011121122011502002111120011110211020200111112200212110001202111011122220211121111110220022210000202011100221002210221012112100120202220011111125101020000010112221050010202001121021100112110521102221511115101122011100021010101021022220121002220111101221200011110111110220012112111021200010112202152002222111010101200112521112111001011211112012211212010102010102221011011021011112220020122251211202110001521101051220211221210021110101121012122111102051111210211521121112221102250101101111021222011011111222001110110201011211111111220011001101022210202102021101121121211110222111111010022011010010122101502212020211021020021012111111200000011100011110010221112111221122110121000201111122121200112101212112212110211110110111012101111012012112001010211010011111212210112022011012110210021110101211212211202211111010112122112111121022112210211012122221102011111120112110210002111222201121120112100110112021112021100221102100101111112121020122211012110112121121110221010111220222011222201111000220022011201022020020200211111002222111020011115120101121211000121110002112011111220211121111122121021111220021112120111211102021100112112111021011011022110111110112010010012112102201221111122210022005205021002211120212212220220122112210111121001102220111200201121212111112022101120002121200012025211111111102121202001122101221221001020100100012110012211111100222200002020152110222011220201101121101110111211112201122011111222122211111111012111011111120021100021110210012021200511000110111520111000121212212002111021121120220200010121211121200022112021111101022212101111001210111221121201201010502210005211222111120001011120101021111101051022020202022221120121112111200121012212011001201112010101111111110210100115202110211111022012012010000210111111111211212211112010111251122021122511001211111200101021112101110111202201102111011110201111211111201022110210512502122001211021212001102011221221222122250001011202121111112011102200110111122211221111202020212511101001111221111122121011210020011102020210111112001222011102211100000001121100122011202112212211202021010200102102021101012111210111202002110122102022512202022112121002221510112020211222000101111012121011102210112112550222101025111121225200202151111211021111111100120202122022202112252111115211100102211211110021000210211012110020115111120210202112011102520220202502221111202002521021101112220121112101010111111021101101001111011121111012221001012212000050211202102100100212001111212212102000000200222010121110211111212121110001112211110110212022120001221111211212052020211122212111101101112102022022001121210120251120110201155000022101111002101120202111112110001111111012011220100111112220221120100102011001210202220220202005211110112212111120220002202010110111011101101100210022250125020225200151110101111121210111020112111011121212121100210222101021111221111022201110011112202011211122012211510121102100112520112101112100211202211001121022200021512010022222211212111222212011111210011021111211220102212101111202000021011212112021100202211000211100210010112101211012100200222205522201010011122120000120210211100111112021101020202110122000111000252111220002002011012221001120111121121111122211221111022221220121201010201111120022021011101020011220211211000222011221002020102100212200011111111111111210221101010100101001011002100100122212111111112122102011512100210222112101001202210110011102011212202021202002011221022221001121112022022112100200211121102200011120222120210211122002020212011111001010220011211011210021010200011200220112022121110110111101121122220211211021110101111121212221001020110010212001102121151110222110150125011000210251220211022121111122211011221512000101220122111110052211011121115102011001221201111101102111121002011110200011012011110102012002012211101102101111110212212022111120212201022122010210511011111001222111211122102101102112012220001212101101002111202111011122021110000511211100022000221100201110122010220022111120111111111020212020120100012012100011221100122211221101001012222120010001110201021000210122012221200211011111100111020221111000102110100101020121111110001221112111211110212202122211000202111110220120221000220011110221210111111211220200112011112201021111111112101110111010000012112222210021110111112120120200222220021210201202122210101002110121211011110101212121000021011111050110000020512110210111112012210020001121020112221121012111110112210110111101102120011102021012101112220151001011202111121211221112120102111210001212102221120151201012211211111111110022012021112111020221121220010122120110120020100110111221122112100201215000121211012011101212122221220122120222212511120110121011101110220110222022110101111012210212100122100200110211211111112102020112211201011220102122110201212121211221122122202202111212022210021110510121111201101210212111001111121211101210211112211022210211112000220212021122221012111000211110121110200112022011221012020102122111110220111220011021210020020022002200112222211120220002002110222201021121022252220021212220202001110122020211111110010122001112210201102022212111120102101002221112050520222202220000200202200000020002022020222000022222221120210111222522020021222221110205221522221211020201112215222120211220002212122225205202222210000020111221110210202025111021211125202512222222010522205221012210100101110120225110110251112215222122011012221202115101102000115111225200220200022222202211210201220110220222522011101110111020210210111022220100210011101122120012112212111151102001102552120111201121011101111110112501200112120111101110212221111012121111212100021100021011121022010112121221110020222200111251102210200211202101111101100020221102220515005011212200120222201202110020101100201111021220200202221212121200222200221121111102211012011111202102152121501201202001020210110202021105215201551212000221120002111221111200122101211202210100101210020502110012111211111021102111010220120221221101112201050011211002001011112020222201101200112110121210221110112202120200220121111110010110111111100120000111101201102011001005100211220020112112022100120012102001201221000201212101111010102220520211001010125251122220111212111112000002551202220202510111220012200221112222110010021051012022202202120212022111202000021110220211510211121152100211110015251121001011111002122102002002052222220111110002012100211102010111111101122001111110111220001211021211111221201201201012011002020122212212022101010121101022225110022122210011010010010101101111021202002220110011101111221522211211251211011121111011211020211252500051112221111220011221122112211011011112011220010201100111000055111121201010101101211200001022112012001112012221021111222221110121222211111001022011201112011022121102201002102100200002211110212211021211000111001111112111105102112110122211010002122122101112000120251121511212120211220101101122121011110101101151212110101200220211112521221002111522211011020212102100200110120021102110101211110102000510100102121121221112111010200102010111110020202021220222022000110220022222121211102110020121021212102120011020252212121211111100022012101021112111011222001111201105502211101151201121021110201110220122101111121122210150100112211111122111211012211110211112011001201010122521010001112200012012101020511012022210100111001101111211111211111122010121211021101110111021210100222202250101211111021000101012522210222102120100020010002200102211122121211001110111100212100102125222250102221102022011112021112221020211005121111111110001021112115111111012212211100101122111212112222011010222020002220000220222200201115121111000011220000220050222022222220200002002002005200022200002020202200202200002020022002022225200202202222221111212111222120101201010101002011102110211102220212122020022212101122021111001120210010000021100110100200110001022110110101210112002221212121021002210112002002120101011000112121111111001002121011121200002111120221011110112011022022111111111122202005122100225012205211100222202222000222010200111110110102200022251102202012111112210111111210002010211001201201111111110120021121111020020200200201120212021120110100515202102020100022220120211210222111011000110511005221001110120000502202222222222221102110120111111022110100021211011112210115502102010121222252022112100220200011210011211210211112222120101111120211110100120120100221021112211212210122220202151211211111012111201110000211220000101101120012220002020222101100125112120020201202202221251212211511010220222021222021022011120000010222011220212000021221111052212110011121122111211102111110122020002101110220121202225011200211102101100112110101111110001100021212510021120221112211021202110220212020222111120202010211111112222200100111002200200000002202001200211011101222022211502121101121012011500111110122012101122212112010111112000012111211001220020020001010502021122200101111121010111002121012112220202112225002200250210111121120021101250111221020252101002111110200022220002111111110121110220111010121101212221111122122111052212015212101111122212012202002002202211021120202111112111220012112112105200202020502025202000002202001000111120210202010021011122110202211110100010221221222201220211021122011201112222500121111110212102210122002002005202000022000002002222220005122111100200001111111120121112212102200101110111115102110002201112111110110112052011010201202022211120012111111112011101202111112111012102011120220250512002211001010211110110012010102220021520211010001111210212210221001212125112201202002200112101112220211102112002112121100000212021202122112011212111101001000212010120000222012111212012100011120201012120110021110001222010202121002121112111112201211150222020011210201211120122210200211111111020112002015111101110002512010200110211211120112220112001000001200111201200201121101110112122220202212111000111221110220021111221212102001110110221111100000112210111121212521002111121102112100022002000112100122101021011102102111212200100111011201111001211121111010122122010200101101122000021010201101202221121122002211122121521012010112212001111111111112102200121221021225011010022200000220221021202111111110022020200021002022112011112011111201121212121110112000012021020220022012110022021202001000021101111100211021000100112100101121111201011110112112121112111120220112011012212122202222102121121111202111002122121201020002110122112110112000211122102020212010100022520220122121211001121001112222001221211111122111221211011221112121011121222221221002221012100211202112210011020211221111111111020101020200121102221000210102212020200122201211102201210112101120001011120211221100201002002001000202001221522001111220121011220021121110112120202111211121212212111020211221100211211112101101121021211011111122200220212211010210122021122210120022000002022050220022000211101011110200012101121111110021112222212000211021101211110121111111022211001201111201011020201011120101121220102222202200222510020102121012012112011122111101120222022011212101022201121110020010025022122201111020111201112122020111002010020110012012020011122002210021021011120012211022212120110220121010102112120110211101011120211111110200200002220002220220222112221011202020011200201220100102222120202502022020200020000202220222002000000200022222200011212022112102122200020122022112122011100121120111110121110001211111020001100220022001201120102210111112220111121101112222125112121122000110211111200201121251200120112211210011110202111221112000021122201212255101101112011112211212212201122222201121100201122120201212111121101111100212101122102122110550202200110111111111001020200021202111100102151221201111120210021001052111110002222100102111221022200221022211112111221021012120010102252112022020221211025011025001102521520001102021011202112200001110112511222120121000012221011120110100021122222111020220112111112012120211201202211022212212222112201222100101100122121112110212012122201011021021211010100112120021111112015211111022221111200121020112121012011012120211221002021001200110200115112022220121010221211020111111221111011102111021200001222121011220021002111111111221211100212102001110111120011220220111112210020112211012101202200112101000001521101111212121510201211121001121021011221202122121121020121112002202110212112120112020220200110220201022010110112022221120511221010012210011210252210101101055502100221011001012122202225220001211122200222112000200220011221222020202122110122200121221121211022000120001110111002102200000101200000510001111010211001112200222220220100210221002020112212020120111201212021010111121211010202202222111210200202201002221111252011222021110011002012112011112110110005202122202211021111120111211110012110112002111211012210220012150222210110122222110101001211221212020010200212022002210101102022010122111022111121011000201001211111210220212201121122202520021511201001110011110111201111111012111000020111202012201100202252211111010122012111221121211222102120100111111121110011102011222021111120201200110201120100121222220010111211111021110010121010110222220020125121111010211110012110552121110101011100222112211111022202111122101021220022151022011111122202011212000011011121110000111221110212520202121111221001122121111122220211121112110100212211200211002111211122210552101010000211121112222112100001112011110110010122112222021210200001520110200122121020111120000202020202112210222101111112112110020020110121102021122111000201202220022212211221210102101102122211111112111101020122100121202020121112110200120110111211001112121212001112205122112021222220011021212210222012220221511120100012202220120212021001011215150110222122202222122111011121002000111011220205122151200122112020001501011111102111111222215205202021102002022122102000011151021015210100110002120110001210150111011112102200011000102110020210010200022122202200122002025000501220020120201212121112222110122110101011102111012111010122211011220111000110121021111202111101051001020111202202120020110220220202200121211002021112100111010012220221201122222111111211120202200212012121111115200100111202100011100510111221021020011201211121111020011101201120201150221210120221111201012211111202221111010210001012111110110002201201125122202000102111200002120120221121110111010111120021112221022202152211012021002210211012120210110000021220102100112022111111111011121020011110021102101102021120201100011020012011221010210221101210201222200211001122222110200102111211202011220121111521012211111111222120221000022202221221200000211121101212221021000212011210010202200211012220122111120111111120522200512210002025200020252000000001112200122021121021202100200052011101120011011002010022211111221012011220222201100022211101002211220111202211221111120010110001221000211000021010101112110211111110021011110111111011111121010121111520201102120201111201200101122102112121012201022211111101100120211202101001002121121222222020000200020201022210210121101011011020012100222221200222225011200002021011211110200212251112121201111021001202221011011010011221122011202110210212202001210520102022010101100201121021101022000002002020001200202010121211522100022111121212002012102220001010200220221112020211021122020022002212212011111200122110512100111010011012005101100122250111110121012112011011010001100011201211111212012021022012112221212120010110101011215111101012121211222001250121122122021010001010110221220210122112111222122022002110100011111020025251112220111211210211212101220112111112012020200252020522005225001111012210110150111202002221200000111112011111211122020002021212221120112222001011212112002220222012102552020502202022111020012202002122221112112102212205511202120122102211101002121212221212122211021211012121012100201212120112210220211211021012012110221220112221002120221002200210201111000102100000200111122210101200001000115120002120112215100221010111512120121122012021221221212112001122201210111111120011200122212111011001111100111210220215222520101211102211100150111010112011212012221022222511102102021120010002111111111122111201121002112211120101122011111201221012210111110022202022520022020002021112200020000200022220220225020005220002222020221201101211101010212221112220111202101121000100000022101111012112120020202002202220010202202000000202022222200200222220000002021110122201111101220151020010101012522121112211111111100122111100021011210011010120100220102110201012111010112102000201002012222111201112200121251202001112011022021121011011120011010011011201022200202101121011221202011202211200111002000202010122110110112200111111222100012001110012002022210010201101200020011221201111021101121211052111100211111111121122121202211100222111202111521112022212100201111111212011101221211211110020100211210111011110112011152210022011010021521111100112001011101100212212220102001022210012210100221021021210111202112021112210201020210111021112011221210200112111101011111021110112211001222222110111012110111202101100002111120112121222110121022021201221102220122111001111212000521110220021101202122021221022112022000211211120012022010222021201111011211511211100021222001221102020120212011101000220021111011211221222010012125521102202052220111025001222111101211000000215152011112211221120000201011111211021111202021110111211202211200222020011122101112112101121211101112002102222212111202112011111121101211011222222211520111102011101111511250122102011111510122012111111220120111111010021100112221110021201120110012221125011112020222022001111210121112112110212010201221110100022202205200002201011102110121221110211001211100220020000220222222222201200001520111201110112010110200110022210021002001011221112011252022012202202112102112112201102120011101202120222202020211110100210120011212120121201100121201102001110111111215100210111100121122120010000221110211202022212200502102201112111220010012521222055121102110001221112211121200212022002220020211120020022000022200211001111221120121010021522202112102110011102122205001100101200221100221202220011202250210221110201210120022120010121120011011100211122012020020211120120110020011110211122001052111221111011221121112500121121102121121102222021211212200211121101102011020221112100111201110100111212011112200120202002222022021210111020015112101112111010102111112211120021200201010001100201220122221110101211120002020222021111020111011201121100011112021011102211110211111121200000211221010202122102201112002111012200210021221121101111000105022201112200211201122012110101112212020101211111012512011111021211202202201225002002221111111121111121200211011110101202011101211511001111122021121100222222201011020001102122020212121002201010011012022202220202022202001022201021212120020200211101120001111222212120112111202112101101110021222211110211221120011212212121221201001012002201021120010202012022121022000212022200120212111011210200001111101200010000220021212212201121121011100011111120121102211012000202220002202202002220222200022202202202000202200222052200220020000052000000002002210100022011111202112110202101011111100110212022202001112011110100020112111001212212111121112112212100120121111220102112210120011012220205222010112110011010101211211051202210212211122211101210100100000121021251120201111201001015002500052200022212201202011022212221102111202002111011122122102022210121121122111212111112010002001000110221012051022251012022011001021020110202001202200221121112201202002210202002020120121100200002010011001202202201121050220221111011001011220202221021212101220110212011501502002011221222012112221010201022025021021115222022220011520251011010511112202521010210011120112051001021210001202111022001102111120012002212115022112222200111225522122022000120111105121020052221011200002112222111101252110211110111221222200122222221212110220125121022011110222222122002202220222000200220202520220000200020222525222250205502002200022500000220222020250220200500020020200000222022000000220220220022222220220220200220202000000500022211000122120211110011011212010220112220200222002022000052220222000002222222210211012112112020110121012201112022215010211100210110210011212201111110021111211100102221111111105000120201122111210520112222122010011222111201111101220210111101211102101001201202222002020021002000022511111011110020200202200200220221002111220020222252011220200111220101211110000112011020121022112110211022511010121222120211001111111210122021102120120201121101120250202102121212000000101111101110212105101000100021122002021101202021101100122122110010110221220212120021111112011012012121550211110112011110202112222212122110222112111202011112020111110110221121021102022002512002102510010210001022102001120210012122002101002012021111115101220010110210110221112100202215222202222002021201011111111112022210211012012222102210111011111211021000122211211110101112102112115221021101211121110120022222021011212522102110000221111111111001220011101112211112022010221100121222210211102022211111201120010010121022212111212101221120122212112212202000011210011120222222050221211222001222121001202010002511121021111110012010112111210551011200222121210210002210201220200122022102221101111000112250105102212201201000001021212221101002002022002051100221022020205122222020111101100221211211121211020102121211100211221202101111111112100111220021111211222212100022111221102200110212201222210220012111211100122000111220112011011101111121200201000211110021110211111111012001121112100010112022202101211010220122121210002112020002000221200122111211001251010200121022221020112002122202012101221011110120112011012210222200122210002002221011021221201020011111121201210021552211112220021210010021221111222112102112122222052502220501222111111522211001102000001100100111112201211001205200000022020211002002511121022022112222112201101201211121121011110012122202220220210210111111120212120211022000001211112120002010222101201112110122111012110112020121121122121212201015002002220200212111111122022101121112015122201202102121011200202002020201100222111211111021111021111012000122011102212110120011020002122210220020102220100111111222101101000021222222111112022122020202221111100222000212102211212212111221221502202011121021022222112122112011011011011000122112010021110211020011121110102122221000000215121011111220222222001112120012120221211251221102200201101211111211210000100000122011120011022520022020202022021212100111101212111102011012102112120200101111111121102112212201211100120022002201210121201120222000211220102202011002122022100101050122202112112112501121021110012000201112222112121150110110211002001110210211010210111210220222522002200005020000012012222100122112210201211100112102100010021201511100200202122110111220220020000020220000210102510121105121522012112212211112201011101101111110011121011502120010112112201102110111110220020210001001111111110221200110022110111022501021020012111121200200122501221122202002011112220112220220101100012015110202200200200110210022220022000121020112021012211111200011210110121221212220222021521501222112102111121010512010111222002201020011121221011222201021212211020020012021010100101101202022000110101011125202052200202020002002220055011201052211202220205222111111001210110101001251111122501011222121211000210021011001152001211011122010111211000112122202110005222215202201220000522102020121021011002502111512211111002221011202000220200002220022502022220222002252220500222020200002000022222000200000222200220202222502522202050522000220220222220202502000205200200200220202222002022052022000000002202000252020022000205002020220002020200052000220005002211212212021510121122511150120000002115120110112100000111021112012050002210210111222001110211021101211211010021511101202111100011011111022202200020050252220022202002200002000502200250020221121200112201121121121111111051112101120220010015110151222101112202222112120120012102102101211120020021111012101222000020121220111215102111121200011010020000122202220200500002202222222200220020000200020020220200210121011112011200202100101100200011521010022211011110112101210000220212211010002112111121122022102012222202221012021111202012211101112122201205211011220021212111200122220112020112110221221220100102100011220002111120215102101151212511111022012202022502012001012110220122202210101220112022010102210100222505112020220101211001202111111212111222012001002022010001011201121002202220121111011111111215212500152121121120011112212011022115111111000020011201101200220222022220202122201111121101111011202002211111221111121111121121012211202112011112012001122111121120205111225200022110110222112222222112002002001212120222222022002511010102220022221512101101022101101100121112011111002220002200210022102221152022202020200011112201120022210021112100120105122200222222502222502222222200000022222500022200000202002220202002200222200002002200202000022222022520200202220222202220022022220020000222202022002020022222200251011015111010000211101211211010121112102120021102052211111100212020111201121001112221202211111122120211000021121101021110110201121111221212220210012100212122120112211111112000022225000022525200022220022202022000202202522000022200220000022022222002102201121120202122120111021112101121102002011121100211211111110211021100200220201002200012021012210222022011102100001120121022122111000221002022010000220001021111212002012001021211122011101111202222120210010121001200121111110001200212210011102221101110212110121110102011022011021022020112101121200021110101111111011111121101151222211112220222002022001120201011222112210121112025110122111112012222111111111020011200101012210110012110010251100112121122101212011502201122212011201102020101111110101021102210122222220200210110211022212110011100202002200211125212212111110020020002000222011020202220220200222020002002220022002200200225002000002522000020220052002202202222220202002022025000220022202220000200022022252025220020200222220022222000222020500020000202020200022222200022005022022222020050200222022200222002020220000510220121211011000200121110111252022211101122001202201112202221200022222222110122121111201022121111112001022120022000222205202205000022220205211011021221111112111102200002225022022000200002200200022200220020202000220225202000020020252002205022522220220025200022225002222200202222202220022250005222202255200002222025000002000022002200202052220002225020052005202202520222000002222022000220000200021205210005522115210155120122211000002000111102211020021112501122211110201012200201215111200212011200102000022202011122222111211111112121112220100210211111221212121011111100000121212221022122010001102100102121111201121120200205110221001021112021150010210202201110020025005020202020000200020005201220002012512111102020211111021001101120110010111111102122021202220022200202000020211015105222001122021111001110201121111200111211211000100012211122201520111112210212201220110202011111011210101501221201001021111210211222212211112002101111111100021111222221221110101010020000102001211000021000021220201101122121122200111221002202101102221100012122122101100100200000002002002222200200002002020000200002220202052200201102211202051102022221121122020200021110110021220521210221020022021112000020211112111011111020202102001002122100110110021120522211211111002110020210122201112121111212112202001110211120210120202220112100211001002021502212111212101210021020110105112222210202012110211110122222010111000110201110000111012022200220250051125101112102202110200101152021121110011102221215151022211011212202211111111101111202222120112151102102200120210110001112021111111210020022220220101121002201001112011122111202211101111110112100120122022022021221200001120102110002202212022212201102011011210111121102111212112121010000102122120110210110252111111212010110221211222050101210022200110220110112201211120111222202200211111121121111000120201021200121012100112202101012222110212122011001020221021111121010001100011151102221011012211121111110210112152110221221111020211112121200210210112100012100021021112212010020101121212222011511211211110122000020022202200222020200020025202112001200250000020252505000200022022202002220022000020500020222000022200020002222002200000222000022220000202022000222220200222022022502200002200020121211110120212001001210121002202021100021100201121110110110011110212102112120211101211022010122220000202222020200200000022002020002220220002000000020000220520111022111011212120112225101512101212211122211112212111012021222111222111102121121102011120002121100210012111110211211111100010221010101111050111112102222211111211222221011221001021102121220011212201021500211200511101022020021110200202211212111101121102021221111100002221101211211221111120022001111212121201101251212201121120211101211201215120211221122211222111021021110201111012222112210111202112121022111121110212100011120110111221110222111122000202002101201211020001210112112221120011020521500102110212201001000222021121001111200101511511111110112121001051212522111111111221112201111112201100111121002222211111212511220202021202202121011011112211200101150112121121251100000222112020011221220222012001021102220210120020221110211022111111111101102151200521211000121010202012215112220110211051220021001100110022100202220211010112110211111112220101220122110111120122112001011210002100201211200122111201022200100210221212111110120100201020112120122112011212120210212121110222112200121120212022220202220112101222201202101511121101512211001212222211001210050022010110112021202110101101101110020000202010000000211101001110152002111252201101221122221111211110250002022020000200000222002002222202220220222222202002022222000001202110202000100221021111101210211111115022020100210121010101201010012111002021011020221101221110212002002011101110221101001020101112211102010110011210201110210120110252520201221220001101212221221210100100501010101000211112210202212201121100021001211120212001200012052221000212111102202120211000112002520221121111200112021202220101100120001222101221022111120110222011112010111112111101002222210101202211212021011111201021220102011210012202111112002121122111120121211100001220502021211012122111100111212005022222220022022202005211011201021000101020121001112111011212002212200112101221002202112202200120211102202212210211101121112112121150122111221112220111011222022251120100102210010121201011021021221001522120020221021121112110122220022121501251101011000202011102202011222112112111111112121011252212212022111022212211101110111200010110200120010102115011210500011101000111002202212021511121220200210200122122122002110120212221011212012111110121200200000210201101100510221225222221111111122222022210201011211111110111011011102112022001111125110111111500120012000020022025200202020020220101112000001102020211022121211102000220022152202101210001102110152111100211001010211011111021112202102100202200011222001250120101221121205201210152510002022001121012110220110112110112010125201011121211120021221111020200021222112111221020121122211110200020202020210225112102221122112110002200122010110000020211100221111221202211212000200010200000002011122020222200220000022002002200022220200022220220000211122110012012101010121120121122011021121221112022211221201101211212022001201121201211022052010121511110000111012101111210225200002151120251112221210121221220005502011112122222111110021121110212122221110102220020021100201120020222022520011122111011212110000511110020012112102021111012202010212001120202002122111101011120222120221221100121102220111021021111011001120010111122001121511151122211002120020202010221010025121151222002011001000220011011111111111211121002202201212011112221111102212251212122111121012211112120101102201212201100121102211212022122101101202212121112022112010221011121211122222022111011120101201111002011100122120221121210021151212222112110122111001112000010201220110010102222121111011011221221110012110222110122000221111011101111111121111122011122020211001110101100002211122110200111122220121112121502211111021202111102101111202201001100211112221200000221110012221020020122021001102211011211022220000521001112012020202211002101022101001211110111112111022111101122011102121112100011100102211205012211210011102002220111112202110202011102020000000122211501122220222020000021120121002110220212211102110111000101211110122111202512011110052222112211001020201020212100101150101120111212111201112112001111010002102202120101105150111002010012202211112122211001202212012121002212102021112211211111122112111111101101110111102110021021211221021112201211021215120021011022112212211212111101121110012220001211211112112122515021101110210111211121021122211112112115250200002110012220020001201211111110102010110111521110112111012202022500000101120111111111112121120022011111011110521111211100120111121121121111202020000210211111010522111110211110500021101011001022102021220111202001212111222221052010222002201020255221211121011112112002001112211220212101021112002151211112101112001120111111001220201111021111220002052002111211521110220212012202001100122222020000022220202502000000022022020025000002200020000022020500522220220220202020020050002200252220200202022220022020200002222225025020520222220020220202205202225200202022250022220002220202022022020222020022200202220202220222122022221221010122001102020202000221012202002210201200151111112011222000022022511121125121211102111110111022511010252210212001111111102222022500002521101125001012101100020211110020010020200222222020221221101211111211112211111222202250522110215022521211202501112121122220102111111202010101020121211110552220222121222110002212200200002002020022020212210511102211001001020011002021111101111011211101001120120010211022110122121111111111121022121201222211011210200011011202122020001200151121112220211112020201112122112002521212211211122211152210021122200211120001211200112202000021121211121102111111011111112212222120211121111210020022051055222250502252222020050002222020200002020020202220002020220220222202020000022200502000222052002522200200220000000220220202222200005502200020200220252002200222022220022200200002000002222252022002022002020222220220522220202022022002002202552222202100000220212020222020210010220022111112020222211222201102120220120122101212100221110221121111101211122211102200200202022200222020221012111112221112101111521010201212111200211102102020012212011020021201122220101021022101152201221021115020022110120201110101011002100122001001221111110221120102000101112011510020111112210111110110111000220152022022202022111200120111120511102002022020002022000121121211011200222212111020211111101102212222201211110200211101202000202010201102110222011111511100200021111112101021011100212211211221220222001211112222111021201112051220102202120201120101001120021010121110201012212001102110011111210111101212111222110002120102222111121112220202201111011112121122201021021111121120211121010212210102010122221011121112221002210102251021211111121121122212211111012111022512221225201202121112212120511111210111202210112211020122102100020101102011111011221211100122002000011220100122220222011202520220221112210211510121112121022001011111021100110100011120152001211220020220112110112010152000221221200211001211152255212001111112525101111101211011012022210100110212221010102101202211002022120102111201121111100112012101020500211115211110022120101100010021111110021001011010001000022000012211112020222020250020220502002202022020005222555020200220200020520220000002200500200000222002020222000011110122102022122022011111002211512111022111122111121051100011112221111110002020212111111100002110102110022022220200022022000022220200022000202022111222020211211120200202220112012002022111012002002200202222020200251111120010200111112122221111111022210021101222011111000222220020020022222011100101112020022022222050002502011011015111221120100105221110022202100211110101221021120011210121022212220222002202022000255105002112102212201200101110222222010002252002111222221110201002001010201212010121000022122011112012112101012111110120122221122221122110112202202001221011111000200022200022222220222020200222000222202002002220002000220020220200020022202200022220002022000200520000222022002002202002201152521251202222121211211112022222221122202101011112201121220202211201111102201221050010102111122005000121202010221112210202210020101111211012100020000111111021110211201111221022150111210112211000200220000022211211111001102222011110011211211110000102121101220201012021011022110220021220111122200111110102002001121110111120112120000122202520220225202022200022220002220000000200200220202002220022220202025000022020000202022020002020200200022520022202002000002222222222052022000250222205202502222255550222002220200200002200002020202002000002202200000202520002220222222200505222222222002220220202020000022205220200000200000022020020002250522220002002222000222000022252022220022202020500220220220020202022220020220002500052220000050000202220000220000222202222202002025200250020205220122020111222002020500222022202002020202002020222201012002111101110115000211121202102101211201101011122011052101121220201120111012002011201510051101102200101102220201500021111002120000502121212112221111112201201012522101001200105511010212202011100111121112022012012001025101001112111012101101010102111205125501111512205022022025112011011121125222112221201200112122212205222212110211111112010101111212211121211220012111110201201222210111000112211011012111202100112222012101001120101101202511202012111021110212120502101202112100150112205221120120002221111122552012211211021121110101121010122001002001052512112210111112210110220252522502020200202000111051201200111051112022121211120011111101212112022522220012222101205112011110201101022010020212001121200221122111151222020000000220022022202000002202220220201101120120020010220120110220102012221011050002001212101210112110012220201212210111020020210011210001112002222000200112220225121101202051001201120002112211100201111010001021222220110110001111221122002011111101210152112110521121151120211222221221222201120500115002111220220210100012111120121501122210002201220021112202112200120222200012111112000111202001110021212000110200112011111012120200212012201112110111102012211211222211011022211022002200022220221102202122111011202101001210110211211012012122111202002111225201102120010012012022222101102121202251221212251211115002012211222222110202202120112222111120212200111120101222010112222112222012211100211112220151110210211122122122011202110111111120121102102021121111010221121222520200222220112120121101211211111121022012121112101210225051100011220020211012020021121111111112110111021012111020111125111102220121221101122122050220022022222222205220020200222220020202020020020000022022025220002200022220022002222200020020202022220002000020225222022001110211220200020000000001102210112221000101220101120210022111201011112250202121212221202000211102210112021102002002020222122000221111122110202102020222111222001101202101111011201221002101110020220002022202220201020112211002110212011220100011511112101101010100112222010022220002220021020010001025002011201100211020110122202250222020220220002122212221111110212502011211200111222002211201201122002122211101512121112210111101110021111102201000121011120011120202211220200110202211111010151200100111120210121112022002202110022521005110215121010121112121122112110012021120
US9002224743        0211120101101000210210020202000202020000202000200200200202022200002202002020111121200200101121122110112222021222022010210211201002101120222120211222222100221210110022210000202200220212212000021201102111001002100222201011121221000110010110110111121010102111201121101022101120011211201211001011001120212021012121000001010211221121210211202110222021112102021201111111011021102022221225200220120012101022121111110022221020112110221202210011200220100011020002221222021200210122101220112221111002011220121201121012222120211211100120121111211011102122110001101022012111101110101111211212210221212121121220000111121120002221212212110111110120021111221101200111110112022102221101102021111111211120002121220222211110100020011021200102111111022112121110122020111122102002111102000110211202221222020121211122201000121012022101212010122121222000111211212122222121120122220200100212100022210022510022212001011111012022200010002020100101111121120201112201111110112022200101112210120120120112210012110000112120210201020211111101221211111202101020101112020112010200211001112122022110112112211110022011111021211211201122121220021221122020021211001011221110211222111111220200220201110210000020221012111102122012100222220212112000000020111022121022220122112022011111200211022111102201210022221201110110102211022202202011111102012122000110202211210210202222211110120052222211122021012112210222021121111122002011111110200201212121111101221211115120002122111020221121120112111005020111001221022221112021101220202110200111212000102020002121121021102022011221002220511121200211211112021011222211111221110122201000220122020121210212212101011101221111210202202201111122022022010200201001222011101100010001001102101122102100202212100112100102100002201112000112221012001010202101110021210111222051110120101012122202200121121020022111120112011111102002012000222110112001021002121122110122212111102000201001011112020022011100202112020022110111121121000120121020010201221222002020111000110211201112122111210112211111012202110001201101120022000110101111202011110112011121121000102151021110111011022251201112022112100220112021111112101121110111210202101121002102202211211200120101210100100122210011002052111111211212000021220101110011011111101100001212110120211120202221021101220101200121120021111101122122100021210111201100111101112011212112022000002002000202020222202220020022222002022202000000002022202005000202011010211012201221212221051112021012211111022022510010212121102210121021000112210111100021002022121012022220111215011002501120002001210112021220201102011001010022122011022111001120012200111120212112002220221102220101120000110012010011110121101000222000011200112111222100201101210121111210211212202221102121011011121221022222112120100210011011022100210012002002111211012222211202002112012500212112000122101211221112221000112120020222221211120110110121111111122211100211025010010210101222020212001121211110111101111200001202212110220100212221111020200212022010110221212112212021102000200000121111102112202120101111112002111211210112210111100000110100210111102022222122100011021212110110110202202200111112102221121111200022000110120021112000212101112100202001022020122120112221002202121200012011001111120210001121100210101000100110222120022020101220210201112120220002020222002222002000000000202200111202112002212100111021120022001021111010001021022022011201150001020122210221111111001202210110110221120202001110011200012122121210112011001121112200111011111011021020101122011020220001212021110000111102210012110221110200112211100221001102202111110222022111112221101201112111211111212010011020200112100000002221101102111121220120121220010112200102110200002222211201112001220200000111000220010111112101220022100211001221112012100120222125111200010122210111020011210121220111201111212011210101112001001021022022002200222202111010210100001121122021100110001211011011201021101021210121101112110002002222220002020020220020220000222220200222522202022002002220002000002222022010025200011211122120000222022012021110001111101102102012110112011022102122011102220222012002220000212111211102122510110020211111011111102011102212012201202002222001011512125211212112121020121010100021121022121200002222211121100111100112112110002111111211011021211111021100020121022011111111101121210120111221110012112210221110111201221121211120001211122001112221121010211111100250202222000202202222222202011111001010000112220001220122111112011111110025211212121201211212201122210010202212002111111211011120202120012110011102100210021102212212111112201121101111120101222022020100010011112112011011202020122201202222200000202220222202220000202222000000002202200220020202020000220020002000222220222222000222020220220202002200002200220020022002220002222002002000200202002200002000222000222220020222200020252000200222022202220022202220000000220200220222202020200220020022020020220220200220002110012111101200512112222021222011011111222001110110201011211111111220001101201022210202102021101121121211110222111111010022011010010122202202202020202020020022002022202200000000000022200020220002202222022200020000202020222222200222000202002202220200200000222022202222022002202002000222020022022202200022022000022020220022220200222101120202222200000021122102002010011101211112112211121511011220210111201220112211222200112121111000210111121212021110221102111100001221221021222211112110002122222211220011121221122100222200120111221122021102021110020111111011111111111011001101120100222200000022220002202022202220222220020022022020222220022202020022202002022000022022202020002020022200202000222020020002002202200212202111201111111211021001222211111212211111122012121111111001011221122210202521222000011122210121102222200111111201120211112121202011122210121120002020000101122210011212101100222201012020112100222011220201101121101110111211112201122011111222122211111111012111011111120021100021110210121112100112010110022121111001011211112101211021122110211200020211220021200022211120122202021102011110111210211210121201202100111210001211222012220101151110110021111101110012010202022210020121111111200121151212015001201112010102000112111211100011201011120111022002022020000200022220000220222202002000002222220022000002000202021200210112201020200221102200111101100222111102102222022111122021212212122100222110011011102021211122221122211001121112201020101121001000121122122201120001100222021111102212210021011112020111111511020011111101000011002221001102210110210101050101112210125021112100202021020100002112121001002020200210102111210100002022011202111122121121220221110251201211221011001201020100011101010222110121112001211110101201222111101102110210210222202022212102102111002220001100011200210102020010111111111011112020225000202200202202111111121211100212111001111011010012121011210221101110110012110121111102010211112012111112210011102111000011100202212212110201000011211201112110001101212010021011121100201212200001122211121000212022120011112222120121111011121112202115111200221202022022000222220020211121111100112011111001020101200220112111112010112020011012011220000122221111111111100052012001210202110111201111212110021111111121220002201110110002111202101100201012110120020225200201110100110020211201020112211122222211101211210101202201101212110111200212010102212021111222122102011212111100111221100002112101111102111101020012200111112102111112111102122121211212121201122011100220001112221111121101200120022202012101200012211100022111111510022010212102010111002202112002011121010122111012112202001022111000011202010102121101110002222111102111020201002212200221201121020111012221111121111121210120200001112111110022021011100021012220202222000121011121101010212101222211121110211201201111110110100211111001021011101200111201001100022111011111001100100222202101001212211211110112012112202012201102010222022210002121102022012102011111102022212210125220222121120102222012121222022222110000221120112011221020110201011110110212122021210010111101121021220211211021020000220220222211110111120120111001202220000200222500150120511000210201220211022121111122211011221012000101220122111110002211011121111102011001221201111101102111121002111111210022022020000202022002022202000052200022220202202022022020202200022222000200200020202000222222202022202200002202002220002202200000002020202200000222022000000220202000022000222000202200222020220022022020022222002020202020220200002052000000222000022202222002002002222021000000200200020000200022022220200200022220000022020222220000202000000000020020000020000220022000200000222202222222000202020000220020220000220002200222200020202202220200002000222202020000002002000020022020000002222222200022000220002220020200222220020200200202022220202002000222252002000002222020000022022022020200000020222000200002002022220020000220020002222022002202220022200000022000002020020202022022000002220222002022202220022202220002220202002220000202202222220202200002202222220222000022022022222000020220222220020222220220220020200220000220222002200202202000220202022022202202022222220222020222222222220000222020002200220200222022000202022022200222200222200200220202222222202202020222222200022220002222020202202020202222022222202202220222022220022020200022000202000220222020000002022202200220202022220022200200002000220222022222222002220000200020020200200002022002222002020002022221110220511220020020210020020022002200112211221221120002002000222202022211022112220122112121212102221212120212110011100122102112220211102012212220222112111112222222010220222201220001210202201100020001111010221110111112120111211121221222111111122222210101122121122000110221101200202111210111000112210120110010001111011100001121111002111110200210220022122201001222101222201110202210110012010220210111120211102110222012011021211110110101212120011210121211110200112212112121102202225221111111112102100121211021100101202111110100111021102212012112111200112210112110115211102122221002012212211111221111212021220011101111112222112012021111211220211120012002022111121122101110000111012100110211201121010220220000111011000010221102210212000201102110020211121101210021020022222120022202200220020011111110212101001111111212111112112221121012201101222122202202021101212020122111101211102101100121002000212021101222222000010212220122222110020002222121012202211021202201100110110121210112112202120011202012111121112021112100212211112110121220121121122102220201110112111110010020221111001111101100000201212111001012121202202001201111222020020001112200101211120112110112221011111220111222110111111020011200010212111001011011011112110101111112220222001212012110111111111111121122210110211522121210202011112121122222001110010001212011020120000211111000010011022001120021100021212210000102022121211111101101111112201002110110221120020022010211110121201102120012001101011211212221111210121211001121122110122112110011100101121111000110121112000112221022020022011012122101100112111115002102110120022122111002220220200102200200200222011012001102000111101201120101100110202101222102012222211201012001112101000212211121111202100122112010101201211000221100220122521002222001100112201021001211211110201222120212000111000101202120011211022111122220001002221111101112100121111110110222120211220101101122121011110101101110112110115210220251001122221102212122110022020222102100111110020112211121201200110101110111011012012111220112200020200011110021010021201021220212022000110110021112221102015110050222111202112220011020201112212210020010022012101021011100011222001010202211111102200211112121020220202020120112102111121212200111000212102220122111211052211110210102000100201010022112011001221100002011110020002012022220110100101210120222111202110221121222110011001111221111020001021012110101202011020120010222002022120020011111121021112010200201111202101011001121111122210121211122211021222012222210122221212120020111101212121010020022121120121210012111100202012011211022021012100202110112011001210100220221101201110121111111100110110212110201121221212112100101101201011110121111021002211111112212021112221022022002222021212111000112021221021001112121011001101112112202110110112121201501111501001001101012120111211112120201110100111120011010110100202221212201121101220120011120101022012211101112112212220122111001112510122010101011212010111112211201011222101201110011122202110021101111022112211111111111102112112050001110110121221210020101011112221211221112001211210120010222001110221220125110220011110500111111102121111110101011021201100012101121121022122200112120220122120002012221011020212122111012101102202111122021111112020221020222122011100201220002222121000102021101111212111012222100120211020210011211100200001111020111222220210020200220111100212012221211212221012210112011202211111011111220200001220102212121102000101210111122211021000112111201211110101020021200112100000120200200112110121100200020000202222020000222102021251110101112001112021222202112211121001112120011002111202200102222022102102211210100102220211022211212201112212100210111110001220020112110222102122121101100201102022122001221201200120002100101000120102101220221112122221122121100201200010221021102211220101101021121102212111022101101022122000122211021011115110211121112110022011010111112202212022112220202022210102201121210110110120021212211100220010221102112110220200121221112111112210220110120110020121101222221112011012112121222112112200120111201012112111002201112011110111111201221220012212112211200202021111121112010002101012000000021120112110020002022011202201110101110220110121011121212012022010111222211011112200021121111121022002010001110011121010011001112210112212111110111002111210110002222000102201011010202010112010102221122100001201121021001100211011111212220220122020212112101110111011121012012012121211112111121222210112111211211002101111212010020211210111212111112211211201101020022100200122210112111012210122111120020210210112101151121212212022012121100000112111022010101110221022021220022201111011101222211111111012001112110102201012002112211000200211100221111201255201211120010212210010220000022011121122000202000012101122201110201101211112120020112111151000200022110200221201021010011222102222201000110212210211021102220102011021110000111021101011221121211021012522121120222101012200011222222011100012110012111111201121221200101020021202220010222021112005212012101215101002022101111120211211202210112021002202022121110121111112212101111221121112202200021221012222011120011200000211112121111001111111021020110022001111112111122021111100121202022101122111112012020220022022110111121202002000021101110100111021010210112100001221112110102010002222212212020220221012011022212121112212202012222001202110011021021100020002020022202200202000200022202020222000000022020220022220200002022002002222002222200222222220220220002222002222002222222222222002222022200202202222220002020202222200002200020002020200022002222000220202222020200022202200002200220202005220000020020200220000200002002000000202000222222002202220220002220020222000222020202022220222222202202020202222000202200202002000022022200000222222200220222220020200022022222200220022000002022050220022000202002002020200022200020200020020002222222000222022202202220022020002022200000202200202002020200022220200022220202222202200222110020102121012012112011122111101120222022011212102012202020000020020021121022211111121221202112122021111002010021210012012020022022002200011022011121112211121211120110120122021221101120101220000111020111022210201210001211002220210122112221011202120122200120210100012221011212102021111101120000212120122111010101211021122111011212021212211221110110210221125120011100120100001021211210001210120112210100221022002220000101111221211000111212121212221010112021022110111210112012000211101102121022210201001212101122221100001022211201222010101101212022002212212222202112222200222000212112120112151120122201101201102010122101221010152002000011220000110010010200020012121210201002200211111012101121001022211110111122100122010122222210122122101222222221112001111020201100011011211102210021110020010110111020012002120222201102211001110111100121111122111221221121201101001120012221012010120020220121021210221202211200012111212220122111001111201201022122012122100022001100020110021112010101001120010020111112110222112221101110112121111112021111011120212221111120101200201211110212111220122000211111110120202222121102012121011210110112125012111121001220021220222220010202001110015110220012121120121102120021112211012100102201202002000201121102000212110010110101111111221020011201112022001221121020122112202111212121220102010000201211220111011122110222022212211100221112221211200111102011112221001001011212111110001111101121221012200211111222021111110111022212101021222112210221011220221211101021000211110111121212011010111121121100101112201510101152111000211211120101111221111111121121221120120212212012011222121211111011021220222210111112012111122122111210112222201010001011211020211110100005201222212202011202120020121022112110212100210202521010011111211201111011120012221100220211011112112015101010122221100102102111120120011011012122022101112101011101221110212111222222221211112010102122111100112111012222201111211100021010021112201211010052101122001122011111120022020222212220100111020121110110012022002121112211110110110201111110111102220011001110112212220010202111000222220021100120221101200111121000251221110001102212021211152011022112110221011111211111110212022222020112112021111202020011110000211111001211110202111222021212110112202201201102111121210010202100111110111011111022102212101001110111511121222022201110011111222220021122221122111210000210102000200021220010110222121110010210011012111151112252112010020020210121202021012011000201202220022212122121210102101102122220202112011101020122100121202021112122210210010211112121101112221211000022202121211201212011222102102110202220221222112221101112221102022121511012002112200010121111201220202222002020000220022012112210112000210022111011111220011011010001010221112212102110510102102120201100221010120021102121222011010001211211511012012111201212020010101012012211001201122022202222222022022202200221220112101112120112122022222021101222202022010211110122120120022111020010021021111201211002011211111022100002011121010220210110212021100011200202000222010202210112100011212112111221120202111021020000002010200100121101211021211110111211020110002101101121220120151212211121212220121101211211111102111122221102221102010220110111021110111011212211111112202100102102100101120220121122210101010221220120112211121202121212122021101110112022110110021110021221102000002011111111111121111020011020122102111101021200120211012220112100202022102020002110202220000210111010202220110212101121212111120211011121105121100210211110210121112111111221021210121120011211121212122210511201000212210100101122212010120121210111012111100201011210110021211212111211010101012100110112112002002122001201011111110111111122011110222002021220222200200022200200002220220220202201121010220000110001221000211000021010101112110211111110021011110100222002020222020220002020201102111202111202101101022210111111102101022202011111220101220021111111000011221111122111101111010111122221110002111011001021111111111111110202001200100002021012111122211100221212112101511122011111120022112011122222222022212111120201202001210020201012110210200201222120012101015011221110001212112121112211111001111011020202002001202110101011202120211121510021111122111121112222112012212200020100022201011210011102201202100111112110100120112201011002020000010112111222211222012021012022202120122210120010002101201120101111021210222000200020222022022020000020220222220220222002222222222022002020000002020020020100211210122100202211222111220021111112011120200202020022002222000220022200020200222202002222101000201122010112202222121002125122212021121211002112211212021210222002111112011011202112120120012112001121111110111102111101000010012112212111101002121212221212122211021211022222002000212221110112110210210211120012111111111210111220001120220111111211202011000011100001211100122211000110202001020120012020001011100021001122112222000200050202022020200202002002002020202000020000200222222202000021122101121122210211112120112222011222111220110000202111202120121122022200200212110011111121105012210222201111001202112120011112021102200222000222022200211002211200201111011210022002211202212110022220200121020120120001211020211111101212100110222222002220222202200022000200000012001110002122220020202002202220000202202000000202022222200200222220000002020020022200200002220200020020200022222220002220000202200222222200022000220000000020200220202000202022000000012101010111002022121100200002200020202202002002020022022220000000020020020022022202022200202000022022220202002202202200220002011212111212011001222111021112112100102100251012002022510000202000200020021212101111011000020202101020200202212111120122222202222111111012102110151021011221110202212200122100211212211221220020100211201111022210122012111120012222020000202022022020222220002222000200022200020020222000200020222200202202000222200222002000220022020000220002020022220200022022200222022022002220025200220202022220002000022200200222202222020220022220002200222020200200002220202222000000020000520020220022220202022222202022002202000022222220222022220222022202220002220522002220200022020020200222200020000202000222222002000002220000202000000022022200002222220222200020222222110100000111012012012212120111010202011120211022201102022111010222211211101222111100112112122112102021211101112001101221011020112112022012122110220011212011122112021211120020212102111122211011120201012111211121120120221011011112010212012000111100110101002221212112111111222022001111210121112112110212010201221110100022202202200002201011102110121221110211001215121121221221221020201211112211100521020111100222212110201012111110021001002202221011102111122120111201102122112100100112210020001201011111201021111020110221210110201110001111111100122122122101111120211010210001001120212020022102120201221001121202001101101110112220220020002222021110201112000122211001100011110202022002221121111110125112011021111210101202211121222201122102220100002121101002222200002100202211212001221201220210112122221011110122221000211211021001111121002201211212112211120001010220102111120021122012002022220010000122111212111110501120215000010211211212211201121111250111101010212001121120002201212111222112122002211120101002212022122220022020020202112012112120002012121220020010101211001111110111220021222201111200220001120221110110020201112211122211111111122122001210111220010221211111210221011102021012201222112220011201210021221021202012001200111102122110210201122011011101112212010002120020002211101121010222102202202120002001112220220211200011200201011110201212122012210220001001221021121100222222111011111012001022121202122002201021111021112111120102022102011022212021112210010201200000120002220222201221212210212112102112121021112211221220111120020222212110121200002102002210112111021201121021011012010111022111220111022012200200002002101101001100211022202111111221121011100011111120121102211012000201120111112212111120212111121102101212010201101122021110111120001051010011102111210100022011111202112110202101011111100110212022202001112011110100020112111001212212111121112112212100120121111220102112210120011012220200222010112110011001111122211011202110201122112211101100001110100121021111220101111201000011112100015111022201201111101022211222202111212102111011022122102112201222020200221101010212011111112510100110020110211211120111110011010021010101122202101221122022122111050000202011011211222100201002121110211102112211111020220221111011001011220111112111151110211111211002001112002001011112001220201011102021012111021000021111020122220205002021110110211211121111011201102120111112100022102212101012202211120001111211022122211011210010122012021122220120221221221011121210020200002202111102121120000220210111012222201010100121111011120120012022021011001021221002221112022101200211211111212110210000120022122211020010002111112201121011121111000210111012012001222012122112220010121100220122121220120120021020222121001120222112001221010200111000111112010120011121111222202202000202002002000002022022200211011222121021121210111200121122111010210001120010201001022202101121100100201111202211222111501201120002220120121100111002102121010222012012211121120111110120122002120112021121121100012010001110010210001000100211110111210022000222210111121212022012110201112010001220110202100221111110122121102110102022220021111211111121002210220211122021102211120201221100021211211012120101022101200220202002222202222022200020002022202202002000000020022222220220000220220221220020121021002222020222221020021010011112111202111212111120222101122201111112021022201201210221022102112222122111111101022021122111012000010210012112201101102111110211202222211010110120110112011010202211121102222001121110011111111112521201111522012121102200201111100222011110221201112222111222012211012112020000000020220220020222202022220220201221112112221002111000221012000020111221022101211211020201110202110212202012211011021111012102111000100000220111011201221201111001111110011220212122011121211212111221111111202011102121020111120111012110002110211121111211222221200220002220202222020022000022022020002022200200220022202202200222202020020000200002000022002000200222222022101122211011100202000220212212211211021002011121100211220212201111112002010112221021050200112212100022201210102211010202202222220220022222222200222000200220002002002202002220200200000220220020000200002002022002220022000020202021201101202022120121222211102202020001010212110012212112001111002010021022011221002020221102102101121021111111001121022220212200521100002002112010020221201020011010220201221202202112011110012220001021221010211012112212202200211110021122002121002122110002111010120000011020212020211002120222111122111111220220201101111122112222112100210200152111121012201022211202210221121111111120022011112111112011121220121011110200221022110101111102201111210222020011112101111222201011002112220100122001021112115220111222002002202020020211102222100122221012110111010201220012121110211111100122211512202220022050112012120011010220110111101212202122111210011111111121101112122121002211102211210212001111102211200102112222111201211101020102122212022111121012022010010021122005201122211211200110021001101120121012201122112011220120122112002102021022220122211221112012211100100221222121221001000001201002212010021100222120202021021222022101102022111112111022100101210201200221201111112222002000222111120021020112112111100021001010200220201001001002021211210100020111021212011112111111111211212011221012511212020100120211121002002100211101210212221111220212101122122021010000012001121200122112120212101101102112201100120112111111101212222121110121210120010020111000120101110120001011221012202221201202201010200002121111012021111101111511111111500102110012000220020210001001111111110221200110022110111022001021020012120020210210122101221122202002011112220112220220101100012122110202200210210110211022221022000121121022112111211102111015220200222220202220222022022000222022002200022020202020020222002202020020222222120122111011215221020011112021010100101101202022000110101011121212002200201020002012220011102112011220212221211212111200000200100211000111001022100101222011211000210021020001012001110122111020110211011102011102110001222201211100111100022102020221020010012112120102212011102222101112000211211102120122002022111221012211120100222020111002001021222000201100222200111201211011200012000000201121010011122212122110122101100222120201110010000202222220222222022222002020022202220001122212212002200112111110110211021212221112110212222001111120112102111120101212121011100112010012120000101210211102211102220221122211112012111211202111212121022111222110011212021051112220121212122111120011111111100121221122210221111122021022111112021121110020110011101001012221012212202111122020222121001011112011200222220200220220522000020121120122105211020212211101001020110122112120200110001102221122210210110000100021110220210220222111122012210202111102000200011121111011201011110112111201000220212211010002112111121122022102022112202212012025220101002221100012052110212211021220022212221111121121002020002020212211220110002210000220111111020220202201200102200112012011111022111012112021120111022212000212220222011011112200002121202222020110200211011100021111211251111111112201022122002201212000101212221222202002022222220220020220202022200222000220022020020222022020020220222020222020020020022022000202002200020222022202220022222222222222002220020022222200200202200220002002202022020202200022002222020000222022002222020022000002202002000002022002220220222220220222202000220020020200020202200200200002200220200200022202220522022202020200000022200020022200022202000020102122200222222202121102222122200000022222000021201001202102211112012100221200002002201202001121222021120200111221111201220122012121120001121211011001121012211101110001022111111000110100211110021121212111120020212112212012000222021211101220002202220211111220112211102001120121111112210211201021111121211120111001000202022111012211111101010112221100012020011212221110202111111200111112000011201220000012112222002001110121220202222020202021201100020211111111122251111112101110220021111201110201012250102021002100211021111202110101210211122222101011220002112110000211112121210122111112111121121211110101101201212220110010221121110122211200001101102201111102210210100211010121110202111111001011122010111202120511020201001111112151111121202152111211212121222002022001120111112222222101121122020110121212202122222120000211020012200201012220011012111001112000122120221100212111102200102201102102002110102000110102202221101202512210210212220021012122000011110220212210221111022202210220011521112000122012021211225220100222020011112220122002101100220001110011121011021211121012201102112210202112112010000210021112220000101021022112121121111100225120022212001222021010011111212111201022111101021111021021211020000201222112200222002021111001111220121211011000200020201201102022220000011000512201102212221210122222212121122211102201111211111121102012110122010211101202111011112020201200111020210211102100202200012211111022111200011111200111101220110202000220121112000020120111101110110011101122122220102212102222210112121101201101101222002012112002211220200020102110120120212212112101211202221021211200202120021200002102120212110000110020202211102022112220210021125221101102100112211102020021112101122211211201112200201210111200212011200152010012202001112222110121120200221111000001202220002112022211020201102100011102202020221111201022012211222202112212122112110211221111022112020151000221101201210111111110121210001111112002000102022011011101010212020120102120101102020221110112212111221121122012201202201101111220021001221001222021021011110202122111200011221022211110212220212112210211201000021202011012212111112011110201102520201101021002120202202101122220011201012211021012110212121220111012010020110021011220011101100220111102201222112122100210210002202101112210101015111022210211110201110002102011122110101111112010100110001221111011211212102212211102001112110210222111210021211020021111010110222021011012112112121222022011110111111111012201052002111121220112110112210211121012121011210012222011011101211011011102110111220211221101000121111211212521212000112201110102220022020121110112112111212101110112210222111010121100221200121000111012122100221120052220112111112212220201110102122220110001011222212221011102010212202221122121001111211111011122110201251111010200111010002022021122101120122120110001120002201001112011122200101210111222210122101150221122022112210100100210202000002212212112112201202110011211001220202211222021122020110112122120110250115212111102222020220222202222000200111021211100221110112201211121001222201210221020020222021000120101010200122002000202211212012121210211122010112111221111111121011001100011211012110001001110112211110201111152110221221111020211112121200210210112100012100021021112212010020101121212222011511211211110122001011012202201122011200021021102212011200110010120211101000200022022202011120012100011111020111111122200020012212012200000222001012210001202122110222121200221012111102111111200020020220000020201102112220222002102012211021201202012100111121151251202011222021111110211011011022210011111122111100211000112111011102220110111100000010100221120110111002000111120122211200001110211001101211110205111111112115002111002011011112012111001111222001221221220120211201021111101110111111122101000012011221021120120210102112112012011102111220011112202020011202112120211120110211121112202221122112251110202020221121000101111200112111221101120122110001022120112020102211221120210102102210212222210220112221221221020222222002220220002222002220222222000202002220020000220222002220200200220020222220000022000020200202220022220202002202220000111020111110112210211201112112020111121212201211122021222111210112121001001212022110010001221021212110112202212111111112222211111112120110202011211211110011011210120100011110222021002221110000212220010020221121211012002121022121011210120000000002022022000200000002022122111100220200120202022021210122202011121201011121110011012202212210022220002202002210001110101211021110020111012112012111201012201112222110121210211021201211220002220021120020111222120101111122111001221220220010111211000111111211120212202000222122021001012011211011112210121002102110111021102201101201120120201201021202110001202201101020011101111000000111102111100021012222201211021101010000201202201000001122021001200000122002001212212220121221221111002012122100000102121211010200112022111100210521121221021010101201201121102101010012111002022011020121101220201102111101101210000211100002021001212212121010010102220220002202202012111510222100105020110112121120211211100110011210000211011201122511122111011120202220222002002200022002222000222020002202020202000002001251211111121101022021022200200105011101112200220121100120110221112122011121121111102111221100101102201202020012001112021221112101221012112201212002121122002210121211100002021102022200022022111111102202110111221000220101212121101112212211011210110122101211212011112102212201212101222002112202212101121120202211252211212101121001222111200212111221112220111011222022221120100102210010121201011021021221001022120020221021121112110122220022121001201101011000202011102202011222112112111111112121011252212212022111022212211101110111200010110200120010102202002200010110201111201012202202011200521220211200200222121222001111120221221011202102012111121200200000200200200210000211220121221111111112222112121210022111110011211011011102112022001010120020220002111211022000120012011100211111111210102002000110102110211022111111102010220022111211110021111102220102210100122020122111110112111111210112212200100000222010212121001222210221122000012111102122102122111201121220011122222020211202102001210101020212011010111022211111101110220211122000210110021122021102000001002111112212022101111110100200011110110000222220222201100021111201010200112222010002220211202121010011101001212111112200011222110010212000211111122000000221110121111111111121121202022252212222201110111111111210121221020202111002202200111111010021110215200221100002112011111112211200221121220011112011112122222211120011000221201211221001112120011011120202110101121020111221011121221121020011101111010021022200221122101112000212002010211112112121111100110212220112211110111211220212010020101111001121000011122112111101111112201002020111212011211111121020121122101102101110121001102211112121212222001102110102111211221112102211121212122011211022110252220110002110212201100122112211211022122101102201202112202022112010220111121211122222022111011120101101112011011000222120220022220020002222222202220222222002212001110200110200020202222020200120011110222020011220211110122001122221120001100222222211221001212011101111220000011112202012011200110112220121112121002211111021202111102101111202202002111210001211111001122210022222020021112010101202210011100112120010021101212111020202202012001211121120211122201122101112202201212110110111112211011110111210111111212210002001112210102112201011211012112112222110121110111112211220002000012002200011111120200000022020000001202200220220222000022000022020220222202202000002022222000200220002021112102212201022222001012111101112112120201101121122001020002202221011111102012211121012111112212202020221210211200222002200122200120120121011220110022200002222221120112112120221020120112112212210212121221011001101121011112212221102121011110001221221112002020110201221152021112221221001012012121122100120221221011101102210210221210022002022102122022220000211211111112011102121222120211220120211012202000021121221120222101212021100121211221001112111110221000012211101220000120200202002000212201102110212101001110222002111110211210220111211112122101101222120120020200020202002122000101101002001021122220111210010120020021000202021212011220200122221022011202010211112201100202012001022211111001112211112121001020222220125110011211202010211210221220222112201001112002201102002212051110201221102111020020012002212211100000211102111112002021111010121002021002111020112020212111101020010211150220102220000121121111021000011521010121220212220111222011111200112002202111011012222011220102112201201101201022102001211120222000121111111011022211122022200021101012111110021212002010010010121120122100222020212221211210022221201222202210122220200022222222202202121211121110002221220101200212121011200210000225112111112012111222120221012201220111110122121001101021221210121012110100000501122010100112001122111010022112021022120110011120125112011201222222000210200011010211111120010100212221120121120120111101102020220202211112221101212111110120010122211111120001220211111202100110210210022221122002011212201202110211111521111202110021010121011121101112221020100121211111021201101111110010112100221000201112121211105202211020202110011215110211210100010121120211112000001011200121220121222202201111022210122011202002011102221111121102022200221125101202211110051022000012111211211111111010110120211110222020211010122122212021020122222112101001220221000111211212110121121221100001112212012110101112210210002122011010110011120111110012010221121110100112101200220112211021011202010020021100021220102112012000221210212012211012111110020111121010110112101221200200212112211122111222112110112101022111022211220020010021202011220010212022202022012101120100110120102101022110012012100222110212002210111112012020201012010002202122202112101200212012211000212101121111100101122111222000112002222122220022102101221121020221111111111202011121221122111002220222200011011101211101210112111121212022211022102212111121122212121120001212111211110112020112122121102201210101212020002022200022221020511021111020211201010222120102110111220022010122212111111111221022220121122212121512201211012020021112210221102111020112101120111100220020202220022222020022202000020101212001100021222200111022200202021221100222220222101110121111210201110101202201010111202002022112212201121022020002122002101112122122001220212120121011211022121122222202222110112112010022002201011111211020111011021112021111221110121112212120002022210102220111111111111001200011020201122101210020110221122210120022100022122101021020002001122101111111012020221121111120211111002102112111000112111011211120211021121221000001211100100000222101120222000011200111101022022012012201002121211001012211221210121010011002211211122221101121201002222200002220002200022022220200022022000022220200022000220222022202200220020020200022220020022002022020000200022200200000022220220202020020200022002022220022202022200020002222000000000222220020020022222020200002002020022021222101101112001011121211121110100010220111022202221112120010222022020020221221012222120212011211012100220111102221112221020222201222122112121101202211112012011100201011021001211212212021010222110121121222112101211201202121022001112212021201111212111222011221110111521110200021211120222021200212101111202012012111102101220120120210021012202200022220002022100110120000222021111011202001112121111202202112111220202202022221221022201111011012201121150202211211112202212221051120111101221112000022201100152221021002020111020001021011021011101001120001110121010112121012000011121012211000200121000022221211111010011022020111201221221121210102112210222210022112011111111210111210210112100120111502002011121021011111222121110122000012121122102022112011011012222001111020101101111002102211112201101000120001021101011110021101215212112111200121101110011220212121220201002120202022111002021020120211111110111002111011102020201121201202211000201121221002201012112120112112221221011110100101220021022112211111001101121222210120210221200111101111110011111000212010111110021222020200220220020211212122110121220001121022221221101120111111212220011120200111221001012112211110102220020120111210211112010221112211012011011222001021201020101200211120101111101121102011201212122000111022001112101011112200211110022101111202110010012212112202202220002101111111111220000101012222112112120111111210111520102221111102211022522120111111221111222121011021021021012002121222002100101102112111111221110211112121000121015112020021120121121121221112200112112002201122120110101000122010101121022112211111212011210110212211222101012011012111012022200121211021201111200202220120022222220222022220002200200000222000200222022222222022222121211111012020201021112220211021201101121102012211002002110222012022221022102111201020020001120001110122000011111202101122120111112211111010022022011201102110151121010220121111111220212021201112220222202012120111221020022210111021010111221112012102000111201212121200201011210121020220021221120201012220011111111011111110101011021111111101212215111010111110121251001011012222011201222111121111101102111112112220111202212210101112010000111122220010220000212211511112020512002200122012111111212111110222122122121122212210100110001011120210220000011212120021102022220002201221110222202012201120211200112012522001111101100200010101000220210102010200112010101212001110222110111102011111101102122101122220001101211222101110001201221201010201101011221100010110000025022011101110001221100110121211211111112122111111211100112111221111111110022001221011111211102102120102121212221102211111212112020111122222221122011111112112002111112121201201011112120212202020011112220121102201221221152110110121221125110210120022121021112012111121211011002212012000200111110000011221002112111110002202200022002020111022222020211011010221002220110212001112122101120022022211122200120020200212110020211021521111011012022011111111211022220021112122200020111201022221001000010221211121001111121111100021111111000102110102122001101221102021210121221201011011221211022202221212000220102120222020112001101110222121001121111212110202102020112212222001112101212110000211111111001121011211002022112210101121121122112110202012210100012202201222002020211002221020022211011120022020000200021102011200010102021210122012100221010220120002221111221000010221002000100201221222002111212210122002122210211212121222201111001110121011111201001011010110011110002202121202100212222012000111020100111121220211022002102212011012110112011220222111011200100222201100011011122
US9002224754        1200110200021200210210121201010101010000202000201211110202111111102202002020002110220200201201212220111111020212022102111111110022122221012121211222221021211111001121102022201201120021200120011211011112210221000222210122212021020000020111200221120010102211121111001022101020020221120121020022110220220222102201220110010220211120211110202110021121211111101210112112012122122200021110021211020110012012220222010022220120111110201011112110011101011110111100112221222121110021102220212122201001102015021201010120211011222200100020012210210021201111110010102122111202101001220111212111211112011110012100102202221120021221111201010111210220022011210101100212110111022021021012022110220112111001012200111102212211211110000021111212202021111011201220011001201021222021122221100220121212101111220221001110111120120201110011211001012202001111111002101222012111121122220200011222200012200011212201222110021110121021110000011121201200111110121202101201120110112022200100112210121211220011221102010000121022010200020202121011112101012101001020112202011211000200212022122221111210002020102112010110110022200111112121222221121121221120112210011000222200202222000201120201220201110101101110220112211112222012101222220222101111100011011022120111121121211011021111200220121011111201110022121212200110102211022202201111120002122221111020212202210110202122100011120022122111111011021202121121020021111122012120201120211111211112111202210200210120002221120021112220111012002011020101012221021222022020112220201021210202201100111121002020022020201112012111112111201110200210222122022121211100202210111122201001221212121120211111121202120210211211210202202201111122022022010200201001222011101100010001001102101122102100202212100112100102100002201112000112221012001010202101110021210111222022110120011002122212200211220010012020220122111211002012112000212220111001111002210122200222202022101100112101012001020011012100112021110022200200222122110120212011000211221222002020111000110212210222122122120002212020002201111111212100011022000210200002212022021112021111121011102211120220112002021122101001112221100220211111002112201121111111110111202011002001212222100210121112211210211112200011001011220221201112001020221112120001101121012111010112210020211220202220111100211110200021110111110101122022101022121212112100000201222121211111111021101015110002000202202112011122111221111211111110012001120220110101011021122001201211202102111121020121210010002222000102211000102011211202210110110211101120221010211010022220212100022100100020112010211102120220201001020111110022121111022222001221012201020220211101510101001000000101022111100121011111100121011012201221212210022112212000200111111120220212011212212120202120111012212221022222012111110221102002112100210022020002022202002010022102111212002121011112000121210202210012111010102111110220121102120110012101220010011021201211022002020011212001120221221120122112002051000202010112112200121111101210201020111001112221210122012011111121211101101121211111120112202020000011201012112201210112200220110000200101210111102121111112100021020202110110200101201210200012002212022102200021001120020021112000201101112210201011021020222110221220002202121100021110011220020210002221111121211011111010221221122021112210111100202210110102110121012111012001011101201211111201112112212100120121221122001122110000002111022521011210000001111122200220111201112202211201120221211112101010010200101012120210122021101121001200111001121001021010102221010120121110202022111100020001211122120120111111101121000210111001201111110222022102212112112201111021112220250012110210210001102220020122102000012102200020022220002011010211001201011122211202122210201112111000112222020222202221221022211111011110210111100220211022202200000222200211020111220000000200020202022200022020222012200112022002102201121200101110211101010011221022121110121120102020112221201022210020100112200102011122110001020102101221201012212011111101010020220110001020001220002111021120112001020111210010221222021122112110021020111101121001112211201111011011111101120221212202220000012102211102122110102111111021212200011110211122002100020211122002012012221220021201111012121100101110122121120021112222211211012201122111200111111220212222111010222001121000112000221012110011210010120201012211121012111210100211111220111121221120000211221002521220220111522211102101202022101211102012011001111220220012010101111111122111001001112002220121121122021201011111201212120001202011120121221211121011111120022150000202002210112102210120022101210120101121020202222012020011000011112002022010201121212210212212200000102111121102121012010022001101011112221120102220010000222202002220011121210102222012022201101112211002020200011010122111221521102212112110210112011211121121225521112120021122215121001211211112222201202212111211001001221112110201221011212122021121212112121121210122010020022202020000022222222211121122000212222022201111101110122111202221112110202112200112022220002112220120020111220112001021001110010011211111112212002000220020202101012100111020120110020111121221121121122020222101110202121121111112101211212211011001022210202001212012002122022111220212120110200101211112122021002210101020010101112211110201211111010021222112101120122112200212011212221101011120211212210211001210111101011121112100200112022211111000221111101210102222220020222200022000002122212211220011121111221000121200111001221011121211111121020100112010011111111011002000020000222211000121120001201021101211122220020022022020222220022202020022202002022000022022202020002020022200202000222020020002002202200222202222200022002202022002222220202202220220022002220002222002002220022200201121212111112011201120102212100012021111021211101011211111121101221110002110000200022110011212101100222201012020112100211011111111001220211110111122111102121020111112122211111111012111111112211122100021110110012021200011000110111220111000121212212002111021122211210210110120210121200112201121212102022211002021000201102220120211211100002220100200222012110101000220100010112101111112011112011210010121111100201211111211121101201111020102000202010010211010101110221111021011111111111211111120111210112212012110021200021110111112002111012002000012212202200202202202202200000000020000202000022200222020022002022010211020100102121120012222211122201002121212122111012002202002020222022202220022220020222020002002022220020222020022202002202202020200200022202220002200000001110001120201111010112010002110200101121101121212121101102211210102210002010111102012021212101212220121251211000211210222121111012202111011002212121222110220212011110221001202111001111102001201200222202022121202111120002220101101122211211202120011112002000011212110111110211100211111211111110122111211100101102010020022210111201112202200000002011011101102000211122012221202210012152101011022001211221210110200000011210200112110001101212010122111111200201201111010121111222001222021120012112222110121221002011112202221110200220202022022001111111110221221221101012122200010010200200220021122211010112020000102001221100022220111012102000101011012210111101001201211202020020000101011221111112201110002100102101111111101011011120220200110201200111111111200020222200222222201111222210212202112202101021200211212121112201020102111022102010222102101112121112010112121121101102111221121201001111120011120220211100211111112112102012021110221010211111000120201200121021212012011200102211111122100211000121101210112200212111202520201120012111221000011110222111112012022200021211212010101002111212000212122111101111211111110201022011111112220222201211121220220211110002111000222021101111121002221112221001202210222020211211101022122110102001100102001011110101110212100101121100110021012120122111222011101222120120222022102202022000121112002112112111010012112110112111110021221202021112102111110211122212211010221112111211202222101021222022111000000220020202010220020000200010210111111122121210010011002220122221120111112011100210211222222111011220020202000201210001200112110011011020100100211210110011122111111201011221111110201221222011111112211011121110002011012211212012200002121112112100110201021021010100212012002012211100001100112210202202121111120212100021212100200111010101101221222102022101100012101112111112212201001011011202201011122021010101221211100022000122001111210122020110022112110111212101111112020210200011102000100222000022212112101002111121021110000100201110110101022021111200102122212100012011111120011101101122112210222222110220002202222200011211211222222000202200000220011120111021221001221211110201202221111122001111102122010102122220021100120100110212112100020101120001021111101112110121100200211021210101111001111110121110101211222000111022012020012100112202220220220222002200020002022020222220225022011110201111220211212211220002101110012102211221211001011202221021101120102120201101220010212212212221211110102202222211111100011022021111111121120221220120222121221120020210110110111112111211101201100110102021112101212021112220121020111122221121010212110112200211201221022000111111022110211200222211201221201222222101102020112222201021121102121021201201111211112122111211212111222012111121120010111000202000121221111010111122211110210202112121011210210111100220211011212122012110000211110121110200102012102221011010111122110121120211220021110220021110011101200112221110210111112002010222112021221512111220022221120202012110222110211100110100122102112220211112022222001121102110002200022021020122101200211110111000000202001111120220202022221121122100001122212110022021110020021112021122000020222202200202020111110000022220120120111111122010010111121121112202220200220220022122201001202220112120001212211010212100120120010010211112201211221110112221111121201111120011210121211110200112212212111111202221110211110012111110020102021000011202111100211201121102221012022122201110111101011102122120022211122021001212220222010112101111102201112112222111022022111222220201110012011122111121112200111000020111100110211221211011122112101112101010011210022001122101222201110111121211111220010010022021121121120101111122211221100212101112012211122112211202210220022200002222022000202020220221111011100110200111220202200110112002111212111212000000212210222221211021111000012101120011012212011100120000210110021212100020112212122100100022021000101110211121110121110211211111101021201000022012120110111001112011110020010100222121111112110000101220020002212122110110021002101100221100212211001111111012120111222020111011021022120020212111112001012110202110202000100220100200202222222020000200021122122201220211012121211111100011211221121011211021002200222010012111121122110010000022001112002111122210200022002020202202202020220020011001001111000211111120122121111112020201101021101010221111200212211111111221110102002220210121202220110020102111122200101000222110121121021121012022022222220211221012112122002220021111122000111212211021111100220200212211012110011100111000200210111000221201111221012100221112002112101211022100222121221021210222222200220222211121000011010201022011022222002202002202101200011100000221121020111000002112111021102102102202110022111020002122222201111201122220111122111120101220112111222121201111111102200222110121202121201221122211011212211011111001100110001112121020001110112100120102101111110020202211121121122210112200011110220110111251121220212211101221110121112112022020220020002101101022221102021012101111211020010022012102021010022012111002220202220020011101112111110020220202011111101210111112111120101101111211001121202211012221110111222112101202021222110110001112110022011101020011012021110110211111101111211111200220012000121111122200000121021210101122111220101102121111100210012112121122202010111120010001211001111122211110002211011200202200212121222210112222001022121022020221121120201112122220002010002020222111211121122201211112002122112120221111112111111120110211001211212022110111212020112100120111220221222001211212011102022002112111121100101020001221111021112111212121101112200002121122111102202011200212011101011010112011000101202100011112022202201101112101112011102121220121201020212210100210020002202220021212111122101211202121122011121110111112211101111112112110222101111211220022121100022102110112201110202011121000110102212211221111111201111022111211111111111102100222000112221110120221211120001101122111222222212102202100220110122001100221220210111121021110000202211201222010211102000010101100102101121121011021111121120211121110002111221111020222022211011112211112122112112121102110120212121022111101200210102222021110102011201010211100012222200120222020210012202011000000120011100011011110110002121020200211111120122111211101122021102121111001001202001211001220120111112202111111110210021222102212211112221120211112511122111111100510112021121112100111002110011011020111111111111112112115021222020211012111221102022111111002222110110011222211200010020220210211101201111111222212221120002211012212101111121111111220111101021111212112101010011101115022111022111201100121101000101000012212000120210102012221011222012110201121020021001000111052101100211202121111212111000122122200010211011110000010201010221200102012220010221101122011101120202011002100202002221222022011112112100111220020112102002111111200011122120111211210111020012120210122201022211022111002112111112111202202222121110112212102022211201112120020020101211200200202212022022120120122220221021222111020002222200220210111011001105121200101120201120211121102202111200122121110102212522000020022212020211101001002000001212001022010102101121121101222101111220220022200200220202200002202002211101201101111000122122000012221100112120110220111011121111102011122001022212011202120112122012112110102111121111122101120110000020022000202220022220220020022002202200200022002002200222002200200200022101112200222202101102211012001000212211011112222201212511210202100122211110221210211101120011201122110200022111001020020112111120222121012121212012002200222201222121212110221200120012211220010100000021111122122011212000002002211201111202100121212120201011111110100211022211201121112121010112121202222201001110222201120021001212101011110101011111021110100220221120111111112101121222200012210022212122021200111211120012021110112212200100112122101200011202012212020021112201221110100222001111011110120221110000221212020121010221011211211111102012110210021202100220020002110010111012200100221120202110110111112111112111122102011201112011022202001122202011101120011021122000211011022220022021111011000122021000100222112101000212010200111121211111110112222122112110120220022110022212121111120100021122001011220101110001100111101111212205211022121121111212120112100210101121121112121210221212011222111010210021222021110111101012121212012011120012122211111211121112111102121202110111221112221101200100011001110021111222112120201122010101121112202200112021220022201120010020100011011101111001011021002001210102102212121100112112122222001222110200110112010201210112020120111111220220111012011022112120101011121220002021221120200121121111110111120221111022210220012101022111201022022121100022200020000211111200100222022111100211111120000122122001000111102012020112101121112211120002111102210122101010111221101002211011122111101120222022111121011021201020011111110010111122111111020221212111122111101001010020200002022020022022002200000022002022222212210201221110121211011222101121211110001121010221022200201211102221002220220122112221011202120122200110210100012222020202202022010210121011101210121111100001200012121111021222122112201222000000200222121121012200210100111010211220001200110022220200220022101211100202210211211010122211021222221021222022122110110220002111201210111211011010222120021220201112221100002021221211222200022011212121101222222221111012121101121110202022120200202111122110001111202110122101221110110202200111111110022211121110121202010001101002200211120011200001001111112220511122100121120122122210122122101222222111112001111110101111001021211212222022000010100211111011011012220012202001120012111201112122020022012110211022222110112011111121022200111021220222011020120212101102111112150010012020202100101110222020120001011021111112010210020122200011121100001012111021211221202210010100222121200211020222000220202210221220001101122100110222111220210211211211210120211211102101002102012201110221010102021221110201220021020200221111100100010112111011220120210222211011100102211110112200222001111011121212111212022010112202222000022020020220202022220022200022022202202020020002020002022000200222220022022022220222022222200002221211202212011111100021111110111111010011011000002222201121221102011120111112202000100221112222211020212012210222011220222220001120000220000022021102000010100111120010112002200011200102112100221211010200112020002020022222200220002200202002010111122215010112112211005121110112112001222112212102222022002221011100020011211111011002200221112010111201220120121012101111202111220202220021000000202202202022220002222000220202000222002020110121112122000011111212110212022002110111011002102220012011011110122200212212212011121111012122021011211210012122111202211111021010112011212122210122222001012112012022010012220222212010100011020010220001012111112122001111200111200211111111221211220111101211212212220010202111000222220021100120221101200111121000211221110001102212021211112011022112110221011111211111110212022222020112112021111202020011110000211111001211110202111222021212110112202201201102111121210010202100111110111011111022102212101001110111211121222022201110011111222220021122221122000210100111511111200111221010110222212011000200011012100002022112122110111112220020202020002000202220202111222212211221211202011102222220202202000000120222000210102111112121110200120110022120000111210122110122211112212121121211011021212220212002220120111222000022222202022222202112002222200000222022200220202222002020000220022002002220222000220022002020000220022020020000000220022202202020220202002020202000220020220020002020222022000002222202000022002222202222020000101012021220010201112122202211112001012200202220120020211222020002222210211020210011211022000101000122211101111021001010110022001102101002001011020110101101120020020220121101111110200102021211200122011111121110101021222120100112110202100211102011112115200111112202210022211110111211010010111101101112220120011201100021112210221100221220000201112222220202211101111121110111021110111011212211120122201110102102201111120210211122210102010222210120112210022202121201022121011210211022111210020111020221112011102011111101102120110110020020022102000110011110010210011210112111101011001120002220202120000220111010202220110212101121212111120222020020002220000220222120211111112111222222122210220020001201121112111211011211010212210111101121212011220120120220012121100210010210121021212112111110021011112110121112112101101112001201120102220002002022000200000200222220220022220022002002222220020222022222220212020020000202200002002000020222022022200222220020022010221111001001111020000022220020200202020202111212200101112110222112202211022212011112121101210012101111000011221111122202201112021202222120200012020002000112102111111022210202002200100002021102102112112011122211011000022222011020020021121122112211222012121212110111202012110020100111121010011110102221002112001011222001201212020210211022202112112001012220101100112010012002210101121102020112121102100211100111022120112100012100210001011110021121101211212111111001112112122101101111010021010001001011120100012212021102021011102220001011110011101202220111120122210101111121011001111111011100120122210120222002220202200222022200222221111120101100211120122201000012122112011121212211122120212212010110101211101120022201110200221212002121201022222222002220202222020202020212120221112111011111211010210022001001102121121201111112111010111112212010012021202102111101000010012112212122010112122111211212111210020110111222002000201222020222200220200220121001112110110220112221002120221002211221111020111102101010200111011111001101101101110020001021112211101121105022212221111022001111151211211012011021201100111211220022200112212111022011111001120221111102002220002211112002212120022000200200112010221022121201101112021112121002202120210222112002202020010220011100112111111112200112202020020002222020002202002222020222000220200002202220020202220202110202210010202201501212000011112212112220112101111112100110100011012210102011110021211001201221011111102011100111011112210210211110001012021110022200100011211211021110201121222220111120010111111121212100012001120011010110200221211110111022000000002002000200002022222200200002200020202202002002020022022220000000020020020022022202022200202000022022220202002202202200220002000202000222000000222200020202020020000002022021012121221110112111211021121212002200000000020202200020200202212111110222211201211212011121112200201111000221021101121210122100222211210112221011111211211000122211122022110120012212020010212011112020121110001211001201121101121020221110211021222101212202000112201221011010210021011110221012120012120111011111110111022122111111120100221211111120002010112201101221212122021220021111101201122111200200111220201211110110111000021010220021211202112122212021112112000112222220221012110212021202120002220122102210110122010020201222210120100202001122222002101012211111111011011121012201012221221121101121221111110100101111012012012222121011110202011120211022201102022111010222211211101222111100112112122112102021211101112002102222212111202112011111121101211011222222211020111102011101111211220122102011111010122012111111220120111111010021100112221110021201120110012221120011112020222022000200200220002202200202020200220020200022202202200002202020002200022220000200000202210221211110110221101202202110021121002201200222221020200122201110121111001110012021112021121121111102201021001111201202200220210201010221212121111121100210220222112010202001002210012011012100211121121000210011100020211020012000220202200202022202100202110200011111220010002211122010112021110011121202221202011101122002220221112211120112012020010020100110222021222001110122201022002221011102122200002100202211211100221111220111102111221121110211120120011221020111011200020010121012111120020102120222002110120021211121110021002121110222101002012210020010222110111102122211200200200210211110022112020221221121002210012110200021202101020111102112212021111121020211220021111220222001010012101212220012100111200001001011121012221112011201220000211122110111012201201111222211112212022022001111111120111112111011101221120212022011111212012221102201200022221111101112101212122102022101121201112122011101122222010001220120002212001122120222102202202220101112221210111122110021110100111100202112012011211111101002222012022100122222201010120001112122010201222002201020011022111212220212022202011022101020201211020201100111211011111112101121112111202111002102121021222211211220221120021212211121221201011111112200111221021201122122022011010112021200121212022002210200101011112200001000110112101111202122222121110122221220220002222022000202220002202202002220111201121102202202001102211111112200110110001001110000002101221101022000210101112110202101000101100110212112202100002110000200010111012111112112222022202122212110210112222220102202220120011012220211222020112111011101112122121001202220220000111121211110101220200010022021210100211202001002221000011111022201201111101022211222112021121112022021011211102022211222020200202202000202000002000000220200022022002200200022002002202020220202020002220020222002200202002200202002020020220200200002020022000202202202222020220220222002002000220202220020202202220220202202200202002000022222022222020202002022002200222222022220202222002222000002222202222220022222022220222020022020200000202222002022202220220022022022000022000020200020002222220201000120110101220220121220020200102201212102210020000220211112111122210110111120002021220121210012010221122521111102202120211100211121102121220100111121222110222220202202101200022100010111112120221111110101120010111011122021110110120110220111111220110210211121212011101111022112110121011111110000111101110111022220200222202202011201111002000111122122210200011212122021011210121100020012110000220011120121201020111200122120210110112222202200221212002112011011210121122110221112202021000111002121202021120122010120112001120102120121122000012110002210012220000022100120200202210111110221101000221021121012110210222120001221100202000220121110021220222210001011220020211210111121002120210110112020202111120200221200012202220012110112010100202102101100112110200111010111121001110001102011100000221022111120111221111121221011220022102111112021201102120121022010212121221111211210222002111102011112021111021211221111022202522112122101102221210121102012102000020200022111112102112001022211110202221020020220121222102001212210200112222120012200022220022002000200200022022200002220022021100211021000212210102212201122101211012211120011112220211011020200212121102100112021112121121212001000021001011221101211211021212110021222200211111111200220202220001120100221111200101200011121111221221201111002212111011220122120100102210222100122111110111110102121110220100220112001112211011022010000111012010101111110111211200022022202220101221000001520101102021211202111000011120111101001101022111000000221101121200022110110200102000110122211110121112211121121200100022112101200022002102100121011212211222212101011211111102110001100211121210220120220112212122001022120221111021111110152100102101111010021111111221210201010020111111011202121210202211010220122102011012011010201200221000222021200010210020000212022111121101101112212120110221110210120000121012220202000221121102002111212112022110111020011221212211202212200011110022221101120121110202112020011122211111111121121111002102111101112211000101112010011222200212101111000222222202011111111001021122112222222222101111200102211120112211112212021120221111100001011110212112111112001111121220122111221012011100112111201201222021211212221220221111222200121100110021110202211211122121100110012021122201202202021012210210122122110201122110221210012012212111012011111111112211010121011111111000010202111101111200201202211211201100021210111201112122121051210112211211212112120102211200001111222110202210201020002022212021111112002022010011010112102112112102211111120021112202221122001101021111012110210222212002102021012120222221212112002201200100220111111210000100000111002121010021110122020202021020212011201102122111102011012001102120200101112111111102212102100221110120022111222211111110112001110010211112211010112122121001200020101121221121121102012021210111011211012110211111012110210021002101211021201200201011211111112022012200101121010011011120110011222110121110212101211211100121111211022101121211211201011211211010011002010010101120211101220221012122101111122100011111100110020010122010002010000222222202202200200110220120211112101101111211221101110012210212112011122021012120020210211022101211021111012102022211251220220202201022022011102110200201110210011121111100122121122121012200102100011211110221221102220212021022101221122102210022011201120111212002101110111121111051222211111222122010020002020221201210202202111100020011012211211111211110111202102220011102111011100012121111022221222020222210201111112000121201211200110221012001110002102221210110112201221120221100102021112211222221101121000211010222202112211200000000001012200222020101021022122200020212511111021112112211110102222021111211020100111002111110115111112222100002101102002210102000000201120000020022222212010212002000222020202000010001111112220222222121211112110022202210011021221102001100111121221211020122202111011010221122211211110100121111220220002020011100112011001220000110100212111112112110111122200021021012111202111222212111102221100002212011012002120210112122200111111111220111011102221022112222021121020120022121212100020210000100220012011101011112112122020112112101002202120111120012110021220122111111210211110210101100201200000010102110212121211111111022102012012122202010022210012010220212210111002002000200202200202000200021021121022210002010112112210111211202202010002212200212122022202202022112111001221220012012210202002222210111212020022111222121211221111012020002210221110211111002120121200021111121210202202110012210222022001001122211022102112010211212212211201102112021121222121211221110112220211210221021211111010101202221211111002022010101010201121110100221212120111111112211202201002222021211001112112121211221121002101011011102010101001122112121011111002220120111112011201222022121102220222002110021211211200011222112102110221022020210111110215110021021102011002122112112102111111222022212111011102120120202211220211021111001012102010001102111021221201111102210101121101121112022011021021100111112020111200120012010202211120020202011222022112002220210122002022002220202000221112111101012200012001001102201202001112222122220201101111220100110122012212020200212011111150111111022002121122021011110101210112111111111121112102020020212112212002100221001211202111110222111111220120122211102000122011001102002202000122122122212120102001100202112111022121111101121011222000020021101022221110010221002210122202100212011212101122011012012012100221120112212020011020100111221221220201010151102201121201221210011202222010122100102021000211001111112102000020220222002121022121220012022020001211001022110111002022211111212122102202201212221010210211021020100100020121122000111222112201012112101121011011110002220022000012021011111222121211111120112002102220220020211221222011211001101102122011011111021111021102022021021201122202201112222122022021020122200201002211220111010020111101001012022200101002111212221222011512202010101100101211021112200212121120200200221121121112110110100202112200100020101122111111121020102100111022202211110221211112100201011110222212002011011002111112122001011122011111222212222111222002220020110220011111111111100221121001002122102001222120022222002022121020022100222210101211012111002122121122122012011120121021100212101121110012115120221211022000201212011110102022102212222000101100011212110100101110101210111121112101012121102112001022020022000222202202202100022211110211011021221111111000211100102112111021100200011111211112200220011102000110221112000020020112102201121111000122112220012211102212200102121200102210212222112012111112201120200010101120021111211201112100122201220012101201112120122200102102111111110100020021101121201111112120111022120121202202101221221002020121002111022201121201022201212111011200211011211001100112102002022222220222120200112210000001202221002011121121010201012210022102202011212010111022001201222202212202122202111211222110021112021221100221101201110020021011120211020100212202111201221011011101011111120120102120002111020221010012112002212020212022200101202001111220021001220012122121112002110211112121202110111121100121221120122201210111210100022011211112022021111220021200112210111001010102221202202111112111011111102120100102110212010011202112110011121111111221001021250121220211200122112121101100111002211101112210100012122122211111101201010002002002222200200002002020000200002220202052111201111202211011502122220210221020101121220020020111021201122020021011111011121201122112121021020212111101002122101110020122111122210112120111021020200221202002022211121102102001110201111110220002221202222000220000020001111150200011211022220000110202212221111012211202201122222112011511110210220000212011200112221010010011202201101212100200001212000020000022211221112110000220022220020222020021110011201011111100002102012022010211200012222112021121001121120010111002222201010212001000222111211102202110021112101220122122022111021201001010211102101222102112102100011002101220110121112000112102021120001211112120020201020222200202222200020210010222020220112021211110221120022202211122101121100110122020021121111000221101011210221012111022202100112221110222011121011110212112211212010001100011121112221011012211121101101120101202110122121001121210112020111211120112211012210011120111111121020201121221112001202220220110122011012011212201022001200011011000201111112200010001211100120201211111212011111201000012000020022011122221221101121111112122011101021121100201022101122121210221021022101101112210121212212110110212001111210021012202121101011100200211021210111011110222202112120211102111012120021120000212221111200200100111111110002111110111010010120111111221222022012000122210222220200001211101101211101111102211012021212001001002001011112121112111111112000121112110220212221022012000022001110121100000022022222221102222221210202102000020205122220002021202012100122101120111121120112111211102020011011102110211020220220100212020202002221110011010011001002121020201011101212211121111211211100202222211211221011222110121222010100111222010011101101222012011111121221022000002000002022000220222022222000002200222020200000002022220200022202000022111020201110212110211201122111021211011122200201211111222021200112120011001212021021010011121122201111112211121210201121111111102011220110202022120201111002021201021110102020222021112121110100202221011011221221221012001122012121020111220001001112021021110111100002112111111101221110120111122120111212201002011101020110010012112211211221011211102202102210002210012101021110020102002022001002101022101112221010221120201121110222110001211010220120111222220201111112221001212111220010111200211020110110110211012111221120012020011111222201111021001111102220111010002101212200110212020100200020110010012202211020021111210001011120101111000002112221122100202220022220220202220220002022020000200000222002002222202220221221222201111121211111010111121202500211122021211010201111121112112121011201121121101202020012105012001111110111200121100111001102001105200011110101020101112211102000020011210210011212112021011120102110002220000202202110211121120201011111011200012210112112200222101021001211120221000200002022121000212111102202120211000122002220220020111200112122112210201101011101112200220122010220110122012112000120112022002002222200200202202202020002002202020220002002220002202202222002220022002220022202200001120012110212112222000111211212111122222120112112201012212111211022001201011112101210221100211211202200102111100112111111221210010211102101011111221201112110002001111121101220002020020002000222500020002010210100121110011021011210010211221110120112221221201112201121212201211111221200110211202202010212022012111120222011011212112112012012012112202112011111201110210200120110112110011121110012110000100011101211121100020110211111101121121111202020512111111101111112111111011102210100101111110120110111021111111201111111202101021111122101001111222011110211120021011220110221001212122110011121020001200000220100212021101000000011102111220012112001102122221002201211110120012202111201112200112001110222021012101112211212110120122022211210202112102221220211112001012002111122100111201000111021012211220021210101100021212211100210202121121101101121000220211121222011121020020211121110122101211110010022200001211121120121010111210112120002101110211112001212011211112010221012220210112121000111101100001211112210112100120120101101112222102010000220001222211211020120122211012112021222200210202111002201212210111112111110121011110000120002102010121222201101112011111122121201211220120010102101112122222201010115120221211222211121112120021112221102220001112012201002021112222222020000202220020022022200120012011102010212001120202112122121111001110212220221212200122120210212000020202202000021000020221111100200001201201002010111112021200211210120120122110212100110121011102200222110212222011101111102100100222001002121010202221122201122111201120110102021122201100122112220211111012112102200102011202022122011211112011111122112011201111120101101112011011000222121221121121020002222222202220222221002112001110200110200020112212120200220001111211111011221210111222102121122121001211111122202221112111101110112220110021222202012022200201012220111121210002121111121112200002001110101202101211201100201121112011110022122020022212001112112200012001112120010021101202111020202202012102111221010202021210122102012211210221021111111112212002100112220111112121120101012002121212212202011110021002122222511122110001121212220002000021111111011110220211110112020011000202211111121221111122010021011220212212202010002021211000100111001122202002212211021211002022201100011022120200202021012001120011212022020012211012220111200111102112001110110122111100220001111200002000202000202000200200200002222020002212112220220111011012022212201202122110012100101220122002210211022122111011201210210001211121112022221012112111100200111121012111021200220112222111101102210110220210122002112121112111110000221222020022012112121122110200110110122002211000110120222220221100212121100121211122111112111210212000022222002121100110101111102100112101102221122211012010222002202020202220111112111111111002111222211110110100021202002200000220202102210111122220201200101111020121110202021112010221200122221022022202020121222201100202012001022211122001212210202020000020222220520000002200202121112200100220200202022200001002110102201021021011121122102112021001010112001202111102211102212012211012110121221001221102122011010121112220200121110112221221211121210212220112022100020101101222110111002200212101110121222021101002102221022011111111121200202001202012211011111121111111212111201122220002222202111102002220021201101211001112210101000122111011000220222121000110000212221221211200122110110012221112102112111101111221112210211212111111111111200200212210221110201112011212211121022111210021011112121111101110102001021111002021111101111111201111002010010000211022020011121211111111121022121201222211022111101121211021021011101210221122221220220220200200201021120152101212211211221220011110020022100200020000211111202211110010210210012120022111011111102201120211111521110212011201101122012112011111111001212220112110021001001111110000212110111010202102021221100201211020202110011211110211211110020011220222012000010212100121220011222212211121122210122001111101021112112222120202022100220222101201221210111021000002202200212202202110000121222110221120211010022022122012120122221222101102121111000201211102110221120220010112012201122120101102220201012211122010110000220000000022020220022220000002200200220012211021011202010020021100021220102112012000221210212012211012111110010111221020210022100211200111122022111122012121001111112011011002121110221120001021212000111011112111111022111102220110200020101110011200021102200112101101012210000021012020110121011102201022202112100200102002201110121211121111100101122111222000021011222121120121012020121110111111210221001212122212220202110220110122110021011101201111221001200120111120210222112102102110000121120020100222222222001002021202222012211101120102121102011212121022211022011111111020201121000212210101020222220022122012121102121101112111211011111002001112121111122020021121121111111202100221201222001201120001211100122122021212011010120201112012221101222221101122101011121211110222221121111200211110210020201011112020100212111112110002111010221022020011212002112110021111112121112120121001121122210221212202220200222112011121000202112210010011102121110212211110011111012111101202011122200001220112012111111000100011120111122101210020110221022210011112200022111151112121102001122111221111011020210111112110212102101201221120010020122110210202111020012201212002111100011111012200511112202021221012102002112111120101111200102102020211122112120111100011112221111110002020212111111100002110102110022022220200022022000022220200022000202022111222020211211120201202220122022012111211022102001110211222010210201120210000110111111221221111120122220022200222111112110211121120020121122002001200212110122022112100011102012111122210121120100000220101022202210121120112210020120001210021012202120111122111112201210112102022212222211211000111012112010001212002221221220112201011011001021211010021112122202122021100011000022111221012200201022112122101202101211011111110000022200222211122211100112120022122122010101021012002211212211110020212212011021200022111002022010100020100212022102011102111122111211111202102012111202112121120111022200111112011102111110102202111002102211220112121021022221100000112101000112221121002020022110002121022110010001010220011221110110102110122100011221001100000200220000022210121222111002122010110012210221200010202011201111201111021112011110120111110211022200110111001111001021010020210112210000112101012021212222002211001120111100012012111110200100121201101212101102000021021100102021110020021202012201220122202011000002222222220211112101120112021025102112020111122102210112012102112002020201121210101201110101021221012212021001020112111221212102220021211120111222202220201101200220221120120120122112101102020011021100211220111221201111111120110221221210222201122120100101112120121220211111111200220221101111112102212000100110101201020102210122110111211102121101221112122101011012221001122210111212210111111202022200011202002201112022000000022000001100122121201211100022111100112110111112221111222021020011202202211121120101102011112201011011212210201111122101102211100111111112111010110210121122021020122112100112000012112122110000101002112211221100102222111011022011112020021120121121211211111110201222101201222120200000000012020101122125222202021221022210010201210222200012010022220011012101112201112202211200212210111022112121222112250112200211110121100111112112211222151222120221001011020210011122120211120201110021202002211112012221112001122212111201111111121010011211012020212011122111201101122120001121100110110121112002211502120210211010220110202221211211022202101120222202012020021221020022210000021110010211112022211110002201221211100200111110212021121220101021111022122012101102101112110201111110102111210101100111010011200500122002000101221211201011211211122001102111001201120102112101100111201010010120211121120111100211221222002010112001210112012110222112211020222222222220222202220000220002022220220220000022222020020002022220002202220020222202022200220222200002022022000002202000200020202000220200202000200002020200202002200222220002202002200201212211101022210011102200011211212210010121112110000200220020200200020000202222002101002101111101210122212112010021122201212220100212002211200211012501202221120000212002000220212121211210111200020211101112000011222112211111122200211002220112110210201211222111022111110011211010221211011022201212120222011122111211112111211112010202111221221200121102122002211200221111110101122011222111111102111101002001121110120022102011111011100012220111221001111100010221101012211022101120020200222220020202020020022002022002212010220200220222002000002000121021201021222000111010222211120011220221201211110011100101001020212022002200221102020121010112211111201101111111121110111001110202120211021022001211101222021001212000212110112102020112111222001011212112020000200222002000020020220002022202220202020222222002220202002220200022202202212002020200002222020022220011210022020001201112202000201100202022210122102151221011220210002222202222000000222002000200201221222002222111211111101111210210112122222211102102011210110021200002010020011111111202201220200110211111111011200201111012222220112022021101110011012110111101110222120022201122011120221101121121
[truncated: 27,035,679 more chars]
