# Supplementary material for: Artificial and natural selection components reveal the mechanisms of tropical sheep populations against gastrointestinal parasites
Source: PLoS One. 2026 Feb 18;21(2):e0340970. doi: 10.1371/journal.pone.0340970 (PMC12915954; doi:10.1371/journal.pone.0340970)
Supplement: S6 File — (XLSX) [file pone.0340970.s008.xlsx]

## Sheet: Planilha1
ANIMAL ID_GENO	FARM	ANIMAL	CHIP	LOT	DEWORMING	SEX	FAMACHA	EVALUATOR_FAMACHA	WEIGHT	BCS	EVALUATOR_BCS	THORACIC CIRCUMFERENCE	CHUCK HEIGHT	RUMP WIDTH	HEIGHT AT WITHERS	LENGTH	SCROTAL CIRCUMFERENCE	FEEDING MANAGEMENT	COLLECTION DATE	TRICOSTRONGILIDEOS	MONIEZIA	EIMERIA	STRONGYLOIDES	FEG	FEG_TRANS	CV	TPP
NA	CARPA	63	NA	NA	2013-08-20	F	1	A	61	2	A	98	75.5	29	77.5	70	NA	Silage concentrate_Pasture	2013-10-01	NA	NA	NA	NA	0	0	0.31	6.8
NA	CARPA	63	NA	NA	2013-10-03	F	2	F	63	3	F	96	77.5	30	78	78	NA	NA	2013-11-14	NA	NA	NA	NA	NA	NA	0.3	7
NA	CARPA	63	NA	NA	N	F	1	A	67	3	A	97	75	31	77	75	NA	NA	2013-12-03	NA	NA	NA	NA	NA	NA	0.32	7
NA	CARPA	104	NA	singles	N	F	1	A	67	4	A	104.5	79	30	78.5	69	NA	NA	2014-04-08	NA	NA	NA	NA	20	1000	0.35	7.6
NA	CARPA	104	NA	suckling lambs	2014-04-10	F	1	F	73	4.5	F	108	NA	NA	NA	NA	NA	NA	2014-05-22	NA	NA	NA	NA	50	2500	0.38	8
NA	CARPA	136	NA	confined males	2014-04-10	M	1	F	102	3	F	119	NA	NA	NA	NA	NA	NA	2014-05-22	NA	NA	NA	NA	4	200	0.33	6
NA	CARPA	136	NA	males	N	M	3	A	NA	3	A	122	87	35	85	77	31.5	NA	2014-04-08	NA	NA	NA	NA	188	9400	0.25	6.2
NA	CARPA	136	NA	NA	2013-08-20	M	1	A	118	3.5	A	129	84.5	NA	88	87	32	Silage concentrate_Pasture	2013-10-01	NA	NA	NA	NA	NA	NA	0.34	6.2
NA	CARPA	136	NA	NA	2013-10-03	M	1	F	118	4	F	129	86.5	34	88	89	33	NA	2013-11-14	NA	NA	NA	NA	21	1050	0.33	6
NA	CARPA	136	NA	NA	N	M	2	A	116	3.5	A	125	86.5	34	88	89	32	NA	2013-12-03	NA	NA	NA	NA	8	400	0.32	6.4
NA	CARPA	140	NA	NA	2013-08-20	F	2	A	56	1.5	A	94	77	30	75	69	NA	Silage concentrate_Pasture	2013-10-01	NA	NA	NA	NA	NA	NA	0.26	6.4
NA	CARPA	140	NA	NA	2013-10-03	F	3	F	60	3	F	95	76	31	75.5	74	NA	NA	2013-11-14	NA	NA	NA	NA	52	2600	0.27	6.4
NA	CARPA	140	NA	NA	N	F	2	A	59	2	A	95	74.5	31	73.5	75	NA	NA	2013-12-03	NA	NA	NA	NA	2	100	0.27	6.4
NA	CARPA	145	NA	female that has given birth	N	F	1	A	48	3	A	91	71	27	71	64	NA	Silage concentrate	2014-04-08	NA	NA	NA	NA	48	2400	NA	NA
NA	CARPA	145	NA	suckling lambs	2014-04-10	F	2	F	59	3	F	94	NA	NA	NA	NA	NA	NA	2014-05-22	NA	NA	NA	NA	66	3300	0.3	6.8
NA	CARPA	145	NA	NA	2013-08-20	F	1	A	48	1.5	A	90	70.5	28	72.5	63	NA	Silage concentrate_Pasture	2013-10-01	NA	NA	NA	NA	8	400	0.32	6.4
NA	CARPA	145	NA	NA	2013-10-03	F	2	F	53	2.5	F	91	73	28	70	67	NA	NA	2013-11-14	NA	NA	NA	NA	36	1800	0.34	6.8
NA	CARPA	145	NA	NA	N	F	1	A	55	3	A	96	68.5	27	70	65	NA	NA	2013-12-03	NA	NA	NA	NA	10	500	0.38	7
NA	CARPA	163	NA	female that has given birth	N	F	1	A	54	3	A	90	71	25	71.5	63	NA	Silage concentrate	2014-04-08	NA	NA	NA	NA	34	1700	0.27	6.2
NA	CARPA	163	NA	suckling lambs	2014-04-10	F	1	F	51	3	F	89	NA	NA	NA	NA	NA	NA	2014-05-22	NA	NA	NA	NA	6	300	0.3	6.4
NA	CARPA	163	NA	NA	2013-08-20	F	1	A	53	2.5	A	91	71	28	72	65	NA	Silage concentrate_Pasture	2013-10-01	NA	NA	NA	NA	1	50	0.4	7.2
NA	CARPA	163	NA	NA	2013-10-03	F	1	F	57	3.5	F	96	71	27	70.5	61	NA	NA	2013-11-14	NA	NA	NA	NA	NA	NA	0.36	7
NA	CARPA	163	NA	NA	N	F	1	A	56	3.5	A	92	71.5	29	71	72	NA	NA	2013-12-03	NA	NA	NA	NA	0	0	0.39	7.2
NA	CARPA	182	NA	NA	2013-10-03	F	1	F	47	2.5	F	89	72.5	29	74	74	NA	NA	2013-11-14	NA	NA	NA	NA	36	1800	0.28	6.2
NA	CARPA	182	NA	NA	N	F	1	A	53	2.5	A	87	72.5	29	74	70	NA	NA	2013-12-03	NA	NA	NA	NA	15	750	0.33	6.6
NA	CARPA	185	NA	singles	N	F	2	A	68	3	A	105	78	28	74.5	72	NA	NA	2014-04-08	NA	NA	NA	NA	0	0	0.27	7.2
NA	CARPA	185	NA	NA	2013-08-20	F	3	A	65	2	A	104	75.5	30	76	70	NA	Silage concentrate_Pasture	2013-10-01	NA	NA	NA	NA	0	0	0.28	6.6
NA	CARPA	185	NA	NA	2013-10-03	F	2	F	72	1.5	F	107	78	30	75	76	NA	NA	2013-11-14	NA	NA	NA	NA	1	50	0.28	6.8
NA	CARPA	185	NA	NA	N	F	2	A	67	2.5	A	105	79	32	74	75	NA	NA	2013-12-03	NA	NA	NA	NA	NA	NA	0.29	7
NA	CARPA	186	NA	NA	2013-08-20	F	1	A	57	2.5	A	97	73.5	27	73	71	NA	Silage concentrate_Pasture	2013-10-01	NA	NA	NA	NA	1	50	0.34	6.4
NA	CARPA	186	NA	NA	2013-10-03	F	1	F	64	3	F	97	74	29	73	77	NA	NA	2013-11-14	NA	NA	NA	NA	4	200	0.33	6.8
NA	CARPA	186	NA	NA	N	F	1	A	61	3	A	96	72	30	71	76	NA	NA	2013-12-03	NA	NA	NA	NA	NA	NA	0.35	7
NA	CARPA	248	NA	NA	2013-08-20	F	2	A	79	2.5	A	101	73	30	73	77	NA	Silage concentrate_Pasture	2013-10-01	NA	NA	NA	NA	39	1950	0.33	7.2
NA	CARPA	248	NA	NA	2013-10-03	F	2	F	75	3.5	F	101	73.5	30	72	76	NA	NA	2013-11-14	NA	NA	NA	NA	38	1900	0.29	6.8
NA	CARPA	248	NA	NA	N	F	1	A	81	3	A	100	74	30	74	74	NA	NA	2013-12-03	NA	NA	NA	NA	NA	NA	0.33	7
NA	CARPA	312	NA	singles	N	F	1	A	65	4.5	A	96	74	30	73	71	NA	NA	2014-04-08	NA	NA	NA	NA	NA	NA	0.31	7.2
NA	CARPA	312	NA	suckling lambs	2014-04-10	F	1	F	66	4	F	95	NA	NA	NA	NA	NA	NA	2014-05-22	NA	NA	NA	NA	0	0	0.34	7
NA	CARPA	312	NA	NA	2013-08-20	F	1	A	56	2.5	A	93	72	28	73	67	NA	Silage concentrate_Pasture	2013-10-01	NA	NA	NA	NA	NA	NA	0.28	6.8
NA	CARPA	312	NA	NA	2013-10-03	F	1	F	58	3	F	95	73	28	75	75	NA	NA	2013-11-14	NA	NA	NA	NA	20	1000	0.27	7.4
NA	CARPA	312	NA	NA	N	F	2	A	54	2	A	91	70.5	30	72.5	72	NA	NA	2013-12-03	NA	NA	NA	NA	NA	NA	0.3	8
NA	CARPA	350	NA	female that has given birth	N	F	1	A	62	2.5	A	91	76	28	76	69	NA	Silage concentrate	2014-04-08	NA	NA	NA	NA	9	450	0.31	7
NA	CARPA	350	NA	suckling lambs	2014-04-10	F	1	F	59	3	F	93.5	NA	NA	NA	NA	NA	NA	2014-05-22	NA	NA	NA	NA	6	300	0.29	6.8
NA	CARPA	350	NA	NA	2013-08-20	F	1	A	56	2.5	A	92	73	29	76	66	NA	Silage concentrate_Pasture	2013-10-01	NA	NA	NA	NA	5	250	0.36	6.8
NA	CARPA	350	NA	NA	2013-10-03	F	1	F	59	3	F	94	77	28	75	72	NA	NA	2013-11-14	NA	NA	NA	NA	14	700	0.31	6.2
NA	CARPA	350	NA	NA	N	F	1	A	60	2.5	A	96	77	30	74	71	NA	NA	2013-12-03	NA	NA	NA	NA	4	200	0.31	6.6
NA	CARPA	375	NA	males	N	M	1	A	80	3	A	104	80	30	83	76	30	NA	2014-04-08	NA	NA	NA	NA	0	0	0.36	6.6
NA	CARPA	375	NA	confined males	2014-04-10	M	1	F	73	3	F	102.5	NA	NA	NA	NA	NA	NA	2014-05-22	NA	NA	NA	NA	1	50	0.32	6.6
NA	CARPA	375	NA	NA	2013-08-20	M	1	A	71	3.5	A	102	76	NA	77	77	28	Silage concentrate_Pasture	2013-10-01	NA	NA	NA	NA	2	100	0.36	6.4
NA	CARPA	375	NA	NA	2013-10-03	M	1	F	75	3	F	99	78	29	78.5	81	28	NA	2013-11-14	NA	NA	NA	NA	2	100	0.36	6.2
NA	CARPA	375	NA	NA	N	M	1	A	79	3.5	A	101	77	31	80	79	28	NA	2013-12-03	NA	NA	NA	NA	NA	NA	0.37	6.6
NA	CARPA	451	NA	female that has given birth	N	F	1	A	59	4	A	90.5	72	27	71	64	NA	Silage concentrate	2014-04-08	NA	NA	NA	NA	1	50	0.37	6.2
NA	CARPA	453	NA	NA	2013-08-20	M	1	A	35	1	A	78	67	NA	67	60	23.5	Silage concentrate_Pasture	2013-10-01	NA	NA	NA	NA	1	50	0.34	5.4
NA	CARPA	453	NA	NA	2013-10-03	M	1	F	47	2.5	F	84	69	25	68	66	27	NA	2013-11-14	NA	NA	NA	NA	NA	NA	0.36	5.8
NA	CARPA	453	NA	NA	N	M	1	A	51	2.5	A	87	73.5	27	70.5	62	28	NA	2013-12-03	NA	NA	NA	NA	1	50	0.36	6
NA	CARPA	456	NA	NA	2013-08-20	M	1	A	35	2.5	A	73.5	63.5	NA	62	57	24	Silage concentrate_Pasture	2013-10-01	NA	NA	NA	NA	NA	NA	0.35	6
NA	CARPA	456	NA	NA	2013-10-03	M	1	F	48	3	F	83	67	26	65.5	66	27	NA	2013-11-14	NA	NA	NA	NA	0	0	0.34	5.8
NA	CARPA	456	NA	NA	N	M	1	A	27	3	A	84	69	26	68	65	27	NA	2013-12-03	NA	NA	NA	NA	2	100	0.34	6
NA	CARPA	927	NA	NA	2013-08-20	F	1	A	73	2.5	A	109	71	29	71	73	NA	Silage concentrate_Pasture	2013-10-01	NA	NA	NA	NA	NA	NA	0.36	7
NA	CARPA	927	NA	NA	2013-10-03	F	2	F	74	3.5	F	111	73.5	30	74	77	NA	NA	2013-11-14	NA	NA	NA	NA	79	3950	0.32	7
NA	CARPA	927	NA	NA	N	F	2	A	73	4	A	110	74	31	73	77	NA	NA	2013-12-03	NA	NA	NA	NA	45	2250	0.33	7.2
NA	CARPA	1806	NA	female that has given birth	N	F	2	A	71	3.5	A	98.5	76.5	30	77	77	NA	Silage concentrate	2014-04-08	NA	NA	NA	NA	NA	NA	0.29	7
NA	CARPA	1806	NA	suckling lambs	2014-04-10	F	1	F	71	4	F	100	NA	NA	NA	NA	NA	NA	2014-05-22	NA	NA	NA	NA	0	0	0.3	7.2
NA	CARPA	1851	NA	singles	N	F	1	A	70	3.5	A	98	73	29	75	70	NA	NA	2014-04-08	NA	NA	NA	NA	NA	NA	0.32	7
US9002224766	CARPA	1863	NA	female that has given birth	N	F	3	A	58	1.5	A	95	75.5	26	75	64	NA	Silage concentrate	2014-04-08	NA	NA	NA	NA	129	6450	0.2	5.4
US9002224766	CARPA	1863	NA	suckling lambs	2014-04-10	F	3	F	53	1.5	F	98	NA	NA	NA	NA	NA	NA	2014-05-22	NA	NA	NA	NA	22	1100	0.26	6
US9002224766	CARPA	1863	NA	NA	2013-08-20	F	1	A	61.5	2	A	101	73.5	28	73	68	NA	Silage concentrate_Pasture	2013-10-01	NA	NA	NA	NA	NA	NA	0.31	6.8
US9002224766	CARPA	1863	NA	NA	2013-10-03	F	1	F	62	4	F	103	74.5	30	74	70	NA	NA	2013-11-14	NA	NA	NA	NA	40	2000	0.33	7
US9002224766	CARPA	1863	NA	NA	N	F	1	A	66	3	A	101	75	31	72.5	69	NA	NA	2013-12-03	NA	NA	NA	NA	66	3300	0.32	7
NA	CARPA	1870	NA	NA	2013-08-20	F	1	A	81.5	2.5	A	100.5	68	28	67	68	NA	Silage concentrate_Pasture	2013-10-01	NA	NA	NA	NA	14	700	0.36	6.6
NA	CARPA	1870	NA	NA	2013-10-03	F	1	F	64	3.5	F	100	68	29	71	72	NA	NA	2013-11-14	NA	NA	NA	NA	18	900	0.36	6.4
NA	CARPA	1870	NA	NA	N	F	1	A	60	4	A	101	67	30	67.5	67	NA	NA	2013-12-03	NA	NA	NA	NA	29	1450	0.41	7
NA	CARPA	1896	NA	female that has given birth	N	F	3	A	66	1	A	97	79	26	80.5	61	NA	Silage concentrate	2014-04-08	NA	NA	NA	NA	33	1650	0.22	6.2
NA	CARPA	1896	NA	suckling lambs	2014-04-10	F	4	F	59	1.5	F	89	NA	NA	NA	NA	NA	NA	2014-05-22	NA	NA	NA	NA	1	50	0.22	6
NA	CARPA	1896	NA	NA	2013-08-20	F	2	A	80	3.5	A	107	77	34	79	70	NA	Silage concentrate_Pasture	2013-10-01	NA	NA	NA	NA	NA	NA	0.34	6.6
NA	CARPA	1896	NA	NA	2013-10-03	F	2	F	83	3.5	F	110	76	30	76.5	77	NA	NA	2013-11-14	NA	NA	NA	NA	0	0	0.31	6.8
NA	CARPA	1896	NA	NA	N	F	2	A	87	3	A	109	78.5	30	77	74	NA	NA	2013-12-03	NA	NA	NA	NA	6	300	0.32	7
NA	CARPA	1898	NA	NA	2013-08-20	F	1	A	72.5	3.5	A	102	71	29	72	67	NA	Silage concentrate_Pasture	2013-10-01	NA	NA	NA	NA	19	950	0.36	7.4
NA	CARPA	1898	NA	NA	2013-10-03	F	2	F	75	4.5	F	108	70.5	31	71	73	NA	NA	2013-11-14	NA	NA	NA	NA	93	4650	0.32	7.2
NA	CARPA	1898	NA	NA	N	F	1	A	78	3.5	A	103	72.5	30	73	69	NA	NA	2013-12-03	NA	NA	NA	NA	0	0	0.36	7.4
NA	CARPA	1903	NA	NA	2013-08-20	F	1	A	72.1	4	A	103	75	32	77	72	NA	Silage concentrate_Pasture	2013-10-01	NA	NA	NA	NA	0	0	0.35	6.8
NA	CARPA	1903	NA	NA	2013-10-03	F	1	F	75	4.5	F	107	75	29	77.5	79	NA	NA	2013-11-14	NA	NA	NA	NA	39	1950	0.36	7
NA	CARPA	1903	NA	NA	N	F	1	A	80	4.5	A	105	75	32	77	77	NA	NA	2013-12-03	NA	NA	NA	NA	91	4550	0.33	6.6
NA	CARPA	1908	NA	singles	N	F	1	A	60	4	A	97	71	26	75	65	NA	NA	2014-04-08	NA	NA	NA	NA	2	100	0.28	6.8
NA	CARPA	1908	NA	suckling lambs	2014-04-10	F	1	F	63	3	F	96	NA	NA	NA	NA	NA	NA	2014-05-22	NA	NA	NA	NA	2	100	0.35	7.6
NA	CARPA	1908	NA	NA	2013-08-20	F	1	A	64	3.5	A	99	70	28	73	69	NA	Silage concentrate_Pasture	2013-10-01	NA	NA	NA	NA	NA	NA	0.31	6.4
NA	CARPA	1908	NA	NA	2013-10-03	F	2	F	66	3.5	F	104	73.5	29	70	73	NA	NA	2013-11-14	NA	NA	NA	NA	89	4450	0.33	6.6
NA	CARPA	1908	NA	NA	N	F	2	A	63	3.5	A	101	72.5	30	72	72	NA	NA	2013-12-03	NA	NA	NA	NA	139	6950	0.32	7
NA	CARPA	1931	NA	NA	2013-08-20	F	2	A	80.5	4	A	105	73	30	72	78	NA	Silage concentrate_Pasture	2013-10-01	NA	NA	NA	NA	65	3250	0.34	6.8
NA	CARPA	1931	NA	NA	2013-10-03	F	1	F	83	4.5	F	110	73.5	31	73.5	75	NA	NA	2013-11-14	NA	NA	NA	NA	5	250	0.38	7.2
NA	CARPA	1931	NA	NA	N	F	1	A	87	4.5	A	108	75	30	75	73	NA	NA	2013-12-03	NA	NA	NA	NA	4	200	0.37	7.2
NA	CARPA	2012	NA	female that has given birth	N	F	4	A	65	1.5	A	96	79	27	79	73	NA	Silage concentrate	2014-04-08	NA	NA	NA	NA	908	45400	0.11	3.4
NA	CARPA	2012	NA	NA	2013-08-20	F	1	A	72.5	3	A	101	76	29	79	76	NA	Silage concentrate_Pasture	2013-10-01	NA	NA	NA	NA	9	450	0.3	7.2
NA	CARPA	2012	NA	NA	2013-10-03	F	1	F	80	4	F	106	79	32	79.5	79	NA	NA	2013-11-14	NA	NA	NA	NA	NA	NA	0.31	7
NA	CARPA	2012	NA	NA	N	F	1	A	84	4	A	105	75.5	30	75	74	NA	NA	2013-12-03	NA	NA	NA	NA	NA	NA	0.32	7.2
NA	CARPA	2026	NA	female that has given birth	N	F	3	A	63	1	A	97	78	29	75	73	NA	Silage concentrate	2014-04-08	NA	NA	NA	NA	561	28050	0.16	6.2
NA	CARPA	2026	NA	suckling lambs	2014-04-10	F	2	F	61	1	F	100	NA	NA	NA	NA	NA	NA	2014-05-22	NA	NA	NA	NA	45	2250	0.26	6.4
NA	CARPA	2026	NA	NA	2013-08-20	F	2	A	69	1.5	A	99	79	30	72	70	NA	Silage concentrate_Pasture	2013-10-01	NA	NA	NA	NA	12	600	0.26	6.4
NA	CARPA	2026	NA	NA	2013-10-03	F	2	F	72	3	F	106	77.5	30	73.5	70	NA	NA	2013-11-14	NA	NA	NA	NA	NA	NA	0.3	7
NA	CARPA	2026	NA	NA	N	F	1	A	71	2.5	A	106	78.5	31	78	77	NA	NA	2013-12-03	NA	NA	NA	NA	30	1500	0.27	6.8
NA	CARPA	2064	NA	female that has given birth	N	F	1	A	78	4	A	104.5	77.5	29	77	72	NA	Silage concentrate	2014-04-08	NA	NA	NA	NA	15	750	0.35	6.4
NA	CARPA	2064	NA	suckling lambs	2014-04-10	F	1	F	74	4	F	104	NA	NA	NA	NA	NA	NA	2014-05-22	NA	NA	NA	NA	7	350	0.31	6.2
NA	CARPA	2064	NA	NA	2013-08-20	F	1	A	77.5	3.5	A	106	77	30	76.5	73	NA	Silage concentrate_Pasture	2013-10-01	NA	NA	NA	NA	64	3200	0.35	6.6
NA	CARPA	2064	NA	NA	2013-10-03	F	1	F	77.5	2.5	F	104	79	31	74	73	NA	NA	2013-11-14	NA	NA	NA	NA	112	5600	0.32	6.8
NA	CARPA	2077	NA	NA	2013-08-20	F	1	A	43	1.5	A	85	71	24	73	69	NA	Silage concentrate_Pasture	2013-10-01	NA	NA	NA	NA	18	900	0.32	6.4
NA	CARPA	2081	NA	males	N	M	1	A	85	4	A	103	83	35	82	72	33	NA	2014-04-08	NA	NA	NA	NA	0	0	0.39	6.8
NA	CARPA	2081	NA	confined males	2014-04-10	M	1	F	80	4	F	106	NA	NA	NA	NA	NA	NA	2014-05-22	NA	NA	NA	NA	0	0	0.4	6.4
NA	CARPA	2081	NA	NA	2013-08-20	M	1	A	66	3.5	A	98	80	NA	81.5	69	29	Silage concentrate_Pasture	2013-10-01	NA	NA	NA	NA	4	200	0.42	6.4
NA	CARPA	2081	NA	NA	2013-10-03	M	1	F	73	3	F	98	80	28	82	81	29	NA	2013-11-14	NA	NA	NA	NA	0	0	0.39	6.4
NA	CARPA	2081	NA	NA	N	M	1	A	78	3	A	99	78	30	80	77	32	NA	2013-12-03	NA	NA	NA	NA	3	150	0.4	6.4
NA	CARPA	2087	NA	female that has given birth	N	F	2	A	37	2	A	86	73.5	26	72.5	64	NA	Silage concentrate	2014-04-08	NA	NA	NA	NA	254	12700	0.19	5
NA	CARPA	2087	NA	suckling lambs	2014-04-10	F	1	F	45	2	F	85	NA	NA	NA	NA	NA	NA	2014-05-22	NA	NA	NA	NA	2	100	0.3	6.4
NA	CARPA	2087	NA	NA	2013-08-20	F	1	A	38	1	A	81	72	25	72	63	NA	Silage concentrate_Pasture	2013-10-01	NA	NA	NA	NA	18	900	0.3	6.6
NA	CARPA	2087	NA	NA	2013-10-03	F	2	F	42	2.5	F	84	75	27	72	65	NA	NA	2013-11-14	NA	NA	NA	NA	38	1900	0.3	6.2
NA	CARPA	2087	NA	NA	N	F	1	A	43	2	A	85	71	29	73	68	NA	NA	2013-12-03	NA	NA	NA	NA	11	550	0.31	6.4
NA	CARPA	2089	NA	singles	N	F	1	A	66	3	A	93	76	30	76	67	NA	NA	2014-04-08	NA	NA	NA	NA	130	6500	0.3	6.2
NA	CARPA	2089	NA	NA	2013-08-20	F	1	A	42	1.5	A	84	74	25	71	66.5	NA	Silage concentrate_Pasture	2013-10-01	NA	NA	NA	NA	NA	NA	0.35	6.2
NA	CARPA	2089	NA	NA	2013-10-03	F	1	F	47	3	F	86	73	27	73.5	71	NA	NA	2013-11-14	NA	NA	NA	NA	52	2600	0.36	6.6
NA	CARPA	2089	NA	NA	N	F	1	A	46	2	A	87	72	29	71	73	NA	NA	2013-12-03	NA	NA	NA	NA	5	250	0.34	6.4
NA	CARPA	2105	NA	NA	2013-08-20	F	1	A	60	2	A	96	75	29	76	68	NA	Silage concentrate_Pasture	2013-10-01	NA	NA	NA	NA	NA	NA	0.26	7
NA	CARPA	2105	NA	NA	2013-10-03	F	2	F	65	3.5	F	96	73	29	73	77	NA	NA	2013-11-14	NA	NA	NA	NA	0	0	0.31	7
NA	CARPA	2105	NA	NA	N	F	1	A	67	3	A	100	75	31	75	72	NA	NA	2013-12-03	NA	NA	NA	NA	NA	NA	0.32	7.2
NA	CARPA	2115	NA	singles	N	F	1	A	65	3	A	97	78	31	76	67	NA	NA	2014-04-08	NA	NA	NA	NA	0	0	0.3	6.8
NA	CARPA	2115	NA	NA	2013-08-20	F	1	A	64.5	2.5	A	98	77	29	75	69	NA	Silage concentrate_Pasture	2013-10-01	NA	NA	NA	NA	0	0	0.32	6.6
NA	CARPA	2115	NA	NA	2013-10-03	F	1	F	68	3.5	F	102	75	29	76	72	NA	NA	2013-11-14	NA	NA	NA	NA	2	100	0.32	7.2
NA	CARPA	2115	NA	NA	N	F	1	A	68	3	A	104	76	32	73	71	NA	NA	2013-12-03	NA	NA	NA	NA	1	50	0.34	7
NA	CARPA	2119	NA	suckling lambs	2014-04-10	M	2	F	13	2	F	54	53.5	15	52	43	NA	NA	2014-05-22	NA	NA	NA	NA	NA	NA	0.23	5.8
NA	CARPA	2120	NA	males	N	M	1	A	78	3.5	A	99	87	32	88	68	30	NA	2014-04-08	NA	NA	NA	NA	0	0	0.34	7
NA	CARPA	2120	NA	confined males	2014-04-10	M	1	F	76	3.5	F	100	NA	NA	NA	NA	NA	NA	2014-05-22	NA	NA	NA	NA	0	0	0.32	6.2
NA	CARPA	2120	NA	NA	2013-08-20	M	1	A	72	3	A	101	84	NA	82.5	70	31	Silage concentrate_Pasture	2013-10-01	NA	NA	NA	NA	1	50	0.38	7
NA	CARPA	2120	NA	NA	2013-10-03	M	1	F	77	3.5	F	101	86	30	86	76	31	NA	2013-11-14	NA	NA	NA	NA	0	0	0.35	6.8
NA	CARPA	2120	NA	NA	N	M	1	A	88	3	A	102	87.5	31	83.5	72	31	NA	2013-12-03	NA	NA	NA	NA	0	0	0.32	6.6
NA	CARPA	2126	NA	NA	2013-08-20	F	1	A	35	1	A	78	67	24	67	58	NA	Silage concentrate_Pasture	2013-10-01	NA	NA	NA	NA	11	550	0.3	5.6
NA	CARPA	2126	NA	NA	2013-10-03	F	1	F	39	2.5	F	81	69	26	67.5	66	NA	NA	2013-11-14	NA	NA	NA	NA	31	1550	0.31	6
NA	CARPA	2126	NA	NA	N	F	1	A	25	1.5	A	82	68.5	27	69	63	NA	NA	2013-12-03	NA	NA	NA	NA	4	200	0.3	6
NA	CARPA	2160	NA	suckling lambs	2014-04-10	F	1	F	54	4	F	93	NA	NA	NA	NA	NA	NA	2014-05-22	NA	NA	NA	NA	3	150	0.35	6.2
NA	CARPA	2161	NA	NA	2013-08-20	M	1	A	25	1.5	A	74	58	NA	58.5	56	22.5	Silage concentrate_Pasture	2013-10-01	NA	NA	NA	NA	7	350	0.41	6.2
NA	CARPA	2164	NA	NA	2013-08-20	M	1	A	23.5	1.5	A	68	58.5	NA	62	56	20.5	Silage concentrate_Pasture	2013-10-01	NA	NA	NA	NA	47	2350	0.33	5.4
NA	CARPA	2169	NA	NA	2013-08-20	F	1	A	29	2	A	72	61.5	23	60	57	NA	Silage concentrate_Pasture	2013-10-01	NA	NA	NA	NA	53	2650	0.3	6.8
NA	CARPA	2180	NA	NA	N	M	5	A	17	2	A	59	57	17	54.5	47	10	Silage concentrate	2014-04-08	NA	NA	NA	NA	471	23550	0.13	3
NA	CARPA	2181	NA	NA	N	M	4	A	7	1.5	A	47	47	15	46	37	NA	Silage concentrate	2014-04-08	NA	NA	NA	NA	426	21300	0.12	3
NA	CARPA	2186	NA	female that has given birth	N	F	3	A	6	2	A	45	49.5	15	49	40	NA	Silage concentrate	2014-04-08	NA	NA	NA	NA	161	8050	0.16	2.8
NA	CARPA	2187	NA	female that has given birth	N	F	5	A	5	2	A	44	44.5	14	43.5	36	NA	NA	2014-04-08	NA	NA	NA	NA	304	15200	0.13	3.2
NA	CARPA	2187	NA	suckling lambs	2014-04-10	F	1	F	11	2.5	F	50	50	17	48	44	NA	NA	2014-05-22	NA	NA	NA	NA	15	750	0.36	5.8
NA	CARPA	2192	NA	NA	N	M	1	A	10.5	2.5	A	50	48	15	48.5	42	NA	NA	2014-04-08	NA	NA	NA	NA	418	20900	0.3	5.6
NA	CARPA	2194	NA	NA	N	M	1	A	7	2.5	A	49	49.5	15	51	38	NA	NA	2014-04-08	NA	NA	NA	NA	NA	NA	0.26	7.8
NA	CARPA	2194	NA	NA	2014-04-10	M	1	F	13	2.5	F	54	50	17	51	47	NA	NA	2014-05-22	NA	NA	NA	NA	NA	NA	0.31	5.6
NA	CARPA	2198	NA	NA	N	M	1	A	15	2.5	A	54	51	17	52.5	42	NA	NA	2014-04-08	NA	NA	NA	NA	NA	NA	0.38	6.2
NA	CARPA	2198	NA	suckling lambs	2014-04-10	M	1	F	16	2.5	F	57	53	19	53	48	NA	NA	2014-05-22	NA	NA	NA	NA	26	1300	0.35	5.8
NA	CARPA	2199	NA	NA	N	M	1	A	4	2.5	A	40.5	39	11.5	40	30	NA	NA	2014-04-08	NA	NA	NA	NA	NA	NA	NA	NA
NA	CARPA	2199	NA	suckling lambs	N	M	2	F	9	2	F	47	48.5	16	48	37	NA	NA	2014-05-22	NA	NA	NA	NA	NA	NA	0.2	6.2
NA	CARPA	2200	NA	NA	N	M	1	A	8	2.5	A	44	43	13	44	34	NA	NA	2014-04-08	NA	NA	NA	NA	NA	NA	NA	NA
NA	CARPA	2201	NA	NA	N	M	1	A	4.5	2.5	A	43	43	12	43.5	36	NA	NA	2014-04-08	NA	NA	NA	NA	NA	NA	NA	NA
NA	CARPA	2201	NA	suckling lambs	N	M	2	F	8	2	F	35	46	14	46	35	NA	NA	2014-05-22	NA	NA	NA	NA	NA	NA	NA	NA
NA	CARPA	145A	NA	NA	2013-08-20	F	2	A	76	2	A	104	77	30	79	78	NA	Silage concentrate_Pasture	2013-10-01	NA	NA	NA	NA	15	750	0.26	7
NA	CARPA	145A	NA	NA	2013-10-03	F	3	F	81	3	F	105	76.5	32	80	85	NA	NA	2013-11-14	NA	NA	NA	NA	13	650	0.3	7
NA	CARPA	145A	NA	NA	N	F	2	A	83	2.5	A	106	78	30	79	78	NA	NA	2013-12-03	NA	NA	NA	NA	1	50	0.27	7
NA	CARPA	SN	NA	singles	N	F	1	A	45	3	A	84.5	67	25	69	67	NA	NA	2014-04-08	NA	NA	NA	NA	2	100	0.28	6.8
NA	EMBRAPA	117	NA	ewes	S	F	1	F	NA	2	F	74	60.5	27	62.5	62	NA	NA	2014-03-10	NA	NA	NA	NA	NA	NA	NA	NA
NA	EMBRAPA	115	NA	ewes	S	F	1	F	NA	3	F	76	65	23	64.5	57	NA	NA	2014-03-10	NA	NA	NA	NA	NA	NA	NA	NA
NA	EMBRAPA	159	NA	ewes	S	F	1	F	NA	2	F	71	65.5	23	65	64	NA	NA	2014-03-10	NA	NA	NA	NA	NA	NA	NA	NA
NA	EMBRAPA	132	NA	ewes	S	F	1	F	NA	2	F	65	61.5	25	60	54	NA	NA	2014-03-10	NA	NA	NA	NA	NA	NA	NA	NA
NA	EMBRAPA	144	NA	ewes	S	F	1	F	NA	2.5	F	69	61.5	23	60	54	NA	NA	2014-03-10	NA	NA	NA	NA	NA	NA	NA	NA
NA	EMBRAPA	127	NA	ewes	S	F	1	F	NA	2	F	65	60.5	23	61	57	NA	NA	2014-03-10	NA	NA	NA	NA	NA	NA	NA	NA
NA	EMBRAPA	142	NA	ewes	S	F	1	F	NA	2.5	F	70	67	23	64.5	55	NA	NA	2014-03-10	NA	NA	NA	NA	NA	NA	NA	NA
NA	EMBRAPA	113	NA	ewes	S	F	1	F	NA	2.5	F	63	57	24	57	60	NA	NA	2014-03-10	NA	NA	NA	NA	NA	NA	NA	NA
NA	EMBRAPA	162	NA	ewes	S	F	1	F	NA	1.5	F	64	57	22	56	60	NA	NA	2014-03-10	NA	NA	NA	NA	NA	NA	NA	NA
NA	EMBRAPA	154	NA	ewes	S	F	2	F	NA	1.5	F	69	61	23	61	59	NA	NA	2014-03-10	NA	NA	NA	NA	NA	NA	NA	NA
NA	EMBRAPA	114	NA	ewes	S	F	1	F	NA	3	F	72	67.5	35	66	64	NA	NA	2014-03-10	NA	NA	NA	NA	NA	NA	NA	NA
NA	EMBRAPA	119	NA	ewes	S	F	1	F	NA	1.5	F	64	60.5	21	60.5	55	NA	NA	2014-03-10	NA	NA	NA	NA	NA	NA	NA	NA
NA	EMBRAPA	158	NA	ewes	S	F	1	F	NA	2.5	F	74	66	24	65	58	NA	NA	2014-03-10	NA	NA	NA	NA	NA	NA	NA	NA
NA	EMBRAPA	118	NA	ewes	S	F	1	F	NA	3	F	70	63	22	63	55	NA	NA	2014-03-10	NA	NA	NA	NA	NA	NA	NA	NA
NA	EMBRAPA	150	NA	ewes	S	F	3	F	NA	2.5	F	63	59	23	62	58	NA	NA	2014-03-10	NA	NA	NA	NA	NA	NA	NA	NA
NA	EMBRAPA	149	NA	NA	S	M	2	F	NA	2	F	76	66.5	26	71.5	75	26	NA	2014-03-10	NA	NA	NA	NA	NA	NA	NA	NA
NA	EMBRAPA	140	NA	NA	S	M	1	F	NA	3.5	F	77	67.5	25	66.5	63	27	NA	2014-03-10	NA	NA	NA	NA	NA	NA	NA	NA
NA	EMBRAPA	152	NA	NA	S	M	1	F	NA	2.5	F	75	70	24	71	63	26	NA	2014-03-10	NA	NA	NA	NA	NA	NA	NA	NA
NA	EMBRAPA	116	NA	NA	S	M	2	F	NA	2	F	68	64	24	62	62	28	NA	2014-03-10	NA	NA	NA	NA	NA	NA	NA	NA
NA	EMBRAPA	155	NA	NA	S	M	1	F	NA	2.5	F	71	64	24	65.5	63	23	NA	2014-03-10	NA	NA	NA	NA	NA	NA	NA	NA
NA	EMBRAPA	122	NA	NA	S	M	1	F	NA	3	F	71	65	24	64	61	20	NA	2014-03-10	NA	NA	NA	NA	NA	NA	NA	NA
NA	EMBRAPA	126	NA	NA	S	M	1	F	NA	2.5	F	75	66	25	63	62	28	NA	2014-03-10	NA	NA	NA	NA	NA	NA	NA	NA
NA	EMBRAPA	141	NA	NA	S	M	1	F	NA	2.5	F	71	65	24	67	63	24	NA	2014-03-10	NA	NA	NA	NA	NA	NA	NA	NA
NA	EMBRAPA	127	NA	females	N	F	1	F	NA	2.5	F	71	63	20	60	56	NA	NA	2014-04-15	NA	NA	NA	NA	NA	NA	NA	NA
NA	EMBRAPA	135	NA	females	N	F	1	F	NA	3.5	F	75	69	25	66	60	NA	NA	2014-04-15	NA	NA	NA	NA	NA	NA	NA	NA
NA	EMBRAPA	114	NA	females	N	F	1	F	NA	3	F	78	70	24	65	54	NA	NA	2014-04-15	NA	NA	NA	NA	NA	NA	NA	NA
NA	EMBRAPA	117	NA	females	N	F	1	F	NA	3	F	76	67	22	65	53	NA	NA	2014-04-15	NA	NA	NA	NA	NA	NA	NA	NA
NA	EMBRAPA	47	NA	females	N	F	1	F	NA	2.5	F	72	55	21	58	56	NA	NA	2014-04-15	NA	NA	NA	NA	NA	NA	NA	NA
NA	EMBRAPA	119	NA	females	N	F	1	F	NA	2	F	76	60	26	61	65	NA	NA	2014-04-15	NA	NA	NA	NA	NA	NA	NA	NA
NA	EMBRAPA	162	NA	females	N	F	1	F	NA	2	F	67	55	22	57	58	NA	NA	2014-04-15	NA	NA	NA	NA	NA	NA	NA	NA
NA	EMBRAPA	113	NA	females	N	F	1	F	NA	2	F	66	66	22	60	56	NA	NA	2014-04-15	NA	NA	NA	NA	NA	NA	NA	NA
NA	EMBRAPA	154	NA	females	N	F	1	F	NA	2	F	70	50	21	51	60	NA	NA	2014-04-15	NA	NA	NA	NA	NA	NA	NA	NA
NA	EMBRAPA	159	NA	females	N	F	1	F	NA	2.5	F	75	61	23	65	55	NA	NA	2014-04-15	NA	NA	NA	NA	NA	NA	NA	NA
NA	EMBRAPA	118	NA	females	N	F	1	F	NA	3	F	71	62	23	62	61	NA	NA	2014-04-15	NA	NA	NA	NA	NA	NA	NA	NA
NA	EMBRAPA	115	NA	females	N	F	1	F	NA	3	F	78	64	25	66	67	NA	NA	2014-04-15	NA	NA	NA	NA	NA	NA	NA	NA
NA	EMBRAPA	132	NA	females	N	F	1	F	NA	2.5	F	66	60	22	62	66	NA	NA	2014-04-15	NA	NA	NA	NA	NA	NA	NA	NA
NA	EMBRAPA	151	NA	females	N	F	1	F	NA	2	F	64	62	23	62	56	NA	NA	2014-04-15	NA	NA	NA	NA	NA	NA	NA	NA
NA	EMBRAPA	158	NA	females	N	F	1	F	NA	2.5	F	76	63	27	64	56	NA	NA	2014-04-15	NA	NA	NA	NA	NA	NA	NA	NA
NA	EMBRAPA	142	NA	females	N	F	1	F	NA	2.5	F	72	68	24	68	55	NA	NA	2014-04-15	NA	NA	NA	NA	NA	NA	NA	NA
NA	EMBRAPA	149	NA	males	N	M	1	F	NA	2.5	F	76	73	25	71	66	29	NA	2014-04-15	NA	NA	NA	NA	NA	NA	NA	NA
NA	EMBRAPA	140	NA	males	N	M	1	F	NA	3.5	F	79	NA	25	NA	67	28	NA	2014-04-15	NA	NA	NA	NA	NA	NA	NA	NA
NA	EMBRAPA	152	NA	males	N	M	1	F	NA	2.5	F	78	72	24	72	63	28	NA	2014-04-15	NA	NA	NA	NA	NA	NA	NA	NA
NA	EMBRAPA	122	NA	males	N	M	1	F	NA	2.5	F	75	63	24	65	60	27	NA	2014-04-15	NA	NA	NA	NA	NA	NA	NA	NA
NA	EMBRAPA	141	NA	males	N	M	1	F	NA	3	F	78	67	25	65	59	NA	NA	2014-04-15	NA	NA	NA	NA	NA	NA	NA	NA
NA	EMBRAPA	155	NA	males	N	M	1	F	NA	2.5	F	75	65	23	63	60	25	NA	2014-04-15	NA	NA	NA	NA	NA	NA	NA	NA
NA	EMBRAPA	144	NA	females	NA	F	1	F	NA	3	F	73	65	21	67	56	NA	NA	2014-06-10	NA	NA	NA	NA	NA	NA	NA	NA
NA	EMBRAPA	127	NA	females	NA	F	1	F	NA	2.5	F	73	68	26	65	53	NA	NA	2014-06-10	NA	NA	NA	NA	NA	NA	NA	NA
NA	EMBRAPA	154	NA	females	NA	F	1	F	NA	2.5	F	75	64	18	62	56	NA	NA	2014-06-10	NA	NA	NA	NA	NA	NA	NA	NA
NA	EMBRAPA	118	NA	females	NA	F	1	F	NA	3	F	78	62	24	62	59	NA	NA	2014-06-10	NA	NA	NA	NA	NA	NA	NA	NA
NA	EMBRAPA	135	NA	females	NA	F	1	F	NA	3.5	F	78.5	70	26	69	66	NA	NA	2014-06-10	NA	NA	NA	NA	NA	NA	NA	NA
NA	EMBRAPA	159	NA	females	NA	F	1	F	NA	2.5	F	78	58	21	59	63	NA	NA	2014-06-10	NA	NA	NA	NA	NA	NA	NA	NA
NA	EMBRAPA	119	NA	females	NA	F	1	F	NA	2.5	F	71	64	20	65	59	NA	NA	2014-06-10	NA	NA	NA	NA	NA	NA	NA	NA
NA	EMBRAPA	62	NA	females	NA	F	1	F	NA	2.5	F	75	58	20	56	61	NA	NA	2014-06-10	NA	NA	NA	NA	NA	NA	NA	NA
NA	EMBRAPA	151	NA	females	NA	F	1	F	NA	2.5	F	68	65	20	63	63	NA	NA	2014-06-10	NA	NA	NA	NA	NA	NA	NA	NA
NA	EMBRAPA	117	NA	females	NA	F	1	F	NA	3.5	F	81	68	22	69	61	NA	NA	2014-06-10	NA	NA	NA	NA	NA	NA	NA	NA
NA	EMBRAPA	132	NA	females	NA	F	1	F	NA	2.5	F	71	61	22	62	52	NA	NA	2014-06-10	NA	NA	NA	NA	NA	NA	NA	NA
NA	EMBRAPA	158	NA	females	NA	F	1	F	NA	3	F	78	68	21	68	61	NA	NA	2014-06-10	NA	NA	NA	NA	NA	NA	NA	NA
NA	EMBRAPA	158	NA	females	NA	F	1	F	NA	2.5	F	79	69	24	68	56	NA	NA	2014-07-15	NA	NA	NA	NA	NA	NA	NA	NA
NA	EMBRAPA	117	NA	females	NA	F	1	F	NA	2.5	F	79	73	26	70	68	NA	NA	2014-07-15	NA	NA	NA	NA	NA	NA	NA	NA
NA	EMBRAPA	135	NA	females	NA	F	1	F	NA	3.5	F	81	70	26	69	66	NA	NA	2014-07-15	NA	NA	NA	NA	NA	NA	NA	NA
NA	EMBRAPA	115	NA	females	NA	F	1	F	NA	3	F	80	72	25	72	63	NA	NA	2014-07-15	NA	NA	NA	NA	NA	NA	NA	NA
NA	EMBRAPA	159	NA	females	NA	F	1	F	NA	2	F	76	71	25	70	65	NA	NA	2014-07-15	NA	NA	NA	NA	NA	NA	NA	NA
NA	EMBRAPA	114	NA	females	NA	F	1	F	NA	3	F	84	69	28	69	65	NA	NA	2014-07-15	NA	NA	NA	NA	NA	NA	NA	NA
NA	EMBRAPA	162	NA	females	NA	F	1	F	NA	2.5	F	74	67	24	66	60	NA	NA	2014-07-15	NA	NA	NA	NA	NA	NA	NA	NA
NA	EMBRAPA	113	NA	females	NA	F	2	F	NA	2	F	88	68	25	66	72	NA	NA	2014-07-15	NA	NA	NA	NA	NA	NA	NA	NA
NA	EMBRAPA	142	NA	females	NA	F	1	F	NA	2.5	F	79	70	27	71	63	NA	NA	2014-07-15	NA	NA	NA	NA	NA	NA	NA	NA
NA	EMBRAPA	154	NA	females	NA	F	1	F	NA	2	F	74	62	26	64	61	NA	NA	2014-07-15	NA	NA	NA	NA	NA	NA	NA	NA
NA	EMBRAPA	127	NA	females	NA	F	1	F	NA	2	F	74	64	25	64	64	NA	NA	2014-07-15	NA	NA	NA	NA	NA	NA	NA	NA
NA	EMBRAPA	119	NA	females	NA	F	1	F	NA	2	F	71	65	22	64	60	NA	NA	2014-07-15	NA	NA	NA	NA	NA	NA	NA	NA
NA	EMBRAPA	151	NA	females	NA	F	1	F	NA	2.5	F	70	65	22	66	64	NA	NA	2014-07-15	NA	NA	NA	NA	NA	NA	NA	NA
NA	EMBRAPA	132	NA	females	NA	F	1	F	NA	2.5	F	71	64	25	63	57	NA	NA	2014-07-15	NA	NA	NA	NA	NA	NA	NA	NA
NA	EMBRAPA	116	NA	males	NA	M	3	F	NA	2.5	F	79	72	27	70	67	NA	NA	2014-07-15	NA	NA	NA	NA	NA	NA	NA	NA
NA	EMBRAPA	149	NA	males	NA	M	2	F	NA	2.5	F	82	74	27	73	67	NA	NA	2014-07-15	NA	NA	NA	NA	NA	NA	NA	NA
NA	EMBRAPA	141	NA	males	NA	M	1	F	NA	2.5	F	83	70	25	70	65	NA	NA	2014-07-15	NA	NA	NA	NA	NA	NA	NA	NA
NA	EMBRAPA	152	NA	males	NA	M	1	F	NA	2.5	F	82	75	27	75	69	NA	NA	2014-07-15	NA	NA	NA	NA	NA	NA	NA	NA
NA	EMBRAPA	122	NA	males	NA	M	1	F	NA	2.5	F	79	72	27	70	67	NA	NA	2014-07-15	NA	NA	NA	NA	NA	NA	NA	NA
NA	EMBRAPA	140	NA	males	NA	M	1	F	NA	3	F	84	73	27	72	68	NA	NA	2014-07-15	NA	NA	NA	NA	NA	NA	NA	NA
NA	EMBRAPA	126	NA	males	NA	M	1	F	NA	3	F	83	75	25	71	63	NA	NA	2014-07-15	NA	NA	NA	NA	NA	NA	NA	NA
NA	EMBRAPA	155	NA	males	NA	M	1	F	NA	2.5	F	79	67	28	65	68	NA	NA	2014-07-15	NA	NA	NA	NA	NA	NA	NA	NA
NA	EMBRAPA	113	NA	females	NA	F	1	A	NA	2	A	76	70	26	70	64	NA	NA	2014-09-16	NA	NA	NA	NA	NA	NA	NA	NA
NA	EMBRAPA	154	NA	females	NA	F	2	A	NA	1.5	A	74	67	26	68	60	NA	NA	2014-09-16	NA	NA	NA	NA	NA	NA	NA	NA
NA	EMBRAPA	119	NA	females	NA	F	1	A	NA	1.5	A	74	70	24	68	64	NA	NA	2014-09-16	NA	NA	NA	NA	NA	NA	NA	NA
NA	EMBRAPA	142	NA	females	NA	F	1	A	NA	2.5	A	80	75	28	77	64	NA	NA	2014-09-16	NA	NA	NA	NA	NA	NA	NA	NA
NA	EMBRAPA	132	NA	females	NA	F	1	A	NA	2.5	A	75	69	29	68	63	NA	NA	2014-09-16	NA	NA	NA	NA	NA	NA	NA	NA
NA	EMBRAPA	158	NA	females	NA	F	1	A	NA	2	A	78	74	26	72	62	NA	NA	2014-09-16	NA	NA	NA	NA	NA	NA	NA	NA
NA	EMBRAPA	159	NA	females	NA	F	1	A	NA	2	A	82	75	27	73	65	NA	NA	2014-09-16	NA	NA	NA	NA	NA	NA	NA	NA
NA	EMBRAPA	162	NA	females	NA	F	1	A	NA	2.5	A	76	66	25	66	64	NA	NA	2014-09-16	NA	NA	NA	NA	NA	NA	NA	NA
NA	EMBRAPA	135	NA	females	NA	F	1	A	NA	3.5	A	86	75	27	73	67	NA	NA	2014-09-16	NA	NA	NA	NA	NA	NA	NA	NA
NA	EMBRAPA	117	NA	females	NA	F	1	A	NA	2.5	A	81	74	28	72	71	NA	NA	2014-09-16	NA	NA	NA	NA	NA	NA	NA	NA
NA	EMBRAPA	127	NA	females	NA	F	1	A	NA	2	A	77	69	27	70	61	NA	NA	2014-09-16	NA	NA	NA	NA	NA	NA	NA	NA
NA	EMBRAPA	118	NA	females	NA	F	1	A	NA	2.5	A	78	68	27	70	65	NA	NA	2014-09-16	NA	NA	NA	NA	NA	NA	NA	NA
NA	EMBRAPA	114	NA	females	NA	F	1	A	NA	3	A	86	70	29	70	64	NA	NA	2014-09-16	NA	NA	NA	NA	NA	NA	NA	NA
NA	EMBRAPA	115	NA	females	NA	F	2	A	NA	3	A	83	75	29	73	64	NA	NA	2014-09-16	NA	NA	NA	NA	NA	NA	NA	NA
NA	EMBRAPA	151	NA	females	NA	F	1	A	NA	2.5	A	70	67	25	66	62	NA	NA	2014-09-16	NA	NA	NA	NA	NA	NA	NA	NA
NA	EMBRAPA	116	NA	males	NA	M	2	A	NA	2	A	79	78	26	75	68	29	NA	2014-09-16	NA	NA	NA	NA	NA	NA	NA	NA
NA	EMBRAPA	155	NA	males	NA	M	2	A	NA	2	A	78	69	27	64	67	26	NA	2014-09-16	NA	NA	NA	NA	NA	NA	NA	NA
NA	EMBRAPA	149	NA	males	NA	M	1	A	NA	2.5	A	85	82	28	79	71	28	NA	2014-09-16	NA	NA	NA	NA	NA	NA	NA	NA
NA	EMBRAPA	141	NA	males	NA	M	1	A	NA	3	A	83	73	30	72	67	29	NA	2014-09-16	NA	NA	NA	NA	NA	NA	NA	NA
NA	EMBRAPA	126	NA	males	NA	M	1	A	NA	2.5	A	83	73	27	70	68	30	NA	2014-09-16	NA	NA	NA	NA	NA	NA	NA	NA
NA	EMBRAPA	140	NA	males	NA	M	2	A	NA	2.5	A	81	75	28	73	68	27	NA	2014-09-16	NA	NA	NA	NA	NA	NA	NA	NA
NA	EMBRAPA	122	NA	males	NA	M	1	A	NA	2.5	A	76	74	25	73	65	30	NA	2014-09-16	NA	NA	NA	NA	NA	NA	NA	NA
NA	EMBRAPA	126	NA	males	N	M	1	F	NA	NA	NA	80.5	62	22	61	64	29	NA	2014-04-15	NA	NA	NA	NA	NA	NA	NA	NA
NA	EMBRAPA	114	NA	females	NA	F	1	F	NA	3	F	80.5	71	25	66	66	NA	NA	2014-06-10	NA	NA	NA	NA	NA	NA	NA	NA
NA	EMBRAPA	118	NA	females	NA	F	2	F	NA	3	F	76	66	25	65	61	NA	NA	2014-07-15	NA	NA	NA	NA	NA	NA	NA	NA
NA	IZ	DETETIVE	8617148	breeding male	N	M	1	F	93.8	4	F	111	80	32	83	78	32	NA	2014-04-23	NA	NA	NA	NA	NA	NA	NA	NA
NA	IZ	214	NA	pregnant breeding stock	NA	F	1	F	35	1.5	F	81.5	NA	NA	NA	NA	NA	Pasture	2014-04-23	NA	NA	NA	NA	1	50	0.35	7.2
US9002629624	IZ	CHIP606166	8606166	breeding stock	2014-06-01	F	2	R	64	2.5	R	93	NA	NA	NA	NA	NA	Feedlot	2014-07-01	NA	NA	NA	NA	62	3100	0.31	6.8
NA	IZ	2	NA	ewes	NA	F	1	F	60.5	5	F	96	75	30	73	61	NA	NA	2013-09-12	NA	NA	NA	NA	1	50	0.32	7
NA	IZ	2	NA	matrices	N	F	1	F	59	3.5	F	97.5	77	28	75	74	NA	NA	2013-10-10	NA	NA	NA	NA	0	0	0.23	7.4
NA	IZ	2	NA	females	N	F	1	R	57.5	3	R	96.5	NA	NA	NA	NA	NA	Pasture	2013-11-11	NA	NA	NA	NA	0	0	0.34	7.2
NA	IZ	6	NA	lambs	NA	M	NA	NA	15.6	NA	NA	60	48	24	46	45	NA	Feedlot	2014-07-01	NA	NA	NA	NA	NA	NA	NA	NA
NA	IZ	7	NA	matrices	N	F	1	F	57.2	4	F	94	NA	NA	NA	NA	NA	NA	2014-04-23	NA	NA	NA	NA	NA	NA	NA	NA
NA	IZ	8	NA	matrices	N	F	2	F	46.9	2.5	F	86	70.5	26	70	69	NA	NA	2013-10-10	NA	NA	NA	NA	NA	NA	0.3	5.8
NA	IZ	8	NA	females	N	F	2	R	48.5	3	R	91	NA	NA	NA	NA	NA	Pasture	2013-11-11	NA	NA	NA	NA	0	0	0.3	6.4
NA	IZ	8	NA	breeding stock	2014-06-01	F	3	R	40.6	2.5	R	87	NA	NA	NA	NA	NA	Feedlot	2014-07-01	NA	NA	NA	NA	NA	NA	0.32	6.4
NA	IZ	10	NA	matrices	N	F	1	F	50.5	2.5	F	89	72	30	71.5	72	NA	NA	2013-10-10	NA	NA	NA	NA	0	0	0.33	6.6
NA	IZ	10	NA	females	N	F	2	R	47	2.5	R	94	NA	NA	NA	NA	NA	Pasture	2013-11-11	NA	NA	NA	NA	3	150	0.28	6.6
NA	IZ	10	NA	breeding stock	2014-06-01	F	1	R	55	2.5	R	90	NA	NA	NA	NA	NA	Feedlot	2014-07-01	NA	NA	NA	NA	88	4400	0.3	7
US9002629624	IZ	11	8606166	matrices	N	F	1	F	58.5	3	F	91.5	72.5	31	72	74	NA	NA	2013-10-10	NA	NA	NA	NA	NA	NA	0.33	6.6
US9002629624	IZ	11	8606166	females	N	F	1	R	61.5	3.5	R	94.5	NA	NA	NA	NA	NA	Pasture	2013-11-11	NA	NA	NA	NA	0	0	0.35	6.8
US9002629624	IZ	11	8606166	breeding stock	2014-06-01	F	3	R	50.6	2.5	R	88	NA	NA	NA	NA	NA	Feedlot	2014-07-01	NA	NA	NA	NA	95	4750	0.26	6.2
US9002629624	IZ	11	8606166	discard	NA	F	1	DrR	NA	3	DrR	98	76	24	74	92	NA	NA	2019-01-29	NA	NA	NA	NA	NA	NA	0.32	6
US9002629624	IZ	11	8606166	discard	NA	F	5	DrR	NA	2.5	DrR	NA	NA	NA	NA	NA	NA	NA	2019-02-21	NA	NA	NA	NA	NA	NA	0.33	7.8
NA	IZ	16	NA	matrices	N	F	1	F	66	3	F	90	68.5	32	71	78	NA	NA	2013-10-10	NA	NA	NA	NA	NA	NA	0.35	6.8
NA	IZ	16	NA	females	N	F	1	R	62.5	3	R	99	NA	NA	NA	NA	NA	Pasture	2013-11-11	NA	NA	NA	NA	NA	NA	0.34	8
NA	IZ	22	NA	lambs	NA	F	NA	NA	11	NA	NA	54	48	19	49	45	NA	Feedlot	2014-07-01	NA	NA	NA	NA	NA	NA	NA	NA
NA	IZ	22	NA	lambs	NA	F	NA	NA	19	NA	NA	64	54	26	53	50	NA	Feedlot	2014-07-01	NA	NA	NA	NA	NA	NA	NA	NA
NA	IZ	23	NA	matrices	N	F	2	F	54.5	3.5	F	95	70	31	70.5	76	NA	NA	2013-10-10	NA	NA	NA	NA	2	100	0.28	6.2
NA	IZ	23	NA	females	N	F	2	R	58	3	R	95	NA	NA	NA	NA	NA	Pasture	2013-11-11	NA	NA	NA	NA	NA	NA	0.28	6.2
NA	IZ	27	NA	matrices	N	F	1	F	54	3	F	88	75.5	30	74	70	NA	NA	2013-10-10	NA	NA	NA	NA	NA	NA	0.34	7
NA	IZ	27	NA	females	N	F	2	R	54	3.5	R	88.5	NA	NA	NA	NA	NA	Pasture	2013-11-11	NA	NA	NA	NA	0	0	0.32	6.4
NA	IZ	27	NA	breeding stock	2014-06-01	F	2	R	50.4	2	R	85	NA	NA	NA	NA	NA	Feedlot	2014-07-01	NA	NA	NA	NA	45	2250	0.27	6
NA	IZ	39	NA	ewes	2014-06-01	F	1	R	27.8	1.5	R	69	68	25	68	57	NA	Feedlot	2014-07-01	NA	NA	NA	NA	22	1100	0.24	6
NA	IZ	43	NA	lambs	NA	F	NA	NA	13.6	NA	NA	54	50	19	51	48	NA	Feedlot	2014-07-01	NA	NA	NA	NA	NA	NA	NA	NA
NA	IZ	45	NA	matrices	N	F	1	F	48.5	3.5	F	88	66	28	69.5	62	NA	NA	2013-08-01	NA	NA	NA	NA	0	0	0.36	7
NA	IZ	45	NA	ewes	NA	F	1	F	60.5	3.5	F	101	71	30	70	70	NA	NA	2013-09-12	NA	NA	NA	NA	0	0	0.29	7.4
NA	IZ	45	NA	matrices	N	F	1	F	60.5	3	F	98	70	32	70.5	75	NA	NA	2013-10-10	NA	NA	NA	NA	0	0	0.34	7
NA	IZ	45	NA	females	N	F	1	R	58.5	3.5	R	100	NA	NA	NA	NA	NA	Pasture	2013-11-11	NA	NA	NA	NA	0	0	0.3	7
NA	IZ	45	NA	breeding stock	2014-06-01	F	2	R	41.8	1.5	R	86	NA	NA	NA	NA	NA	Feedlot	2014-07-01	NA	NA	NA	NA	44	2200	NA	NA
NA	IZ	49	NA	matrices	N	F	1	F	43	2.5	F	86.5	65.5	30	69	70	NA	NA	2013-10-10	NA	NA	NA	NA	4	200	0.31	6.6
NA	IZ	49	NA	females	N	F	1	R	46.5	3.5	R	85	NA	NA	NA	NA	NA	Pasture	2013-11-11	NA	NA	NA	NA	NA	NA	0.34	6.6
US9002629633	IZ	76	NA	matrices	N	F	1	F	44.5	3	F	82.5	72	28	71	70	NA	NA	2013-10-10	NA	NA	NA	NA	5	250	0.35	6.6
US9002629633	IZ	76	NA	females	N	F	1	R	42	2.5	R	80	NA	NA	NA	NA	NA	Pasture	2013-11-11	NA	NA	NA	NA	3	150	0.32	6.6
US9002629633	IZ	76	NA	matrices	N	F	1	F	48	2.5	F	83.5	NA	NA	NA	NA	NA	NA	2014-04-23	NA	NA	NA	NA	1	50	0.34	6.6
NA	IZ	80	NA	lambs	NA	M	NA	NA	8.6	NA	NA	51	41	29	43	41	NA	Feedlot	2014-07-01	NA	NA	NA	NA	NA	NA	NA	NA
NA	IZ	92	NA	matrices	N	F	1	F	46.5	1.5	F	82	67.5	26	68	66	NA	NA	2013-10-10	NA	NA	NA	NA	2	100	0.26	6
NA	IZ	92	NA	females	N	F	1	R	39.5	2	R	83	NA	NA	NA	NA	NA	Pasture	2013-11-11	NA	NA	NA	NA	NA	NA	0.28	6.2
NA	IZ	92	NA	pregnant breeding stock	N	F	1	F	45.6	3	F	85	NA	NA	NA	NA	NA	Pasture	2014-04-23	NA	NA	NA	NA	1	50	0.35	7
NA	IZ	93	NA	matrices	N	F	4	F	NA	1.5	F	89	71	26	72.5	71	NA	NA	2013-10-10	NA	NA	NA	NA	10	500	0.22	5.8
NA	IZ	99	NA	matrices	N	F	1	F	38.5	2	F	81	71	27	70	66	NA	NA	2013-10-10	NA	NA	NA	NA	2	100	0.31	6.8
NA	IZ	99	NA	females	N	F	1	R	37.5	2	R	80	NA	NA	NA	NA	NA	Pasture	2013-11-11	NA	NA	NA	NA	1	50	0.32	6.2
NA	IZ	99	NA	pregnant breeding stock	NA	F	1	F	39.2	3	F	86	NA	NA	NA	NA	NA	Pasture	2014-04-23	NA	NA	NA	NA	NA	NA	0.41	8
NA	IZ	110	NA	ewes	NA	F	1	F	44.5	1	F	89	69.5	29	67	65	NA	NA	2013-09-12	NA	NA	NA	NA	9	450	0.24	7
NA	IZ	110	NA	matrices	N	F	2	F	46	1	F	86	69	29	70.5	71	NA	NA	2013-10-10	NA	NA	NA	NA	6	300	0.22	7
NA	IZ	111	NA	matrices	N	F	1	F	36	2	F	73.5	66	28	65	70	NA	NA	2013-10-10	NA	NA	NA	NA	NA	NA	0.28	6.6
NA	IZ	111	NA	females	N	F	3	R	31	2	R	74	NA	NA	NA	NA	NA	Pasture	2013-11-11	NA	NA	NA	NA	3	150	0.28	7
NA	IZ	119	NA	ewes	N	F	2	F	53	3	F	91	72	31	72	63	NA	NA	2013-08-01	NA	NA	NA	NA	442	22100	0.29	7
NA	IZ	119	NA	females	N	F	1	R	58	3.5	R	96	NA	NA	NA	NA	NA	Pasture	2013-11-11	NA	NA	NA	NA	NA	NA	0.32	6.8
NA	IZ	119	NA	matrices	N	F	1	F	55.4	3.5	F	94	NA	NA	NA	NA	NA	NA	2014-04-23	NA	NA	NA	NA	0	0	NA	NA
NA	IZ	122	NA	pregnant breeding stock	NA	F	1	F	41.8	3	F	86	NA	NA	NA	NA	NA	Pasture	2014-04-23	NA	NA	NA	NA	NA	NA	NA	NA
NA	IZ	124	NA	matrices	NA	F	2	F	36.5	3	F	80	66.5	27	65	68	NA	NA	2013-06-25	NA	NA	NA	NA	17	850	0.3	6.8
NA	IZ	124	NA	ewes	N	F	1	F	40.5	3	F	80	70	29	69	64	NA	NA	2013-08-01	NA	NA	NA	NA	2	100	0.29	6.2
NA	IZ	124	NA	breeding stock	NA	F	1	F	NA	3.5	F	89	67	36	68.5	67	NA	Feedlot	2013-10-10	NA	NA	NA	NA	158	7900	0.3	7
NA	IZ	124	NA	pregnant breeding stock	NA	F	1	F	44.2	3.5	F	88	NA	NA	NA	NA	NA	Pasture	2014-04-23	NA	NA	NA	NA	0	0	0.32	6.8
NA	IZ	127	NA	ewes	NA	F	1	F	47	3	F	91	69	28	71.5	66	NA	NA	2013-09-12	NA	NA	NA	NA	29	1450	0.29	7
NA	IZ	127	NA	matrices	N	F	2	F	43	2.5	F	88	70	29	71	59	NA	NA	2013-10-10	NA	NA	NA	NA	9	450	0.29	7
NA	IZ	127	NA	females	N	F	1	R	43	2	R	92	NA	NA	NA	NA	NA	Pasture	2013-11-11	NA	NA	NA	NA	16	800	0.29	7
NA	IZ	129	NA	matrices	NA	F	2	F	31.5	2.5	F	77	63	24	62	62	NA	NA	2013-06-25	NA	NA	NA	NA	NA	NA	0.25	7.6
NA	IZ	129A	NA	ewes	N	F	2	F	32.5	2	F	73	65	26	64	56	NA	NA	2013-08-01	NA	NA	NA	NA	15	750	0.34	6.6
NA	IZ	129	NA	pregnant breeding stock	NA	F	1	F	40	3	F	78	NA	NA	NA	NA	NA	Pasture	2014-04-23	NA	NA	NA	NA	0	0	0.26	7
NA	IZ	129	NA	matrices	NA	F	1	R	36.2	2.5	R	77	NA	NA	NA	NA	NA	extensivo	2014-07-01	NA	NA	NA	NA	1	50	0.27	7
NA	IZ	132	NA	ewes	N	F	1	F	42.5	4	F	89	69	29	67	63	NA	NA	2013-08-01	NA	NA	NA	NA	NA	NA	0.28	6
NA	IZ	132	NA	matrices	NA	F	1	R	51.6	3.5	R	95	NA	NA	NA	NA	NA	extensivo	2014-07-01	NA	NA	NA	NA	NA	NA	0.3	7
NA	IZ	133	NA	matrices	NA	F	2	F	34	2.5	F	79	65	26	63	60	NA	NA	2013-06-25	NA	NA	NA	NA	3	150	0.27	7.4
NA	IZ	133	NA	ewes	N	F	1	F	34	2.5	F	77	67	28	66.5	60	NA	NA	2013-08-01	NA	NA	NA	NA	2	100	0.28	6.8
NA	IZ	133	NA	pregnant breeding stock	NA	F	1	F	36.8	3	F	81	NA	NA	NA	NA	NA	Pasture	2014-04-23	NA	NA	NA	NA	0	0	0.31	7
US9002629650	IZ	134	NA	matrices	NA	F	1	F	37.5	2.5	F	83	63.5	28	64.5	64	NA	NA	2013-06-25	NA	NA	NA	NA	1	50	0.26	6.2
US9002629650	IZ	134	NA	ewes	N	F	1	F	37	2.5	F	83	71	30	70	66	NA	NA	2013-08-01	NA	NA	NA	NA	5	250	0.24	4.8
US9002629650	IZ	134	NA	pregnant breeding stock	NA	F	1	F	40.6	1.5	F	82	NA	NA	NA	NA	NA	Pasture	2014-04-23	NA	NA	NA	NA	2	100	0.29	6.4
NA	IZ	135	NA	matrices	N	F	1	F	50	2.5	F	88	73	29	70	65	NA	NA	2013-10-10	NA	NA	NA	NA	NA	NA	0.31	6.2
NA	IZ	135	NA	females	N	F	2	R	45.5	3	R	87	NA	NA	NA	NA	NA	Pasture	2013-11-11	NA	NA	NA	NA	NA	NA	0.3	6.2
NA	IZ	135	NA	breeding stock	2014-06-01	F	1	R	57.4	3.5	R	94	NA	NA	NA	NA	NA	Feedlot	2014-07-01	NA	NA	NA	NA	15	750	0.28	7
US9002629631	IZ	139	NA	matrices	N	F	1	F	51.5	2.5	F	93.5	65	27	65.5	72	NA	NA	2013-10-10	NA	NA	NA	NA	3	150	0.28	6
US9002629631	IZ	139	NA	females	N	F	1	R	49	3	R	92	NA	NA	NA	NA	NA	Pasture	2013-11-11	NA	NA	NA	NA	NA	NA	0.28	6.6
US9002629631	IZ	139	NA	pregnant breeding stock	NA	F	1	F	49	3	F	94	NA	NA	NA	NA	NA	Pasture	2014-04-23	NA	NA	NA	NA	NA	NA	NA	NA
NA	IZ	141	NA	lambs	NA	F	NA	NA	13.2	NA	NA	55	48	21	46	46	NA	Feedlot	2014-07-01	NA	NA	NA	NA	NA	NA	NA	NA
NA	IZ	143	NA	ewes	NA	F	1	F	59	5	F	96	71	29	67	63	NA	NA	2013-09-12	NA	NA	NA	NA	0	0	0.39	7.2
NA	IZ	143	NA	matrices	N	F	2	F	59	4	F	94	70.5	30	67	73	NA	NA	2013-10-10	NA	NA	NA	NA	NA	NA	0.37	7.4
NA	IZ	143	NA	females	N	F	1	R	57.5	4	R	93	NA	NA	NA	NA	NA	Pasture	2013-11-11	NA	NA	NA	NA	1	50	0.34	7
NA	IZ	143	NA	matrices	N	F	1	F	55.6	4	F	94	NA	NA	NA	NA	NA	NA	2014-04-23	NA	NA	NA	NA	NA	NA	0.38	7
NA	IZ	143	NA	matrices	NA	F	1	R	53.2	4	R	96	NA	NA	NA	NA	NA	extensivo	2014-07-01	NA	NA	NA	NA	1	50	0.37	7
NA	IZ	146	NA	matrices	N	F	1	F	52.5	2.5	F	87.5	72	30	69	75	NA	NA	2013-10-10	NA	NA	NA	NA	14	700	0.23	6
NA	IZ	146	NA	females	N	F	1	R	50	3	R	79	NA	NA	NA	NA	NA	Pasture	2013-11-11	NA	NA	NA	NA	4	200	0.28	6.4
NA	IZ	147	NA	ewes	NA	F	1	F	56	4	F	105	72	29	72	61	NA	NA	2013-09-12	NA	NA	NA	NA	0	0	0.32	8
NA	IZ	147	NA	matrices	N	F	1	F	59.5	4	F	98	72.5	33	72.5	70	NA	NA	2013-10-10	NA	NA	NA	NA	0	0	0.31	7
NA	IZ	147	NA	females	N	F	1	R	56	3.5	R	94	NA	NA	NA	NA	NA	Pasture	2013-11-11	NA	NA	NA	NA	NA	NA	0.32	8.2
NA	IZ	147	NA	pregnant breeding stock	NA	F	1	F	39.4	3.5	F	80	NA	NA	NA	NA	NA	Pasture	2014-04-23	NA	NA	NA	NA	NA	NA	NA	NA
NA	IZ	147	NA	breeding stock	2014-06-01	F	1	R	50.4	3	R	92	NA	NA	NA	NA	NA	Feedlot	2014-07-01	NA	NA	NA	NA	104	5200	0.21	6
NA	IZ	152	NA	matrices	NA	F	2	F	44.5	3	F	85	69	27	67.5	73	NA	NA	2013-06-25	NA	NA	NA	NA	2	100	0.3	8
NA	IZ	152	NA	ewes	N	F	1	F	44.5	2.5	F	85	70	28	68	65	NA	NA	2013-08-01	NA	NA	NA	NA	0	0	0.33	7.2
NA	IZ	152	NA	pregnant breeding stock	NA	F	2	F	46.4	3	F	86	NA	NA	NA	NA	NA	Pasture	2014-04-23	NA	NA	NA	NA	NA	NA	0.29	8
NA	IZ	152	NA	matrices	NA	F	3	R	45	2.5	R	85	NA	NA	NA	NA	NA	extensivo	2014-07-01	NA	NA	NA	NA	NA	NA	0.29	7.8
NA	IZ	153	NA	matrices	NA	F	1	F	28.5	2	F	77	63	25	60	61	NA	NA	2013-06-25	NA	NA	NA	NA	50	2500	0.24	7
NA	IZ	153	NA	ewes	N	F	1	F	27.5	1.5	F	71	69.5	29	65	61	NA	NA	2013-08-01	NA	NA	NA	NA	7	350	0.24	6
NA	IZ	153	NA	ewes	NA	F	2	F	29	1.5	F	77	67	25	66	59	NA	NA	2013-09-12	NA	NA	NA	NA	20	1000	0.25	6.2
NA	IZ	153	NA	females	N	F	1	R	33.5	1.5	R	76.5	NA	NA	NA	NA	NA	Pasture	2013-11-11	NA	NA	NA	NA	0	0	0.25	6
NA	IZ	153	NA	ewes	N	F	1	F	38	3	F	77	69	25	66	62	NA	NA	2014-04-23	NA	NA	NA	NA	2	100	0.28	7
US9002629654	IZ	153	8616562	mother sheep newborn	NA	F	2	R	50.2	3.5	R	87	70	16	71	75	NA	NA	2018-09-26	NA	NA	NA	NA	NA	NA	0.26	6.2
US9002629654	IZ	153	8616562	females	NA	F	1	DrR	42	2	DrR	86	71	19	70	75	NA	NA	2018-11-29	0	0	0	0	0	0	NA	6.4
US9002629654	IZ	153	8616562	pregnant	N	F	1	DrR	41.6	2	DrR	84	68	19	67	73	NA	NA	2019-02-21	NA	NA	NA	NA	NA	NA	0.23	6.4
US9002629654	IZ	153	8616562	matrices	NA	F	1	DrR	44.8	2.5	DrR	84	66	18	70	76	NA	NA	2019-03-27	0	0	0	0	0	0	0.32	7
NA	IZ	155	NA	matrices	N	F	1	F	37	3	F	80	67	25	66.5	64	NA	NA	2013-10-10	NA	NA	NA	NA	0	0	0.31	6.6
NA	IZ	155	NA	females	N	F	1	R	35	2.5	R	81	NA	NA	NA	NA	NA	Pasture	2013-11-11	NA	NA	NA	NA	1	50	0.31	7
NA	IZ	155	NA	pregnant breeding stock	NA	F	1	F	36.8	2.5	F	79	NA	NA	NA	NA	NA	Pasture	2014-04-23	NA	NA	NA	NA	0	0	0.28	7.8
NA	IZ	156	NA	matrices	NA	F	1	F	36	3.5	F	81	65	28	62	61	NA	NA	2013-06-25	NA	NA	NA	NA	36	1800	0.31	7
NA	IZ	156	NA	ewes	N	F	1	F	35	2.5	F	82	68	29	68	62	NA	NA	2013-08-01	NA	NA	NA	NA	8	400	0.31	6.4
NA	IZ	156	NA	pregnant breeding stock	NA	F	1	F	37.4	2	F	83	NA	NA	NA	NA	NA	Pasture	2014-04-23	NA	NA	NA	NA	3	150	0.38	7.2
NA	IZ	156	NA	matrices	NA	F	1	R	39.6	3	R	81	NA	NA	NA	NA	NA	extensivo	2014-07-01	NA	NA	NA	NA	0	0	0.29	7
NA	IZ	162	NA	matrices	NA	F	1	F	29	1.5	F	79	62	27	65	59	NA	NA	2013-06-25	NA	NA	NA	NA	6	300	0.25	7.2
NA	IZ	162	NA	pregnant breeding stock	NA	F	2	F	33	1	F	77	NA	NA	NA	NA	NA	Pasture	2014-04-23	NA	NA	NA	NA	3	150	0.29	8
NA	IZ	173	NA	matrices	NA	F	1	F	41.5	3	F	88	71	32	67	64	NA	NA	2013-06-25	NA	NA	NA	NA	25	1250	0.3	8
NA	IZ	173	NA	pregnant breeding stock	N	F	2	F	38.8	2	F	86	NA	NA	NA	NA	NA	Pasture	2014-04-23	NA	NA	NA	NA	1	50	0.32	8
NA	IZ	173	NA	matrices	N	F	1	F	52.4	3	F	91	NA	NA	NA	NA	NA	NA	2014-04-23	NA	NA	NA	NA	1	50	0.28	6.4
US9002629656	IZ	174	NA	matrices	NA	F	1	F	31	2	F	77	72	29	62	61	NA	NA	2013-06-25	NA	NA	NA	NA	12	600	0.22	7.2
US9002629656	IZ	174	NA	ewes	N	F	1	F	32.5	2	F	77	69	27	65	64	NA	NA	2013-08-01	NA	NA	NA	NA	8	400	0.24	6.6
US9002629656	IZ	174	NA	pregnant breeding stock	NA	F	2	F	36.4	2	F	80	NA	NA	NA	NA	NA	Pasture	2014-04-23	NA	NA	NA	NA	NA	NA	NA	NA
NA	IZ	177	NA	ewes	N	F	2	F	42.5	2.5	F	93	73	30	73	68	NA	NA	2013-08-01	NA	NA	NA	NA	57	2850	0.28	6.8
NA	IZ	177	NA	matrices	N	F	4	F	45.5	1	F	88.5	71.5	29	74	70	NA	NA	2013-10-10	NA	NA	NA	NA	NA	NA	0.21	6
NA	IZ	177	NA	females	N	F	3	R	43.5	1.5	R	89.5	NA	NA	NA	NA	NA	Pasture	2013-11-11	NA	NA	NA	NA	2	100	0.24	6.4
NA	IZ	178	NA	matrices	NA	F	1	F	31.9	2.5	F	80	65	26	64	59	NA	NA	2013-06-25	NA	NA	NA	NA	4	200	0.33	7.6
NA	IZ	178	NA	ewes	N	F	1	F	28	2	F	81	67.5	27	64	58	NA	NA	2013-08-01	NA	NA	NA	NA	2	100	0.29	5.4
NA	IZ	183	NA	matrices	NA	F	1	F	37	3	F	82	67.5	27	69	67	NA	NA	2013-06-25	NA	NA	NA	NA	3	150	0.29	6.4
NA	IZ	183	NA	ewes	N	F	1	F	40.5	2.5	F	83	72	27	70	66	NA	NA	2013-08-01	NA	NA	NA	NA	0	0	0.3	7
NA	IZ	183	NA	matrices	N	F	1	F	47.4	3.5	F	90	NA	NA	NA	NA	NA	NA	2014-04-23	NA	NA	NA	NA	1	50	0.34	6.8
NA	IZ	189	NA	matrices	NA	F	2	F	31	2.5	F	73	68	32	64	61	NA	NA	2013-06-25	NA	NA	NA	NA	89	4450	0.3	7.2
NA	IZ	189	NA	ewes	N	F	1	F	34	1.5	F	76	69	30	65	61	NA	NA	2013-08-01	NA	NA	NA	NA	0	0	0.28	6.4
NA	IZ	189	NA	pregnant breeding stock	NA	F	2	F	39.4	2.5	F	82	NA	NA	NA	NA	NA	Pasture	2014-04-23	NA	NA	NA	NA	1	50	0.32	7.8
NA	IZ	191	NA	matrices	N	F	1	F	50.5	3	F	90.5	67	30	67	68	NA	NA	2013-10-10	NA	NA	NA	NA	1	50	0.29	5.4
NA	IZ	191	NA	females	N	F	1	R	51	3.5	R	89.5	NA	NA	NA	NA	NA	Pasture	2013-11-11	NA	NA	NA	NA	4	200	0.29	6.8
NA	IZ	193	NA	matrices	NA	F	1	F	38	2	F	88	61	31	61	68	NA	NA	2013-06-25	NA	NA	NA	NA	16	800	0.28	6.8
NA	IZ	193	NA	ewes	N	F	1	F	40.5	3	F	83	62.5	29	64.5	63	NA	NA	2013-08-01	NA	NA	NA	NA	11	550	0.32	6.6
NA	IZ	193	NA	pregnant breeding stock	NA	F	1	F	37.8	2	F	82	NA	NA	NA	NA	NA	Pasture	2014-04-23	NA	NA	NA	NA	NA	NA	0.34	7.2
NA	IZ	193	NA	matrices	NA	F	1	R	38.4	2.5	R	83	NA	NA	NA	NA	NA	extensivo	2014-07-01	NA	NA	NA	NA	0	0	0.31	6.4
NA	IZ	197	NA	matrices	NA	F	2	F	46	2.5	F	84	66	30	65	61	NA	NA	2013-06-25	NA	NA	NA	NA	10	500	0.25	7
NA	IZ	197	NA	matrices	N	F	3	F	40	3	F	84	70	29	69	66	NA	NA	2013-08-01	NA	NA	NA	NA	1	50	0.16	7
NA	IZ	197	NA	matrices	N	F	1	F	46.4	4	F	NA	NA	NA	NA	NA	NA	NA	2014-04-23	NA	NA	NA	NA	1	50	NA	NA
NA	IZ	197	NA	matrices	NA	F	2	R	47.2	2.5	R	84	NA	NA	NA	NA	NA	extensivo	2014-07-01	NA	NA	NA	NA	NA	NA	0.27	6.8
NA	IZ	199	NA	matrices	N	F	3	F	32.5	2.5	F	75	66	29	67	59	NA	NA	2013-08-01	NA	NA	NA	NA	18	900	0.26	6.8
NA	IZ	201	NA	matrices	NA	F	1	F	37.5	2.5	F	67	66	21	66	66	NA	NA	2013-06-25	NA	NA	NA	NA	0	0	0.25	6
NA	IZ	201	NA	matrices	N	F	2	F	30.5	1.5	F	82	71	31	68	64	NA	NA	2013-08-01	NA	NA	NA	NA	1	50	0.25	5.2
NA	IZ	205	NA	matrices	NA	F	1	F	39.5	2.5	F	82	73	25	66	69	NA	NA	2013-06-25	NA	NA	NA	NA	3	150	0.28	8
NA	IZ	205	NA	matrices	N	F	1	F	35.5	2.5	F	81	70	31	67	61	NA	NA	2013-08-01	NA	NA	NA	NA	NA	NA	0.3	6.6
NA	IZ	205	NA	females	N	F	1	R	43	2.5	R	84.5	NA	NA	NA	NA	NA	Pasture	2013-11-11	NA	NA	NA	NA	NA	NA	0.3	7
NA	IZ	205	NA	pregnant breeding stock	N	F	1	F	39.2	2	F	83	NA	NA	NA	NA	NA	Pasture	2014-04-23	NA	NA	NA	NA	NA	NA	0.35	7.4
NA	IZ	206	NA	ewes	NA	F	1	F	55	4	F	97	72	26	71	67	NA	NA	2013-09-12	NA	NA	NA	NA	8	400	0.36	8
NA	IZ	206	NA	matrices	N	F	1	F	55	3.5	F	91	71.5	30	71.5	74	NA	NA	2013-10-10	NA	NA	NA	NA	0	0	0.36	7.6
NA	IZ	206	NA	females	N	F	1	R	53.5	3.5	R	91	NA	NA	NA	NA	NA	Pasture	2013-11-11	NA	NA	NA	NA	NA	NA	0.34	7.6
NA	IZ	208	NA	matrices	N	F	1	F	39	2.5	F	80	69.5	28	68	68	NA	NA	2013-10-10	NA	NA	NA	NA	4	200	0.31	7
NA	IZ	208	NA	females	N	F	1	R	39	3	R	80	NA	NA	NA	NA	NA	Pasture	2013-11-11	NA	NA	NA	NA	5	250	0.33	6.4
NA	IZ	208	NA	pregnant breeding stock	NA	F	1	F	40.8	3	F	81	NA	NA	NA	NA	NA	Pasture	2014-04-23	NA	NA	NA	NA	0	0	0.37	8
NA	IZ	208	NA	matrices	NA	F	1	R	38.2	2.5	R	80	NA	NA	NA	NA	NA	extensivo	2014-07-01	NA	NA	NA	NA	2	100	0.32	7.2
NA	IZ	210	NA	matrices	NA	F	1	F	31	1	F	69	63	25	59	63	NA	NA	2013-06-25	NA	NA	NA	NA	24	1200	0.21	6
NA	IZ	210	NA	matrices	N	F	1	F	15.5	1	F	67	67	29	65	54	NA	NA	2013-08-01	NA	NA	NA	NA	2	100	0.25	5.8
NA	IZ	210	NA	pregnant breeding stock	NA	F	3	F	28.4	1	F	75	NA	NA	NA	NA	NA	Pasture	2014-04-23	NA	NA	NA	NA	0	0	0.26	7.2
NA	IZ	211	NA	ewes	NA	F	1	F	53	2.5	F	100	66	26	67	62	NA	NA	2013-09-12	NA	NA	NA	NA	0	0	0.35	7.8
NA	IZ	211	NA	matrices	N	F	1	F	58	3	F	94	66.5	28	69	71	NA	NA	2013-10-10	NA	NA	NA	NA	0	0	0.33	7
NA	IZ	211	NA	females	N	F	1	R	50	3.5	R	97	NA	NA	NA	NA	NA	Pasture	2013-11-11	NA	NA	NA	NA	0	0	0.34	7
NA	IZ	211	NA	pregnant breeding stock	N	F	1	F	48.8	3.5	F	95	NA	NA	NA	NA	NA	Pasture	2014-04-23	NA	NA	NA	NA	1	50	0.32	7.4
NA	IZ	213	NA	matrices	NA	F	1	F	36.5	2	F	84	66	28	66	52	NA	NA	2013-06-25	NA	NA	NA	NA	11	550	0.32	7
NA	IZ	213	NA	matrices	N	F	1	F	41	2	F	84	71	29	70	72	NA	NA	2013-08-01	NA	NA	NA	NA	9	450	0.33	6.6
NA	IZ	213	NA	pregnant breeding stock	NA	F	2	F	40.4	2	F	83.5	NA	NA	NA	NA	NA	Pasture	2014-04-23	NA	NA	NA	NA	NA	NA	0.32	7.4
NA	IZ	213	NA	matrices	NA	F	1	R	42	2.5	R	83	NA	NA	NA	NA	NA	extensivo	2014-07-01	NA	NA	NA	NA	0	0	0.3	7.2
NA	IZ	214	NA	matrices	NA	F	1	F	34.5	2.5	F	82	66	26.5	65.5	66	NA	NA	2013-06-25	NA	NA	NA	NA	0	0	0.36	6.6
NA	IZ	214	NA	matrices	N	F	1	F	35.5	2.5	F	83	68	28	66	64	NA	NA	2013-08-01	NA	NA	NA	NA	3	150	0.35	6
NA	IZ	214	NA	females	N	F	1	R	37	1.5	R	79.5	NA	NA	NA	NA	NA	Pasture	2013-11-11	NA	NA	NA	NA	0	0	0.33	6.4
NA	IZ	214	NA	pregnant breeding stock	NA	F	1	F	39.6	1.5	F	85	NA	NA	NA	NA	NA	Pasture	2014-04-23	NA	NA	NA	NA	1	50	0.32	6.8
NA	IZ	214	NA	matrices	NA	F	1	R	37.8	2	R	82	NA	NA	NA	NA	NA	extensivo	2014-07-01	NA	NA	NA	NA	NA	NA	0.34	7.2
NA	IZ	216	NA	females	N	F	1	R	51	2.5	R	88.5	NA	NA	NA	NA	NA	Pasture	2013-11-11	NA	NA	NA	NA	1	50	0.36	6.8
NA	IZ	216	NA	matrices	N	F	1	F	56.6	4	F	90	NA	NA	NA	NA	NA	NA	2014-04-23	NA	NA	NA	NA	1	50	0.35	7
NA	IZ	216	NA	matrices	NA	F	3	R	49.6	3.5	R	87	NA	NA	NA	NA	NA	extensivo	2014-07-01	NA	NA	NA	NA	1	50	0.39	7.6
NA	IZ	217	NA	ewes	NA	F	2	F	51.5	2	F	90	76	29	74	68	NA	NA	2013-09-12	NA	NA	NA	NA	0	0	0.29	7
NA	IZ	217	NA	matrices	N	F	1	F	68.5	3	F	97	74.5	34	75	74	NA	NA	2013-10-10	NA	NA	NA	NA	1	50	0.35	7.4
NA	IZ	217	NA	females	N	F	1	R	48	2.5	R	89	NA	NA	NA	NA	NA	Pasture	2013-11-11	NA	NA	NA	NA	28	1400	0.3	8.8
NA	IZ	217	NA	breeding stock	2014-06-01	F	1	R	52.2	2	R	92	NA	NA	NA	NA	NA	Feedlot	2014-07-01	NA	NA	NA	NA	4	200	0.26	7.2
NA	IZ	218	NA	matrices	NA	F	1	F	37.5	3.5	F	81.5	68	29	66	65	NA	NA	2013-06-25	NA	NA	NA	NA	3	150	0.32	6.8
NA	IZ	218	NA	matrices	N	F	1	F	34	3	F	81	66.5	28	68	64	NA	NA	2013-08-01	NA	NA	NA	NA	2	100	0.36	6.4
NA	IZ	218	NA	pregnant breeding stock	NA	F	1	F	37	2	F	83	NA	NA	NA	NA	NA	Pasture	2014-04-23	NA	NA	NA	NA	0	0	0.36	7
NA	IZ	219	NA	matrices	NA	F	1	F	30	1.5	F	77	65	32	62	71	NA	NA	2013-06-25	NA	NA	NA	NA	5	250	0.26	6.2
NA	IZ	219	NA	matrices	N	F	1	F	27.5	1.5	F	75	64	29	60	60	NA	NA	2013-08-01	NA	NA	NA	NA	7	350	0.3	6.4
US9002629620	IZ	221	NA	matrices	NA	F	2	F	37	2.5	F	87	67	32	64	65	NA	NA	2013-06-25	NA	NA	NA	NA	2	100	0.29	5.8
US9002629620	IZ	221	NA	matrices	N	F	1	F	41.5	2.5	F	83	66	29	67.5	62	NA	NA	2013-08-01	NA	NA	NA	NA	0	0	0.27	5.6
US9002629620	IZ	221	NA	females	N	F	1	R	33	2	R	77	NA	NA	NA	NA	NA	Pasture	2013-11-11	NA	NA	NA	NA	0	0	0.3	6.8
NA	IZ	222	NA	matrices	NA	F	1	F	31.5	2	F	78	60	26	59.6	55	NA	NA	2013-06-25	NA	NA	NA	NA	3	150	0.25	6.6
NA	IZ	222	NA	matrices	N	F	1	F	35.5	2	F	82	65	28	63	53	NA	NA	2013-08-01	NA	NA	NA	NA	NA	NA	0.25	5.8
NA	IZ	222	NA	ewes	NA	F	1	F	68.5	3.5	F	99	75.5	28	73	72	NA	NA	2013-09-12	NA	NA	NA	NA	1	50	0.33	7.2
NA	IZ	222	NA	matrices	N	F	1	F	67	4	F	106.5	77	32	72.5	80	NA	NA	2013-10-10	NA	NA	NA	NA	NA	NA	0.34	7
NA	IZ	222	NA	females	N	F	2	R	67	4	R	103	NA	NA	NA	NA	NA	Pasture	2013-11-11	NA	NA	NA	NA	NA	NA	0.34	7.6
NA	IZ	222	NA	ewes	N	F	2	F	35.2	2	F	84	63	26	65	62	NA	NA	2014-04-23	NA	NA	NA	NA	0	0	NA	NA
NA	IZ	222	NA	breeding stock	2014-06-01	F	3	R	66.6	2.5	R	95	NA	NA	NA	NA	NA	Feedlot	2014-07-01	NA	NA	NA	NA	NA	NA	0.24	6.2
NA	IZ	223	NA	matrices	NA	F	1	F	30.5	1	F	76	67	28	67	63	NA	NA	2013-06-25	NA	NA	NA	NA	12	600	0.29	6.6
NA	IZ	223	NA	matrices	N	F	1	F	20.5	1	F	73	68	30	67	62	NA	NA	2013-08-01	NA	NA	NA	NA	20	1000	0.25	5.8
NA	IZ	223	NA	ewes	NA	F	1	F	31.5	1	F	78	70	26	67	63	NA	NA	2013-09-12	NA	NA	NA	NA	1	50	0.3	7
NA	IZ	223	NA	matrices	N	F	1	F	36.5	2	F	77	71	26	68.5	59	NA	NA	2013-10-10	NA	NA	NA	NA	0	0	0.3	7.2
NA	IZ	223	NA	females	N	F	1	R	38.5	2	R	81.5	NA	NA	NA	NA	NA	Pasture	2013-11-11	NA	NA	NA	NA	3	150	0.27	6.8
NA	IZ	223	NA	pregnant breeding stock	NA	F	1	F	37.6	1	F	81	NA	NA	NA	NA	NA	Pasture	2014-04-23	NA	NA	NA	NA	24	1200	0.33	7.4
NA	IZ	223	NA	matrices	NA	F	3	R	36.6	1	R	77	NA	NA	NA	NA	NA	extensivo	2014-07-01	NA	NA	NA	NA	153	7650	0.14	5.4
NA	IZ	224	NA	matrices	N	F	3	F	45	1.5	F	88	72	28	74	66	NA	NA	2013-08-01	NA	NA	NA	NA	10	500	0.23	6
NA	IZ	225	NA	matrices	NA	F	1	F	32.5	1.5	F	77	66	26	65	63	NA	NA	2013-06-25	NA	NA	NA	NA	3	150	0.25	7.2
NA	IZ	225	NA	matrices	N	F	1	F	29	1.5	F	76	68	26	67	60	NA	NA	2013-08-01	NA	NA	NA	NA	1	50	0.27	7.4
NA	IZ	225	NA	pregnant breeding stock	NA	F	2	F	36.6	1	F	71	NA	NA	NA	NA	NA	Pasture	2014-04-23	NA	NA	NA	NA	2	100	0.26	8.4
NA	IZ	228	NA	ewes	NA	F	2	F	53	2.5	F	87	72	29	73.5	72	NA	NA	2013-09-12	NA	NA	NA	NA	0	0	0.28	7.4
NA	IZ	228	NA	matrices	N	F	2	F	55.5	3.5	F	92.5	68.5	27	72.5	72	NA	NA	2013-10-10	NA	NA	NA	NA	NA	NA	0.28	7.2
NA	IZ	228	NA	females	N	F	1	R	56.5	3	R	93.5	NA	NA	NA	NA	NA	Pasture	2013-11-11	NA	NA	NA	NA	0	0	0.3	7.2
NA	IZ	233	NA	matrices	NA	F	1	F	32	1.5	F	76.5	70	26	67	64	NA	NA	2013-06-25	NA	NA	NA	NA	58	2900	0.24	7
NA	IZ	233	NA	matrices	N	F	1	F	26	1	F	72	70.5	30	69.5	60	NA	NA	2013-08-01	NA	NA	NA	NA	0	0	0.28	6.8
NA	IZ	234	NA	matrices	NA	F	1	F	32.5	2	F	77	65	27	64.5	65	NA	NA	2013-06-25	NA	NA	NA	NA	15	750	0.29	7.4
NA	IZ	234	NA	matrices	N	F	2	F	33	2.5	F	80	68	30	68	67	NA	NA	2013-08-01	NA	NA	NA	NA	0	0	0.27	6.2
NA	IZ	234	NA	females	N	F	2	R	35	1.5	R	77	NA	NA	NA	NA	NA	Pasture	2013-11-11	NA	NA	NA	NA	37	1850	0.3	6.6
NA	IZ	234	NA	pregnant breeding stock	N	F	1	F	39.4	3	F	84	NA	NA	NA	NA	NA	Pasture	2014-04-23	NA	NA	NA	NA	3	150	0.31	7.6
NA	IZ	239	NA	matrices	NA	F	1	F	36.5	2.5	F	82	69	28	69	61	NA	NA	2013-06-25	NA	NA	NA	NA	4	200	0.24	7
NA	IZ	239	NA	pregnant breeding stock	N	F	2	F	43.4	2.5	F	85	NA	NA	NA	NA	NA	Pasture	2014-04-23	NA	NA	NA	NA	0	0	0.26	6.8
NA	IZ	240	NA	matrices	NA	F	1	F	57	3	F	82	65	27	67	66	NA	NA	2013-06-25	NA	NA	NA	NA	0	0	0.29	7.2
NA	IZ	240	NA	matrices	N	F	1	F	30	3	F	83	70	30	69	64	NA	NA	2013-08-01	NA	NA	NA	NA	18	900	0.31	6.4
NA	IZ	240	NA	matrices	N	F	1	F	39.5	2.5	F	82.5	68	31	70	68	NA	NA	2013-10-10	NA	NA	NA	NA	NA	NA	0.29	6.8
NA	IZ	240	NA	females	N	F	2	R	38	2	R	81.5	NA	NA	NA	NA	NA	Pasture	2013-11-11	NA	NA	NA	NA	NA	NA	0.29	6.8
NA	IZ	240	NA	pregnant breeding stock	NA	F	2	F	41	3	F	82.5	NA	NA	NA	NA	NA	Pasture	2014-04-23	NA	NA	NA	NA	1	50	0.32	7.6
NA	IZ	240	NA	matrices	NA	F	4	R	39.4	1.5	R	82	70	16	73	65	NA	Pasture	2018-09-26	NA	NA	NA	NA	NA	NA	0.24	6.4
NA	IZ	244	NA	females	N	F	1	R	60	4	R	100	NA	NA	NA	NA	NA	Pasture	2013-11-11	NA	NA	NA	NA	NA	NA	0.3	8
NA	IZ	259	NA	matrices	NA	F	1	F	43.5	2.5	F	85	67	26	67	71	NA	NA	2013-06-25	NA	NA	NA	NA	6	300	0.33	8
NA	IZ	259	NA	matrices	N	F	2	F	37.5	2.5	F	86	71	31	68.5	66	NA	NA	2013-08-01	NA	NA	NA	NA	1	50	0.28	6.8
NA	IZ	266	NA	matrices	NA	F	1	F	45.5	1.5	F	74	65.5	26	63	62	NA	NA	2013-06-25	NA	NA	NA	NA	NA	NA	0.29	6.4
NA	IZ	266	NA	matrices	N	F	2	F	27	1	F	70	66.5	30	65.5	60	NA	NA	2013-08-01	NA	NA	NA	NA	9	450	0.25	6.4
NA	IZ	266	NA	pregnant breeding stock	NA	F	1	F	28	2	F	73	NA	NA	NA	NA	NA	Pasture	2014-04-23	NA	NA	NA	NA	4	200	0.31	7
US9002629661	IZ	275	NA	matrices	NA	F	2	F	34.5	2.5	F	71	65	24	62	61	NA	NA	2013-06-25	NA	NA	NA	NA	10	500	0.27	7
US9002629661	IZ	275	NA	matrices	N	F	1	F	32.5	2.5	F	78	67	29	66	63	NA	NA	2013-08-01	NA	NA	NA	NA	NA	NA	0.25	6
US9002629661	IZ	275	NA	ewes	NA	F	2	F	40	2	F	88	65	25	66	63	NA	NA	2013-09-12	NA	NA	NA	NA	3	150	0.28	7
US9002629661	IZ	275	NA	matrices	N	F	2	F	35	2	F	61	67	27	67.5	65	NA	NA	2013-10-10	NA	NA	NA	NA	NA	NA	0.3	6
US9002629661	IZ	275	NA	females	N	F	1	R	40	2	R	80	NA	NA	NA	NA	NA	Pasture	2013-11-11	NA	NA	NA	NA	7	350	0.24	6.2
US9002629661	IZ	275	NA	pregnant breeding stock	NA	F	1	F	40.8	2.5	F	81	NA	NA	NA	NA	NA	Pasture	2014-04-23	NA	NA	NA	NA	2	100	0.32	7.2
US9002629661	IZ	275	NA	matrices	NA	F	1	R	40.6	1.5	R	82	NA	NA	NA	NA	NA	extensivo	2014-07-01	NA	NA	NA	NA	9	450	0.23	6
NA	IZ	284	NA	matrices	NA	F	2	F	28.5	1.5	F	77.6	65	26	66	62	NA	NA	2013-06-25	NA	NA	NA	NA	25	1250	0.26	6.8
NA	IZ	284	NA	matrices	N	F	2	F	21	1	F	72	68	26	66	57	NA	NA	2013-08-01	NA	NA	NA	NA	32	1600	0.25	5.6
NA	IZ	284	NA	females	N	F	2	R	29.5	2.5	R	73	NA	NA	NA	NA	NA	Pasture	2013-11-11	NA	NA	NA	NA	4	200	0.27	6
NA	IZ	289	NA	matrices	NA	F	2	F	25.5	1	F	73	62	24	65	60	NA	NA	2013-06-25	NA	NA	NA	NA	3	150	0.27	8.2
NA	IZ	289	NA	matrices	N	F	2	F	26.5	1	F	70	64.5	25	65	61	NA	NA	2013-08-01	NA	NA	NA	NA	3	150	0.27	9.8
NA	IZ	289	NA	females	N	F	1	R	32.5	2	R	74	NA	NA	NA	NA	NA	Pasture	2013-11-11	NA	NA	NA	NA	0	0	0.31	7
US9002629666	IZ	290	NA	matrices	NA	F	1	F	34	1.5	F	84	66	26	64.5	64	NA	NA	2013-06-25	NA	NA	NA	NA	NA	NA	0.32	8
US9002629666	IZ	290	NA	matrices	N	F	2	F	31	1.5	F	74	66	26	68	66	NA	NA	2013-08-01	NA	NA	NA	NA	8	400	0.28	7.2
US9002629666	IZ	290	NA	females	N	F	1	R	39.5	1.5	R	78	NA	NA	NA	NA	NA	Pasture	2013-11-11	NA	NA	NA	NA	0	0	0.3	7
US9002629666	IZ	290	NA	pregnant breeding stock	NA	F	2	F	40.4	2	F	82	NA	NA	NA	NA	NA	Pasture	2014-04-23	NA	NA	NA	NA	0	0	0.34	8.2
NA	IZ	293	NA	matrices	N	F	2	F	36.5	1.5	F	79	67.5	26	68.5	68	NA	NA	2013-10-10	NA	NA	NA	NA	4	200	0.34	6
NA	IZ	293	NA	females	N	F	2	R	35	1.5	R	78.5	NA	NA	NA	NA	NA	Pasture	2013-11-11	NA	NA	NA	NA	0	0	0.31	6
NA	IZ	296	NA	matrices	NA	F	2	F	22.5	2	F	74	63	25	59.5	54	NA	NA	2013-06-25	NA	NA	NA	NA	11	550	0.24	7.8
NA	IZ	296	NA	females	N	F	1	R	28	2.5	R	72	NA	NA	NA	NA	NA	Pasture	2013-11-11	NA	NA	NA	NA	27	1350	0.26	7.2
US9002629644	IZ	297	NA	matrices	NA	F	1	F	40.5	3	F	82	66	28	68	65	NA	NA	2013-06-25	NA	NA	NA	NA	1	50	0.28	8.4
US9002629644	IZ	297	NA	matrices	N	F	1	F	35.5	3	F	81	68	29	69	63	NA	NA	2013-08-01	NA	NA	NA	NA	7	350	0.29	7.4
US9002629644	IZ	297	NA	matrices	N	F	1	F	46.6	3	F	84	NA	NA	NA	NA	NA	NA	2014-04-23	NA	NA	NA	NA	0	0	NA	NA
NA	IZ	303	NA	matrices	NA	M	2	DrR	75.8	3	DrR	104	82	23	81	92	NA	NA	2019-01-29	76	0	7	0	83	8300	0.26	7.2
NA	IZ	REPROD	NA	lambs	NA	M	2	DrR	80.4	3.5	DrR	101	82	24	75	78	28	NA	2019-02-21	32	13	0	0	45	4500	0.25	6
NA	IZ	303	NA	matrices	NA	M	1	DrR	73.6	3	DrR	98	80	24	78	86	28	NA	2019-03-27	3	0	0	0	3	300	0.28	7
NA	IZ	308	NA	matrices	NA	F	2	F	39	2.5	F	82	68	25	67	65	NA	NA	2013-06-25	NA	NA	NA	NA	NA	NA	0.29	6.6
NA	IZ	308	NA	matrices	N	F	1	F	44.5	2.5	F	79	69	28	70	64	NA	NA	2013-08-01	NA	NA	NA	NA	46	2300	0.26	5.8
NA	IZ	308	NA	pregnant breeding stock	NA	F	2	F	42.4	2	F	72	NA	NA	NA	NA	NA	Pasture	2014-04-23	NA	NA	NA	NA	NA	NA	0.29	7.2
NA	IZ	331	NA	newly weaned	NA	M	1	DrR	16	1	DrR	60	60	14	61	58	13	NA	2018-11-29	8	1	12	0	21	2100	NA	5.2
NA	IZ	335	NA	matrices	N	F	1	F	40	2.5	F	84	67	28	67.5	65	NA	NA	2013-10-10	NA	NA	NA	NA	NA	NA	0.28	6.2
NA	IZ	352	NA	matrices	N	F	1	F	54.5	3	F	98	66	32	65	60	NA	NA	2013-08-01	NA	NA	NA	NA	NA	NA	0.34	7
NA	IZ	354	NA	matrices	N	F	3	F	33	1	F	80	69	27	65	65	NA	NA	2013-08-01	NA	NA	NA	NA	35	1750	0.23	6
NA	IZ	354	NA	females	N	F	3	R	33	1	R	88	NA	NA	NA	NA	NA	Pasture	2013-11-11	NA	NA	NA	NA	NA	NA	0.24	5.2
NA	IZ	354	NA	pregnant breeding stock	N	F	1	F	40.6	2	F	84	NA	NA	NA	NA	NA	Pasture	2014-04-23	NA	NA	NA	NA	NA	NA	0.34	8
NA	IZ	356	NA	matrices	N	F	2	F	49.5	3.5	F	88	66.5	29	65.6	69	NA	NA	2013-08-01	NA	NA	NA	NA	10	500	0.35	7.8
NA	IZ	356	NA	ewes	NA	F	2	F	53	4	F	95	66.5	27	65	64	NA	NA	2013-09-12	NA	NA	NA	NA	NA	NA	0.35	8
NA	IZ	356	NA	matrices	N	F	1	F	50.5	3.5	F	91	67	30	67	67	NA	NA	2013-10-10	NA	NA	NA	NA	0	0	0.36	7.6
NA	IZ	356	NA	females	N	F	1	R	51	3.5	R	93	NA	NA	NA	NA	NA	Pasture	2013-11-11	NA	NA	NA	NA	0	0	0.35	7.6
NA	IZ	356	NA	breeding stock	2014-06-01	F	2	R	43	1.5	R	84	NA	NA	NA	NA	NA	Feedlot	2014-07-01	NA	NA	NA	NA	32	1600	0.26	5.8
NA	IZ	357	NA	matrices	N	F	1	F	29	1	F	85	70	28	71	64	NA	NA	2013-08-01	NA	NA	NA	NA	27	1350	0.31	7
NA	IZ	357	NA	females	N	F	1	R	44	2.5	R	90	NA	NA	NA	NA	NA	Pasture	2013-11-11	NA	NA	NA	NA	0	0	0.33	6.6
NA	IZ	358	NA	matrices	N	F	1	F	66.5	3	F	97	73.5	31	73.5	71	NA	NA	2013-08-01	NA	NA	NA	NA	10	500	0.3	6
NA	IZ	358	NA	breeding stock	NA	F	2	F	NA	3.5	F	100	73	38	74	77	NA	Feedlot	2013-10-10	NA	NA	NA	NA	53	2650	0.27	6
NA	IZ	358	NA	matrices	N	F	1	F	62.6	3.5	F	97	NA	NA	NA	NA	NA	NA	2014-04-23	NA	NA	NA	NA	NA	NA	NA	NA
NA	IZ	362	NA	ewes	NA	F	1	F	44	2.5	F	86	68.5	26	73	64	NA	NA	2013-09-12	NA	NA	NA	NA	0	0	0.26	7.6
NA	IZ	362	NA	matrices	N	F	2	F	43.5	2	F	81	69.5	29	69.5	74	NA	NA	2013-10-10	NA	NA	NA	NA	0	0	0.24	7.8
NA	IZ	362	NA	females	N	F	1	R	43	2.5	R	80.5	NA	NA	NA	NA	NA	Pasture	2013-11-11	NA	NA	NA	NA	2	100	0.24	7.2
NA	IZ	365	NA	ewes	NA	F	2	F	47.5	1.5	F	88	72	29	69.5	65	NA	NA	2013-09-12	NA	NA	NA	NA	10	500	0.25	6.8
NA	IZ	365	NA	matrices	N	F	1	F	NA	3	F	89	71	28	71.5	74	NA	NA	2013-10-10	NA	NA	NA	NA	1	50	0.26	6.6
NA	IZ	365	NA	females	N	F	2	R	50	2.5	R	86	NA	NA	NA	NA	NA	Pasture	2013-11-11	NA	NA	NA	NA	6	300	0.24	7
NA	IZ	365	NA	pregnant breeding stock	NA	F	2	F	51.2	2	F	90	NA	NA	NA	NA	NA	Pasture	2014-04-23	NA	NA	NA	NA	1	50	0.26	7.6
NA	IZ	365	NA	matrices	NA	F	3	R	55	2.5	R	95	75	17	75	82	NA	Pasture	2018-09-26	1	0	0	0	1	100	0.23	6.6
NA	IZ	366	NA	ewes	NA	F	1	F	55.5	2.5	F	100	67	30	69	65	NA	NA	2013-09-12	NA	NA	NA	NA	0	0	0.29	6.4
NA	IZ	366	NA	matrices	N	F	1	F	59.5	3	F	100	73	31	74	71	NA	NA	2013-10-10	NA	NA	NA	NA	NA	NA	0.28	6.6
NA	IZ	366	NA	females	N	F	1	R	57.5	3	R	97.5	NA	NA	NA	NA	NA	Pasture	2013-11-11	NA	NA	NA	NA	0	0	0.32	7
NA	IZ	366	NA	breeding stock	2014-06-01	F	3	R	61.8	2.5	R	98	NA	NA	NA	NA	NA	Feedlot	2014-07-01	NA	NA	NA	NA	26	1300	0.24	6.4
NA	IZ	367	NA	matrices	NA	F	1	F	51	3.5	F	93	69	27	70	61	NA	Pasture	2013-09-12	NA	NA	NA	NA	0	0	0.32	6.6
NA	IZ	367	NA	matrices	N	F	1	F	52.5	3.5	F	91.5	71	30	72	68	NA	NA	2013-10-10	NA	NA	NA	NA	0	0	0.33	6.6
NA	IZ	367	NA	females	N	F	2	R	50.5	3.5	R	93	NA	NA	NA	NA	NA	Pasture	2013-11-11	NA	NA	NA	NA	0	0	0.34	6.8
NA	IZ	367	NA	matrices	N	F	1	F	50.2	3.5	F	90	NA	NA	NA	NA	NA	NA	2014-04-23	NA	NA	NA	NA	0	0	0.31	5.8
NA	IZ	368	NA	matrices	NA	F	1	F	47.5	3	F	92	67.5	28	65	66	NA	Pasture	2013-09-12	NA	NA	NA	NA	0	0	0.28	6.6
NA	IZ	368	NA	matrices	N	F	1	F	49	3.5	F	94.5	66.5	26	70	68	NA	NA	2013-10-10	NA	NA	NA	NA	NA	NA	0.29	6.6
NA	IZ	368	NA	females	N	F	1	R	46	3	R	93	NA	NA	NA	NA	NA	Pasture	2013-11-11	NA	NA	NA	NA	NA	NA	0.28	6.8
NA	IZ	368	NA	pregnant breeding stock	NA	F	1	F	47.8	3	F	90	NA	NA	NA	NA	NA	Pasture	2014-04-23	NA	NA	NA	NA	NA	NA	0.32	6.8
US9002224815	IZ	369	NA	matrices	NA	F	1	F	42	2.5	F	86	67	25	67	65	NA	Pasture	2013-09-12	NA	NA	NA	NA	0	0	0.31	6.2
US9002224815	IZ	369	NA	matrices	N	F	1	F	42.5	3	F	87	67.5	27	68	70	NA	NA	2013-10-10	NA	NA	NA	NA	NA	NA	0.28	6.2
US9002224815	IZ	369	NA	females	N	F	1	R	41.5	2.5	R	85.5	NA	NA	NA	NA	NA	Pasture	2013-11-11	NA	NA	NA	NA	NA	NA	0.29	6.4
US9002224815	IZ	369	NA	pregnant breeding stock	N	F	1	F	35	1.5	F	81	NA	NA	NA	NA	NA	Pasture	2014-04-23	NA	NA	NA	NA	4	200	0.26	6
NA	IZ	370	NA	matrices	NA	F	1	F	64.5	4	F	104	71	32	70	67	NA	Pasture	2013-09-12	NA	NA	NA	NA	29	1450	0.33	7
NA	IZ	370	NA	matrices	N	F	1	F	61	4	F	101	70	29	73.5	78	NA	NA	2013-10-10	NA	NA	NA	NA	0	0	0.34	6.6
NA	IZ	370	NA	females	N	F	1	R	61	4.5	R	99	NA	NA	NA	NA	NA	Pasture	2013-11-11	NA	NA	NA	NA	1	50	0.31	7
NA	IZ	378	NA	matrices	NA	F	1	F	49.5	3.5	F	97	66.5	27	65	68	NA	Pasture	2013-09-12	NA	NA	NA	NA	1	50	0.35	7.6
NA	IZ	378	NA	matrices	N	F	2	F	50	3	F	93	66.5	30	66.5	65	NA	NA	2013-10-10	NA	NA	NA	NA	0	0	0.31	7
NA	IZ	378	NA	females	N	F	1	R	45.5	3	R	94	NA	NA	NA	NA	NA	Pasture	2013-11-11	NA	NA	NA	NA	1	50	0.34	7.4
NA	IZ	378	NA	pregnant breeding stock	NA	F	1	F	43.4	3	F	90	NA	NA	NA	NA	NA	Pasture	2014-04-23	NA	NA	NA	NA	2	100	0.33	7.4
NA	IZ	379	NA	matrices	N	F	1	F	47	3.5	F	88	66	30	68.5	62	NA	NA	2013-08-01	NA	NA	NA	NA	3	150	0.3	6.8
NA	IZ	379	NA	matrices	NA	F	2	F	49	3.5	F	89	70	28	67.5	64	NA	Pasture	2013-09-12	NA	NA	NA	NA	1	50	0.29	7
NA	IZ	379	NA	matrices	N	F	1	F	49	3.5	F	90	77	30	71	71	NA	NA	2013-10-10	NA	NA	NA	NA	17	850	0.28	6.8
NA	IZ	379	NA	females	N	F	3	R	48.5	3	R	87	NA	NA	NA	NA	NA	Pasture	2013-11-11	NA	NA	NA	NA	67	3350	0.27	6.2
NA	IZ	379	NA	pregnant breeding stock	N	F	1	F	48.8	3.5	F	89	NA	NA	NA	NA	NA	Pasture	2014-04-23	NA	NA	NA	NA	14	700	0.28	6.4
NA	IZ	401	NA	lambs	NA	F	NA	NA	8.2	NA	NA	46	39	17	38	42	NA	Feedlot	2014-07-01	NA	NA	NA	NA	NA	NA	NA	NA
NA	IZ	404	NA	lambs	NA	M	NA	NA	10.8	NA	NA	53	48	18	48	43	NA	Feedlot	2014-07-01	NA	NA	NA	NA	NA	NA	NA	NA
NA	IZ	405	NA	lambs	NA	M	NA	NA	12.6	NA	NA	55	46	16	47	45	NA	Feedlot	2014-07-01	NA	NA	NA	NA	NA	NA	NA	NA
NA	IZ	406	NA	lambs	NA	M	NA	NA	10.2	NA	NA	50	47	18	47	38	NA	Feedlot	2014-07-01	NA	NA	NA	NA	NA	NA	NA	NA
NA	IZ	408	NA	lambs	NA	F	NA	NA	10.4	NA	NA	52	45	19	46	43	NA	Feedlot	2014-07-01	NA	NA	NA	NA	NA	NA	NA	NA
NA	IZ	421	NA	lambs	NA	F	NA	NA	12.4	NA	NA	54	52	19	51	46	NA	Feedlot	2014-07-01	NA	NA	NA	NA	NA	NA	NA	NA
NA	IZ	423	NA	lambs	NA	F	NA	NA	14	NA	NA	53	49	22	50	50	NA	Feedlot	2014-07-01	NA	NA	NA	NA	NA	NA	NA	NA
NA	IZ	424	NA	matrices	N	F	2	F	52	3.5	F	92	65	30	62.5	69	NA	NA	2013-10-10	NA	NA	NA	NA	NA	NA	0.31	6.4
NA	IZ	424	NA	females	N	F	1	R	51	3.5	R	94	NA	NA	NA	NA	NA	Pasture	2013-11-11	NA	NA	NA	NA	0	0	0.3	6.8
NA	IZ	424	NA	lambs	NA	F	NA	NA	16.6	NA	NA	59	53	25	51	44	NA	Feedlot	2014-07-01	NA	NA	NA	NA	NA	NA	NA	NA
NA	IZ	425	NA	lambs	NA	M	NA	NA	12.6	NA	NA	54	48	20	48	44	NA	Feedlot	2014-07-01	NA	NA	NA	NA	NA	NA	NA	NA
NA	IZ	428	NA	lambs	NA	M	NA	NA	16.8	NA	NA	59	52	22	50	50	NA	Feedlot	2014-07-01	NA	NA	NA	NA	NA	NA	NA	NA
NA	IZ	433	NA	matrices	NA	F	1	F	63.5	4	F	95	73	30	74	67	NA	Pasture	2013-09-12	NA	NA	NA	NA	1	50	0.27	7
NA	IZ	433	NA	matrices	N	F	1	F	58	3.5	F	96	71	33	75	76	NA	NA	2013-10-10	NA	NA	NA	NA	0	0	0.27	6.8
NA	IZ	433	NA	females	N	F	1	R	46.5	3	R	96	NA	NA	NA	NA	NA	Pasture	2013-11-11	NA	NA	NA	NA	NA	NA	0.26	6.6
NA	IZ	433	NA	breeding stock	2014-06-01	F	3	R	65.8	3	R	98	NA	NA	NA	NA	NA	Feedlot	2014-07-01	NA	NA	NA	NA	23	1150	0.25	6.2
NA	IZ	435	NA	matrices	NA	F	2	F	14.5	1.5	F	57	53.5	21	52.5	49	NA	NA	2013-06-25	NA	NA	NA	NA	183	9150	0.24	5
NA	IZ	435	NA	matrices	NA	F	2	F	13.5	2	F	56	54	21	55	46	NA	NA	2013-08-01	NA	NA	NA	NA	442	22100	0.26	7
NA	IZ	435	NA	matrices	NA	F	1	F	16	2	F	58	57	19	55.5	47	NA	Pasture	2013-09-12	NA	NA	NA	NA	1	50	0.27	4.8
NA	IZ	435	NA	ewes	N	F	1	F	16	2	F	51	57.5	22	57.5	53	NA	Feedlot	2013-10-10	NA	NA	NA	NA	16	800	0.26	5.2
NA	IZ	435	NA	ewes	N	F	1	R	20.5	2.5	R	63.5	61.5	19	62	58	NA	Feedlot	2013-11-11	NA	NA	NA	NA	NA	NA	0.29	5.8
NA	IZ	438	NA	matrices	NA	F	1	F	58	2.5	F	85	74	27	72	61	NA	NA	2013-06-25	NA	NA	NA	NA	2	100	0.3	8.2
NA	IZ	438	NA	matrices	N	F	1	F	44.5	2.5	F	88	75	30	75	61	NA	NA	2013-08-01	NA	NA	NA	NA	0	0	0.29	6.8
NA	IZ	438	NA	lambs	NA	F	NA	NA	11.4	NA	NA	55	46	21	48	45	NA	Feedlot	2014-07-01	NA	NA	NA	NA	NA	NA	NA	NA
NA	IZ	439	NA	matrices	NA	F	1	F	31	1.5	F	75	66	24	62.5	59	NA	NA	2013-06-25	NA	NA	NA	NA	1	50	0.25	8
NA	IZ	440	NA	matrices	NA	F	1	F	39.5	3	F	83	69.5	32	68.5	64	NA	NA	2013-06-25	NA	NA	NA	NA	12	600	0.3	6.4
NA	IZ	440	NA	matrices	N	F	1	F	43.5	2.5	F	82	69	29	71	63	NA	NA	2013-08-01	NA	NA	NA	NA	3	150	0.29	6.6
NA	IZ	440	NA	lambs	NA	M	NA	NA	13.2	NA	NA	55	50	25	49	45	NA	Feedlot	2014-07-01	NA	NA	NA	NA	NA	NA	NA	NA
NA	IZ	443	NA	lambs	NA	M	NA	NA	5.2	NA	NA	43	43	18	42	36	NA	Feedlot	2014-07-01	NA	NA	NA	NA	NA	NA	NA	NA
NA	IZ	450	NA	lambs	NA	F	NA	NA	19	NA	NA	62	54	23	53	48	NA	Feedlot	2014-07-01	NA	NA	NA	NA	NA	NA	NA	NA
NA	IZ	451	NA	lambs	NA	M	NA	NA	15.8	NA	NA	59	52	22	52	48	NA	Feedlot	2014-07-01	NA	NA	NA	NA	NA	NA	NA	NA
NA	IZ	452	NA	lambs	NA	M	NA	NA	8.4	NA	NA	48	43	19	45	38	NA	Feedlot	2014-07-01	NA	NA	NA	NA	NA	NA	NA	NA
NA	IZ	453	NA	lambs	NA	F	NA	NA	9.8	NA	NA	52	48	18	47	43	NA	Feedlot	2014-07-01	NA	NA	NA	NA	NA	NA	NA	NA
NA	IZ	454	NA	lambs	NA	F	NA	NA	21.8	NA	NA	66	53	24	54	58	NA	Feedlot	2014-07-01	NA	NA	NA	NA	NA	NA	NA	NA
NA	IZ	455	NA	lambs	NA	M	NA	NA	18.6	NA	NA	61	55	23	55	45	NA	Feedlot	2014-07-01	NA	NA	NA	NA	NA	NA	NA	NA
NA	IZ	456	NA	lambs	NA	F	NA	NA	8.8	NA	NA	49	43	22	44	34	NA	Feedlot	2014-07-01	NA	NA	NA	NA	NA	NA	NA	NA
NA	IZ	457	NA	lambs	NA	F	NA	NA	11.2	NA	NA	53	46	19	44	42	NA	Feedlot	2014-07-01	NA	NA	NA	NA	NA	NA	NA	NA
NA	IZ	458	NA	lambs	NA	F	NA	NA	16.6	NA	NA	63	54	21	53	52	NA	Feedlot	2014-07-01	NA	NA	NA	NA	NA	NA	NA	NA
NA	IZ	508	NA	pregnant breeding stock	NA	F	1	F	50.5	3	F	91	NA	NA	NA	NA	NA	Pasture	2014-04-23	NA	NA	NA	NA	2	100	0.32	7.6
NA	IZ	515	NA	matrices	N	F	2	F	66.5	4	F	99	71	28	70	77	NA	NA	2013-10-10	NA	NA	NA	NA	NA	NA	0.34	7.6
NA	IZ	516	NA	matrices	N	F	1	F	52	3.5	F	89.5	69	28	66	69	NA	NA	2013-10-10	NA	NA	NA	NA	0	0	0.3	7.4
NA	IZ	530	NA	matrices	N	F	3	F	46	1.5	F	87	72	31	75.5	69	NA	NA	2013-10-10	NA	NA	NA	NA	NA	NA	0.28	6.4
NA	IZ	559	NA	pregnant breeding stock	NA	F	1	F	NA	2.5	F	83	NA	NA	NA	NA	NA	Pasture	2014-04-23	NA	NA	NA	NA	1	50	0.3	8
NA	IZ	564	NA	ewes	N	F	1	F	43.4	4	F	87	66.5	26	64	62	NA	NA	2014-04-23	NA	NA	NA	NA	NA	NA	0.31	7.2
NA	IZ	573	NA	ewes	2014-06-01	F	1	R	31.4	3	R	72	65	25	67	62	NA	Feedlot	2014-07-01	NA	NA	NA	NA	NA	NA	0.28	6.2
NA	IZ	617	459508	females	NA	F	1	DrR	46	2.5	DrR	84	74	18	73	78	NA	NA	2018-11-29	NA	NA	NA	NA	NA	NA	NA	6.6
NA	IZ	617	459508	matrices	NA	F	2	DrR	44.2	2.5	DrR	94	71	23	72	98	NA	NA	2019-01-29	NA	NA	NA	NA	NA	NA	0.28	6.8
NA	IZ	617	459508	pregnant	N	F	1	DrR	52	3	DrR	93	71	23	70	70	NA	NA	2019-02-21	1	0	2	0	3	300	0.34	6
NA	IZ	617	459508	pregnant	NA	F	1	DrR	42.2	3	DrR	90	74	24	69	73	NA	NA	2019-03-27	0	0	6	0	6	600	0.28	6.4
US9002224819	IZ	802	NA	matrices	NA	F	1	F	52	3	F	93	70.5	31	70	64	NA	Pasture	2013-09-12	NA	NA	NA	NA	0	0	0.32	7.2
US9002224819	IZ	802	NA	matrices	N	F	1	F	51.5	3	F	90.5	66.5	31	71	69	NA	NA	2013-10-10	NA	NA	NA	NA	NA	NA	0.33	7.2
US9002224819	IZ	802	NA	females	N	F	1	R	48	3	R	92	NA	NA	NA	NA	NA	Pasture	2013-11-11	NA	NA	NA	NA	1	50	0.31	7
US9002224819	IZ	802	NA	pregnant breeding stock	NA	F	2	F	44.6	3	F	91	NA	NA	NA	NA	NA	Pasture	2014-04-23	NA	NA	NA	NA	NA	NA	0.32	7
US9002224819	IZ	802	NA	matrices	NA	F	3	R	39.2	2	R	88	NA	NA	NA	NA	NA	extensivo	2014-07-01	NA	NA	NA	NA	8	400	0.29	6.8
NA	IZ	805	NA	matrices	NA	F	1	F	58.5	3	F	100	73	31	71	63	NA	Pasture	2013-09-12	NA	NA	NA	NA	0	0	0.35	7.8
NA	IZ	805	NA	matrices	N	F	1	F	58.5	3.5	F	94	74	32	71.5	68	NA	NA	2013-10-10	NA	NA	NA	NA	1	50	0.31	7
NA	IZ	805	NA	females	N	F	2	R	52.5	1.5	R	93	NA	NA	NA	NA	NA	Pasture	2013-11-11	NA	NA	NA	NA	NA	NA	0.3	7
NA	IZ	819	NA	matrices	N	F	3	F	58.5	4	F	100	72	32	75	72	NA	NA	2013-08-01	NA	NA	NA	NA	1	50	0.3	6.6
NA	IZ	819	NA	breeding stock	NA	F	1	F	NA	3.5	F	101.5	72.5	36	76	79	NA	Feedlot	2013-10-10	NA	NA	NA	NA	NA	NA	0.34	6.8
US9002224820	IZ	928	NA	matrices	N	F	3	F	48	1	F	90	68.5	28	71	68	NA	NA	2013-10-10	NA	NA	NA	NA	NA	NA	0.28	6
US9002224820	IZ	928	NA	females	N	F	2	R	42.5	2	R	92.5	NA	NA	NA	NA	NA	Pasture	2013-11-11	NA	NA	NA	NA	2	100	0.3	7
US9002224820	IZ	928	NA	matrices	N	F	2	F	57.2	2.5	F	96	NA	NA	NA	NA	NA	NA	2014-04-23	NA	NA	NA	NA	NA	NA	0.29	6.6
US9002224820	IZ	928	NA	matrices	NA	F	1	R	53	3	R	94	NA	NA	NA	NA	NA	extensivo	2014-07-01	NA	NA	NA	NA	0	0	0.33	7
NA	IZ	933	NA	matrices	NA	F	2	F	48.5	1.5	F	91	74	31	74	65	NA	Pasture	2013-09-12	NA	NA	NA	NA	0	0	0.31	7.8
NA	IZ	933	NA	matrices	N	F	2	F	49.5	2	F	88	72	30	74	71	NA	NA	2013-10-10	NA	NA	NA	NA	NA	NA	NA	NA
NA	IZ	933	NA	females	N	F	3	R	48.5	2.5	R	91	NA	NA	NA	NA	NA	Pasture	2013-11-11	NA	NA	NA	NA	0	0	0.29	8.8
NA	IZ	937	NA	females	N	F	4	R	48.5	1.5	R	90	NA	NA	NA	NA	NA	Pasture	2013-11-11	NA	NA	NA	NA	NA	NA	0.24	5.4
NA	IZ	937	NA	pregnant breeding stock	N	F	2	F	50.2	2	F	93	NA	NA	NA	NA	NA	Pasture	2014-04-23	NA	NA	NA	NA	3	150	0.27	7.6
NA	IZ	950	NA	matrices	NA	F	1	F	48	2.5	F	92	70	28	72	65	NA	Pasture	2013-09-12	NA	NA	NA	NA	0	0	0.3	8
NA	IZ	950	NA	matrices	N	F	3	F	45	2.5	F	90	66	32	66.5	68	NA	NA	2013-10-10	NA	NA	NA	NA	0	0	0.26	7.8
NA	IZ	950	NA	females	N	F	2	R	45	2.5	R	89	NA	NA	NA	NA	NA	Pasture	2013-11-11	NA	NA	NA	NA	0	0	0.28	8.2
NA	IZ	950	NA	pregnant breeding stock	NA	F	1	F	40.4	1	F	90	NA	NA	NA	NA	NA	Pasture	2014-04-23	NA	NA	NA	NA	8	400	0.25	7.8
NA	IZ	959	NA	matrices	N	F	1	F	54	2.5	F	97.5	71	35	69	71	NA	NA	2013-10-10	NA	NA	NA	NA	NA	NA	0.3	6
NA	IZ	959	NA	females	N	F	2	R	52.5	3	R	97.5	NA	NA	NA	NA	NA	Pasture	2013-11-11	NA	NA	NA	NA	NA	NA	0.3	6
NA	IZ	959	NA	breeding stock	2014-06-01	F	2	R	59.4	2	R	97	NA	NA	NA	NA	NA	Feedlot	2014-07-01	NA	NA	NA	NA	22	1100	0.28	6.2
NA	IZ	1001	NA	matrices	N	F	1	F	39.5	2.5	F	83	65.5	30	65	66	NA	NA	2013-10-10	NA	NA	NA	NA	0	0	0.28	6
NA	IZ	1001	NA	females	N	F	1	R	40	3	R	72	NA	NA	NA	NA	NA	Pasture	2013-11-11	NA	NA	NA	NA	0	0	0.31	6.6
NA	IZ	1023	NA	matrices	N	F	1	F	51	3	F	90	68	26	71	69	NA	NA	2013-10-10	NA	NA	NA	NA	0	0	0.32	7
NA	IZ	1023	NA	females	N	F	1	R	48.5	3	R	88.5	NA	NA	NA	NA	NA	Pasture	2013-11-11	NA	NA	NA	NA	0	0	0.32	7.2
NA	IZ	1030	8600998	matrices	N	F	1	F	62.6	2.5	F	99	NA	NA	NA	NA	NA	NA	2014-04-23	NA	NA	NA	NA	NA	NA	NA	NA
US9002224823	IZ	1034	NA	matrices	N	F	1	F	49	2	F	92	75	31	75	67	NA	NA	2013-08-01	NA	NA	NA	NA	9	450	0.32	7
US9002224823	IZ	1034	NA	matrices	NA	F	3	F	50	2	F	94	73	29	78	72	NA	Pasture	2013-09-12	NA	NA	NA	NA	148	7400	0.29	7
US9002224823	IZ	1034	NA	matrices	N	F	1	F	46.5	1.5	F	79	76	31	78	75	NA	NA	2013-10-10	NA	NA	NA	NA	1	50	0.32	6
US9002224823	IZ	1034	NA	females	N	F	3	R	46.5	2	R	89	NA	NA	NA	NA	NA	Pasture	2013-11-11	NA	NA	NA	NA	3	150	0.31	7.2
US9002224823	IZ	1034	NA	pregnant breeding stock	N	F	1	F	42.2	1.5	F	88	NA	NA	NA	NA	NA	Pasture	2014-04-23	NA	NA	NA	NA	0	0	0.36	7.8
US9002224823	IZ	1034	NA	matrices	NA	F	4	R	45.4	1.5	R	87	NA	NA	NA	NA	NA	extensivo	2014-07-01	NA	NA	NA	NA	3	150	0.32	7
NA	IZ	1040	NA	females	N	F	1	R	68	3	R	105	NA	NA	NA	NA	NA	Pasture	2013-11-11	NA	NA	NA	NA	0	0	0.37	7.8
NA	IZ	1041	NA	matrices	N	F	1	F	61.5	3	F	105	74	35	74	76	NA	NA	2013-08-01	NA	NA	NA	NA	5	250	0.34	7.2
NA	IZ	1041	NA	matrices	NA	F	1	F	72.5	3	F	109	73	32	71	72	NA	Pasture	2013-09-12	NA	NA	NA	NA	0	0	0.35	7
NA	IZ	1041	NA	matrices	N	F	1	F	70.5	2.5	F	101	75	34	75	78	NA	NA	2013-10-10	NA	NA	NA	NA	0	0	0.37	6.8
NA	IZ	1041	NA	matrices	N	F	2	F	67.8	2	F	108	NA	NA	NA	NA	NA	NA	2014-04-23	NA	NA	NA	NA	NA	NA	0.33	7
NA	IZ	1041	NA	matrices	NA	F	1	R	60.6	3	R	98	NA	NA	NA	NA	NA	extensivo	2014-07-01	NA	NA	NA	NA	1	50	0.36	7.2
NA	IZ	1050	NA	matrices	N	F	3	F	56	2	F	84	74	30	75	77	NA	NA	2013-10-10	NA	NA	NA	NA	0	0	0.32	6.2
NA	IZ	1050	NA	females	N	F	3	R	53	2	R	95	NA	NA	NA	NA	NA	Pasture	2013-11-11	NA	NA	NA	NA	0	0	0.29	6.8
NA	IZ	1079	NA	newly weaned	NA	M	NA	NA	NA	NA	NA	NA	NA	NA	NA	NA	NA	NA	2018-11-29	NA	NA	NA	NA	NA	NA	NA	5.6
NA	IZ	1079	NA	lambs	NA	M	1	DrR	41	3.5	DrR	77	71	20	69	69	30	NA	2019-02-21	0	3	3	0	6	600	0.34	6.4
NA	IZ	1079	NA	borregos	NA	M	1	DrR	34.8	3.5	DrR	82	71	18	70	74	22	NA	2019-03-27	NA	NA	NA	NA	NA	NA	0.36	6.2
NA	IZ	1089	NA	matrices	N	F	1	F	45.5	3.5	F	93	67.5	28	65.5	65	NA	NA	2013-08-01	NA	NA	NA	NA	2	100	0.29	6
NA	IZ	1092	NA	matrices	N	F	2	F	44	1	F	89	73	31	76	71	NA	NA	2013-10-10	NA	NA	NA	NA	1	50	0.28	7.6
NA	IZ	1092	NA	females	N	F	1	R	46	1.5	R	36.5	NA	NA	NA	NA	NA	Pasture	2013-11-11	NA	NA	NA	NA	1	50	0.29	7.8
NA	IZ	1116	NA	matrices	NA	F	3	R	50.4	2.5	R	89	74	17	74	75	NA	Pasture	2018-09-26	5	0	0	0	5	500	0.31	6.4
NA	IZ	1122	NA	matrices	N	F	1	F	NA	2.5	F	81	64.5	25	66.5	67	NA	NA	2013-10-10	NA	NA	NA	NA	0	0	0.3	6.6
NA	IZ	1122	NA	females	N	F	1	R	36	1.5	R	70	NA	NA	NA	NA	NA	Pasture	2013-11-11	NA	NA	NA	NA	2	100	0.31	6.6
NA	IZ	1122	NA	breeding stock	2014-06-01	F	3	R	35.6	2	R	77	NA	NA	NA	NA	NA	Feedlot	2014-07-01	NA	NA	NA	NA	0	0	0.28	8.2
NA	IZ	1151	NA	matrices	NA	F	1	F	51.5	2.5	F	89	72	27	73	66	NA	Pasture	2013-09-12	NA	NA	NA	NA	1	50	0.31	6.8
NA	IZ	1151	NA	matrices	N	F	1	F	52	2.5	F	89	73	26	74.5	63	NA	NA	2013-10-10	NA	NA	NA	NA	1	50	0.3	7.4
NA	IZ	1151	NA	females	N	F	2	R	54	3	R	86	NA	NA	NA	NA	NA	Pasture	2013-11-11	NA	NA	NA	NA	1	50	0.3	7
NA	IZ	1178	NA	matrices	NA	F	1	F	60.5	3	F	96	72	31	73	74	NA	Pasture	2013-09-12	NA	NA	NA	NA	0	0	0.3	7.2
NA	IZ	1178	NA	matrices	N	F	2	F	60	2.5	F	97	70	30	70.5	69	NA	NA	2013-10-10	NA	NA	NA	NA	NA	NA	0.3	7
NA	IZ	1178	NA	females	N	F	2	R	56.5	3	R	95	NA	NA	NA	NA	NA	Pasture	2013-11-11	NA	NA	NA	NA	NA	NA	0.3	7
NA	IZ	1178	NA	pregnant breeding stock	NA	F	2	F	56.2	2.5	F	75	NA	NA	NA	NA	NA	Pasture	2014-04-23	NA	NA	NA	NA	0	0	0.34	7.4
NA	IZ	1182	NA	matrices	N	F	3	F	42.5	2.5	F	90	70	31	71	65	NA	NA	2013-08-01	NA	NA	NA	NA	NA	NA	0.22	6.2
NA	IZ	1182	NA	matrices	NA	F	2	F	51	2	F	95	65.5	26	64	61	NA	Pasture	2013-09-12	NA	NA	NA	NA	24	1200	0.21	6.6
NA	IZ	1182	NA	matrices	N	F	1	F	49	1.5	F	90	69	32	70	74	NA	NA	2013-10-10	NA	NA	NA	NA	7	350	0.24	6
NA	IZ	1182	NA	females	N	F	3	R	41	1	R	88	NA	NA	NA	NA	NA	Pasture	2013-11-11	NA	NA	NA	NA	22	1100	0.21	6.8
NA	IZ	1182	NA	pregnant breeding stock	NA	F	1	F	38.8	1	F	85.5	NA	NA	NA	NA	NA	Pasture	2014-04-23	NA	NA	NA	NA	10	500	0.26	7.8
US9002224827	IZ	1193	NA	matrices	NA	F	2	F	46	1.5	F	91	66	29	70	65	NA	Pasture	2013-09-12	NA	NA	NA	NA	1	50	0.3	7.2
US9002224827	IZ	1193	NA	matrices	N	F	2	F	47	2	F	94	68	27	71	67	NA	NA	2013-10-10	NA	NA	NA	NA	NA	NA	0.29	7
US9002224827	IZ	1193	NA	pregnant breeding stock	N	F	2	F	43.8	1.5	F	93	NA	NA	NA	NA	NA	Pasture	2014-04-23	NA	NA	NA	NA	NA	NA	0.26	8.2
NA	IZ	1201	NA	females	N	F	3	R	60	2.5	R	98	NA	NA	NA	NA	NA	Pasture	2013-11-11	NA	NA	NA	NA	0	0	0.34	7
NA	IZ	1201	NA	ewes	N	F	1	F	45.6	4	F	83	71	27	72.5	68	NA	NA	2014-04-23	NA	NA	NA	NA	7	350	0.31	6.2
NA	IZ	1203	NA	ewes	N	F	1	F	37	2.5	F	77	66.5	27	64	60	NA	NA	2014-04-23	NA	NA	NA	NA	9	450	0.3	6.2
NA	IZ	1209	NA	matrices	NA	F	1	R	61	3.5	R	94	NA	NA	NA	NA	NA	extensivo	2014-07-01	NA	NA	NA	NA	NA	NA	0.3	6.8
NA	IZ	1211	NA	matrices	N	F	1	F	NA	2.5	F	95.5	71.5	31	72	71	NA	NA	2013-10-10	NA	NA	NA	NA	0	0	0.31	6.4
NA	IZ	1211	NA	ewes	N	F	1	F	36.6	3	F	79	72	27	72	65	NA	NA	2014-04-23	NA	NA	NA	NA	4	200	0.32	6
NA	IZ	1211	NA	matrices	NA	F	1	R	31.4	2.5	R	78	NA	NA	NA	NA	NA	extensivo	2014-07-01	NA	NA	NA	NA	10	500	0.26	6.4
US9002224831	IZ	1213	NA	ewes	N	F	1	F	32	2.5	F	75	71	23	71	60	NA	NA	2014-04-23	NA	NA	NA	NA	11	550	NA	NA
NA	IZ	1219	NA	ewes	N	F	1	F	41	3	F	87	70	27	71	60	NA	NA	2014-04-23	NA	NA	NA	NA	11	550	0.32	6.8
NA	IZ	1221	NA	ewes	N	F	1	F	38.1	3	F	80	67	25	69	58	NA	NA	2014-04-23	NA	NA	NA	NA	NA	NA	0.31	6.2
NA	IZ	1225	NA	matrices	NA	F	2	F	16.5	1.5	F	57	57	21	55	61	NA	Pasture	2013-09-12	NA	NA	NA	NA	0	0	0.27	5.6
NA	IZ	1225	NA	ewes	N	F	2	F	19	2	F	59	66	23	61	54	NA	Feedlot	2013-10-10	NA	NA	NA	NA	0	0	0.23	6.4
NA	IZ	1225	NA	ewes	N	F	1	R	25	2	R	66	58	22	57	56	NA	Feedlot	2013-11-11	NA	NA	NA	NA	NA	NA	0.3	6
NA	IZ	1225	NA	ewes	2014-06-01	F	3	R	20.2	1	R	62	60.5	24	59	54	NA	Feedlot	2014-07-01	NA	NA	NA	NA	NA	NA	0.2	5.4
NA	IZ	1227	NA	ewes	N	F	1	F	38.6	3	F	83	66	26	68.5	62	NA	NA	2014-04-23	NA	NA	NA	NA	NA	NA	0.33	7
NA	IZ	1235	NA	ewes	N	F	1	F	36.2	2.5	F	83	70.5	24	70	67	NA	NA	2014-04-23	NA	NA	NA	NA	2	100	0.28	6.2
NA	IZ	1249	NA	ewes	N	F	1	F	41	3	F	83	70	27	70	64	NA	NA	2014-04-23	NA	NA	NA	NA	0	0	0.34	6.2
NA	IZ	1249	NA	matrices	NA	F	2	R	35.6	2.5	R	80	NA	NA	NA	NA	NA	extensivo	2014-07-01	NA	NA	NA	NA	1	50	0.29	6.6
NA	IZ	1250	NA	male	NA	M	1	F	11	1	F	52	45	NA	49	44	NA	NA	2013-06-25	NA	NA	NA	NA	17	850	0.31	6.8
NA	IZ	1251	NA	ewes	N	F	1	F	38.8	3.5	F	82	71	24	71	66	NA	NA	2014-04-23	NA	NA	NA	NA	0	0	0.34	6.4
NA	IZ	1255	NA	ewes	2014-06-01	F	1	R	36	3.5	R	78	69	24	69	60	NA	Feedlot	2014-07-01	NA	NA	NA	NA	NA	NA	0.26	6.2
NA	IZ	1259	NA	ewes	N	F	2	F	40	2.5	F	83	72	26	72.5	63	NA	NA	2014-04-23	NA	NA	NA	NA	2	100	0.31	6
US9002224839	IZ	1261	NA	ewes	N	F	1	F	43	3.5	F	84	70	28	71	67	NA	NA	2014-04-23	NA	NA	NA	NA	3	150	0.37	6
NA	IZ	1271	NA	ewes	N	F	1	F	50.4	3.5	F	87	69	27	67	66	NA	NA	2014-04-23	NA	NA	NA	NA	7	350	0.26	6
NA	IZ	1273	NA	ewes	N	F	2	F	35.6	2.5	F	79	69.5	24	67	62	NA	NA	2014-04-23	NA	NA	NA	NA	NA	NA	0.3	7
US9002224842	IZ	1279	NA	ewes	N	F	1	F	48.8	3.5	F	90	67	26	70	62	NA	NA	2014-04-23	NA	NA	NA	NA	NA	NA	0.31	7.8
NA	IZ	1291	NA	matrices	N	F	2	F	45.5	2	F	93	67.5	28	65.5	65	NA	NA	2013-08-01	NA	NA	NA	NA	NA	NA	0.24	6.8
NA	IZ	1291	NA	ewes	N	F	1	F	44.6	3	F	83	70	29	71	66	NA	NA	2014-04-23	NA	NA	NA	NA	NA	NA	0.29	6.8
US9002224843	IZ	1291	8616930	females	NA	F	1	DrR	48.4	2	DrR	88	76	20	77	76	NA	NA	2018-11-29	0	0	0	0	0	0	NA	7
US9002224843	IZ	1291	8616930	matrices	NA	F	3	DrR	50.6	3	DrR	87	76	26	73	82	NA	NA	2019-01-29	NA	NA	NA	NA	NA	NA	0.25	7.6
US9002224843	IZ	1291	8616930	pregnant	N	F	3	DrR	49.2	2.5	DrR	84	72	21	71	77	NA	NA	2019-02-21	NA	NA	NA	NA	NA	NA	0.29	7.4
US9002224843	IZ	1291	8616930	pregnant	NA	F	3	DrR	49.2	2	DrR	86	76	22	71	72	NA	NA	2019-03-27	6	0	0	0	6	600	0.28	7.4
US9002224845	IZ	1295	NA	ewes	N	F	1	F	64.5	4	F	91	71	27	77	68	NA	NA	2014-04-23	NA	NA	NA	NA	8	400	0.31	6
US9002224846	IZ	1297	NA	ewes	N	F	2	F	34.4	2	F	79	71	24	69	62	NA	NA	2014-04-23	NA	NA	NA	NA	NA	NA	NA	NA
NA	IZ	1299	NA	ewes	N	F	1	F	33.8	2	F	77	69	24	68.5	62	NA	NA	2014-04-23	NA	NA	NA	NA	NA	NA	0.33	7.2
NA	IZ	1300	NA	matrices	NA	F	1	F	24.5	2	F	69	60.5	NA	59	61	NA	NA	2013-06-25	NA	NA	NA	NA	2	100	0.35	7
NA	IZ	1301	NA	matrices	NA	F	1	F	17	2	F	63	52	21	54	54	NA	NA	2013-06-25	NA	NA	NA	NA	15	750	0.3	7
NA	IZ	1301	NA	matrices	NA	F	1	F	20.5	2.5	F	63	59	22	57	54	NA	NA	2013-08-01	NA	NA	NA	NA	8	400	0.29	6.4
NA	IZ	1301	NA	matrices	NA	F	1	F	23.5	2.5	F	66	60	24	59	51	NA	Pasture	2013-09-12	NA	NA	NA	NA	0	0	0.28	6
NA	IZ	1301	NA	ewes	N	F	1	F	23	2.5	F	67	61	22	62.5	58	NA	Feedlot	2013-10-10	NA	NA	NA	NA	26	1300	0.29	6
NA	IZ	1301	NA	ewes	N	F	1	R	26.5	2.5	R	69	62	21	61.5	59	NA	Feedlot	2013-11-11	NA	NA	NA	NA	0	0	0.32	6.2
NA	IZ	1301	NA	ewes	2014-06-01	F	3	R	25.4	1	R	66	65	25	67	58	NA	Feedlot	2014-07-01	NA	NA	NA	NA	29	1450	0.22	6
NA	IZ	1302	NA	male	NA	M	2	F	NA	1.5	F	74	61.5	NA	62	59	NA	NA	2013-06-25	NA	NA	NA	NA	4	200	0.28	6.8
NA	IZ	1303	NA	matrices	NA	F	2	F	21	2.5	F	65	60	26	56	58	NA	NA	2013-06-25	NA	NA	NA	NA	3	150	0.31	6
NA	IZ	1303	NA	matrices	NA	F	1	F	24.5	3.5	F	68	60	23	59	51	NA	NA	2013-08-01	NA	NA	NA	NA	15	750	0.27	6.4
NA	IZ	1303	NA	matrices	NA	F	1	F	30	3.5	F	73	65	23	63	54	NA	Pasture	2013-09-12	NA	NA	NA	NA	8	400	0.29	6.4
NA	IZ	1303	NA	ewes	N	F	1	F	29	3	F	73	66.5	25	66.5	61	NA	Feedlot	2013-10-10	NA	NA	NA	NA	11	550	0.28	6
NA	IZ	1303	NA	ewes	N	F	1	R	31.5	2.5	R	74.5	67.5	26	64	62	NA	Feedlot	2013-11-11	NA	NA	NA	NA	5	250	0.29	6
NA	IZ	1303	NA	ewes	N	F	2	F	28.2	1.5	F	73	68	22	67	61	NA	NA	2014-04-23	NA	NA	NA	NA	NA	NA	0.26	6.8
NA	IZ	1303	NA	matrices	NA	F	1	R	25.6	2	R	71	NA	NA	NA	NA	NA	extensivo	2014-07-01	NA	NA	NA	NA	NA	NA	0.25	6.8
NA	IZ	1304	NA	male	NA	M	1	F	31.5	2.5	F	74	61.5	NA	64	63	NA	NA	2013-06-25	NA	NA	NA	NA	1	50	0.34	6.8
NA	IZ	1305	NA	matrices	NA	F	1	F	22	3	F	66	61	22	60	55	NA	NA	2013-06-25	NA	NA	NA	NA	18	900	0.34	5.8
NA	IZ	1305	NA	matrices	NA	F	1	F	26	3	F	68	62	23	62	56	NA	NA	2013-08-01	NA	NA	NA	NA	46	2300	0.3	6
NA	IZ	1305	NA	matrices	NA	F	1	F	30	3	F	72	66	24	66	55	NA	Pasture	2013-09-12	NA	NA	NA	NA	9	450	0.29	5.8
NA	IZ	1305	NA	ewes	N	F	1	F	32	3	F	72	66	26	66.5	61	NA	Feedlot	2013-10-10	NA	NA	NA	NA	8	400	0.36	5.8
NA	IZ	1305	NA	ewes	N	F	1	R	32	2.5	R	74.5	67.5	25	69	64	NA	Feedlot	2013-11-11	NA	NA	NA	NA	7	350	0.31	6
NA	IZ	1305	NA	ewes	N	F	2	F	29.4	2	F	71	67	22	69	58	NA	NA	2014-04-23	NA	NA	NA	NA	76	3800	0.22	6
NA	IZ	1306	NA	unneutered male	NA	M	1	F	33	3	F	76	64	NA	63	73	25	NA	2013-06-25	NA	NA	NA	NA	27	1350	0.34	6.4
NA	IZ	1307	NA	matrices	NA	F	1	F	19.5	2.5	F	62	60	21	56	52	NA	NA	2013-06-25	NA	NA	NA	NA	15	750	0.37	6.2
NA	IZ	1307	NA	matrices	NA	F	1	F	24	3	F	66	62	26	63	53	NA	NA	2013-08-01	NA	NA	NA	NA	304	15200	0.24	5.8
NA	IZ	1307	NA	matrices	NA	F	1	F	25	3	F	69	63	23	61	55	NA	Pasture	2013-09-12	NA	NA	NA	NA	302	15100	0.24	5.6
NA	IZ	1307	NA	ewes	N	F	1	F	27	3	F	71	64	25.5	64.5	57	NA	Feedlot	2013-10-10	NA	NA	NA	NA	317	15850	0.25	5.4
NA	IZ	1307	NA	ewes	N	F	1	R	24.5	2	R	72	67	25	64.5	53	NA	Feedlot	2013-11-11	NA	NA	NA	NA	64	3200	0.29	6
NA	IZ	1307	NA	ewes	2014-06-01	F	1	R	31.2	2.5	R	75	71	26	70	64	NA	Feedlot	2014-07-01	NA	NA	NA	NA	15	750	0.3	6.6
NA	IZ	1308	NA	unneutered male	NA	M	1	F	15.5	1.5	F	62	56	NA	55	51	16	NA	2013-06-25	NA	NA	NA	NA	150	7500	0.29	5.6
NA	IZ	1309	NA	matrices	NA	F	1	F	23	3	F	69	59	14	59	42	NA	NA	2013-06-25	NA	NA	NA	NA	50	2500	0.39	6
NA	IZ	1309	NA	matrices	NA	F	2	F	30.5	3.5	F	72	62	24	61	58	NA	NA	2013-08-01	NA	NA	NA	NA	35	1750	0.31	5.6
NA	IZ	1309	NA	matrices	NA	F	1	F	38.5	3	F	79	63	25	61	60	NA	Pasture	2013-09-12	NA	NA	NA	NA	20	1000	0.35	6
NA	IZ	1309	NA	ewes	N	F	1	F	37	3.5	F	79	70.5	26	70.5	65	NA	Feedlot	2013-10-10	NA	NA	NA	NA	15	750	0.33	6
NA	IZ	1309	NA	ewes	N	F	1	R	39	3	R	81	67.5	27	65	67	NA	Feedlot	2013-11-11	NA	NA	NA	NA	1	50	0.34	6
NA	IZ	1309	NA	ewes	N	F	1	F	44	3.5	F	93	66	27	66	65	NA	NA	2014-04-23	NA	NA	NA	NA	4	200	0.31	6.4
NA	IZ	1309	NA	matrices	NA	F	1	R	NA	2.5	R	80	NA	NA	NA	NA	NA	extensivo	2014-07-01	NA	NA	NA	NA	4	200	0.28	6.8
NA	IZ	1310	NA	unneutered male	NA	M	1	F	30.5	1.5	F	73.5	62	NA	65	63	23.5	NA	2013-06-25	NA	NA	NA	NA	68	3400	0.33	6
NA	IZ	1311	NA	matrices	NA	F	1	F	16.5	1.5	F	48	55	22	54	51	NA	NA	2013-06-25	NA	NA	NA	NA	36	1800	0.36	6.7
NA	IZ	1311	NA	matrices	NA	F	1	F	21	2.5	F	63	59	23	58	53	NA	NA	2013-08-01	NA	NA	NA	NA	0	0	0.26	6
NA	IZ	1311	NA	matrices	NA	F	1	F	27.5	2.5	F	68	61	19	61	56	NA	Pasture	2013-09-12	NA	NA	NA	NA	1	50	0.29	6
NA	IZ	1311	NA	ewes	N	F	1	F	28.5	2.5	F	63	63.5	26	63.5	59	NA	Feedlot	2013-10-10	NA	NA	NA	NA	30	1500	0.36	6.2
NA	IZ	1311	NA	ewes	N	F	1	R	32.5	2	R	75	63	24	64	64	NA	Feedlot	2013-11-11	NA	NA	NA	NA	20	1000	0.29	6
NA	IZ	1311	NA	ewes	N	F	1	F	29.4	2	F	74	63.5	21	64	59	NA	NA	2014-04-23	NA	NA	NA	NA	NA	NA	0.24	6.4
NA	IZ	1312	NA	unneutered male	NA	M	1	F	31.5	3.5	F	74.5	61	NA	61	66.5	21	NA	2013-06-25	NA	NA	NA	NA	5	250	0.32	5.8
NA	IZ	1313	NA	matrices	NA	F	1	F	25.5	3.5	F	76	60	27	60	59	NA	NA	2013-06-25	NA	NA	NA	NA	22	1100	0.37	6
NA	IZ	1313	NA	matrices	NA	F	1	F	30	3.5	F	76	67	23	66	59	NA	NA	2013-08-01	NA	NA	NA	NA	7	350	0.32	6.8
NA	IZ	1313	NA	matrices	NA	F	1	F	35	3.5	F	78	66	23	66.5	57	NA	Pasture	2013-09-12	NA	NA	NA	NA	2	100	0.36	6.8
NA	IZ	1313	NA	ewes	N	F	1	F	42	3.5	F	83	65	27	65	65	NA	Feedlot	2013-10-10	NA	NA	NA	NA	2	100	0.37	6.8
NA	IZ	1313	NA	ewes	N	F	1	R	40.5	2.5	R	84.5	70	27	68	66	NA	Feedlot	2013-11-11	NA	NA	NA	NA	4	200	0.36	6.8
NA	IZ	1313	NA	breeding stock	2014-06-01	F	1	R	41.8	2	R	85	NA	NA	NA	NA	NA	Feedlot	2014-07-01	NA	NA	NA	NA	42	2100	0.24	7.4
NA	IZ	1314	NA	unneutered male	NA	M	1	F	25.5	3	F	71	59	NA	55	60	21	NA	2013-06-25	NA	NA	NA	NA	4	200	0.33	6
NA	IZ	1315	NA	matrices	NA	F	1	F	26	3.5	F	72.5	57	21.6	60	60	NA	NA	2013-06-25	NA	NA	NA	NA	25	1250	0.34	6.8
NA	IZ	1315	NA	matrices	NA	F	1	F	31	3	F	74	64	27	64	61	NA	NA	2013-08-01	NA	NA	NA	NA	8	400	0.31	6.4
NA	IZ	1315	NA	matrices	NA	F	1	F	35.5	3	F	77	69	23	66	59	NA	Pasture	2013-09-12	NA	NA	NA	NA	24	1200	0.31	6.6
NA	IZ	1315	NA	ewes	N	F	1	F	40.5	3	F	77	66.5	25	65.5	64	NA	Feedlot	2013-10-10	NA	NA	NA	NA	20	1000	0.31	6.4
NA	IZ	1315	NA	ewes	N	F	1	R	39	2.5	R	78.5	70.5	26	69.5	68	NA	Feedlot	2013-11-11	NA	NA	NA	NA	4	200	0.32	6.2
NA	IZ	1315	NA	ewes	N	F	1	F	37.5	2	F	79	70	24	70.5	65	NA	NA	2014-04-23	NA	NA	NA	NA	0	0	0.28	6.4
NA	IZ	1316	NA	male	NA	M	1	F	24	2	F	72	59.5	NA	55	58	NA	NA	2013-06-25	NA	NA	NA	NA	36	1800	0.33	5.6
NA	IZ	1317	NA	breeding male	NA	M	1	F	24	2.5	F	72	58	24.5	57	57	NA	NA	2013-06-25	NA	NA	NA	NA	12	600	0.38	5
NA	IZ	1317	NA	matrices	NA	F	1	F	30.5	3	F	75	69	23	67	55	NA	NA	2013-08-01	NA	NA	NA	NA	5	250	0.28	6.2
NA	IZ	1317	NA	matrices	NA	F	1	F	36	3	F	78	70	29	70	59	NA	Pasture	2013-09-12	NA	NA	NA	NA	5	250	0.32	5.8
NA	IZ	1317	NA	ewes	N	F	1	F	37	3	F	78.5	74.5	27	74.5	65	NA	Feedlot	2013-10-10	NA	NA	NA	NA	7	350	0.29	5.8
NA	IZ	1317	NA	ewes	N	F	1	R	40.5	3.5	R	81	71.5	26	73	70	NA	Feedlot	2013-11-11	NA	NA	NA	NA	1	50	0.3	6
NA	IZ	1317	NA	ewes	N	F	1	F	38.4	2.5	F	81	74	25	74	60	NA	NA	2014-04-23	NA	NA	NA	NA	11	550	0.28	6.4
US9002224853	IZ	1317	8605761	matrices	NA	F	3	R	50.2	3	R	90	75	20	74	74	NA	Pasture	2018-09-26	0	0	0	0	0	0	0.26	6.4
US9002224853	IZ	1317	8605761	females	NA	F	1	DrR	50	3.5	DrR	93	75	19	74	76	NA	NA	2018-11-29	0	0	0	0	0	0	NA	6.8
US9002224853	IZ	1317	8605761	matrices	NA	F	1	DrR	54.8	3	DrR	94	74	24	75	92	NA	NA	2019-01-29	0	0	0	0	0	0	0.3	7.4
US9002224853	IZ	1317	8605761	pregnant	NA	F	1	DrR	58.8	3.5	DrR	94	73	21	73	77	NA	NA	2019-03-27	NA	NA	NA	NA	NA	NA	0.32	7
NA	IZ	1318	NA	unneutered male	NA	M	2	F	27.5	2.5	F	71	62	NA	62	59	24	NA	2013-06-25	NA	NA	NA	NA	48	2400	0.26	5.8
NA	IZ	1319	NA	breeding male	NA	M	2	F	23	2	F	71	59	24.5	61	57	NA	NA	2013-06-25	NA	NA	NA	NA	NA	NA	0.36	5.8
NA	IZ	1319	NA	matrices	NA	F	1	F	27	3	F	72	63.5	26	64	56	NA	NA	2013-08-01	NA	NA	NA	NA	NA	NA	0.27	6
NA	IZ	1319	NA	matrices	NA	F	1	F	30.5	3	F	77	67	25	64.5	57	NA	Pasture	2013-09-12	NA	NA	NA	NA	0	0	0.35	6
NA	IZ	1319	NA	ewes	N	F	1	F	33	3	F	75	67.5	29	67	64	NA	Feedlot	2013-10-10	NA	NA	NA	NA	1	50	0.33	6.2
NA	IZ	1319	NA	ewes	N	F	1	R	35.5	2.5	R	77	71	26	70	65	NA	Feedlot	2013-11-11	NA	NA	NA	NA	22	1100	0.34	6
NA	IZ	1319	NA	ewes	N	F	1	F	33.2	2	F	76	71	27	70.5	59	NA	NA	2014-04-23	NA	NA	NA	NA	NA	NA	0.33	7
NA	IZ	1320	NA	male	NA	M	1	F	36	2.5	F	78	66	NA	64	60	NA	NA	2013-06-25	NA	NA	NA	NA	NA	NA	0.33	7.6
NA	IZ	1321	NA	breeding male	NA	M	1	F	17.5	2.5	F	63	59	24	56	55	NA	NA	2013-06-25	NA	NA	NA	NA	3	150	0.46	6.6
NA	IZ	1321	NA	matrices	NA	F	1	F	23	2.5	F	68	60	24	59	52	NA	NA	2013-08-01	NA	NA	NA	NA	8	400	0.35	6.6
NA	IZ	1321	NA	matrices	NA	F	1	F	29	2.5	F	76	63	26	61	57	NA	Pasture	2013-09-12	NA	NA	NA	NA	7	350	0.32	6.4
NA	IZ	1321	NA	ewes	N	F	1	F	31.5	3	F	73.5	66	24	63	63	NA	Feedlot	2013-10-10	NA	NA	NA	NA	5	250	0.31	6.6
NA	IZ	1321	NA	ewes	N	F	1	R	32	2.5	R	76	68	30	65	62	NA	Feedlot	2013-11-11	NA	NA	NA	NA	0	0	0.36	6.2
NA	IZ	1322	NA	unneutered male	NA	M	1	F	15.5	1	F	65	57	NA	56	55	20	NA	2013-06-25	NA	NA	NA	NA	NA	NA	0.39	6.4
NA	IZ	1323	NA	breeding male	NA	M	1	F	19	2.5	F	63	57	27	57	53	NA	NA	2013-06-25	NA	NA	NA	NA	89	4450	0.39	6.8
NA	IZ	1323	NA	matrices	NA	F	1	F	23.5	2.5	F	70	62	21	61	56	NA	NA	2013-08-01	NA	NA	NA	NA	34	1700	0.32	6
NA	IZ	1323	NA	matrices	NA	F	1	F	26.5	3	F	69	65	23	63	58	NA	Pasture	2013-09-12	NA	NA	NA	NA	18	900	0.3	6
NA	IZ	1323	NA	ewes	N	F	1	F	32	3	F	73	65.5	28	65	62	NA	Feedlot	2013-10-10	NA	NA	NA	NA	20	1000	0.31	6.2
NA	IZ	1323	NA	ewes	N	F	1	R	29.5	3	R	73.5	68	23	68	61	NA	Feedlot	2013-11-11	NA	NA	NA	NA	10	500	0.32	6
US9002224855	IZ	1323	8616784	females	NA	F	1	DrR	41	2.5	DrR	84	71	19	71	75	NA	NA	2018-11-29	9	0	0	0	9	900	NA	6.6
US9002224855	IZ	1323	8616784	matrices	NA	F	2	DrR	43.6	2	DrR	83	69	20	71	79	NA	NA	2019-01-29	5	0	0	0	5	500	0.24	7.2
US9002224855	IZ	1323	8616784	pregnant	N	F	1	DrR	42.8	2	DrR	81	70	19	70	71	NA	NA	2019-02-21	0	0	3	0	3	300	0.28	7
US9002224855	IZ	1323	8616784	pregnant	NA	F	1	DrR	41.4	2	DrR	84	72	20	69	75	NA	NA	2019-03-27	2	0	3	0	5	500	0.26	7
NA	IZ	1324	NA	unneutered male	NA	M	1	F	21	2	F	67	59	NA	57	56	14	NA	2013-06-25	NA	NA	NA	NA	0	0	0.37	5.8
NA	IZ	1326	NA	unneutered male	NA	M	1	F	23	2	F	67	58	NA	57	56	19.5	NA	2013-06-25	NA	NA	NA	NA	8	400	0.3	5.8
NA	IZ	1327	NA	breeding male	NA	M	1	F	24	3	F	71	58	23	57	62	NA	NA	2013-06-25	NA	NA	NA	NA	16	800	0.35	5.6
NA	IZ	1327	NA	matrices	NA	F	1	F	32	3.5	F	73	66	25	65	58	NA	NA	2013-08-01	NA	NA	NA	NA	32	1600	0.32	5.8
NA	IZ	1327	NA	matrices	NA	F	1	F	32.5	3.5	F	79	68	25	67	57	NA	Pasture	2013-09-12	NA	NA	NA	NA	NA	NA	0.32	5.8
NA	IZ	1327	NA	ewes	N	F	1	F	33.5	3	F	78.5	69	25	70	68	NA	Feedlot	2013-10-10	NA	NA	NA	NA	NA	NA	0.31	5.8
NA	IZ	1327	NA	ewes	N	F	1	R	37	3	R	78.5	72	27	73	63	NA	Feedlot	2013-11-11	NA	NA	NA	NA	1	50	0.31	6
NA	IZ	1328	NA	breeding male	NA	M	NA	NA	22	2	F	74	61	NA	59	50	NA	NA	2013-06-25	NA	NA	NA	NA	NA	NA	0.31	6.8
NA	IZ	1329	NA	breeding male	NA	M	1	F	13.5	1.5	F	60	60	21	55	46	NA	NA	2013-06-25	NA	NA	NA	NA	10	500	0.39	6.4
NA	IZ	1329	NA	matrices	NA	F	1	F	18.5	2	F	65	59	23	57	50	NA	NA	2013-08-01	NA	NA	NA	NA	38	1900	0.26	6
NA	IZ	1329	NA	matrices	NA	F	1	F	25.5	2.5	F	70	62	21	59.5	54	NA	Pasture	2013-09-12	NA	NA	NA	NA	28	1400	0.3	6.4
NA	IZ	1329	NA	ewes	N	F	1	F	30.5	3	F	73	64.5	24	63.5	61	NA	Feedlot	2013-10-10	NA	NA	NA	NA	33	1650	0.27	6.2
NA	IZ	1329	NA	ewes	N	F	1	R	37.5	2.5	R	73	69	25	66	62	NA	Feedlot	2013-11-11	NA	NA	NA	NA	12	600	0.32	6.4
NA	IZ	1330	NA	male	NA	M	1	F	24	1.5	F	66	62.5	NA	60	55	NA	NA	2013-06-25	NA	NA	NA	NA	0	0	0.35	7.8
NA	IZ	1331	NA	breeding male	NA	M	1	F	16	2	F	59	56	23	54	49	NA	NA	2013-06-25	NA	NA	NA	NA	12	600	0.35	6.4
NA	IZ	1331	NA	matrices	NA	F	1	F	20	2.5	F	63	59.5	23	59	54	NA	NA	2013-08-01	NA	NA	NA	NA	2	100	0.33	6.6
NA	IZ	1331	NA	matrices	NA	F	1	F	25	2.5	F	68	63	24	63	58	NA	Pasture	2013-09-12	NA	NA	NA	NA	26	1300	0.36	6.8
NA	IZ	1331	NA	ewes	N	F	1	F	31	3	F	70.5	64.5	25	65.5	60	NA	Feedlot	2013-10-10	NA	NA	NA	NA	NA	NA	NA	NA
NA	IZ	1331	NA	ewes	N	F	1	R	32	2.5	R	74	65.5	25	67.5	63	NA	Feedlot	2013-11-11	NA	NA	NA	NA	0	0	0.34	6.8
NA	IZ	1332	NA	male	NA	M	2	F	18	1	F	63	54	NA	54	51	NA	NA	2013-06-25	NA	NA	NA	NA	24	1200	0.31	5.6
NA	IZ	1334	NA	male	NA	M	1	F	19.5	2	F	64	60	NA	53	49	21	NA	2013-06-25	NA	NA	NA	NA	1	50	0.32	5.8
NA	IZ	1335	NA	breeding male	NA	M	1	F	15	1	F	60	52.5	21	54.5	49	NA	NA	2013-06-25	NA	NA	NA	NA	1	50	0.43	6
NA	IZ	1336	NA	unneutered male	NA	M	1	F	13	2.5	F	60	52	NA	50	47	14	NA	2013-06-25	NA	NA	NA	NA	1	50	0.3	6.2
NA	IZ	1337	NA	breeding male	NA	M	1	F	18	3.5	F	68	57	24	55	51	NA	NA	2013-06-25	NA	NA	NA	NA	24	1200	0.34	6.4
NA	IZ	1337	NA	matrices	NA	F	1	F	23.5	3	F	69	61.5	24	58	54	NA	NA	2013-08-01	NA	NA	NA	NA	3	150	0.22	6.2
NA	IZ	1337	NA	matrices	NA	F	1	F	28.5	3	F	72	63	25	62.5	58	NA	Pasture	2013-09-12	NA	NA	NA	NA	2	100	0.31	6.2
NA	IZ	1337	NA	ewes	N	F	1	F	30.5	3	F	71.5	66	23	65	59	NA	Feedlot	2013-10-10	NA	NA	NA	NA	0	0	0.3	6.2
NA	IZ	1337	NA	ewes	N	F	1	R	41	3	R	74.5	66	25	67	60	NA	Feedlot	2013-11-11	NA	NA	NA	NA	2	100	0.31	6
NA	IZ	1337	NA	ewes	2014-06-01	F	1	R	35	1	R	78	68	25	67	64	NA	Feedlot	2014-07-01	NA	NA	NA	NA	12	600	0.27	6.2
NA	IZ	1337	465837	mother sheep newborn	NA	F	3	R	44.8	2.5	R	84	71	17	72	73	NA	NA	2018-09-26	3	4	1	0	8	800	0.22	5.8
NA	IZ	1337	465837	breastfeeding mother	NA	F	4	DrR	43.5	3	DrR	87	72	18	73	77	NA	NA	2018-11-29	90	1	12	0	103	10300	NA	6
NA	IZ	1337	465837	pregnant	N	F	3	DrR	41.4	1	DrR	84	72	18	68	74	NA	NA	2019-02-21	3	0	0	0	3	300	0.28	7
NA	IZ	1338	NA	unneutered male	NA	M	1	F	20.5	2.5	F	64.5	60	NA	58.5	55	19	NA	2013-06-25	NA	NA	NA	NA	89	4450	0.28	5.6
NA	IZ	1340	NA	unneutered male	NA	M	1	F	30	4	F	73.5	61	NA	62	59	24	NA	2013-06-25	NA	NA	NA	NA	15	750	0.34	6
NA	IZ	1341	NA	ewes	2014-06-01	F	1	R	34.6	2.5	R	78	65	22	67	55	NA	Feedlot	2014-07-01	NA	NA	NA	NA	NA	NA	0.3	5.6
NA	IZ	1342	NA	male	NA	M	2	F	19	1.5	F	66	56.5	NA	54	47	NA	NA	2013-06-25	NA	NA	NA	NA	6	300	0.28	6.8
NA	IZ	1343	NA	ewes	2014-06-01	F	2	R	26.2	1.5	R	66	69	25	68	60	NA	Feedlot	2014-07-01	NA	NA	NA	NA	10	500	0.24	5.8
NA	IZ	1344	NA	male	NA	M	1	F	21	2	F	69	60	NA	59	48	NA	NA	2013-06-25	NA	NA	NA	NA	0	0	0.34	6.6
NA	IZ	1345	NA	ewes	2014-06-01	F	1	R	32	2	R	70	71	24	70	61	NA	Feedlot	2014-07-01	NA	NA	NA	NA	58	2900	0.22	6
NA	IZ	1349	NA	ewes	2014-06-01	F	1	R	24.2	1	R	63	63	23	63	57	NA	Feedlot	2014-07-01	NA	NA	NA	NA	31	1550	0.26	5.8
NA	IZ	1351	NA	ewes	2014-06-01	F	1	R	33.4	3	R	74	67	26	66	64	NA	Feedlot	2014-07-01	NA	NA	NA	NA	9	450	0.29	6.2
NA	IZ	1355	NA	ewes	2014-06-01	F	1	R	26.6	1.5	R	69	65	23	65	60	NA	Feedlot	2014-07-01	NA	NA	NA	NA	11	550	0.28	6
NA	IZ	1359	NA	ewes	2014-06-01	F	1	R	25.8	1.5	R	69	62	24	63	54	NA	Feedlot	2014-07-01	NA	NA	NA	NA	13	650	0.29	6.2
NA	IZ	1361	NA	ewes	2014-06-01	F	1	R	21.2	1.5	R	64	58	21	56	55	NA	Feedlot	2014-07-01	NA	NA	NA	NA	9	450	0.28	6
NA	IZ	1363	NA	ewes	2014-06-01	F	1	R	25.2	1.5	R	64	64	24	62	58	NA	Feedlot	2014-07-01	NA	NA	NA	NA	71	3550	0.26	5.4
NA	IZ	1365	NA	ewes	2014-06-01	F	2	R	24.8	1.5	R	70	63	24	62	56	NA	Feedlot	2014-07-01	NA	NA	NA	NA	7	350	0.29	6.2
NA	IZ	1367	NA	ewes	2014-06-01	F	2	R	27.8	1.5	R	73	61	25	64	59	NA	Feedlot	2014-07-01	NA	NA	NA	NA	29	1450	NA	NA
NA	IZ	1371	NA	ewes	2014-06-01	F	2	R	19.8	3	R	64	59	23	58	55	NA	Feedlot	2014-07-01	NA	NA	NA	NA	29	1450	0.28	6.6
NA	IZ	1373	NA	ewes	2014-06-01	F	1	R	20.2	2	R	66	56	20	57	51	NA	Feedlot	2014-07-01	NA	NA	NA	NA	21	1050	0.24	5.2
NA	IZ	1379	NA	ewes	2014-06-01	F	1	R	26	1.5	R	67	67	24	67	56	NA	Feedlot	2014-07-01	NA	NA	NA	NA	26	1300	0.28	6
NA	IZ	1381	NA	ewes	2014-06-01	F	1	R	23	1.5	R	69	69	25	64	57	NA	Feedlot	2014-07-01	NA	NA	NA	NA	35	1750	0.29	5.2
NA	IZ	1383	NA	ewes	2014-06-01	F	1	R	14	1	R	55	55	20	55	51	NA	Feedlot	2014-07-01	NA	NA	NA	NA	25	1250	0.22	4.4
NA	IZ	1385	NA	ewes	2014-06-01	F	3	R	15	1	R	56	57	22	55	54	NA	Feedlot	2014-07-01	NA	NA	NA	NA	156	7800	NA	NA
NA	IZ	1387	NA	ewes	2014-06-01	F	2	R	25.2	1.5	R	69	61	25	59	54	NA	Feedlot	2014-07-01	NA	NA	NA	NA	25	1250	0.24	5
NA	IZ	1389	NA	ewes	2014-06-01	F	NA	NA	14.2	NA	NA	58	54	22	54	49	NA	Feedlot	2014-07-01	NA	NA	NA	NA	27	1350	0.23	6.4
NA	IZ	1391	NA	ewes	2014-06-01	F	1	R	26.4	2	R	68	65	24	64	58	NA	Feedlot	2014-07-01	NA	NA	NA	NA	109	5450	0.23	5
NA	IZ	1393	NA	ewes	2014-06-01	F	1	R	26.2	1.5	R	69	63	24	65	56	NA	Feedlot	2014-07-01	NA	NA	NA	NA	99	4950	0.24	5
NA	IZ	1395	NA	ewes	2014-06-01	F	1	R	34.6	2.5	R	76	68	25	69	62	NA	Feedlot	2014-07-01	NA	NA	NA	NA	27	1350	0.31	6.2
NA	IZ	1453	465755	mother sheep newborn	NA	F	2	R	54.6	4.5	R	90	72	19	73	75	NA	NA	2018-09-26	5	7	0	0	12	1200	0.26	6.4
NA	IZ	1453	465755	females	NA	F	1	DrR	45.8	2.5	DrR	84	53	23	52	75	NA	NA	2018-11-29	2	0	5	0	7	700	NA	7
NA	IZ	1453	465755	females	NA	F	1	DrR	47.6	3	DrR	93	69	18	71	72	NA	NA	2018-11-29	2	0	5	0	7	700	NA	7
NA	IZ	1453	465755	matrices	NA	F	3	DrR	52.8	3.5	DrR	92	72	20	76	78	NA	NA	2019-01-29	2	0	0	0	2	200	0.25	6.4
NA	IZ	1453	465755	pregnant	N	F	3	DrR	52.4	2.5	DrR	93	69	21	70	74	NA	NA	2019-02-21	NA	NA	NA	NA	NA	NA	0.26	6.6
NA	IZ	1453	465755	pregnant	NA	F	3	DrR	54.4	3	DrR	90	74	20	69	76	NA	NA	2019-03-27	4	2	0	0	6	600	0.28	7
US9002215060	IZ	1475	459505	mother sheep newborn	NA	F	4	R	NA	4.5	R	91	73	20	75	80	NA	NA	2018-09-26	11	7	0	0	18	1800	0.31	6
US9002215060	IZ	1475	459505	breastfeeding mother	NA	F	3	DrR	58.8	4	DrR	85	75	20	77	78	NA	NA	2018-11-29	29	5	2	0	36	3600	NA	6.2
US9002215060	IZ	1475	459505	matrices	NA	F	2	DrR	53.6	3.5	DrR	96	72	24	73	92	NA	NA	2019-01-29	1	0	0	0	1	100	0.34	7.2
US9002215060	IZ	1475	459505	pregnant	N	F	1	DrR	51.2	3.5	DrR	90	71	24	65	68	NA	NA	2019-02-21	0	0	0	0	0	0	0.37	6.6
US9002215060	IZ	1475	459505	pregnant	NA	F	1	DrR	52.4	3	DrR	89	74	23	71	77	NA	NA	2019-03-27	0	0	0	0	0	0	0.29	7
US9002215079	IZ	1483	465786	matrices	NA	F	3	R	42.4	3.5	R	82	66	16	68	75	NA	Pasture	2018-09-26	NA	NA	NA	NA	NA	NA	0.28	7.2
US9002215079	IZ	1483	465786	females	NA	F	1	DrR	43.6	3	DrR	83	68	21	70	77	NA	NA	2018-11-29	0	0	0	0	0	0	NA	7.4
US9002215079	IZ	1483	465786	matrices	NA	F	2	DrR	47	3.5	DrR	85	65	18	66	85	NA	NA	2019-01-29	0	0	0	0	0	0	0.32	7.2
US9002215079	IZ	1483	465786	pregnant	N	F	1	DrR	44.6	3.5	DrR	84	67	22	67	70	NA	NA	2019-02-21	0	0	0	0	0	0	0.31	7.8
US9002215079	IZ	1483	465786	pregnant	NA	F	2	DrR	47.4	3.5	DrR	83	63	23	61	74	NA	NA	2019-03-27	1	1	0	0	2	200	0.31	8
US9002215061	IZ	1485	459523	matrices	NA	F	3	R	48.4	3	R	90	71	18	73	73	NA	Pasture	2018-09-26	0	0	0	0	0	0	0.34	6.2
US9002215061	IZ	1485	459523	females	NA	F	1	DrR	49.8	3.5	DrR	89	71	29	72	77	NA	NA	2018-11-29	0	0	0	0	0	0	NA	6.4
US9002215061	IZ	1485	459523	matrices	NA	F	1	DrR	48.6	3.5	DrR	91	70	19	73	82	NA	NA	2019-01-29	1	0	0	0	1	100	0.32	6.2
US9002215061	IZ	1485	459523	pregnant	N	F	1	DrR	48.4	3.5	DrR	89	68	20	71	67	NA	NA	2019-02-21	NA	NA	NA	NA	NA	NA	0.35	6.4
US9002215061	IZ	1485	459523	pregnant	NA	F	1	DrR	50.5	3.5	DrR	87	72	19	71	74	NA	NA	2019-03-27	0	0	0	0	0	0	0.33	6
US9002215066	IZ	1493	459499	mother sheep newborn	NA	F	4	R	40.8	2	R	74	72	17	75	73	NA	NA	2018-09-26	41	6	0	0	47	4700	0.21	6
US9002215066	IZ	1493	459499	females	NA	F	2	DrR	41	2.5	DrR	85	72	21	73	71	NA	NA	2018-11-29	NA	NA	NA	NA	NA	NA	NA	6.4
US9002215066	IZ	1493	459499	discard	NA	F	5	DrR	NA	1	DrR	74	71	17	72	72	NA	NA	2019-01-29	20	1	1	0	22	2200	0.26	5.6
US9002215066	IZ	1493	459499	discard	NA	F	4	DrR	NA	4	DrR	NA	NA	NA	NA	NA	NA	NA	2019-02-21	3	15	0	0	18	1800	0.34	6.4
US9002215066	IZ	1493	459499	discard	NA	F	1	DrR	58.8	4	DrR	93	72	20	73	79	NA	NA	2019-03-27	5	1	0	0	6	600	0.34	6.4
US9002224856	IZ	1503	NA	matrices	NA	F	3	R	50.8	2	R	87	72	19	72	86	NA	Pasture	2018-09-26	3	0	2	0	5	500	0.28	6
US9002224856	IZ	1503	465839	females	NA	F	1	DrR	52.6	4	DrR	90	73	23	75	80	NA	NA	2018-11-29	1	0	0	0	1	100	NA	6.6
US9002224857	IZ	1507	NA	mother sheep newborn	NA	F	3	R	57.2	4	R	90	72	20	76	80	NA	NA	2018-09-26	NA	NA	NA	NA	NA	NA	0.31	6.2
US9002224857	IZ	1507	NA	breastfeeding mother	NA	F	3	DrR	49	2.5	DrR	87	73	24	74	87	NA	NA	2018-11-29	NA	NA	NA	NA	NA	NA	NA	6.2
US9002224857	IZ	1507	NA	matrices	NA	F	2	DrR	48.6	2.5	DrR	87	72	24	75	82	NA	NA	2019-01-29	NA	NA	NA	NA	NA	NA	0.28	7
US9002224857	IZ	1507	NA	pregnant	N	F	1	DrR	48.2	3.5	DrR	87	72	21	73	69	NA	NA	2019-02-21	0	0	2	0	2	200	0.3	7.2
US9002224857	IZ	1507	NA	pregnant	NA	F	3	DrR	53.4	3.5	DrR	86	73	22	72	80	NA	NA	2019-03-27	NA	NA	NA	NA	NA	NA	0.29	7.2
NA	IZ	DETETIVE_WESLEY	NA	breeding male	NA	M	3	R	114	5	R	117	83	27	85	102	NA	NA	2018-09-26	3	1	4	0	8	800	0.34	7
NA	IZ	1528	NA	breeding male	NA	M	3	R	82	4.5	R	101	79	25	85	89	35	NA	2018-09-26	0	5	1	0	6	600	0.28	7.6
NA	IZ	1609	465844	mother sheep newborn	NA	F	4	R	32.4	1.5	R	72	71	17	68	72	NA	NA	2018-09-26	53	6	0	0	59	5900	0.17	4.6
NA	IZ	1609	465844	females	NA	F	3	DrR	32.2	1.5	DrR	75	69	18	67	68	NA	NA	2018-11-29	1	0	2	0	3	300	NA	5.8
NA	IZ	1609	465844	matrices	NA	F	3	DrR	37.8	1.5	DrR	80	68	11	69	75	NA	NA	2019-01-29	0	0	0	0	0	0	0.22	6.2
NA	IZ	1609	465844	pregnant	N	F	3	DrR	35.6	1.5	DrR	78	68	19	67	64	NA	NA	2019-02-21	0	0	0	0	0	0	0.28	6
NA	IZ	1609	465844	pregnant	NA	F	1	DrR	38.4	2	DrR	77	82	21	84	71	NA	NA	2019-03-27	3	0	0	0	3	300	0.27	6
NA	IZ	1615	459550	matrices	NA	F	3	R	35.2	2	R	68	68	15	68	67	NA	Pasture	2018-09-26	2	0	1	0	3	300	0.29	5.8
NA	IZ	1615	459550	females	NA	F	1	DrR	35.6	2.5	DrR	78	68	17	69	71	NA	NA	2018-11-29	1	0	0	0	1	100	NA	7.6
NA	IZ	1615	459550	matrices	NA	F	2	DrR	41.6	2.5	DrR	79	65	21	67	86	NA	NA	2019-01-29	NA	NA	NA	NA	NA	NA	0.32	6.8
NA	IZ	1615	459550	pregnant	N	F	1	DrR	40.6	3	DrR	82	66	23	67	67	NA	NA	2019-02-21	1	0	0	0	1	100	0.36	7.6
NA	IZ	1615	459550	pregnant	NA	F	2	DrR	44	3	DrR	81	68	21	65	77	NA	NA	2019-03-27	0	0	0	0	0	0	0.12	5.2
US9002215056	IZ	1617	459529	matrices	NA	F	4	R	44.4	2.5	R	83	72	17	73	76	NA	Pasture	2018-09-26	NA	NA	NA	NA	NA	NA	NA	NA
US9002215056	IZ	1617	459529	matrices	NA	F	4	R	37.4	2	R	84	69	17	71	66	NA	Pasture	2018-09-26	NA	NA	NA	NA	NA	NA	NA	NA
US9002215056	IZ	1617	459529	mother sheep newborn	NA	F	3	R	52.6	3	R	90	71	18	73	78	NA	NA	2018-09-26	NA	NA	NA	NA	NA	NA	NA	NA
US9002215056	IZ	1617	459529	females	NA	F	2	DrR	46.2	3	DrR	86	73	22	73	77	NA	NA	2018-11-29	0	0	0	0	0	0	NA	6.6
US9002215056	IZ	1617	459529	matrices	NA	F	3	DrR	51.4	3.5	DrR	92	70	22	71	82	NA	NA	2019-01-29	NA	NA	NA	NA	NA	NA	0.26	7
US9002215056	IZ	1617	459529	pregnant	N	F	1	DrR	52	3.5	DrR	93	73	22	70	69	NA	NA	2019-02-21	NA	NA	NA	NA	NA	NA	0.33	6.6
US9002215056	IZ	1617	459529	pregnant	NA	F	3	DrR	53	3	DrR	86	71	21	69	78	NA	NA	2019-03-27	3	0	0	0	3	300	0.29	7
US9002215163	IZ	1621	465803	matrices	NA	F	3	R	42.4	2	R	79	75	16	77	78	NA	Pasture	2018-09-26	6	0	1	0	7	700	0.3	6.2
US9002215163	IZ	1621	465803	females	NA	F	1	DrR	47.2	2	DrR	83	76	18	75	77	NA	NA	2018-11-29	NA	NA	NA	NA	NA	NA	NA	6.2
US9002215163	IZ	1621	465803	matrices	NA	F	1	DrR	52.4	2.5	DrR	87	73	19	77	84	NA	NA	2019-01-29	NA	NA	NA	NA	NA	NA	0.33	7.4
US9002215163	IZ	1621	465803	pregnant	N	F	1	DrR	45.4	2	DrR	82	70	22	76	73	NA	NA	2019-02-21	NA	NA	NA	NA	NA	NA	0.35	7.6
US9002215163	IZ	1621	465803	pregnant	NA	F	3	DrR	46	2.5	DrR	81	73	21	76	79	NA	NA	2019-03-27	NA	NA	NA	NA	NA	NA	0.34	7.6
US9002224859	IZ	1629	465784	matrices	NA	F	2	R	39.4	3	R	78	75	14	76	68	NA	Pasture	2018-09-26	NA	NA	NA	NA	NA	NA	0.3	6.2
NA	IZ	1629	NA	females	NA	F	2	DrR	44.2	2.5	DrR	82	76	19	76	74	NA	NA	2018-11-29	0	0	0	0	0	0	NA	6.4
US9002224859	IZ	1629	465784	matrices	NA	F	1	DrR	45	2.5	DrR	84	72	20	75	86	NA	NA	2019-01-29	2	1	0	0	3	300	0.3	7
US9002224859	IZ	1629	465784	pregnant	N	F	1	DrR	45.6	2.5	DrR	80	70	20	71	66	NA	NA	2019-02-21	1	0	0	0	1	100	0.32	7
NA	IZ	1629	NA	pregnant	NA	F	1	DrR	45.8	3	DrR	82	72	20	72	70	NA	NA	2019-03-27	NA	NA	NA	NA	NA	NA	0.32	7.2
NA	IZ	1633	8616354	mother sheep newborn	NA	F	3	R	40.4	1.5	R	76	70	16	68	75	NA	NA	2018-09-26	0	0	0	0	0	0	0.31	6.4
NA	IZ	1633	8616354	matrices	NA	F	1	DrR	41.2	1.5	DrR	80	71	17	73	71	NA	NA	2019-01-29	0	0	2	0	2	200	0.28	7
NA	IZ	1633	8616354	pregnant	N	F	1	DrR	40.6	2	DrR	81	72	21	72	73	NA	NA	2019-02-21	NA	NA	NA	NA	NA	NA	0.32	6.8
NA	IZ	1633	8616354	pregnant	NA	F	1	DrR	41.6	2	DrR	79	74	20	70	77	NA	NA	2019-03-27	0	0	0	0	0	0	0.3	6.6
NA	IZ	1635	NA	ewes	NA	F	4	R	26.8	1	R	68	63	14	62	70	NA	Pasture	2018-09-26	18	0	0	0	18	1800	0.19	5.8
NA	IZ	1635	459542	females	NA	F	3	DrR	29	1.5	DrR	73	65	15	64	68	NA	NA	2018-11-29	1	0	0	0	1	100	NA	5.6
NA	IZ	1635	459542	ewes	NA	F	1	DrR	33.2	2	DrR	78	65	19	66	72	NA	Pasture	2019-01-29	2	0	1	0	3	300	0.26	7.2
NA	IZ	1635	459542	ewes	NA	F	1	DrR	34	2	DrR	73	65	18	62	65	NA	NA	2019-02-21	1	0	2	0	3	300	0.28	7.2
NA	IZ	1635	NA	ewes	NA	F	1	DrR	33.7	2.5	DrR	77	62	20	63	75	NA	NA	2019-03-27	0	0	0	0	0	0	0.29	7
US9002215069	IZ	1641	459497	females	NA	F	1	DrR	45.8	3	DrR	87	75	17	75	75	NA	NA	2018-11-29	1	0	17	0	18	1800	NA	7
US9002215069	IZ	1641	459497	ewes	NA	F	1	DrR	47.2	3	DrR	89	68	25	71	71	NA	Pasture	2019-01-29	NA	NA	NA	NA	NA	NA	0.31	7
US9002215069	IZ	1641	459497	ewes	NA	F	1	DrR	46.4	3	DrR	87	71	22	75	69	NA	NA	2019-02-21	0	0	0	0	0	0	0.28	7.2
US9002215069	IZ	1641	459497	matrices	NA	F	1	DrR	49.2	3.5	DrR	87	73	22	74	84	NA	NA	2019-03-27	NA	NA	NA	NA	NA	NA	0.29	7.2
NA	IZ	1647	459455	ewes	NA	F	3	R	38.6	4	R	78	69	18	70	76	NA	Pasture	2018-09-26	24	0	11	0	35	3500	0.28	6
NA	IZ	1647	459455	females	NA	F	1	DrR	39	3.5	DrR	81	69	16	69	78	NA	NA	2018-11-29	NA	NA	NA	NA	NA	NA	NA	6.2
NA	IZ	1647	459455	ewes	NA	F	1	DrR	42.8	3.5	DrR	83	67	22	68	79	NA	Pasture	2019-01-29	NA	NA	NA	NA	NA	NA	0.33	6.8
NA	IZ	1647	459455	ewes	NA	F	1	DrR	41.6	4	DrR	82	66	19	67	64	NA	NA	2019-02-21	2	0	0	0	2	200	0.31	6.4
NA	IZ	1647	459455	matrices	NA	F	1	DrR	45.8	3.5	DrR	82	65	21	68	76	NA	NA	2019-03-27	1	0	0	0	1	100	0.34	6.6
NA	IZ	1651	465787	matrices	NA	F	3	R	33	1.5	R	75	65	16	66	65	NA	Pasture	2018-09-26	10	0	6	2	18	1800	0.26	6.4
NA	IZ	1651	465787	ewes	NA	F	4	DrR	27	1.4	DrR	71	62	20	61	68	NA	NA	2018-11-29	108	5	0	0	113	11300	NA	5
NA	IZ	1651	465787	ewes	NA	F	4	DrR	28.8	2	DrR	78	64	17	60	66	NA	Pasture	2019-01-29	16	0	0	0	16	1600	0.11	6
NA	IZ	1651	465787	ewes	NA	F	5	DrR	33.8	1.5	DrR	72	61	19	60	61	NA	NA	2019-02-21	NA	NA	NA	NA	NA	NA	0.1	4
NA	IZ	1651	465787	discard	NA	F	2	DrR	31	1.5	DrR	73	68	19	62	69	NA	NA	2019-03-27	8	0	2	0	10	1000	0.2	5.4
NA	IZ	1659	459509	mother sheep newborn	NA	F	4	R	35	1.5	R	77	68	16	66	70	NA	NA	2018-09-26	10	8	0	0	18	1800	0.33	5.6
NA	IZ	1659	459509	females	NA	F	1	DrR	30.4	1.5	DrR	75	65	25	66	70	NA	NA	2018-11-29	3	0	10	0	13	1300	NA	5.6
NA	IZ	1659	459509	matrices	NA	F	2	DrR	36	1	DrR	80	68	19	68	80	NA	NA	2019-01-29	4	0	13	0	17	1700	0.28	6.8
NA	IZ	1659	459509	pregnant	N	F	1	DrR	35.2	1.5	DrR	78	67	19	66	64	NA	NA	2019-02-21	1	0	0	0	1	100	0.29	6.2
NA	IZ	1659	459509	pregnant	NA	F	1	DrR	35.4	1.5	DrR	77	66	19	66	71	NA	NA	2019-03-27	0	0	3	0	3	300	0.32	7.6
NA	IZ	1761	NA	ewes	NA	F	4	R	35.8	2	R	75	68	17	69	67	NA	Pasture	2018-09-26	25	0	6	0	31	3100	0.25	5.4
NA	IZ	1763	NA	ewes	NA	F	3	R	33.2	2.5	R	76	75	19	77	72	NA	Pasture	2018-09-26	6	1	5	0	12	1200	0.32	6
NA	IZ	1765	NA	ewes	NA	F	3	R	31	2	R	77	66	17	64	70	NA	Pasture	2018-09-26	0	0	0	0	0	0	0.27	6.2
US9002224865	IZ	1765	459477	females	NA	F	1	DrR	32	3	DrR	73	72	15	64	64	NA	NA	2018-11-29	1	0	32	0	33	3300	NA	5.8
US9002224865	IZ	1765	459477	ewes	NA	F	1	DrR	34	2.5	DrR	77	66	20	67	68	NA	Pasture	2019-01-29	0	0	30	0	30	3000	0.24	6.4
US9002224865	IZ	1765	459477	ewes	NA	F	1	DrR	34.6	2	DrR	75	65	19	65	60	NA	NA	2019-02-21	NA	NA	NA	NA	NA	NA	0.26	6.6
US9002224865	IZ	1765	459477	matrices	NA	F	1	DrR	NA	2.5	DrR	76	69	19	68	73	NA	NA	2019-03-27	NA	NA	NA	NA	NA	NA	0.24	7.2
NA	IZ	1769	NA	ewes	NA	F	3	R	38.4	2.5	R	76	77	18	70	71	NA	Pasture	2018-09-26	5	1	15	0	21	2100	0.3	5.4
US9002224866	IZ	1769	459515	females	NA	F	1	DrR	32.6	2	DrR	79	68	15	67	71	NA	NA	2018-11-29	NA	NA	NA	NA	NA	NA	NA	5.4
US9002224866	IZ	1769	459515	ewes	NA	F	1	DrR	32.6	3	DrR	79	61	19	67	79	NA	Pasture	2019-01-29	0	0	0	0	0	0	0.32	5.8
US9002224866	IZ	1769	459515	matrices	NA	F	1	DrR	32.6	2.5	DrR	75	66	17	65	74	NA	NA	2019-03-27	NA	NA	NA	NA	NA	NA	0.32	7
US9002224867	IZ	1771	NA	ewes	NA	F	4	R	21.8	1.5	R	68	67	17	68	66	NA	Pasture	2018-09-26	24	0	46	0	70	7000	0.16	5
NA	IZ	1773	NA	ewes	NA	F	3	R	25.2	1.5	R	72	69	15	71	60	NA	Pasture	2018-09-26	11	0	8	0	19	1900	0.27	5.6
US9002224868	IZ	1773	465842	females	NA	F	1	DrR	29	2	DrR	73	69	14	69	66	NA	NA	2018-11-29	8	0	0	0	8	800	NA	6.8
US9002224868	IZ	1773	465842	ewes	NA	F	1	DrR	30.4	1.5	DrR	74	67	16	69	69	NA	Pasture	2019-01-29	NA	NA	NA	NA	NA	NA	0.3	6.8
US9002224868	IZ	1773	465842	ewes	NA	F	1	DrR	31.2	2	DrR	75	64	16	66	60	NA	NA	2019-02-21	11	0	0	0	11	1100	0.24	7.8
US9002224868	IZ	1773	465842	matrices	NA	F	1	DrR	NA	2.5	DrR	77	70	19	69	70	NA	NA	2019-03-27	1	0	3	0	4	400	0.29	7
NA	IZ	1782	NA	external experiment	NA	M	3	R	25.3	1	R	67	63	16	63	66	21	intergado	2018-09-26	1	1	15	0	17	1700	0.33	5.8
NA	IZ	1783	NA	ewes	NA	F	3	R	32.8	2.5	R	77	72	18	69	71	NA	Pasture	2018-09-26	1	0	36	0	37	3700	0.24	6.2
US9002224870	IZ	1783	459473	females	NA	F	1	DrR	31.2	2	DrR	74	72	15	71	69	NA	NA	2018-11-29	NA	NA	NA	NA	NA	NA	NA	7.2
US9002224870	IZ	1783	459473	ewes	NA	F	1	DrR	33.7	2.5	DrR	75	68	21	69	76	NA	Pasture	2019-01-29	2	0	10	0	12	1200	0.24	6.8
US9002224870	IZ	1783	459473	ewes	NA	F	1	DrR	33.2	2	DrR	74	69	18	68	62	NA	NA	2019-02-21	27	0	336	0	363	36300	0.27	6.2
US9002224870	IZ	1783	459473	matrices	NA	F	1	DrR	32	2	DrR	76	70	19	69	70	NA	NA	2019-03-27	0	0	0	0	0	0	0.26	7
NA	IZ	1784	NA	external experiment	NA	M	2	R	27.5	2	R	68	61	16	63	60	22	intergado	2018-09-26	11	5	21	0	37	3700	0.33	6
NA	IZ	1785	NA	ewes	NA	F	4	R	21.6	1	R	63	64	15	67	63	NA	Pasture	2018-09-26	63	0	6	0	69	6900	0.2	4.2
NA	IZ	1788	NA	mother sheep newborn	NA	M	4	R	NA	1	R	61	58	12	59	57	18	NA	2018-09-26	44	7	20	0	71	7100	0.26	6.2
NA	IZ	1795	NA	mother sheep newborn	NA	F	2	R	11.8	1	R	52	52	11	53	52	NA	NA	2018-09-26	53	5	0	1	59	5900	0.22	4.4
NA	IZ	1795	NA	newly weaned	NA	F	1	DrR	7.5	1	DrR	52	56	15	55	50	NA	NA	2018-11-29	NA	NA	NA	NA	NA	NA	NA	3.6
NA	IZ	1797	NA	external experiment	NA	F	3	R	23	2.5	R	71	64	14	62	66	NA	intergado	2018-09-26	1	6	7	0	14	1400	0.33	6
NA	IZ	1797	NA	ewes	NA	F	1	DrR	24	2.5	DrR	69	56	24	64	69	NA	NA	2018-11-29	8	1	0	0	9	900	NA	5
NA	IZ	1797	NA	ewes	NA	F	1	DrR	23.4	1	DrR	67	64	14	63	84	NA	Pasture	2019-01-29	6	3	3	0	12	1200	0.21	5.6
NA	IZ	1797	NA	ewes	NA	F	3	DrR	23.6	1.5	DrR	67	63	15	62	59	NA	NA	2019-02-21	0	0	0	0	0	0	0.18	5.6
NA	IZ	1800	NA	mother sheep newborn	NA	M	3	R	22.2	1.5	R	65	58	12	60	57	22	NA	2018-09-26	6	3	2	0	11	1100	0.28	5.4
NA	IZ	1800	NA	newly weaned	NA	M	1	DrR	30.5	2.5	DrR	72	66	17	66	70	14	NA	2018-11-29	0	7	19	0	26	2600	NA	6
NA	IZ	1800	NA	males	NA	M	1	DrR	NA	3	DrR	78	65	17	69	81	12	NA	2019-01-29	0	8	8	0	16	1600	0.23	6.4
NA	IZ	1800	NA	lambs	NA	M	1	DrR	40.2	2.5	DrR	82	69	15	68	75	NA	NA	2019-02-21	0	13	6	0	19	1900	0.29	5.6
NA	IZ	1800	NA	borregos	NA	M	1	DrR	38.5	3.5	DrR	78	68	19	64	77	NA	NA	2019-03-27	0	22	0	0	22	2200	0.28	6
NA	IZ	1802	NA	mother sheep newborn	NA	M	2	R	22.6	1.5	R	63	59	14	62	61	21	NA	2018-09-26	6	3	40	0	49	4900	0.37	4.8
NA	IZ	1802	NA	newly weaned	NA	M	1	DrR	28.6	2.5	DrR	70	63	16	64	69	NA	NA	2018-11-29	NA	NA	NA	NA	NA	NA	NA	5.4
NA	IZ	1802	NA	males	NA	M	1	DrR	NA	4	DrR	80	64	19	67	82	13	NA	2019-01-29	0	6	1	0	7	700	0.28	6.4
NA	IZ	1802	NA	lambs	NA	M	1	DrR	41.2	3.5	DrR	80	69	17	67	67	NA	NA	2019-02-21	2	12	6	0	20	2000	0.35	5.4
NA	IZ	1802	NA	borregos	NA	M	1	DrR	44.5	4	DrR	83	66	18	67	73	NA	NA	2019-03-27	0	0	0	0	0	0	0.34	6
NA	IZ	1804	NA	newly weaned	NA	M	1	DrR	16.9	1	DrR	62	62	16	63	62	17	NA	2018-11-29	23	4	8	0	35	3500	NA	4.8
NA	IZ	1804	NA	males	NA	M	1	DrR	30	1	DrR	46	62	15	64	62	24	NA	2019-01-29	9	2	0	0	11	1100	0.27	5.4
NA	IZ	1804	NA	external experiment	NA	M	4	DrR	30	NA	NA	85	57	15	59	62	25	intergado	2019-03-27	2	2	4	0	8	800	NA	NA
US9002224879	IZ	1805	NA	external experiment	NA	F	2	R	30.6	2.5	R	67	63	14	62	59	NA	intergado	2018-09-26	6	3	0	0	9	900	0.36	5.8
US9002224879	IZ	1805	NA	ewes	NA	F	1	DrR	26.5	2.5	DrR	68	64	17	65	64	NA	NA	2018-11-29	NA	NA	NA	NA	NA	NA	NA	6
US9002224879	IZ	1805	NA	ewes	NA	F	1	DrR	29.2	2.5	DrR	77	66	25	66	73	NA	Pasture	2019-01-29	1	0	1	0	2	200	0.32	6.4
US9002224879	IZ	1805	NA	ewes	NA	F	1	DrR	26.2	1.5	DrR	70	66	16	65	65	NA	NA	2019-02-21	3	0	1	0	4	400	0.24	6.2
US9002224881	IZ	1807	NA	newly weaned	NA	F	1	DrR	20.4	2.5	DrR	66	67	17	66	69	NA	NA	2018-11-29	10	0	39	0	49	4900	NA	5.4
US9002224881	IZ	1807	NA	females	NA	F	5	DrR	NA	2.5	DrR	77	64	18	65	74	NA	NA	2019-01-29	2	4	0	0	6	600	0.29	6.2
US9002224881	IZ	1807	NA	lambs	NA	F	1	DrR	30.6	2.5	DrR	75	67	18	65	59	NA	NA	2019-02-21	2	4	0	0	6	600	0.33	5.8
US9002224881	IZ	1807	NA	ewes	NA	F	1	DrR	31.2	2.5	DrR	77	67	21	69	70	NA	NA	2019-03-27	0	0	0	0	0	0	0.34	6
US9002224882	IZ	1808	NA	newly weaned	NA	M	1	DrR	26.5	2.5	DrR	69	70	16	71	66	16	NA	2018-11-29	52	5	18	0	75	7500	NA	6.4
US9002224882	IZ	1808	NA	males	NA	M	1	DrR	NA	2.5	DrR	76	70	16	72	74	23	NA	2019-01-29	5	11	5	0	21	2100	0.29	7.2
US9002224882	IZ	1808	NA	lambs	NA	M	1	DrR	38.2	2.5	DrR	80	70	20	69	68	26	NA	2019-02-21	NA	NA	NA	NA	NA	NA	0.33	6.6
US9002224882	IZ	1808	NA	borregos	NA	M	1	DrR	NA	3.5	DrR	77	71	19	72	73	18	NA	2019-03-27	1	0	0	0	1	100	0.36	7.4
US9002224883	IZ	1809	NA	newly weaned	NA	F	1	DrR	20	2.5	DrR	64	63	13	61	57	NA	NA	2018-11-29	17	30	19	0	66	6600	NA	5.4
US9002224883	IZ	1809	NA	females	NA	F	1	DrR	NA	3	DrR	70	63	18	61	71	NA	NA	2019-01-29	0	15	0	0	15	1500	0.32	6.2
US9002224883	IZ	1809	NA	lambs	NA	F	1	DrR	33.2	3	DrR	71	66	18	66	64	NA	NA	2019-02-21	0	1	0	0	1	100	0.36	6
US9002224883	IZ	1809	NA	ewes	NA	F	1	DrR	NA	3.5	DrR	74	68	17	66	76	NA	NA	2019-03-27	0	2	0	0	2	200	0.24	6.2
NA	IZ	1810	NA	newly weaned	NA	M	1	DrR	33.5	3	DrR	69	68	19	65	72	20	NA	2018-11-29	12	3	4	0	19	1900	NA	6.2
NA	IZ	1811	NA	newly weaned	NA	F	1	DrR	7.8	1	DrR	50	52	14	52	55	NA	NA	2018-11-29	52	6	0	0	58	5800	NA	4.8
NA	IZ	1812	NA	breeding male	N	M	1	F	114	4	F	116	86	37	86	87	33.5	NA	2013-10-10	NA	NA	NA	NA	4	200	0.33	7.2
NA	IZ	1812	NA	newly weaned	NA	M	2	DrR	19.9	1	DrR	53	65	22	62	62	16	NA	2018-11-29	8	14	0	0	22	2200	NA	5.8
NA	IZ	1812	NA	males	NA	M	1	DrR	NA	NA	NA	67	65	24	66	66	18	NA	2019-01-29	1	8	5	0	14	1400	0.29	7
NA	IZ	1812	NA	lambs	NA	M	1	DrR	31.6	2.5	DrR	68	67	17	65	66	24	NA	2019-02-21	1	6	0	0	7	700	0.33	6.2
NA	IZ	1812	NA	borregos	NA	M	1	DrR	34.5	3.5	DrR	70	71	15	67	65	25	NA	2019-03-27	0	0	0	0	0	0	0.29	6.2
NA	IZ	1813	NA	newly weaned	NA	F	1	DrR	19	2	DrR	60	61	18	62	60	NA	NA	2018-11-29	NA	NA	NA	NA	NA	NA	NA	5.6
NA	IZ	1813	NA	females	NA	F	1	DrR	NA	1.5	DrR	78	63	15	65	68	NA	NA	2019-01-29	1	1	0	0	2	200	0.1	6.4
NA	IZ	1813	NA	lambs	NA	F	1	DrR	27	2	DrR	69	63	16	64	59	NA	NA	2019-02-21	0	0	3	0	3	300	0.28	5.2
NA	IZ	1813	NA	ewes	NA	F	1	DrR	25	2.5	DrR	67	63	16	62	69	NA	NA	2019-03-27	NA	NA	NA	NA	NA	NA	0.36	6.6
NA	IZ	1814	NA	newly weaned	NA	M	1	DrR	22.7	3	DrR	65	60	17	59	65	22	NA	2018-11-29	NA	NA	NA	NA	NA	NA	NA	6
NA	IZ	1816	NA	newly weaned	NA	M	1	DrR	9.6	2.5	DrR	53	56	16	53	50	10	NA	2018-11-29	10	22	1	0	33	3300	NA	5
NA	IZ	1816	NA	males	NA	M	1	DrR	NA	1	DrR	57	54	12	55	61	10	NA	2019-01-29	1	2	13	0	16	1600	0.23	6.6
NA	IZ	1816	NA	lambs	NA	M	1	DrR	16.8	1	DrR	58	55	14	55	50	12	NA	2019-02-21	2	3	0	0	5	500	0.25	5.6
US9002224888	IZ	1818	NA	newly weaned	NA	M	1	DrR	28.5	4	DrR	65	65	15	66	64	25	NA	2018-11-29	1	3	5	0	9	900	NA	5.6
US9002224889	IZ	1819	NA	newly weaned	NA	F	1	DrR	16.7	1.5	DrR	60	61	19	58	58	NA	NA	2018-11-29	13	3	4	0	20	2000	NA	NA
US9002224889	IZ	1819	NA	females	NA	F	1	DrR	NA	1	DrR	70	62	15	61	67	NA	NA	2019-01-29	0	4	2	0	6	600	0.35	6.2
US9002224889	IZ	1819	NA	lambs	NA	F	1	DrR	27	2	DrR	69	62	16	64	59	NA	NA	2019-02-21	1	1	14	0	16	1600	0.36	6.2
US9002224889	IZ	1819	NA	ewes	NA	F	1	DrR	24.8	3	DrR	68	63	19	63	69	NA	NA	2019-03-27	0	0	2	0	2	200	0.35	6.2
US9002224890	IZ	1820	NA	newly weaned	NA	M	1	DrR	12.5	1	DrR	56	58	11	56	55	14	NA	2018-11-29	24	5	7	0	36	3600	NA	5.2
US9002224890	IZ	1820	NA	males	NA	M	1	DrR	31	2.5	DrR	70	62	14	60	55	22	NA	2019-01-29	12	9	0	0	21	2100	0.28	6
US9002224890	IZ	1820	NA	lambs	NA	M	1	DrR	26.4	3	DrR	67	63	15	61	56	24	NA	2019-02-21	1	10	0	0	11	1100	0.3	6.2
US9002224890	IZ	1820	NA	external experiment	NA	M	4	DrR	31	NA	NA	72	60	17	59	67	25	intergado	2019-03-27	0	0	0	0	0	0	NA	NA
US9002224891	IZ	1821	NA	newly weaned	NA	F	1	DrR	8.6	1	DrR	51	55	13	55	50	NA	NA	2018-11-29	32	10	4	0	46	4600	NA	4
US9002224892	IZ	1822	NA	newly weaned	NA	M	1	DrR	24	2	DrR	66	62	14	63	61	26	NA	2018-11-29	19	7	1	0	27	2700	NA	5.6
US9002224892	IZ	1822	NA	lambs	NA	M	1	DrR	33.4	3	DrR	74	67	15	65	70	26	NA	2019-02-21	0	0	0	0	0	0	0.3	6.6
US9002224892	IZ	1822	NA	borregos	NA	M	1	DrR	46.5	3	DrR	75	64	18	64	64	28	NA	2019-03-27	0	0	0	0	0	0	0.38	5.6
US9002224893	IZ	1824	NA	males	NA	M	1	DrR	27	1	DrR	60	60	13	58	63	12	NA	2019-01-29	0	5	0	0	5	500	0.27	5.6
US9002224893	IZ	1824	NA	lambs	NA	M	1	DrR	21.2	1.5	DrR	63	61	13	61	65	11	NA	2019-02-21	NA	NA	NA	NA	NA	NA	0.3	5.4
US9002224893	IZ	1824	NA	external experiment	NA	M	4	DrR	27	NA	NA	79	56	16	56	67	25	intergado	2019-03-27	NA	NA	NA	NA	NA	NA	NA	NA
US9002224894	IZ	1825	NA	breastfeeding mother	NA	F	2	DrR	16.2	2	DrR	59	62	13	60	59	NA	NA	2018-11-29	NA	NA	NA	NA	NA	NA	NA	5.6
US9002224894	IZ	1825	NA	females	NA	F	1	DrR	NA	1	DrR	65	61	16	63	61	NA	NA	2019-01-29	0	1	0	0	1	100	0.38	4.8
US9002224895	IZ	1826	NA	NA	NA	M	1	DrR	24.5	2	DrR	66	63	17	62	65	23	NA	2018-11-29	14	4	20	0	38	3800	NA	5.8
US9002224896	IZ	1827	NA	breastfeeding mother	NA	F	1	DrR	22	2.5	DrR	68	62	14	62	61	NA	NA	2018-11-29	0	9	3	0	12	1200	NA	5.8
US9002224896	IZ	1827	NA	females	NA	F	1	DrR	NA	3	DrR	73	65	17	64	69	NA	NA	2019-01-29	0	4	3	0	7	700	0.34	6
US9002224896	IZ	1827	NA	lambs	NA	F	1	DrR	29.6	2.5	DrR	71	61	17	68	64	NA	NA	2019-02-21	1	4	0	0	5	500	0.33	6
NA	IZ	1828	NA	NA	NA	M	1	DrR	18.5	1.5	DrR	64	59	13	60	65	16	NA	2018-11-29	33	7	20	0	60	6000	NA	6
US9002224897	IZ	1829	NA	females	NA	F	1	DrR	NA	1	DrR	64	57	17	57	63	NA	NA	2019-01-29	17	1	0	0	18	1800	0.28	6.6
US9002224897	IZ	1829	NA	lambs	NA	F	1	DrR	17.6	1.5	DrR	58	57	15	55	51	NA	NA	2019-02-21	10	13	0	0	23	2300	0.25	5.2
US9002224897	IZ	1829	NA	ewes	NA	F	1	DrR	17.5	2	DrR	60	67	15	64	60	NA	NA	2019-03-27	6	0	0	0	6	600	0.28	6
US9002224898	IZ	1830	NA	NA	NA	M	1	DrR	33	3.5	DrR	76	68	16	69	67	19	NA	2018-11-29	1	11	36	0	48	4800	NA	5.8
US9002224898	IZ	1830	NA	lambs	NA	M	1	DrR	44	3	DrR	81	70	20	71	85	28	NA	2019-02-21	NA	NA	NA	NA	NA	NA	0.34	6
US9002224898	IZ	1830	NA	borregos	NA	M	1	DrR	48.8	2.5	DrR	84	70	19	71	76	27	NA	2019-03-27	0	2	0	0	2	200	0.35	6
NA	IZ	1831	NA	breastfeeding mother	NA	F	1	DrR	11.2	2	DrR	53	54	11	54	55	NA	NA	2018-11-29	0	2	64	0	66	6600	NA	5.6
US9002224900	IZ	1833	NA	breastfeeding mother	NA	F	1	DrR	14.5	2	DrR	61	60	14	58	59	NA	NA	2018-11-29	0	0	192	0	192	19200	NA	6.2
US9002224900	IZ	1833	NA	females	NA	F	1	DrR	NA	2	DrR	61	60	14	61	60	NA	NA	2019-01-29	0	0	0	0	0	0	0.34	5.6
US9002224900	IZ	1833	NA	lambs	NA	F	1	DrR	18	1.5	DrR	59	59	13	56	55	NA	NA	2019-02-21	4	0	0	0	4	400	0.29	5.2
US9002224900	IZ	1833	NA	ewes	NA	F	1	DrR	17	2	DrR	59	62	14	61	57	NA	NA	2019-03-27	0	0	4	0	4	400	0.32	6.2
US9002224901	IZ	1835	NA	breastfeeding mother	NA	F	1	DrR	17.3	2	DrR	62	64	13	63	63	NA	NA	2018-11-29	NA	NA	NA	NA	NA	NA	NA	5.8
US9002224901	IZ	1835	NA	females	NA	F	1	DrR	NA	2.5	DrR	78	66	19	64	67	NA	NA	2019-01-29	4	10	0	0	14	1400	0.3	6
US9002224901	IZ	1835	NA	lambs	NA	F	1	DrR	30.6	2.5	DrR	72	63	17	65	63	NA	NA	2019-02-21	0	0	0	0	0	0	0.3	6
US9002224901	IZ	1835	NA	ewes	NA	F	1	DrR	NA	3	DrR	74	68	19	67	74	NA	NA	2019-03-27	0	0	0	0	0	0	0.33	6.8
NA	IZ	1982	NA	matrices	N	F	1	F	53	4.5	F	91	70.5	31	70	69	NA	NA	2013-08-01	NA	NA	NA	NA	0	0	0.32	7
NA	IZ	1982	NA	breeding stock	NA	F	1	F	NA	3.5	F	91	68	31	68	76	NA	Feedlot	2013-10-10	NA	NA	NA	NA	191	9550	0.18	6.4
NA	IZ	1982	NA	matrices	N	F	1	F	56.4	4	F	93	NA	NA	NA	NA	NA	NA	2014-04-23	NA	NA	NA	NA	5	250	0.29	6.6
NA	IZ	1991	NA	females	N	F	1	R	45.5	2	R	84	NA	NA	NA	NA	NA	Pasture	2013-11-11	NA	NA	NA	NA	NA	NA	0.34	7
NA	IZ	1991	NA	pregnant breeding stock	NA	F	1	F	42.6	2	F	89	NA	NA	NA	NA	NA	Pasture	2014-04-23	NA	NA	NA	NA	0	0	0.29	7.2
NA	IZ	2002	NA	matrices	NA	F	1	F	54	2.5	F	93	72.5	31	72	70	NA	Pasture	2013-09-12	NA	NA	NA	NA	0	0	0.3	6.8
NA	IZ	2002	NA	matrices	N	F	1	F	56	3	F	91	73	31	72	72	NA	NA	2013-10-10	NA	NA	NA	NA	0	0	0.26	7
NA	IZ	2002	NA	females	N	F	2	R	54.5	4	R	94	NA	NA	NA	NA	NA	Pasture	2013-11-11	NA	NA	NA	NA	0	0	0.26	7
NA	IZ	2002	NA	breeding stock	2014-06-01	F	4	R	52.6	2	R	88	NA	NA	NA	NA	NA	Feedlot	2014-07-01	NA	NA	NA	NA	192	9600	0.21	5.8
NA	IZ	2016	NA	females	N	F	1	R	46.5	2.5	R	87	NA	NA	NA	NA	NA	Pasture	2013-11-11	NA	NA	NA	NA	1	50	0.28	6.2
NA	IZ	2017	NA	matrices	NA	F	2	F	51.5	3	F	92	74	32	74	64	NA	Pasture	2013-09-12	NA	NA	NA	NA	0	0	0.32	6.8
NA	IZ	2017	NA	matrices	N	F	2	F	49.5	2.5	F	90	73	29	70	78	NA	NA	2013-10-10	NA	NA	NA	NA	5	250	0.29	6.8
NA	IZ	2017	NA	females	N	F	1	R	50.5	3.5	R	90	NA	NA	NA	NA	NA	Pasture	2013-11-11	NA	NA	NA	NA	1	50	0.27	6.6
NA	IZ	2020	NA	matrices	N	F	1	F	55.5	3	F	98	75	31	75	61	NA	NA	2013-08-01	NA	NA	NA	NA	0	0	0.33	6.6
NA	IZ	2020	NA	breeding stock	NA	F	1	F	NA	4	F	103	75	37	78	76	NA	Feedlot	2013-10-10	NA	NA	NA	NA	NA	NA	0.35	6.4
NA	IZ	2021	NA	breeding stock	2014-06-01	F	2	R	47.8	2.5	R	86	NA	NA	NA	NA	NA	Feedlot	2014-07-01	NA	NA	NA	NA	35	1750	0.24	6.8
NA	IZ	2022	NA	matrices	NA	F	1	F	43.5	2	F	81	72	28	73	64	NA	Pasture	2013-09-12	NA	NA	NA	NA	119	5950	0.25	6
NA	IZ	2022	NA	matrices	N	F	3	F	40	2	F	80	75	29	74.5	73	NA	NA	2013-10-10	NA	NA	NA	NA	15	750	0.24	7.6
US9002224904	IZ	2205	NA	matrices	N	F	1	F	48.5	2	F	91	67.5	29	68	75	NA	NA	2013-10-10	NA	NA	NA	NA	20	1000	0.22	7
US9002224904	IZ	2205	NA	females	N	F	2	R	59	2	R	92	NA	NA	NA	NA	NA	Pasture	2013-11-11	NA	NA	NA	NA	18	900	0.23	7.2
US9002224904	IZ	2205	NA	matrices	N	F	1	F	50.5	3.5	F	92	NA	NA	NA	NA	NA	NA	2014-04-23	NA	NA	NA	NA	2	100	0.26	7
US9002224905	IZ	3481	NA	matrices	N	F	1	F	51	3.5	F	86	75	29	72	70	NA	NA	2013-10-10	NA	NA	NA	NA	9	450	0.29	6.8
US9002224905	IZ	3481	NA	females	N	F	3	R	49	2.5	R	87.5	NA	NA	NA	NA	NA	Pasture	2013-11-11	NA	NA	NA	NA	4	200	0.29	7.2
US9002224905	IZ	3481	NA	pregnant breeding stock	NA	F	1	F	48.6	3	F	86	NA	NA	NA	NA	NA	Pasture	2014-04-23	NA	NA	NA	NA	2	100	NA	NA
NA	IZ	4132	NA	matrices	NA	F	1	F	44.5	3	F	82	70	26	67	64	NA	Pasture	2013-09-12	NA	NA	NA	NA	0	0	0.31	6.2
US9002224906	IZ	4143	NA	matrices	NA	F	1	F	55.5	3.5	F	95	70	29	68	64	NA	Pasture	2013-09-12	NA	NA	NA	NA	0	0	0.35	7
US9002224906	IZ	4143	NA	matrices	N	F	1	F	50	3.5	F	93	66	29	70	73	NA	NA	2013-10-10	NA	NA	NA	NA	0	0	0.36	6.6
US9002224906	IZ	4143	NA	females	N	F	1	R	54	4	R	93.5	NA	NA	NA	NA	NA	Pasture	2013-11-11	NA	NA	NA	NA	0	0	0.33	6.8
US9002224906	IZ	4143	NA	matrices	N	F	1	F	57	3.5	F	92.5	NA	NA	NA	NA	NA	NA	2014-04-23	NA	NA	NA	NA	24	1200	0.32	6
NA	IZ	4192	NA	matrices	N	F	1	F	45	3	F	83	70	29	69	68	NA	NA	2013-10-10	NA	NA	NA	NA	3	150	0.33	7
NA	IZ	4192	NA	females	N	F	1	R	44	3	R	83	NA	NA	NA	NA	NA	Pasture	2013-11-11	NA	NA	NA	NA	NA	NA	0.31	7.6
NA	IZ	4200	NA	matrices	NA	F	2	F	67.5	3	F	100	71.5	29	74	76	NA	Pasture	2013-09-12	NA	NA	NA	NA	1	50	0.3	7.6
NA	IZ	4200	NA	females	N	F	1	R	62	3	R	102.5	NA	NA	NA	NA	NA	Pasture	2013-11-11	NA	NA	NA	NA	1	50	0.3	8.6
NA	IZ	4200	NA	breeding stock	2014-06-01	F	2	R	64.8	3	R	98	NA	NA	NA	NA	NA	Feedlot	2014-07-01	NA	NA	NA	NA	NA	NA	NA	NA
NA	IZ	4204	NA	matrices	N	F	1	F	65.5	3.5	F	97	74	28	76.5	75	NA	NA	2013-10-10	NA	NA	NA	NA	0	0	0.26	7.8
US9002224907	IZ	4253	NA	females	N	F	1	R	54	3.5	R	92	NA	NA	NA	NA	NA	Pasture	2013-11-11	NA	NA	NA	NA	2	100	0.3	6.6
US9002224907	IZ	4253	NA	matrices	N	F	1	F	57.4	4	F	94	NA	NA	NA	NA	NA	NA	2014-04-23	NA	NA	NA	NA	2	100	NA	NA
NA	IZ	4919	NA	matrices	N	F	1	F	58	2	F	95	69.5	29	70	66	NA	NA	2013-08-01	NA	NA	NA	NA	NA	NA	0.3	6.8
NA	IZ	4919	NA	breeding stock	NA	F	2	F	NA	2.5	F	95	68	30	69.5	65	NA	Feedlot	2013-10-10	NA	NA	NA	NA	184	9200	0.18	7.6
NA	IZ	4919	NA	pregnant breeding stock	NA	F	1	F	41	1.5	F	86	NA	NA	NA	NA	NA	Pasture	2014-04-23	NA	NA	NA	NA	0	0	0.28	6.8
NA	IZ	13003	NA	ewes	2014-06-01	F	1	R	17.2	1	R	62	63	22	61	52	NA	Feedlot	2014-07-01	NA	NA	NA	NA	55	2750	0.18	5.4
NA	IZ	46798	NA	ewes	NA	F	3	R	29	2	R	66	72	17	65	72	NA	Pasture	2018-09-26	11	0	0	0	11	1100	0.22	5
NA	IZ	601701	NA	females	N	F	1	R	47	1.5	R	89	NA	NA	NA	NA	NA	Pasture	2013-11-11	NA	NA	NA	NA	NA	NA	0.29	7
US9002224909	IZ	63040	NA	females	N	F	1	R	50	4	R	92.5	NA	NA	NA	NA	NA	Pasture	2013-11-11	NA	NA	NA	NA	4	200	0.34	7
US9002224909	IZ	63040	NA	matrices	N	F	2	F	57.8	3.5	F	96	NA	NA	NA	NA	NA	NA	2014-04-23	NA	NA	NA	NA	NA	NA	0.34	8
NA	IZ	64772	NA	females	N	F	2	R	53	2.5	R	93.5	NA	NA	NA	NA	NA	Pasture	2013-11-11	NA	NA	NA	NA	NA	NA	0.3	6.6
US9002629636	IZ	65879	NA	mother sheep newborn	NA	F	4	R	50.2	1.5	R	88	73	21	77	80	NA	NA	2018-09-26	NA	NA	NA	NA	NA	NA	0.18	5
US9002629636	IZ	65879	NA	newly weaned	NA	F	2	DrR	55.8	2.5	DrR	91	80	26	76	84	NA	NA	2018-11-29	NA	NA	NA	NA	NA	NA	NA	6.2
US9002629636	IZ	65879	NA	matrices	NA	F	4	DrR	43.6	1	DrR	84	75	22	74	90	NA	NA	2019-01-29	NA	NA	NA	NA	NA	NA	0.16	6.4
US9002629636	IZ	65879	NA	pregnant	N	F	4	DrR	42.2	1	DrR	85	74	24	69	82	NA	NA	2019-02-21	NA	NA	NA	NA	NA	NA	0.21	4.4
US9002629636	IZ	65879	NA	pregnant	NA	F	4	DrR	43.6	1	DrR	82	77	23	72	79	NA	NA	2019-03-27	NA	NA	NA	NA	NA	NA	0.11	5.2
NA	IZ	69024	NA	matrices	N	F	2	F	57.8	3	F	93	NA	NA	NA	NA	NA	NA	2014-04-23	NA	NA	NA	NA	0	0	0.3	7.2
US9002224910	IZ	69268	NA	mother sheep newborn	NA	F	4	R	41.6	1.5	R	83	69	17	71	74	NA	NA	2018-09-26	3	3	1	0	7	700	0.22	5
US9002224910	IZ	69268	NA	females	NA	F	3	DrR	37.4	2	DrR	81	71	18	72	73	NA	NA	2018-11-29	1	0	0	0	1	100	NA	6
US9002224910	IZ	69268	NA	matrices	NA	F	3	DrR	42.6	1.5	DrR	84	74	17	74	78	NA	NA	2019-01-29	NA	NA	NA	NA	NA	NA	0.28	6.4
US9002224910	IZ	69268	NA	pregnant	N	F	3	DrR	40.8	1.5	DrR	82	69	19	70	71	NA	NA	2019-02-21	NA	NA	NA	NA	NA	NA	0.27	6.2
NA	IZ	69452	NA	females	N	F	1	R	63.5	4.5	R	97.5	NA	NA	NA	NA	NA	Pasture	2013-11-11	NA	NA	NA	NA	NA	NA	0.32	7.6
NA	IZ	70118	NA	matrices	N	F	1	F	55.8	3	F	91	NA	NA	NA	NA	NA	NA	2014-04-23	NA	NA	NA	NA	NA	NA	0.24	6.8
NA	IZ	70300	NA	matrices	N	F	1	F	58.8	3	F	96	NA	NA	NA	NA	NA	NA	2014-04-23	NA	NA	NA	NA	1	50	0.29	7
NA	IZ	71647	NA	females	N	F	3	R	52.5	2.5	R	89.5	NA	NA	NA	NA	NA	Pasture	2013-11-11	NA	NA	NA	NA	0	0	0.3	6.8
NA	IZ	71647	NA	matrices	N	F	2	F	68.6	1.5	F	94	NA	NA	NA	NA	NA	NA	2014-04-23	NA	NA	NA	NA	NA	NA	0.29	6.2
NA	IZ	89268	NA	pregnant	NA	F	3	DrR	43.2	1.5	DrR	81	69	19	66	76	NA	NA	2019-03-27	1	0	0	0	1	100	0.27	6.8
NA	IZ	456475	456475	ewes	NA	F	4	R	37.2	2	R	77	68	18	63	71	NA	Pasture	2018-09-26	53	0	0	0	53	5300	0.22	5.4
US9002224913	IZ	459453	459453	ewes	NA	F	4	R	23.6	1	R	69	62	16	63	65	NA	Pasture	2018-09-26	7	0	3	0	10	1000	0.23	5.2
US9002224913	IZ	459453	459453	females	NA	F	1	DrR	28.2	2	DrR	71	68	14	67	66	NA	NA	2018-11-29	NA	NA	NA	NA	NA	NA	NA	6.6
US9002224913	IZ	459453	459453	lambs	NA	F	3	DrR	28.6	2	DrR	71	63	17	66	64	NA	NA	2019-02-21	NA	NA	NA	NA	NA	NA	0.24	6
US9002215068	IZ	459459	459459	females	NA	F	1	DrR	58.8	3	DrR	94	72	23	73	74	NA	NA	2018-11-29	0	0	0	0	0	0	NA	7.6
US9002215068	IZ	459459	459459	matrices	NA	F	1	DrR	52.6	2.5	DrR	96	75	23	76	89	NA	NA	2019-01-29	NA	NA	NA	NA	NA	NA	0.36	8
US9002215068	IZ	459459	459459	pregnant	N	F	1	DrR	47	2.5	DrR	91	67	22	73	72	NA	NA	2019-02-21	NA	NA	NA	NA	NA	NA	0.38	8
US9002215068	IZ	459459	459459	matrices	NA	F	1	DrR	51.8	3	DrR	89	76	24	72	78	NA	NA	2019-03-27	NA	NA	NA	NA	NA	NA	0.33	8
US9002215084	IZ	459460	459460	females	NA	F	1	DrR	37.2	2.5	DrR	78	73	15	74	76	NA	NA	2018-11-29	0	0	4	0	4	400	NA	7.2
US9002215084	IZ	459460	459460	ewes	NA	F	1	DrR	38.8	3	DrR	82	74	21	76	70	NA	Pasture	2019-01-29	NA	NA	NA	NA	NA	NA	0.32	8
US9002215084	IZ	459460	459460	ewes	NA	F	1	DrR	38.8	1.5	DrR	80	72	19	73	63	NA	NA	2019-02-21	0	0	1	0	1	100	0.33	6.8
US9002215084	IZ	459460	459460	matrices	NA	F	1	DrR	40.4	3	DrR	71	71	21	73	75	NA	NA	2019-03-27	1	0	8	0	9	900	0.3	6.8
NA	IZ	459470	459470	mother sheep newborn	NA	F	3	R	51.6	3.5	R	91	78	18	77	71	NA	NA	2018-09-26	0	5	0	0	5	500	0.3	6
NA	IZ	459470	459470	females	NA	F	2	DrR	49.8	3	DrR	91	75	22	75	75	NA	NA	2018-11-29	0	0	0	0	0	0	NA	7
NA	IZ	459470	459470	matrices	NA	F	3	DrR	53.4	3.5	DrR	93	76	20	75	85	NA	NA	2019-01-29	0	0	0	0	0	0	0.28	7
NA	IZ	459470	459470	pregnant	N	F	3	DrR	51.8	3	DrR	92	71	25	74	69	NA	NA	2019-02-21	0	0	0	0	0	0	0.34	8
NA	IZ	459470	459470	pregnant	NA	F	1	DrR	54.6	3	DrR	89	73	21	77	80	NA	NA	2019-03-27	0	0	0	0	0	0	0.31	7.2
US9002215082	IZ	459471	459471	mother sheep newborn	NA	F	4	R	46	2.5	R	85	71	18	72	73	NA	NA	2018-09-26	4	11	0	0	15	1500	0.3	6
US9002215082	IZ	459471	459471	breastfeeding mother	2018-11-22	F	4	DrR	25	1	DrR	77	67	19	70	69	NA	NA	2018-11-29	NA	NA	NA	NA	NA	NA	NA	5
US9002215082	IZ	459471	459471	discard	NA	F	2	DrR	NA	4	DrR	93	71	21	71	83	NA	NA	2019-01-29	0	6	1	0	7	700	0.34	7
US9002215082	IZ	459471	459471	discard	NA	F	5	DrR	NA	1	DrR	NA	NA	NA	NA	NA	NA	NA	2019-02-21	8	4	0	0	12	1200	0.22	5.4
NA	IZ	459474	459474	females	NA	F	1	DrR	57.4	4	DrR	91	69	22	71	78	NA	NA	2018-11-29	1	2	9	0	12	1200	NA	7.2
NA	IZ	459474	459474	pregnant	NA	F	1	DrR	NA	4.5	DrR	101	72	21	75	95	NA	NA	2019-01-29	0	7	0	0	7	700	0.27	5
NA	IZ	459474	459474	pregnant	N	F	1	DrR	66.6	4.5	DrR	96	71	27	68	80	NA	NA	2019-02-21	3	0	0	0	3	300	0.34	6.6
NA	IZ	459474	459474	pregnant	NA	F	1	DrR	46.8	2	DrR	98	72	22	69	84	NA	NA	2019-03-27	NA	NA	NA	NA	NA	NA	0.28	7
NA	IZ	459475	459475	females	NA	F	1	DrR	39.8	1.5	DrR	79	65	17	64	75	NA	NA	2018-11-29	NA	NA	NA	NA	NA	NA	NA	7
NA	IZ	459475	459475	matrices	NA	F	1	DrR	43	2.5	DrR	84	69	21	68	90	NA	NA	2019-01-29	NA	NA	NA	NA	NA	NA	0.3	7.2
NA	IZ	459475	459475	pregnant	N	F	3	DrR	44.6	2	DrR	81	66	21	65	75	NA	NA	2019-02-21	5	0	0	0	5	500	0.27	7
NA	IZ	459475	459475	pregnant	NA	F	1	DrR	44.8	2.5	DrR	81	73	22	66	77	NA	NA	2019-03-27	4	0	0	0	4	400	0.28	7
US9002215078	IZ	459476	459476	matrices	NA	F	3	R	50.4	4	R	90	69	17	71	73	NA	Pasture	2018-09-26	5	0	0	0	5	500	0.25	6.2
US9002215078	IZ	459476	459476	females	NA	F	1	DrR	47.6	3	DrR	90	70	21	71	78	NA	NA	2018-11-29	3	0	0	0	3	300	NA	NA
US9002215078	IZ	459476	459476	matrices	NA	F	2	DrR	49.4	3	DrR	90	72	22	70	83	NA	NA	2019-01-29	5	1	0	0	6	600	0.28	6.8
US9002215078	IZ	459476	459476	pregnant	N	F	1	DrR	51.8	3.5	DrR	72	65	21	67	66	NA	NA	2019-02-21	1	0	0	0	1	100	0.33	7
US9002215078	IZ	459476	459476	pregnant	NA	F	3	DrR	49.2	3	DrR	89	81	21	82	74	NA	NA	2019-03-27	5	0	1	0	6	600	0.24	6.8
US9002215077	IZ	459480	459480	mother sheep newborn	NA	F	4	R	44.8	2.5	R	84	67	16	69	74	NA	NA	2018-09-26	38	3	1	0	42	4200	0.22	5.2
US9002215077	IZ	459480	459480	females	NA	F	4	DrR	38.2	1.5	DrR	81	70	18	68	74	NA	NA	2018-11-29	0	0	0	0	0	0	NA	6.4
US9002215077	IZ	459480	459480	matrices	NA	F	3	DrR	45.2	2	DrR	85	90	23	87	78	NA	NA	2019-01-29	0	0	7	0	7	700	0.3	7.4
US9002215077	IZ	459480	459480	pregnant	N	F	1	DrR	45	2	DrR	84	69	23	67	67	NA	NA	2019-02-21	NA	NA	NA	NA	NA	NA	0.33	7.2
US9002215077	IZ	459480	459480	pregnant	NA	F	4	DrR	47.6	2	DrR	88	84	23	84	73	NA	NA	2019-03-27	1	0	0	0	1	100	0.27	7
NA	IZ	459488	459488	females	NA	F	1	DrR	23.6	1	DrR	66	64	14	62	67	NA	NA	2018-11-29	NA	NA	NA	NA	NA	NA	NA	6
NA	IZ	459488	459488	ewes	NA	F	1	DrR	28.1	2	DrR	72	65	18	62	69	NA	Pasture	2019-01-29	NA	NA	NA	NA	NA	NA	0.28	6.4
NA	IZ	459488	459488	ewes	NA	F	1	DrR	29	1.5	DrR	68	63	16	63	62	NA	NA	2019-02-21	4	0	12	0	16	1600	0.27	6.2
US9002215073	IZ	459494	459494	matrices	NA	F	3	R	48	3.5	R	88	71	16	74	72	NA	Pasture	2018-09-26	NA	NA	NA	NA	NA	NA	0.28	5.4
US9002215073	IZ	459494	459494	females	NA	F	1	DrR	51	3.5	DrR	91	73	20	74	77	NA	NA	2018-11-29	0	0	0	0	0	0	NA	6.8
US9002215073	IZ	459494	459494	matrices	NA	F	1	DrR	54	4	DrR	99	69	20	71.5	73	NA	NA	2019-01-29	0	0	0	0	0	0	0.29	6.8
US9002215073	IZ	459494	459494	pregnant	N	F	1	DrR	54.4	3.5	DrR	89	74	21	71	70	NA	NA	2019-02-21	NA	NA	NA	NA	NA	NA	0.32	6.6
US9002215073	IZ	459494	459494	pregnant	NA	F	2	DrR	57.4	3	DrR	90	68	23	67	79	NA	NA	2019-03-27	4	0	0	0	4	400	0.27	6
US9002215063	IZ	459504	459504	females	NA	F	3	DrR	51.6	3	DrR	91	80	19	81	72	NA	NA	2018-11-29	0	0	0	0	0	0	NA	6.6
US9002215063	IZ	459504	459504	matrices	NA	F	2	DrR	55.8	3	DrR	94	71	20	74	91	NA	NA	2019-01-29	1	0	1	0	2	200	0.27	7
US9002215063	IZ	459504	459504	pregnant	N	F	2	DrR	54	3.5	DrR	94	73	23	76	68	NA	NA	2019-02-21	0	0	0	0	0	0	0.34	7
US9002215063	IZ	459504	459504	pregnant	NA	F	3	DrR	55.2	2.5	DrR	90	75	23	76	80	NA	NA	2019-03-27	0	0	0	0	0	0	0.28	6.8
US9002215062	IZ	459510	459510	matrices	NA	F	3	R	38.6	2	R	76	67	14	69	70	NA	Pasture	2018-09-26	NA	NA	NA	NA	NA	NA	0.31	7
US9002215062	IZ	459510	459510	females	NA	F	1	DrR	37.8	3	DrR	78	67	21	69	75	NA	NA	2018-11-29	7	0	1	0	8	800	NA	6.8
US9002215062	IZ	459510	459510	matrices	NA	F	1	DrR	47.8	2.5	DrR	82	68	18	70	71	NA	NA	2019-01-29	1	0	11	0	12	1200	0.27	7
US9002215062	IZ	459510	459510	pregnant	N	F	1	DrR	41.2	2.5	DrR	82	68	21	68	69	NA	NA	2019-02-21	1	0	0	0	1	100	0.3	6.8
US9002215062	IZ	459510	459510	pregnant	NA	F	1	DrR	NA	2	DrR	74	71	21	68	79	NA	NA	2019-03-27	1	0	0	0	1	100	0.32	6.8
NA	IZ	459516	459516	ewes	NA	F	4	R	28.4	1.5	R	71	68	17	67	71	NA	Pasture	2018-09-26	14	0	13	0	27	2700	0.25	6
NA	IZ	459516	459516	females	NA	F	1	DrR	33	3	DrR	76	69	19	64	70	NA	NA	2018-11-29	NA	NA	NA	NA	NA	NA	NA	6.8
NA	IZ	459516	459516	ewes	NA	F	1	DrR	36	3	DrR	82	67	18	66	66	NA	Pasture	2019-01-29	NA	NA	NA	NA	NA	NA	0.28	6.4
NA	IZ	459516	459516	ewes	NA	F	1	DrR	37	3	DrR	77	65	17	66	63	NA	NA	2019-02-21	0	1	0	0	1	100	0.32	7
NA	IZ	459516	459516	matrices	NA	F	1	DrR	37.5	3	DrR	78	67	25	66	75	NA	NA	2019-03-27	0	3	1	0	4	400	0.3	6.8
US9002215064	IZ	459519	459519	matrices	NA	F	2	R	50.6	4	R	87	72	15	73	74	NA	Pasture	2018-09-26	2	0	0	0	2	200	0.17	6.6
US9002215064	IZ	459519	459519	females	NA	F	1	DrR	51	3.5	DrR	95	72	21	72	74	NA	NA	2018-11-29	0	0	2	0	2	200	NA	7.2
US9002215064	IZ	459519	459519	matrices	NA	F	1	DrR	53.2	3	DrR	91	71	22	72	87	NA	NA	2019-01-29	2	0	2	0	4	400	0.28	7.2
US9002215064	IZ	459519	459519	pregnant	N	F	1	DrR	51.4	3	DrR	93	71	22	72	69	NA	NA	2019-02-21	0	0	0	0	0	0	0.35	7.4
US9002215064	IZ	459519	459519	pregnant	NA	F	1	DrR	52.4	3	DrR	90	73	22	70	76	NA	NA	2019-03-27	12	0	1	0	13	1300	0.28	7.6
US9002215058	IZ	459524	459524	matrices	NA	F	4	R	45.2	3.5	R	87	67	18	68	71	NA	Pasture	2018-09-26	2	0	1	0	3	300	0.29	6.4
US9002215058	IZ	459524	459524	females	NA	F	1	DrR	46	3.5	DrR	86	64	19	65	73	NA	NA	2018-11-29	0	0	0	0	0	0	NA	6.8
US9002215058	IZ	459524	459524	matrices	NA	F	1	DrR	47.8	3.5	DrR	90	64	21	65	72	NA	NA	2019-01-29	0	0	2	0	2	200	0.32	6.6
US9002215058	IZ	459524	459524	pregnant	N	F	1	DrR	46.8	3.5	DrR	87	64	23	65	64	NA	NA	2019-02-21	0	0	0	0	0	0	0.36	6.6
US9002215058	IZ	459524	459524	pregnant	NA	F	1	DrR	64.4	4	DrR	85	66	23	64	73	NA	NA	2019-03-27	5	0	0	0	5	500	0.27	6
NA	IZ	459526	459526	ewes	NA	F	3	R	33.6	2	R	76	69	16	70	73	NA	Pasture	2018-09-26	NA	NA	NA	NA	NA	NA	0.3	6
NA	IZ	459526	459526	females	NA	F	1	DrR	37.4	2.5	DrR	79	71	16	69	70	NA	NA	2018-11-29	NA	NA	NA	NA	NA	NA	NA	6.6
NA	IZ	459526	459526	matrices	NA	F	1	DrR	52.6	3	DrR	82	71	19	72	85	NA	NA	2019-01-29	1	1	1	0	3	300	0.34	6.6
NA	IZ	459526	459526	pregnant	N	F	NA	NA	41.4	NA	NA	80	70	17	70	68	NA	NA	2019-02-21	NA	NA	NA	NA	NA	NA	0.35	7
NA	IZ	459526	459526	matrices	NA	F	1	DrR	46.2	3	DrR	82	72	20	71	80	NA	NA	2019-03-27	7	0	0	0	7	700	0.34	6.6
NA	IZ	459575	459575	ewes	NA	F	4	R	37.2	2	R	77	68	18	63	71	NA	Pasture	2018-09-26	5	7	0	0	12	1200	NA	NA
NA	IZ	459576	459576	discard	NA	F	3	DrR	40	1.5	DrR	80	69	19	69	74	NA	NA	2019-03-27	NA	NA	NA	NA	NA	NA	NA	NA
US9002215070	IZ	465773	465773	mother sheep newborn	NA	F	4	R	64.6	4	R	95	72	19	74	80	NA	NA	2018-09-26	6	11	1	0	18	1800	0.32	6.8
US9002215070	IZ	465773	465773	breastfeeding mother	NA	F	1	DrR	62.5	4	DrR	86	74	21	80	93	NA	NA	2018-11-29	2	7	0	0	9	900	NA	6.8
US9002215070	IZ	465773	465773	matrices	NA	F	1	DrR	60	3.5	DrR	99.5	74	20	76	80	NA	NA	2019-01-29	1	0	0	0	1	100	0.36	7
US9002215070	IZ	465773	465773	pregnant	N	F	1	DrR	58.6	3	DrR	101	72	25	71	76	NA	NA	2019-02-21	0	0	0	0	0	0	0.36	7
US9002215070	IZ	465773	465773	pregnant	NA	F	1	DrR	59	3.5	DrR	95	72	20	72	77	NA	NA	2019-03-27	NA	NA	NA	NA	NA	NA	0.34	7
NA	IZ	465793	465793	ewes	NA	F	3	R	29.2	2	R	69	67	15	66	67	NA	Pasture	2018-09-26	NA	NA	NA	NA	NA	NA	0.22	5.6
NA	IZ	465793	465793	females	NA	F	1	DrR	33	2	DrR	71	68	13	67	72	NA	NA	2018-11-29	16	0	1	0	17	1700	NA	6
NA	IZ	465793	465793	ewes	NA	F	1	DrR	35.4	3	DrR	75	65	21	66	68	NA	Pasture	2019-01-29	5	0	4	0	9	900	0.27	7
NA	IZ	465793	465793	ewes	NA	F	2	DrR	35.4	2.5	DrR	74	66	18	65	64	NA	NA	2019-02-21	17	0	99	0	116	11600	0.23	6
NA	IZ	465793	465793	matrices	NA	F	1	DrR	37	3	DrR	72	65	19	64	74	NA	NA	2019-03-27	NA	NA	NA	NA	NA	NA	0.23	6.8
NA	IZ	465795	465795	females	NA	F	1	DrR	25.6	1.5	DrR	68	69	17	70	70	NA	NA	2018-11-29	NA	NA	NA	NA	NA	NA	NA	6
NA	IZ	465795	465795	ewes	NA	F	1	DrR	26.8	1	DrR	73	71	20	68	67	NA	Pasture	2019-01-29	NA	NA	NA	NA	NA	NA	0.23	6.4
US9002215164	IZ	465798	465798	females	NA	F	1	DrR	3.5	3	DrR	77	65	17	67	73	NA	NA	2018-11-29	NA	NA	NA	NA	NA	NA	NA	NA
US9002215164	IZ	465798	465798	ewes	NA	F	1	DrR	32.6	2.5	DrR	77	63	25	63	70	NA	Pasture	2019-01-29	107	0	0	1	108	10800	0.24	6
US9002215164	IZ	465798	465798	ewes	NA	F	1	DrR	36.8	2	DrR	73	64	18	64	66	NA	NA	2019-02-21	45	0	0	0	45	4500	0.23	5.8
US9002215164	IZ	465798	465798	matrices	NA	F	1	DrR	33.6	2	DrR	75	68	21	68	75	NA	NA	2019-03-27	8	0	0	0	8	800	0.2	7
US9002215168	IZ	465804	465804	matrices	NA	F	1	DrR	49.6	2.5	DrR	89	71	21	72	86	NA	NA	2019-01-29	0	0	3	0	3	300	0.25	7.4
US9002215168	IZ	465804	465804	pregnant	N	F	1	DrR	47.4	2.5	DrR	83	69	21	68	72	NA	NA	2019-02-21	0	0	0	0	0	0	0.3	7.6
US9002215168	IZ	465804	465804	matrices	NA	F	1	DrR	52.6	2.5	DrR	86	73	22	72	80	NA	NA	2019-03-27	0	0	0	0	0	0	0.28	6.8
NA	IZ	465824	465824	mother sheep newborn	NA	F	5	R	52.4	2	R	91	68	17	73	71	NA	NA	2018-09-26	1	0	0	0	1	100	NA	NA
NA	IZ	465824	465824	females	NA	F	3	DrR	44.6	3	DrR	90	70	20	71	73	NA	NA	2018-11-29	0	0	0	0	0	0	NA	6.2
NA	IZ	465824	465824	matrices	NA	F	4	DrR	51.4	3	DrR	81	73	20	73	91	NA	NA	2019-01-29	NA	NA	NA	NA	NA	NA	0.22	6.8
NA	IZ	465824	465824	pregnant	N	F	4	DrR	51.6	2	DrR	89	71	20	69	76	NA	NA	2019-02-21	NA	NA	NA	NA	NA	NA	0.3	7.6
NA	IZ	465824	465824	pregnant	NA	F	3	DrR	55.4	2.5	DrR	89	68	21	67	81	NA	NA	2019-03-27	NA	NA	NA	NA	NA	NA	0.28	7.2
US9002215172	IZ	465829	465829	females	NA	F	3	DrR	44.4	2	DrR	86	73	22	76	76	NA	NA	2018-11-29	0	0	0	0	0	0	NA	NA
US9002215172	IZ	465829	465829	matrices	NA	F	1	DrR	47.6	2	DrR	88	70	21	74	87	NA	NA	2019-01-29	1	0	0	0	1	100	0.26	7
US9002215172	IZ	465829	465829	pregnant	N	F	3	DrR	48.4	2.5	DrR	87	71	22	73	78	NA	NA	2019-02-21	2	0	0	0	2	200	0.31	7.2
US9002215172	IZ	465829	465829	pregnant	NA	F	3	DrR	48.4	2	DrR	85	67	22	69	78	NA	NA	2019-03-27	NA	NA	NA	NA	NA	NA	0.27	6.8
NA	IZ	465839	465839	matrices	NA	F	1	DrR	54.4	3.5	DrR	89	72	22	72	88	NA	NA	2019-01-29	NA	NA	NA	NA	NA	NA	0.33	7
NA	IZ	465839	465839	pregnant	N	F	1	DrR	53.2	4	DrR	90	70	24	69	75	NA	NA	2019-02-21	NA	NA	NA	NA	NA	NA	0.35	7
NA	IZ	465839	465839	pregnant	NA	F	1	DrR	55.2	3.5	DrR	89	79	22	72	82	NA	NA	2019-03-27	NA	NA	NA	NA	NA	NA	0.34	7
NA	IZ	465849	465849	matrices	NA	F	3	R	47.2	2.5	R	90	72	17	75	74	NA	Pasture	2018-09-26	0	0	0	0	0	0	0.3	6.8
NA	IZ	465849	465849	females	NA	F	2	DrR	46	2.5	DrR	92	72	22	75	77	NA	NA	2018-11-29	0	0	2	0	2	200	NA	7.4
NA	IZ	465849	465849	matrices	NA	F	2	DrR	39.6	3	DrR	99	73	20	74	79	NA	NA	2019-01-29	0	0	1	0	1	100	0.29	7.2
NA	IZ	465849	465849	pregnant	N	F	1	DrR	46.6	2.5	DrR	89	71	21	69	69	NA	NA	2019-02-21	0	0	0	0	0	0	0.33	7.2
NA	IZ	465849	465849	pregnant	NA	F	3	DrR	47.8	2.5	DrR	87	69	21	66	76	NA	NA	2019-03-27	NA	NA	NA	NA	NA	NA	0.28	6.6
NA	IZ	465850	465850	females	NA	F	1	DrR	38	2.5	DrR	77	70	15	70	72	NA	NA	2018-11-29	4	0	1	0	5	500	NA	6.2
NA	IZ	465850	465850	discard	NA	F	1	DrR	NA	3.5	DrR	85	69	17	70	73	NA	NA	2019-01-29	77	4	0	0	81	8100	0.27	5.6
NA	IZ	465850	465850	ewes	NA	F	1	DrR	42.9	3	DrR	80	69	21	70	69	NA	NA	2019-02-21	2	0	0	0	2	200	0.3	6.4
NA	IZ	465850	465850	matrices	NA	F	1	DrR	46.8	3.5	DrR	83	71	22	73	81	NA	NA	2019-03-27	4	0	0	0	4	400	0.31	5.8
NA	IZ	600241	8600241	breeding stock	2014-06-01	F	1	R	53.8	2.5	R	87	NA	NA	NA	NA	NA	Feedlot	2014-07-01	NA	NA	NA	NA	118	5900	0.25	6.2
US9002629669	IZ	600288	8600288	females	NA	F	1	DrR	55.8	3	DrR	95	74	18	73	82	NA	NA	2018-11-29	NA	NA	NA	NA	NA	NA	NA	7.2
US9002215178	IZ	600902	8600902	matrices	N	F	1	F	52.6	4	F	90	NA	NA	NA	NA	NA	NA	2014-04-23	NA	NA	NA	NA	1	50	0.37	6.4
US9002215178	IZ	600902	8600902	matrices	NA	F	1	R	50	3.5	R	91	NA	NA	NA	NA	NA	extensivo	2014-07-01	NA	NA	NA	NA	0	0	0.38	7.6
US9002224853	IZ	605761	8605761	pregnant	N	F	1	DrR	56	3	DrR	90	72	22	73	70	NA	NA	2019-02-21	0	0	0	0	0	0	0.32	6.6
NA	IZ	606062	8606062	females	N	F	1	R	43.5	2.5	R	85	NA	NA	NA	NA	NA	Pasture	2013-11-11	NA	NA	NA	NA	NA	NA	0.27	6
NA	IZ	606062	8606062	breeding stock	2014-06-01	F	2	R	49.5	2.5	R	88	NA	NA	NA	NA	NA	Feedlot	2014-07-01	NA	NA	NA	NA	NA	NA	0.27	6.8
US9002224829	IZ	606160	8606160	females	NA	F	1	DrR	51.2	4.5	DrR	90	71	21	71	73	NA	NA	2018-11-29	NA	NA	NA	NA	NA	NA	NA	6.8
US9002224829	IZ	606160	8606160	matrices	NA	F	1	DrR	54.2	4	DrR	87	72	20	70	89	NA	NA	2019-01-29	0	0	1	0	1	100	0.3	6.4
NA	IZ	616253	8616253	females	NA	F	4	DrR	31.6	1.5	DrR	78	68	17	70	70	NA	NA	2018-11-29	NA	NA	NA	NA	NA	NA	NA	5.6
NA	IZ	616266	8616266	mother sheep newborn	NA	F	3	R	74.8	5	R	96	73	22	76	86	NA	NA	2018-09-26	37	2	3	0	42	4200	0.27	7
NA	IZ	616274	8616274	mother sheep newborn	NA	F	2	R	55.2	4	R	93	70	21	71	79	NA	NA	2018-09-26	3	3	0	0	6	600	0.28	6
NA	IZ	616274	8616274	females	NA	F	1	DrR	49.6	2.5	DrR	90	74	20	73	77	NA	NA	2018-11-29	NA	NA	NA	NA	NA	NA	NA	5.8
US9002215175	IZ	616298	8616298	mother sheep newborn	NA	F	5	R	42.6	1.5	R	82	73	19	75	74	NA	NA	2018-09-26	111	7	0	0	118	11800	0.19	4.2
US9002215175	IZ	616298	8616298	NA	NA	M	3	DrR	51.5	3	DrR	83	75	21	76	76	NA	NA	2018-11-29	52	2	2	0	56	5600	NA	5.4
US9002215175	IZ	616298	8616298	matrices	NA	F	3	DrR	40.8	2	DrR	82	73	22	75	86	NA	NA	2019-01-29	2	0	27	0	29	2900	0.26	6.8
US9002215175	IZ	616298	8616298	pregnant	N	F	1	DrR	39.8	2	DrR	81	70	21	73	63	NA	NA	2019-02-21	1	0	15	0	16	1600	0.29	6.2
NA	IZ	616354	8616354	females	NA	F	1	DrR	39	2.5	DrR	81	73	19	71	72	NA	NA	2018-11-29	NA	NA	NA	NA	NA	NA	NA	6
NA	IZ	616562	8616562	matrices	NA	F	4	DrR	42.8	1.5	DrR	85	73	17	72	79	NA	NA	2019-01-29	0	0	4	0	4	400	0.21	6.6
NA	IZ	616579	8616579	matrices	NA	F	2	R	48.4	4	R	90	75	16	75	76	NA	Pasture	2018-09-26	0	0	10	0	10	1000	0.28	6
US9002224855	IZ	616784	8616784	mother sheep newborn	NA	F	3	R	46.6	3	R	85	76	16	76	75	NA	NA	2018-09-26	4	4	7	0	15	1500	0.24	6.2
NA	IZ	616845	8616845	mother sheep newborn	NA	F	4	R	49.8	4	R	86	76	16	76	75	NA	NA	2018-09-26	0	1	9	0	10	1000	0.3	5.6
US9002224843	IZ	616930	8616930	matrices	NA	F	4	R	48.8	2.5	R	88	76	19	76	72	NA	Pasture	2018-09-26	0	0	0	0	0	0	0.26	6.2
NA	IZ	617011	8617011	mother sheep newborn	NA	F	4	R	46.4	2	R	84	71	19	74	81	NA	NA	2018-09-26	27	7	0	0	34	3400	0.18	3.8
NA	IZ	617011	8617011	females	NA	F	3	DrR	39.8	2	DrR	83	73	23	74	73	NA	NA	2018-11-29	NA	NA	NA	NA	NA	NA	NA	5.6
NA	IZ	634832	8634832	matrices	NA	F	3	R	50.2	2.5	R	90	72	17	75	76	NA	Pasture	2018-09-26	0	0	0	0	0	0	0.31	7.4
US9002224855	IZ	8616784	8616784	ewes	N	F	1	F	32.6	1.5	F	76	69	24	68	62	NA	NA	2014-04-23	NA	NA	NA	NA	37	1850	0.31	7
US9002215190	IZ	1633523	NA	pregnant	N	F	1	DrR	33.6	1.5	DrR	77	69	19	66	65	NA	NA	2019-02-21	0	0	0	0	0	0	0.28	7.2
US9002215190	IZ	1633523	NA	pregnant	NA	F	1	DrR	35.8	1.5	DrR	76	64	19	64	73	NA	NA	2019-03-27	NA	NA	NA	NA	NA	NA	0.29	7
US9002629669	IZ	8600288	8600288	matrices	NA	F	3	DrR	59.8	2.5	DrR	93	75	22	76	92	NA	NA	2019-01-29	3	0	0	0	3	300	0.35	7
US9002629669	IZ	8600288	8600288	pregnant	N	F	1	DrR	55	2.5	DrR	94	75	21	73	77	NA	NA	2019-02-21	0	0	0	0	0	0	0.28	7.8
US9002629669	IZ	8600288	8600288	matrices	NA	F	3	DrR	56	3	DrR	92	73	24	73	81	NA	NA	2019-03-27	0	0	4	0	4	400	0.22	7
NA	IZ	8600552	8600552	ewes	N	F	1	F	32	2	F	78	66	24	67	63	NA	NA	2014-04-23	NA	NA	NA	NA	11	550	0.31	6.2
NA	IZ	8600780	8600780	matrices	N	F	1	F	63.8	3	F	99	NA	NA	NA	NA	NA	NA	2014-04-23	NA	NA	NA	NA	1	50	0.32	7.2
US9002215179	IZ	8605746	8605746	ewes	N	F	1	F	45.8	4	F	90	67.5	24	69	59	NA	NA	2014-04-23	NA	NA	NA	NA	3	150	0.28	7
NA	IZ	8606066	8606066	matrices	NA	F	4	R	48.8	2	R	93	77	17	80	76	NA	Pasture	2018-09-26	0	0	0	0	0	0	0.24	7.6
US9002224829	IZ	8606160	8606160	matrices	NA	F	4	R	50.6	4	R	89	73	17	71	73	NA	Pasture	2018-09-26	3	0	3	0	6	600	0.26	6.2
US9002224829	IZ	8606160	8606160	pregnant	N	F	1	DrR	54.8	4	DrR	89	68	23	69	68	NA	NA	2019-02-21	1	1	0	0	2	200	0.33	6.8
US9002224829	IZ	8606160	8606160	pregnant	NA	F	2	DrR	56.2	3	DrR	89	72	24	68	77	NA	NA	2019-03-27	NA	NA	NA	NA	NA	NA	0.29	7
NA	IZ	8606186	8606186	ewes	N	F	2	F	31.8	1.5	F	78	71	23	69	55	NA	NA	2014-04-23	NA	NA	NA	NA	73	3650	0.21	7
NA	IZ	8606206	8606206	ewes	N	F	1	F	37.6	2.5	F	80	71	25	72	64	NA	NA	2014-04-23	NA	NA	NA	NA	NA	NA	0.26	6.4
US9002215173	IZ	8616253	8616253	matrices	NA	F	5	R	32.2	1	R	79	71	14	72	70	NA	Pasture	2018-09-26	0	0	7	0	7	700	0.19	5.2
US9002215173	IZ	8616253	8616253	pregnant	NA	F	3	DrR	NA	1	DrR	85	69	16	70	76	NA	NA	2019-01-29	2	1	0	0	3	300	0.39	6.2
US9002215173	IZ	8616253	8616253	pregnant	N	F	4	DrR	25.8	1	DrR	75	69	16	68	61	NA	NA	2019-02-21	2	0	14	0	16	1600	0.18	5
US9002215173	IZ	8616253	8616253	discard	NA	F	4	DrR	26	1	DrR	72	71	17	69	72	NA	NA	2019-03-27	1	1	0	0	2	200	0.18	5
NA	IZ	8616274	8616274	matrices	NA	F	1	DrR	45.6	3.5	DrR	90	73	23	70	84	NA	NA	2019-01-29	1	1	0	0	2	200	0.3	5.6
NA	IZ	8616274	8616274	pregnant	N	F	1	DrR	55.4	3	DrR	91	68	24	69	74	NA	NA	2019-02-21	1	0	1	0	2	200	0.3	6.4
NA	IZ	8616274	8616274	pregnant	NA	F	1	DrR	56.6	3	DrR	90	70	24	73	78	NA	NA	2019-03-27	0	0	0	0	0	0	0.28	6.8
US9002224844	IZ	8616281	8616281	ewes	N	F	1	F	33.4	3	F	76	68	25	69	59	NA	NA	2014-04-23	NA	NA	NA	NA	1	50	0.34	6
US9002224844	IZ	8616281	8616281	females	NA	F	3	DrR	33.4	1.5	DrR	81	74	18	73	67	NA	NA	2018-11-29	NA	NA	NA	NA	NA	NA	NA	8.8
US9002224844	IZ	8616281	8616281	pregnant	NA	F	1	DrR	NA	2.5	DrR	84	70	18	75	77	NA	NA	2019-01-29	19	7	0	0	26	2600	0.37	8.4
US9002224844	IZ	8616281	8616281	pregnant	N	F	3	DrR	32.8	1.5	DrR	81	68	19	72	66	NA	NA	2019-02-21	4	0	0	0	4	400	0.3	9.2
US9002224844	IZ	8616281	8616281	matrices	NA	F	3	DrR	34.6	1.5	DrR	81	NA	19	NA	71	NA	NA	2019-03-27	16	0	3	0	19	1900	0.24	8.6
NA	IZ	8616290	8616290	matrices	NA	F	2	DrR	44.6	2.5	DrR	72	70	21	73	79	NA	NA	2019-03-27	0	0	0	0	0	0	0.3	7.2
US9002215183	IZ	8616319	8616319	mother sheep newborn	NA	F	4	R	55	3.5	R	86	74	20	75	80	NA	NA	2018-09-26	85	6	0	0	91	9100	0.24	5.8
US9002215183	IZ	8616319	8616319	breastfeeding mother	NA	F	2	DrR	60.5	4	DrR	90	75	18	77	88	NA	NA	2018-11-29	0	3	0	0	3	300	NA	6.6
US9002215183	IZ	8616319	8616319	matrices	NA	F	2	DrR	58	4	DrR	89	76	23	76	89	NA	NA	2019-01-29	1	0	1	0	2	200	0.31	7.2
US9002215183	IZ	8616319	8616319	pregnant	N	F	2	DrR	57.2	3	DrR	88	72	21	73	73	NA	NA	2019-02-21	0	0	0	0	0	0	0.3	7.2
US9002215183	IZ	8616319	8616319	pregnant	NA	F	1	DrR	56	3	DrR	88	73	23	76	78	NA	NA	2019-03-27	0	0	0	0	0	0	0.28	7
NA	IZ	8616465	8616465	ewes	N	F	1	F	32.6	1.5	F	78	73	23	70	63	NA	NA	2014-04-23	NA	NA	NA	NA	NA	NA	0.3	6.6
NA	IZ	8616583	8616583	matrices	NA	F	5	R	43.4	1.5	R	86	72	14	73	72	NA	Pasture	2018-09-26	13	1	6	0	20	2000	0.2	5.8
NA	IZ	8616845	8616845	females	NA	F	2	DrR	47	3	DrR	91	70	18	73	75	NA	NA	2018-11-29	0	0	0	0	0	0	NA	6.6
NA	IZ	8616845	8616845	matrices	NA	F	4	DrR	53	3.5	DrR	88	76	23	75	89	NA	NA	2019-01-29	NA	NA	NA	NA	NA	NA	0.3	6.8
NA	IZ	8616845	8616845	pregnant	N	F	3	DrR	51.8	3	DrR	90	75	22	74	69	NA	NA	2019-02-21	0	0	0	0	0	0	0.34	6.8
NA	IZ	8616845	8616845	pregnant	NA	F	3	DrR	52.8	2.5	DrR	88	70	22	71	80	NA	NA	2019-03-27	0	0	0	0	0	0	0.28	6.4
NA	IZ	8616941	8616941	mother sheep newborn	NA	F	2	R	53	4	R	91	74	16	75	73	NA	NA	2018-09-26	NA	NA	NA	NA	NA	NA	0.32	6.8
NA	IZ	8617011	8617011	matrices	NA	F	3	DrR	43.8	1	DrR	82	76	22	73	87	NA	NA	2019-01-29	NA	NA	NA	NA	NA	NA	0.28	7
NA	IZ	8617011	8617011	pregnant	N	F	4	DrR	43.6	1.5	DrR	84	73	20	71	72	NA	NA	2019-02-21	9	0	4	0	13	1300	0.26	6
NA	IZ	8617011	8617011	pregnant	NA	F	3	DrR	43.6	2	DrR	83	72	22	69	80	NA	NA	2019-03-27	0	0	1	0	1	100	0.35	6.8
NA	IZ	10_	NA	matrices	N	F	1	F	55	2.5	F	91	70	27	69.5	72	NA	NA	2013-10-10	NA	NA	NA	NA	NA	NA	NA	NA
NA	IZ	11_	NA	matrices	N	F	1	F	54.5	3	F	91	67.5	25	68.5	66	NA	NA	2013-10-10	NA	NA	NA	NA	0	0	0.34	7
NA	IZ	11A	NA	females	N	F	1	R	54.5	4	R	97	NA	NA	NA	NA	NA	Pasture	2013-11-11	NA	NA	NA	NA	0	0	0.34	7
NA	IZ	147A	NA	matrices	NA	F	2	F	32	1.5	F	78	64.5	25	64.5	60	NA	Pasture	2013-09-12	NA	NA	NA	NA	8	400	0.27	6
NA	IZ	147A	NA	matrices	N	F	1	F	35.5	2.5	F	77	65	27	64	62	NA	NA	2013-10-10	NA	NA	NA	NA	NA	NA	0.25	6
NA	IZ	147A	NA	females	N	F	1	R	35.5	2.5	R	89.5	NA	NA	NA	NA	NA	Pasture	2013-11-11	NA	NA	NA	NA	NA	NA	0.25	6.2
NA	IZ	217B	NA	matrices	N	F	2	F	48.5	1.5	F	91	74	31	74	71	NA	NA	2013-10-10	NA	NA	NA	NA	8	400	0.3	7
NA	IZ	222(3)	NA	breeding stock	NA	F	1	F	NA	2.5	F	86	64	34	63	59	NA	Feedlot	2013-10-10	NA	NA	NA	NA	NA	NA	0.26	6.2
NA	IZ	606063CHIP	8606063	breeding stock	2014-06-01	F	3	R	61.2	2.5	R	99	NA	NA	NA	NA	NA	Feedlot	2014-07-01	NA	NA	NA	NA	19	950	0.25	6.6
NA	IZ	CARPA	NA	breeding male	N	M	1	F	87	2.5	F	106	84	32	83	85	31	NA	2014-04-23	NA	NA	NA	NA	17	850	0.31	8
NA	IZ	CARPA110	NA	females	N	F	3	R	42	1	R	83	NA	NA	NA	NA	NA	Pasture	2013-11-11	NA	NA	NA	NA	NA	NA	0.25	5.6
NA	IZ	CARPA132	NA	matrices	N	F	1	F	54.2	3.5	F	94	NA	NA	NA	NA	NA	NA	2014-04-23	NA	NA	NA	NA	0	0	0.31	7
NA	IZ	CARPA2016	NA	breeding stock	2014-06-01	F	1	R	55.2	2	R	90	NA	NA	NA	NA	NA	Feedlot	2014-07-01	NA	NA	NA	NA	30	1500	0.24	7.2
NA	IZ	CARPA2020	NA	matrices	N	F	1	F	66	4	F	101	NA	NA	NA	NA	NA	NA	2014-04-23	NA	NA	NA	NA	2	100	0.36	7
NA	IZ	CARPA2021	NA	females	N	F	3	R	47.5	2.5	R	87	NA	NA	NA	NA	NA	Pasture	2013-11-11	NA	NA	NA	NA	NA	NA	0.26	6.6
NA	IZ	CARPA2022	NA	females	N	F	3	R	43	2.5	R	81	NA	NA	NA	NA	NA	Pasture	2013-11-11	NA	NA	NA	NA	0	0	0.27	7
NA	IZ	CHIP600912	8600912	matrices	NA	F	2	R	48.2	2	R	87	NA	NA	NA	NA	NA	extensivo	2014-07-01	NA	NA	NA	NA	0	0	0.28	6.8
NA	IZ	CHIP606186	8606186	matrices	NA	F	1	R	28.8	1	R	72	NA	NA	NA	NA	NA	extensivo	2014-07-01	NA	NA	NA	NA	8	400	0.25	6.4
NA	IZ	CHIP64772	NA	matrices	NA	F	3	R	42	1	R	87	NA	NA	NA	NA	NA	extensivo	2014-07-01	NA	NA	NA	NA	0	0	0.28	7
NA	IZ	CHIP69452	NA	breeding stock	2014-06-01	F	5	R	61.8	2.5	R	96	NA	NA	NA	NA	NA	Feedlot	2014-07-01	NA	NA	NA	NA	119	5950	0.19	6.4
NA	IZ	CHIP71647	NA	breeding stock	2014-06-01	F	1	R	57.8	2	R	94	NA	NA	NA	NA	NA	Feedlot	2014-07-01	NA	NA	NA	NA	9	450	0.26	6.6
NA	IZ	F30	NA	matrices	N	F	3	F	53	2	F	95	75.5	29	70.5	66	NA	NA	2013-10-10	NA	NA	NA	NA	65	3250	0.24	6.2
NA	IZ	F30	NA	females	N	F	1	R	55	3	R	95	NA	NA	NA	NA	NA	Pasture	2013-11-11	NA	NA	NA	NA	2	100	0.26	6.4
NA	IZ	oo45	NA	females	N	F	1	R	53	3.5	R	94	NA	NA	NA	NA	NA	Pasture	2013-11-11	NA	NA	NA	NA	0	0	0.35	7
NA	IZ	breeding male	NA	breeding male	N	M	1	F	101	4	F	110	82.5	36	83	91	29.5	NA	2013-10-10	NA	NA	NA	NA	2	100	0.35	8
NA	IZ	SIM4197	NA	breeding male	N	M	1	F	110	4	F	119	76.5	38	77	86	33	NA	2013-10-10	NA	NA	NA	NA	21	1050	0.26	6.2
NA	IZ	SN	NA	lambs	NA	F	NA	NA	18	NA	NA	63	51	22	52	51	NA	Feedlot	2014-07-01	NA	NA	NA	NA	NA	NA	NA	NA
NA	IZ	173	NA	ewes	N	F	1	F	21	3	F	82	71	31	68	64	NA	NA	2013-08-01	NA	NA	NA	NA	5	250	0.28	6.2
NA	IZ	173	NA	ewes	N	F	1	F	31	3	F	82	69	29	71	63	NA	NA	2013-08-01	NA	NA	NA	NA	NA	NA	0.27	6
NA	IZ	239	NA	matrices	N	F	1	F	34	3	F	75	64	29	60	60	NA	NA	2013-08-01	NA	NA	NA	NA	11	550	0.32	6.6
NA	IZ	239	NA	matrices	N	F	3	F	42.5	3	F	75	66	29	67	59	NA	NA	2013-08-01	NA	NA	NA	NA	1	50	0.16	7
US9002224866	IZ	1769	459515	ewes	NA	F	1	DrR	33	2.5	DrR	75	63	19	67	65	NA	NA	2019-02-21	NA	NA	NA	NA	NA	NA	0.29	6
NA	IZ	465795	465795	ewes	NA	F	1	DrR	29.6	1.5	DrR	70	65	18	65	65	NA	NA	2019-02-21	NA	NA	NA	NA	NA	NA	0.24	6
NA	MUMBUCA	4129X4172	NA	lambs suckling	N	F	NA	NA	5.9	NA	NA	43	41	NA	39.5	37	NA	NA	2013-12-05	NA	NA	NA	NA	NA	NA	NA	NA
NA	MUMBUCA	4129X4172A	NA	lambs suckling	N	M	NA	NA	7.6	NA	NA	49	45	NA	44.5	37	NA	NA	2013-12-05	NA	NA	NA	NA	NA	NA	NA	NA
NA	MUMBUCA	AMIMX4126	NA	donor mothers	N	F	1	Lenira	13	2.5	lenira	52	45	17	43	39	NA	silagem	2013-11-08	NA	NA	NA	NA	NA	NA	NA	NA
NA	MUMBUCA	DAZIOAAMIMX4126	NA	donor mothers	N	F	1	Lenira	9.7	2	lenira	50	45	18	43.5	39	NA	silagem	2013-11-08	NA	NA	NA	NA	NA	NA	NA	NA
NA	MUMBUCA	DM680	NA	pregnants	NA	F	3	R	57.5	2	Catiucha	99	76	26	75	90	NA	Pasture_suplemento	2018-10-09	0	0	0	0	0	0	0.26	6
NA	MUMBUCA	DM680	NA	discard	NA	F	3	R/Luiza	53	1.5	Luiza/R	94	77	24	76	85	NA	NA	2018-12-04	4	6	0	0	10	1000	0.22	6
NA	MUMBUCA	DM680	NA	matrices	S	F	4	Luara	65	1	R	95	78	18	76	88	NA	NA	2019-04-24	2	0	0	0	2	200	0.3	7.4
NA	MUMBUCA	1114	NA	matrices	S	F	4	R	69.5	3	R	105	78	28	79	96	NA	Feedlot	2018-08-07	0	1	0	0	1	100	0.29	5.6
NA	MUMBUCA	1114	NA	pregnants	NA	F	3	R	67	3.5	Catiucha	105	78	27	79	93	NA	Pasture_suplemento	2018-10-09	0	0	1	0	1	100	0.28	6.6
NA	MUMBUCA	DM802	NA	matrices	NA	F	4	R/Luiza	67	3.5	Luiza/R	106	79	25	70	90	NA	NA	2018-12-04	10	0	0	0	10	1000	0.26	6.8
NA	MUMBUCA	1114	NA	matrices	NA	F	4	Luiza	66	2.5	Luiza	104	77	27	79	92	NA	NA	2019-01-22	1	1	0	0	2	200	0.25	7
NA	MUMBUCA	1118	NA	ewes	S	F	1	R	59.5	3	R	99	73	23	73	83	NA	Feedlot	2018-08-07	NA	NA	NA	NA	NA	NA	0.38	6.8
NA	MUMBUCA	1118	NA	matrices	NA	F	3	R	62	3.5	Catiucha	102	70	25	70	85	NA	Pasture_suplemento	2018-10-09	0	0	0	0	0	0	0.4	6.6
NA	MUMBUCA	1120	NA	matrices	NA	F	3	Claudia	58	2	R	102	73	20	73	85	NA	NA	2019-02-14	4	3	0	0	7	700	0.28	6.8
US9002629576	MUMBUCA	R05	NA	matrices	NA	F	3	Luara	45	1.5	R	95	72	18	75	86	NA	NA	2019-04-08	5	0	0	0	5	500	0.26	6
NA	MUMBUCA	2378	NA	doadoras	2013-10-01	F	1	F	90.5	4	F	111	75.5	37	77	76	NA	Pasture_silagem	2013-10-08	NA	NA	NA	NA	0	0	0.36	7
NA	MUMBUCA	2378	NA	donor mothers	N	F	1	Lenira	86.6	4	lenira	117	77.5	35	78.5	78	NA	silagem	2013-11-08	NA	NA	NA	NA	0	0	0.3	7
NA	MUMBUCA	2378	NA	doadoras	N	F	1	A	89.5	4	A	119	73	35	77	80	NA	Pasture_silagem	2013-12-05	NA	NA	NA	NA	0	0	0.32	7.8
NA	MUMBUCA	2378	NA	doadoras	2014-02-01	F	1	F	90.1	4	F	117.5	NA	NA	NA	NA	NA	silagem_Pasture	2014-03-25	NA	NA	NA	NA	0	0	0.34	7.6
NA	MUMBUCA	2382	NA	doadoras	2013-10-01	F	1	F	63	2.5	F	95	72	36	71	73	NA	Pasture_silagem	2013-10-08	NA	NA	NA	NA	0	0	0.32	6.8
NA	MUMBUCA	2382	NA	doadoras	2014-02-01	F	1	Lenira	72.7	3.5	lenira	105	NA	NA	NA	NA	NA	silagem_Pasture	2014-03-25	NA	NA	NA	NA	0	0	0.36	7
NA	MUMBUCA	2430	NA	female	2013-10-01	F	2	F	62.3	3	F	100	72.5	31	76	71	NA	Pasture_silagem	2013-10-08	NA	NA	NA	NA	NA	NA	0.34	7.2
NA	MUMBUCA	2430	NA	breastfeeding mother	2014-02-01	F	1	F	62.5	2	F	94.5	NA	NA	NA	NA	NA	silagem	2014-03-25	NA	NA	NA	NA	60	3000	0.24	7.2
NA	MUMBUCA	2432	NA	matrices	N	F	1	Lenira	64.2	1	lenira	100	78	36	75	85	NA	silagem	2013-11-08	NA	NA	NA	NA	3	150	0.3	6
NA	MUMBUCA	2432	NA	females	N	F	2	A	66.3	1.5	A	100	80	32	79	76	NA	Pasture_silagem	2013-12-05	NA	NA	NA	NA	1	50	0.29	6.6
NA	MUMBUCA	2432	NA	female	2014-02-01	F	2	F	73.4	2	F	102	NA	NA	NA	NA	NA	silagem	2014-03-25	NA	NA	NA	NA	1	50	0.31	6.6
NA	MUMBUCA	2438	NA	females	N	F	1	A	64.7	2.5	A	97	76.5	31	75	71	NA	Pasture_silagem	2013-12-05	NA	NA	NA	NA	2	100	0.3	7
NA	MUMBUCA	2439	NA	matrices	N	F	1	Lenira	64	2.5	lenira	99	74.5	32	75	79	NA	silagem	2013-11-08	NA	NA	NA	NA	5	250	NA	NA
NA	MUMBUCA	2492	NA	female	2013-10-01	F	2	F	64.6	1.5	F	103	79.5	31	76	71	NA	Pasture_silagem	2013-10-08	NA	NA	NA	NA	4	200	0.3	6.2
NA	MUMBUCA	2602	NA	female	2013-10-01	F	1	F	62.7	3	F	108	73	32	72	74	NA	Pasture_silagem	2013-10-08	NA	NA	NA	NA	15	750	0.31	7.6
NA	MUMBUCA	2602	NA	matrices	N	F	1	Lenira	64.8	3	lenira	101	75	30	74	76	NA	silagem	2013-11-08	NA	NA	NA	NA	15	750	0.29	7
NA	MUMBUCA	2602	NA	females	N	F	1	A	66	2.5	A	102	74	30	70	73	NA	Pasture_silagem	2013-12-05	NA	NA	NA	NA	0	0	0.32	7
NA	MUMBUCA	2634	NA	breeding stock	2013-10-01	F	1	F	76	4	F	106	77.5	31	78.5	70	NA	Pasture_silagem	2013-10-08	NA	NA	NA	NA	NA	NA	0.27	7.4
NA	MUMBUCA	2634	NA	paridas	N	F	1	Lenira	71.2	4	lenira	105	75.5	35	78.5	81	NA	silagem	2013-11-08	NA	NA	NA	NA	0	0	0.26	6.4
NA	MUMBUCA	2634	NA	females	N	F	1	A	70	3	A	99	79	32	79	72	NA	Pasture_silagem	2013-12-05	NA	NA	NA	NA	0	0	NA	NA
NA	MUMBUCA	2634	NA	doadoras	2014-02-01	F	1	F	74.1	3	F	106	NA	NA	NA	NA	NA	silagem_Pasture	2014-03-25	NA	NA	NA	NA	0	0	0.24	7.2
NA	MUMBUCA	2824	NA	matrices	2013-10-01	F	1	F	85.2	3.5	F	113	75	35	73.5	71	NA	Pasture_silagem	2013-10-08	NA	NA	NA	NA	30	1500	0.35	6.8
NA	MUMBUCA	2824	NA	matrices	N	F	1	Lenira	83.5	4	lenira	105	75	31	75.5	77	NA	silagem	2013-11-08	NA	NA	NA	NA	NA	NA	0.36	6.4
NA	MUMBUCA	2824	NA	matrices	N	F	1	A	82.3	4	A	106	77.6	33	73	71	NA	Pasture_silagem	2013-12-05	NA	NA	NA	NA	0	0	0.36	7
NA	MUMBUCA	2832	NA	desmamados	2013-10-01	F	1	F	69.2	2.5	F	108	78	31	76	71	NA	Pasture_silagem	2013-10-08	NA	NA	NA	NA	55	2750	0.3	7
NA	MUMBUCA	2832	NA	matrices	N	F	1	Lenira	65	2.5	lenira	103	77.5	34	77	78	NA	silagem	2013-11-08	NA	NA	NA	NA	NA	NA	0.34	6.4
NA	MUMBUCA	2832	NA	females	N	F	1	A	65.5	2.5	A	102	80	32	77	73	NA	Pasture_silagem	2013-12-05	NA	NA	NA	NA	0	0	0.3	7
NA	MUMBUCA	2832	NA	female	2014-02-01	F	1	F	70.4	2.5	F	105	NA	NA	NA	NA	NA	silagem	2014-03-25	NA	NA	NA	NA	0	0	0.25	7
NA	MUMBUCA	2914	NA	female	2013-10-01	F	1	F	84.4	3.5	F	110	76	32	74	71	NA	Pasture_silagem	2013-10-08	NA	NA	NA	NA	31	1550	NA	NA
NA	MUMBUCA	2914	NA	matrices	N	F	1	Lenira	86.2	2.5	lenira	102	77	30	75	84	NA	silagem	2013-11-08	NA	NA	NA	NA	NA	NA	0.34	6.6
NA	MUMBUCA	2914	NA	females	N	F	1	A	88.8	3.5	A	105	76.5	32	75	75	NA	Pasture_silagem	2013-12-05	NA	NA	NA	NA	15	750	0.33	7
NA	MUMBUCA	2948	NA	matrices	2013-10-01	F	1	F	69.5	3.5	F	104	74	32	74.5	77	NA	Pasture_silagem	2013-10-08	NA	NA	NA	NA	0	0	0.38	7
NA	MUMBUCA	2948	NA	matrices	N	F	1	Lenira	66.3	2.5	lenira	99	78	30	76	78	NA	silagem	2013-11-08	NA	NA	NA	NA	0	0	0.33	6.6
NA	MUMBUCA	2948	NA	not pregnant	N	F	1	A	71.7	3.5	A	102	73	32	72.5	76	NA	Pasture_silagem	2013-12-05	NA	NA	NA	NA	0	0	0.27	6.4
NA	MUMBUCA	2948	NA	breastfeeding mother	2014-02-01	F	1	F	73	4	F	103	NA	NA	NA	NA	NA	silagem	2014-03-25	NA	NA	NA	NA	NA	NA	0.3	8
US9002215414	MUMBUCA	2952	NA	desmamados	2013-10-01	F	1	F	62.7	2.5	F	101	74	29	73	75	NA	Pasture_silagem	2013-10-08	NA	NA	NA	NA	1	50	0.27	6.4
US9002215414	MUMBUCA	2952	NA	machucadas	N	F	1	Lenira	58.7	2	lenira	100	74	28	74	75	NA	silagem	2013-11-08	NA	NA	NA	NA	NA	NA	0.33	6.2
US9002215414	MUMBUCA	2952	NA	matrices	2014-02-01	F	2	Lenira	66	1.5	lenira	99	NA	NA	NA	NA	NA	NA	2014-03-25	NA	NA	NA	NA	0	0	0.28	6.2
NA	MUMBUCA	3170	NA	breeding stock	2013-10-01	F	3	F	53.2	2	F	92	76	33	74.5	69	NA	Pasture_silagem	2013-10-08	NA	NA	NA	NA	35	1750	0.2	5.8
NA	MUMBUCA	3170	NA	donor mothers	N	F	2	Lenira	51.5	1.5	lenira	95	76.5	32	76.5	69	NA	silagem	2013-11-08	NA	NA	NA	NA	NA	NA	0.19	6
NA	MUMBUCA	3170	NA	females	N	F	2	A	51.6	2	A	94	75.5	28	75.5	68	NA	NA	2013-12-05	NA	NA	NA	NA	1	50	0.2	6.8
NA	MUMBUCA	3170	NA	female	2014-02-01	F	2	F	60.5	2	F	98	NA	NA	NA	NA	NA	silagem	2014-03-25	NA	NA	NA	NA	NA	NA	0.2	6
NA	MUMBUCA	3194	NA	doadoras	2013-10-01	F	2	F	64	2.5	F	96	74.5	33	77	71	NA	Pasture_silagem	2013-10-08	NA	NA	NA	NA	0	0	0.22	6.8
NA	MUMBUCA	3194	NA	matrices	N	F	1	Lenira	61.5	2	lenira	96.5	78	30	78.5	76	NA	silagem	2013-11-08	NA	NA	NA	NA	0	0	0.25	7.4
NA	MUMBUCA	3194	NA	females	N	F	1	A	65.7	2.5	A	100	77	27	75	73	NA	NA	2013-12-05	NA	NA	NA	NA	0	0	0.3	7.4
NA	MUMBUCA	3194	NA	female	2014-02-01	F	2	F	73	2.5	F	99	NA	NA	NA	NA	NA	silagem	2014-03-25	NA	NA	NA	NA	81	4050	0.22	6.4
NA	MUMBUCA	3230	NA	machucadas	2013-08-08	F	2	F	67.6	3.5	F	102	72.5	31	72.5	73	NA	racao_milho+soja+alfafa+nucleo	2013-10-08	NA	NA	NA	NA	3	150	0.42	6.8
NA	MUMBUCA	3230	NA	machucadas	N	F	1	Lenira	67.6	3	lenira	102.5	76	32	72.5	75	NA	silagem	2013-11-08	NA	NA	NA	NA	14	700	0.3	6.6
NA	MUMBUCA	3230	NA	breastfeeding mother	2014-02-01	F	2	F	69.5	3	F	101	NA	NA	NA	NA	NA	silagem	2014-03-25	NA	NA	NA	NA	0	0	0.25	8.2
US9002215410	MUMBUCA	3232	NA	breeding stock	2013-10-01	F	1	F	89.5	5	F	112	76	35	77.5	75	NA	Pasture_silagem	2013-10-08	NA	NA	NA	NA	11	550	0.36	7.2
US9002215410	MUMBUCA	3232	NA	paridas	N	F	1	Lenira	85.8	5	lenira	113	78.5	35	80	87	NA	silagem	2013-11-08	NA	NA	NA	NA	NA	NA	0.35	7
US9002215410	MUMBUCA	3232	NA	doadoras	N	F	1	A	84.5	4.5	A	111	78	32	78	78	NA	Pasture_silagem	2013-12-05	NA	NA	NA	NA	0	0	0.32	7.2
US9002215410	MUMBUCA	3232	NA	doadoras	2014-02-01	F	1	F	85.2	4.5	F	114	NA	NA	NA	NA	NA	silagem_Pasture	2014-03-25	NA	NA	NA	NA	1	50	0.34	8
US9002215410	MUMBUCA	3232	NA	discard	NA	F	3	R/Luiza	58	2.5	Luiza/R	97	78	22	77	81	NA	NA	2018-12-04	5	0	0	0	5	500	0.31	6.6
US9002215410	MUMBUCA	3232	NA	ewes_matrices	NA	F	2	Claudia	57	1	R	100	80	23	78	92	NA	NA	2019-02-14	NA	NA	NA	NA	NA	NA	0.24	7
US9002215410	MUMBUCA	3232	NA	matrices	NA	F	2	Luara	56	1.5	R	95	79	23	78	94	NA	NA	2019-04-08	7	0	3	0	10	1000	0.29	7.4
US9002215410	MUMBUCA	3232	NA	matrices	S	F	4	Luara	54	1	R	93	80	17	80	86	NA	NA	2019-04-24	NA	NA	NA	NA	NA	NA	0.27	6.4
US9002215410	MUMBUCA	3232	NA	matrices	NA	F	3	Luiza	56	1.5	R	98	75	22	70	96	NA	NA	2019-01-24	0	0	0	0	0	0	0.32	7.4
NA	MUMBUCA	3240	NA	breeding stock	2013-10-01	F	1	F	92	4	F	113	78	32	79	79	NA	Pasture_silagem	2013-10-08	NA	NA	NA	NA	NA	NA	0.31	7
NA	MUMBUCA	3240	NA	paridas	N	F	1	Lenira	92.3	4	lenira	117.5	81	37	80.5	88	NA	silagem	2013-11-08	NA	NA	NA	NA	NA	NA	0.3	6.4
NA	MUMBUCA	3240	NA	females	N	F	1	A	90.2	4.5	A	112	81	36	78	78	NA	Pasture_silagem	2013-12-05	NA	NA	NA	NA	0	0	0.34	6.4
NA	MUMBUCA	3240	NA	female	2014-02-01	F	1	F	94.6	4	F	112	NA	NA	NA	NA	NA	silagem	2014-03-25	NA	NA	NA	NA	56	2800	NA	NA
NA	MUMBUCA	3257	NA	breeding males	2013-07-08	M	1	F	101	4.5	F	113	83.5	30	83.5	78	34	racao_milho+soja+alfafa+nucleo	2013-10-08	NA	NA	NA	NA	NA	NA	0.32	7.2
NA	MUMBUCA	3296	NA	female	2013-10-01	F	1	F	51.5	2	F	95	75.5	30	76	70	NA	Pasture_silagem	2013-10-08	NA	NA	NA	NA	NA	NA	0.33	5.2
NA	MUMBUCA	3296	NA	matrices	N	F	2	Lenira	55.1	2.5	lenira	98	74	31	74	77	NA	silagem	2013-11-08	NA	NA	NA	NA	5	250	0.23	6
NA	MUMBUCA	3296	NA	females	N	F	1	A	60.9	2	A	93	77.5	28	76	72	NA	Pasture_silagem	2013-12-05	NA	NA	NA	NA	1	50	0.25	6.8
NA	MUMBUCA	3296	NA	paridas	2014-02-01	F	1	Lenira	76.7	3.5	lenira	101	NA	NA	NA	NA	NA	NA	2014-03-25	NA	NA	NA	NA	NA	NA	0.25	7.8
US9002215405	MUMBUCA	3398	NA	desmamados	2013-10-01	F	2	F	74.6	3	F	110	78	33	76	70	NA	Pasture_silagem	2013-10-08	NA	NA	NA	NA	NA	NA	0.24	8
US9002215405	MUMBUCA	3398	NA	matrices	N	F	1	Lenira	70.1	3	lenira	104	81	33	78	79	NA	silagem	2013-11-08	NA	NA	NA	NA	8	400	0.3	7.6
US9002215405	MUMBUCA	3398	NA	females	N	F	1	A	66.9	3.5	A	101	79	32	80	76	NA	Pasture_silagem	2013-12-05	NA	NA	NA	NA	0	0	0.29	7.8
US9002215405	MUMBUCA	3398	NA	female	2014-02-01	F	1	F	82.1	3	F	110	NA	NA	NA	NA	NA	silagem	2014-03-25	NA	NA	NA	NA	9	450	0.26	8.2
NA	MUMBUCA	3428	NA	desmamados	2013-10-01	F	1	F	56.3	2.5	F	96	69	29	64.5	68	NA	Pasture_silagem	2013-10-08	NA	NA	NA	NA	12	600	0.31	6.6
NA	MUMBUCA	3428	NA	matrices	N	F	1	Lenira	55.3	3	lenira	93	69	28	68	74	NA	silagem	2013-11-08	NA	NA	NA	NA	92	4600	0.34	6.2
NA	MUMBUCA	3428	NA	females	N	F	1	A	54.3	2.5	A	90	72	32	69	67	NA	Pasture_silagem	2013-12-05	NA	NA	NA	NA	0	0	0.3	7
NA	MUMBUCA	3428	NA	female	2014-02-01	F	1	F	61.5	3	F	96	NA	NA	NA	NA	NA	silagem	2014-03-25	NA	NA	NA	NA	10	500	0.29	7
NA	MUMBUCA	3432	NA	female	2013-10-01	F	1	F	78.4	4.5	F	116	74	33	77	71	NA	Pasture_silagem	2013-10-08	NA	NA	NA	NA	76	3800	0.33	7
NA	MUMBUCA	3432	NA	matrices	N	F	1	Lenira	78.2	4	lenira	112	76.5	32	77	79	NA	silagem	2013-11-08	NA	NA	NA	NA	0	0	0.34	7
NA	MUMBUCA	3432	NA	females	N	F	1	A	76.3	4	A	110	76	31	79	70	NA	Pasture_silagem	2013-12-05	NA	NA	NA	NA	0	0	0.38	7.6
US9002215402	MUMBUCA	3456	NA	matrices	2013-10-01	F	1	F	77.2	3	F	108	75	32	73	73	NA	Pasture_silagem	2013-10-08	NA	NA	NA	NA	5	250	0.31	6.6
US9002215402	MUMBUCA	3456	NA	females	2014-02-01	F	1	F	78.8	3	F	104	NA	NA	NA	NA	NA	silagem	2014-03-25	NA	NA	NA	NA	NA	NA	0.31	7
NA	MUMBUCA	3460	NA	matrices	2013-10-01	F	2	F	67.6	2	F	101	77	33	75.5	73	NA	Pasture_silagem	2013-10-08	NA	NA	NA	NA	13	650	0.22	6
NA	MUMBUCA	3460	NA	pregnants	N	F	1	Lenira	83.5	3	lenira	110	79	30	79	72	NA	silagem	2013-11-08	NA	NA	NA	NA	3	150	0.26	7.2
NA	MUMBUCA	3460	NA	females_bezerro_ao_pe	N	F	1	A	81.5	3	A	107	83	30	79	77	NA	NA	2013-12-05	NA	NA	NA	NA	14	700	0.28	8
NA	MUMBUCA	3460	NA	females	2014-02-01	F	1	F	82.2	3	F	110.5	NA	NA	NA	NA	NA	silagem	2014-03-25	NA	NA	NA	NA	0	0	0.3	6.4
NA	MUMBUCA	3462	NA	female	2013-10-01	F	1	F	49.1	1.5	F	93	74	29	72.5	71	NA	Pasture_silagem	2013-10-08	NA	NA	NA	NA	0	0	0.29	6
NA	MUMBUCA	3462	NA	matrices	N	F	2	Lenira	48.5	1.5	lenira	93	75	29	73	76	NA	silagem	2013-11-08	NA	NA	NA	NA	0	0	0.22	6
NA	MUMBUCA	3462	NA	females	N	F	2	A	52.3	2	A	91	73	29	71	71	NA	Pasture_silagem	2013-12-05	NA	NA	NA	NA	1	50	0.25	6.4
NA	MUMBUCA	3463	NA	female	2014-02-01	F	1	F	79.7	2.5	F	105	NA	NA	NA	NA	NA	silagem	2014-03-25	NA	NA	NA	NA	NA	NA	NA	NA
NA	MUMBUCA	3464	NA	matrices	2013-10-01	F	3	F	57.8	1.5	F	96	76	33	77.5	71	NA	Pasture_silagem	2013-10-08	NA	NA	NA	NA	0	0	0.2	6
NA	MUMBUCA	3464	NA	matrices	N	F	1	Lenira	67	2.5	lenira	100.5	78	33	77	78	NA	silagem	2013-11-08	NA	NA	NA	NA	0	0	0.23	6.4
NA	MUMBUCA	3464	NA	females	N	F	2	A	71.5	2.5	A	104	80.6	34	77	75	NA	NA	2013-12-05	NA	NA	NA	NA	0	0	0.24	6.8
NA	MUMBUCA	3466	NA	machucadas	2013-08-08	F	1	F	65.1	4	F	100	74	29	76	70	NA	racao_milho+soja+alfafa+nucleo	2013-10-08	NA	NA	NA	NA	NA	NA	0.31	7
NA	MUMBUCA	3466	NA	matrices	N	F	1	A	69.5	3	A	100	75	32	74	72	NA	Pasture_silagem	2013-12-05	NA	NA	NA	NA	0	0	0.28	7.4
US9002215400	MUMBUCA	3484	NA	breeding stock	2013-10-01	F	1	F	83.5	4	F	101	75.5	33	77	77	NA	Pasture_silagem	2013-10-08	NA	NA	NA	NA	4	200	0.32	8
US9002215400	MUMBUCA	3484	NA	paridas	N	F	1	Lenira	75.8	4	lenira	103.5	74.5	31	76	81	NA	silagem	2013-11-08	NA	NA	NA	NA	6	300	0.34	8
US9002215400	MUMBUCA	3484	NA	females	N	F	1	A	76	4	A	104	75	31	75	70	NA	Pasture_silagem	2013-12-05	NA	NA	NA	NA	3	150	0.34	8
US9002215400	MUMBUCA	3484	NA	female	2014-02-01	F	1	F	68	2.5	F	94	NA	NA	NA	NA	NA	silagem	2014-03-25	NA	NA	NA	NA	8	400	0.3	7.2
US9002215399	MUMBUCA	3496	NA	matrices	2013-10-01	F	1	F	77.6	3.5	F	108	74	32	76.5	78	NA	Pasture_silagem	2013-10-08	NA	NA	NA	NA	2	100	0.31	6.8
US9002215399	MUMBUCA	3496	NA	matrices	N	F	1	Lenira	79.7	2.5	lenira	107	76	32	75	79	NA	silagem	2013-11-08	NA	NA	NA	NA	0	0	0.33	6.8
US9002215399	MUMBUCA	3496	NA	not pregnant	N	F	1	A	82	4	A	108	77	35	78.5	78	NA	Pasture_silagem	2013-12-05	NA	NA	NA	NA	0	0	0.35	7.2
US9002215399	MUMBUCA	3496	NA	breastfeeding mother	2014-02-01	F	1	F	80.8	4.5	F	109	NA	NA	NA	NA	NA	silagem	2014-03-25	NA	NA	NA	NA	0	0	0.33	7.2
NA	MUMBUCA	3502	NA	breeding stock	2013-10-01	F	1	F	84.6	3.5	F	106	80.5	30	80	70	NA	Pasture_silagem	2013-10-08	NA	NA	NA	NA	NA	NA	0.26	8
NA	MUMBUCA	3502	NA	donor mothers	N	F	1	Lenira	88.2	3	lenira	110	84	32	82	81	NA	silagem	2013-11-08	NA	NA	NA	NA	20	1000	0.28	7.6
NA	MUMBUCA	3502	NA	females	N	F	1	A	81.2	3.5	A	111	83	35	81	77	NA	Pasture_silagem	2013-12-05	NA	NA	NA	NA	1	50	0.33	8
NA	MUMBUCA	3502	NA	female	2014-02-01	F	1	F	88.2	3.5	F	110	NA	NA	NA	NA	NA	silagem	2014-03-25	NA	NA	NA	NA	7	350	0.28	7.2
NA	MUMBUCA	3520	NA	matrices	2013-10-01	F	2	F	75.2	3	F	107	76	31	78.5	71	NA	Pasture_silagem	2013-10-08	NA	NA	NA	NA	5	250	0.29	6.4
NA	MUMBUCA	3520	NA	matrices	N	F	2	Lenira	77.6	3.5	lenira	104	76.5	32	76.5	78	NA	silagem	2013-11-08	NA	NA	NA	NA	3	150	0.29	6.2
NA	MUMBUCA	3520	NA	not pregnant	N	F	1	A	77	3.5	A	104	80	29	78.5	73	NA	Pasture_silagem	2013-12-05	NA	NA	NA	NA	0	0	0.3	7
NA	MUMBUCA	3520	NA	female	2014-02-01	F	1	F	84.5	3.5	F	105	NA	NA	NA	NA	NA	silagem	2014-03-25	NA	NA	NA	NA	0	0	0.3	6.4
NA	MUMBUCA	3522	NA	matrices	2013-10-01	F	1	F	69.5	3	F	102	77	33	76	72	NA	Pasture_silagem	2013-10-08	NA	NA	NA	NA	9	450	0.38	6
NA	MUMBUCA	3522	NA	matrices	N	F	1	Lenira	71.2	3	lenira	101	75	30	78	73	NA	silagem	2013-11-08	NA	NA	NA	NA	NA	NA	0.35	6.2
NA	MUMBUCA	3522	NA	not pregnant	N	F	2	A	73.9	4	A	105	76.5	32	76.5	72	NA	Pasture_silagem	2013-12-05	NA	NA	NA	NA	NA	NA	0.3	6.8
NA	MUMBUCA	3522	NA	female	2014-02-01	F	2	F	83.3	4	F	108	NA	NA	NA	NA	NA	silagem	2014-03-25	NA	NA	NA	NA	20	1000	0.32	6.8
NA	MUMBUCA	3522	NA	matrices	S	F	4	R	67.5	2.5	R	103	74	28	72	86	NA	Feedlot	2018-08-07	0	1	1	0	2	200	0.28	5.2
NA	MUMBUCA	3522	NA	discard	NA	F	3	R/Luiza	60	2	Luiza/R	98	78	22	75	89	NA	NA	2018-12-04	2	0	6	0	8	800	0.26	7
NA	MUMBUCA	3522	NA	ewes_matrices	NA	F	4	Claudia	66	2	R	104	77	23	76	96	NA	NA	2019-02-14	NA	NA	NA	NA	NA	NA	0.27	6.6
NA	MUMBUCA	3522	NA	matrices	NA	F	4	Luara	63	2.5	R	98	76	22	75	91	NA	NA	2019-04-08	6	1	56	0	63	6300	0.3	6.4
NA	MUMBUCA	3522	NA	matrices	NA	F	3	Luiza	62.5	2	R	100	72	24	71	89	NA	NA	2019-01-24	2	0	0	0	2	200	0.29	6.4
NA	MUMBUCA	3556	NA	matrices	N	F	1	Lenira	76.7	2.5	lenira	101	76.5	30	74	80	NA	silagem	2013-11-08	NA	NA	NA	NA	14	700	0.3	6.4
NA	MUMBUCA	3560	NA	matrices	2013-10-01	F	2	F	84.5	4	F	110	76.5	32	73	73	NA	Pasture_silagem	2013-10-08	NA	NA	NA	NA	20	1000	0.29	6.4
NA	MUMBUCA	3560	NA	matrices	N	F	1	Lenira	84.1	3.5	lenira	109	73	31	73	76	NA	silagem	2013-11-08	NA	NA	NA	NA	18	900	0.3	7
NA	MUMBUCA	3560	NA	not pregnant	N	F	2	A	82.7	4	A	111	75	32	73	78	NA	Pasture_silagem	2013-12-05	NA	NA	NA	NA	11	550	0.34	6.8
NA	MUMBUCA	3566	NA	doadoras	2013-10-01	F	1	F	55.4	1.5	F	95	77	30	80	71	NA	Pasture_silagem	2013-10-08	NA	NA	NA	NA	NA	NA	0.43	6.4
NA	MUMBUCA	3566	NA	matrices	N	F	1	Lenira	52.2	1.5	lenira	98	79	29	80.5	74	NA	silagem	2013-11-08	NA	NA	NA	NA	NA	NA	0.37	6.6
NA	MUMBUCA	3566	NA	females	N	F	1	A	51.5	2	A	93	76.5	31	78.5	72	NA	NA	2013-12-05	NA	NA	NA	NA	123	6150	0.34	7.2
NA	MUMBUCA	3582	NA	female	2013-10-01	F	3	F	56.4	1.5	F	99	79	30	78	69	NA	Pasture_silagem	2013-10-08	NA	NA	NA	NA	NA	NA	0.24	6.8
NA	MUMBUCA	3582	NA	matrices	N	F	1	Lenira	59.2	1.5	lenira	93.5	82	30	80	76	NA	silagem	2013-11-08	NA	NA	NA	NA	NA	NA	0.21	6.4
NA	MUMBUCA	3582	NA	females	N	F	2	A	64	2.5	A	96	82.5	29	78.5	74	NA	NA	2013-12-05	NA	NA	NA	NA	33	1650	0.25	7
NA	MUMBUCA	3582	NA	female	2014-02-01	F	2	F	68.1	2	F	95	NA	NA	NA	NA	NA	silagem	2014-03-25	NA	NA	NA	NA	96	4800	0.21	6.2
NA	MUMBUCA	3594	NA	female	2013-10-01	F	1	F	64.7	2.5	F	98	73.5	31	72	71	NA	Pasture_silagem	2013-10-08	NA	NA	NA	NA	7	350	0.29	6
NA	MUMBUCA	3594	NA	matrices	N	F	1	Lenira	69	2.5	lenira	99	75.5	31	73.5	76	NA	silagem	2013-11-08	NA	NA	NA	NA	0	0	0.3	5.8
NA	MUMBUCA	3594	NA	females	2014-02-01	F	1	F	59.4	2	F	97	NA	NA	NA	NA	NA	silagem	2014-03-25	NA	NA	NA	NA	3	150	0.27	6.8
NA	MUMBUCA	4020	NA	desmamados	2013-10-01	F	1	F	62.2	2.5	F	96	75	31	73.5	64	NA	Pasture_silagem	2013-10-08	NA	NA	NA	NA	36	1800	0.28	6.6
NA	MUMBUCA	4020	NA	matrices	N	F	1	Lenira	60	2.5	lenira	95	75	34	75	78	NA	silagem	2013-11-08	NA	NA	NA	NA	NA	NA	0.26	5.4
NA	MUMBUCA	4020	NA	not pregnant	N	F	2	A	61.4	2.5	A	96	74	28	74	72	NA	Pasture_silagem	2013-12-05	NA	NA	NA	NA	0	0	0.22	7
NA	MUMBUCA	4020	NA	female	2014-02-01	F	1	F	69.2	2.5	F	98.5	NA	NA	NA	NA	NA	silagem	2014-03-25	NA	NA	NA	NA	0	0	0.28	7
NA	MUMBUCA	4022	NA	matrices	2013-10-01	F	1	F	74.2	3	F	110	75.5	33	75	74	NA	Pasture_silagem	2013-10-08	NA	NA	NA	NA	0	0	0.26	6.2
NA	MUMBUCA	4022	NA	matrices	N	F	1	Lenira	72.6	2.5	lenira	105	76	31	76.5	86	NA	silagem	2013-11-08	NA	NA	NA	NA	0	0	0.29	6.8
NA	MUMBUCA	4022	NA	not pregnant	N	F	1	A	74.4	3.5	A	106	76.5	32	77	77	NA	Pasture_silagem	2013-12-05	NA	NA	NA	NA	0	0	0.29	7
US9002215392	MUMBUCA	4039	NA	breeding males	2014-02-01	M	1	Lenira	110.3	4	lenira	NA	NA	NA	NA	NA	37	NA	2014-03-25	NA	NA	NA	NA	58	2900	0.27	6.8
NA	MUMBUCA	4046	NA	matrices	2013-10-01	F	1	F	63.3	1.5	F	99	72	34	72.5	70	NA	Pasture_silagem	2013-10-08	NA	NA	NA	NA	23	1150	0.24	6.2
NA	MUMBUCA	4046	NA	pregnants	N	F	1	Lenira	75.5	3.5	lenira	109	73	33	73	74	NA	silagem	2013-11-08	NA	NA	NA	NA	NA	NA	0.26	6.6
NA	MUMBUCA	4046	NA	females_bezerro_ao_pe	N	F	1	A	71.7	3	A	100	77	29	75	71	NA	NA	2013-12-05	NA	NA	NA	NA	1	50	0.3	7.2
NA	MUMBUCA	4046	NA	females	2014-02-01	F	1	F	68.3	3.5	F	98	NA	NA	NA	NA	NA	silagem	2014-03-25	NA	NA	NA	NA	1	50	0.25	6.2
NA	MUMBUCA	4047	NA	confined	N	M	1	A	108.8	4	A	118	81.5	37	83	87	32	NA	2013-12-05	NA	NA	NA	NA	15	750	0.34	7
NA	MUMBUCA	4052	NA	matrices	2013-10-01	F	1	F	67	3	F	102	77	33	76	72	NA	Pasture_silagem	2013-10-08	NA	NA	NA	NA	2	100	0.28	6
NA	MUMBUCA	4052	NA	matrices	N	F	1	Lenira	65.5	3	lenira	97	74	30	79	82	NA	silagem	2013-11-08	NA	NA	NA	NA	NA	NA	0.29	7
NA	MUMBUCA	4052	NA	not pregnant	N	F	1	A	71.4	4	A	101	77	31	79	75	NA	Pasture_silagem	2013-12-05	NA	NA	NA	NA	0	0	0.25	7
NA	MUMBUCA	4054	NA	matrices	2013-10-01	F	1	F	78.3	3.5	F	107	72	30	72	73	NA	Pasture_silagem	2013-10-08	NA	NA	NA	NA	0	0	0.36	6.4
NA	MUMBUCA	4054	NA	matrices	N	F	1	Lenira	80	3.5	lenira	103	72	30	73	81	NA	silagem	2013-11-08	NA	NA	NA	NA	NA	NA	0.35	6.8
NA	MUMBUCA	4054	NA	not pregnant	N	F	1	A	77.4	3.5	A	106	70.5	33	70.5	73	NA	Pasture_silagem	2013-12-05	NA	NA	NA	NA	0	0	0.32	7.2
NA	MUMBUCA	4054	NA	matrices	NA	F	4	R/Luiza	58	1.5	Luiza/R	96	72	23	73	91	NA	Pasture_suplemento	2018-12-06	5	3	0	0	8	800	0.32	6.2
NA	MUMBUCA	4054	NA	venda	NA	F	5	Claudia	60	1	Claudia	93	77	26	75	89	NA	NA	2019-02-18	36	2	0	0	38	3800	0.2	5.8
NA	MUMBUCA	4054	NA	matrices	S	F	4	Luara	55	1	R	91	77	18	77	89	NA	NA	2019-04-24	NA	NA	NA	NA	NA	NA	0.22	5.4
NA	MUMBUCA	4054	NA	matrices	NA	F	4	Luiza	56	1	R	94	76	27	75	88	NA	NA	2019-01-24	26	0	2	0	28	2800	0.26	6
NA	MUMBUCA	4056	NA	breeding stock	2013-10-01	F	1	F	68.9	4	F	99	71	33	73	74	NA	Pasture_silagem	2013-10-08	NA	NA	NA	NA	12	600	0.22	6.2
NA	MUMBUCA	4056	NA	matrices	N	F	1	Lenira	72.9	4	lenira	103	73.5	32	73.5	75	NA	silagem	2013-11-08	NA	NA	NA	NA	1	50	0.25	6.2
NA	MUMBUCA	4056	NA	pista	2014-02-01	F	1	Lenira	17	4.5	lenira	105	NA	NA	NA	NA	NA	NA	2014-03-25	NA	NA	NA	NA	1	50	0.22	6.8
NA	MUMBUCA	4058	NA	matrices	2013-10-01	F	1	F	59.3	2.5	F	101	72.5	32	73	77	NA	Pasture_silagem	2013-10-08	NA	NA	NA	NA	2	100	0.28	5.2
NA	MUMBUCA	4058	NA	matrices	N	F	1	Lenira	62.7	2.5	lenira	91	73	28	73	75	NA	silagem	2013-11-08	NA	NA	NA	NA	30	1500	0.28	6.6
NA	MUMBUCA	4058	NA	not pregnant	N	F	2	A	61.2	3	A	101	77	29	76	75	NA	Pasture_silagem	2013-12-05	NA	NA	NA	NA	7	350	0.26	6.6
NA	MUMBUCA	4058	NA	female	2014-02-01	F	1	F	76	4	F	100.5	NA	NA	NA	NA	NA	silagem	2014-03-25	NA	NA	NA	NA	11	550	0.3	6.4
NA	MUMBUCA	4058	NA	discard	NA	F	4	R/Luiza	58	2	Luiza/R	92	76	25	77	89	NA	NA	2018-12-04	NA	NA	NA	NA	NA	NA	0.25	5.8
NA	MUMBUCA	4058	NA	ewes_matrices	NA	F	4	Claudia	62	1.5	R	90	78	24	78	91	NA	NA	2019-02-14	NA	NA	NA	NA	NA	NA	0.22	6
NA	MUMBUCA	4058	NA	matrices	S	F	4	Luara	67	2	R	91	78	18	74	93	NA	NA	2019-04-24	0	0	2	0	2	200	0.28	6.4
NA	MUMBUCA	4058	NA	matrices	NA	F	4	Luiza	61	1.5	R	90	72	23	71	93	NA	NA	2019-01-24	0	0	1	0	1	100	0.2	6.2
NA	MUMBUCA	4060	NA	breeding stock	2013-10-01	F	1	F	56.5	3	F	89	74.5	29	71.5	66	NA	Pasture_silagem	2013-10-08	NA	NA	NA	NA	57	2850	0.32	6.8
NA	MUMBUCA	4060	NA	donor mothers	N	F	1	Lenira	63.3	3	lenira	94	75	31	73	72	NA	silagem	2013-11-08	NA	NA	NA	NA	NA	NA	0.31	6.4
NA	MUMBUCA	4060	NA	females	N	F	1	A	60.3	3	A	90	74	29	75.5	70	NA	Pasture_silagem	2013-12-05	NA	NA	NA	NA	0	0	0.35	7
NA	MUMBUCA	4060	NA	female	2014-02-01	F	1	F	66.8	4	F	95	NA	NA	NA	NA	NA	silagem	2014-03-25	NA	NA	NA	NA	41	2050	0.34	6.6
NA	MUMBUCA	4062	NA	matrices	2013-10-01	F	1	F	82.2	3	F	108	81	32	82	79	NA	Pasture_silagem	2013-10-08	NA	NA	NA	NA	45	2250	0.26	6
NA	MUMBUCA	4062	NA	pregnants	N	F	1	Lenira	86.6	4	lenira	106.5	82	32	83	81	NA	silagem	2013-11-08	NA	NA	NA	NA	2	100	0.28	6.6
NA	MUMBUCA	4062	NA	females_bezerro_ao_pe	N	F	1	A	89.3	4.5	A	107	83	30	82	80	NA	NA	2013-12-05	NA	NA	NA	NA	5	250	0.29	7.6
NA	MUMBUCA	4062	NA	female	2014-02-01	F	1	F	91.5	4.5	F	107	NA	NA	NA	NA	NA	silagem	2014-03-25	NA	NA	NA	NA	0	0	0.33	7.2
NA	MUMBUCA	4062	NA	matrices	NA	F	4	R/Luiza	66.5	1.5	Luiza/R	101	80	24	81	92	NA	Pasture_suplemento	2018-12-06	3	0	0	0	3	300	0.26	6.8
NA	MUMBUCA	4062	NA	ewes_matrices	NA	F	4	Claudia	77	2.5	R	102	79	24	82	100	NA	NA	2019-02-14	0	2	12	0	14	1400	0.26	6.6
NA	MUMBUCA	4062	NA	matrices	S	F	4	Luara	80	3	R	101	82	18	83	99	NA	NA	2019-04-24	1	0	0	0	1	100	0.31	7.2
NA	MUMBUCA	4062	NA	matrices	NA	F	4	Luiza	71	3	R	101	79	22	83	100	NA	NA	2019-01-24	1	2	0	0	3	300	0.18	6.4
NA	MUMBUCA	4064	NA	matrices	2013-10-01	F	1	F	74	3	F	107	76.5	35	75	75	NA	Pasture_silagem	2013-10-08	NA	NA	NA	NA	61	3050	0.24	6.2
NA	MUMBUCA	4064	NA	matrices	N	F	1	Lenira	74.2	3	lenira	104	76	33	75	76	NA	silagem	2013-11-08	NA	NA	NA	NA	1	50	0.24	6.6
NA	MUMBUCA	4064	NA	not pregnant	N	F	2	A	76.8	3	A	107	77	32	75.5	74	NA	Pasture_silagem	2013-12-05	NA	NA	NA	NA	NA	NA	0.23	7
NA	MUMBUCA	4064	NA	matrices	S	F	4	R	79.5	3	R	104	78	28	75	89	NA	Feedlot	2018-08-07	0	0	6	0	6	600	0.33	7.2
NA	MUMBUCA	4064	NA	pregnants	NA	F	2	R	76.5	3	Catiucha	102	77	26	77	94	NA	Pasture_suplemento	2018-10-09	0	2	2	0	4	400	0.26	7
NA	MUMBUCA	4064	NA	matrices	NA	F	4	R/Luiza	73.5	3	Luiza/R	104	78	24	76	91	NA	NA	2018-12-04	8	0	0	0	8	800	0.29	7
NA	MUMBUCA	4064	NA	matrices	NA	F	3	Luiza	73	3	Luiza	102	79	24	78	96	NA	NA	2019-01-22	5	0	0	0	5	500	0.2	7.2
NA	MUMBUCA	4066	NA	female	2013-10-01	F	2	F	52.7	2.5	F	95	76.5	30	74	69	NA	Pasture_silagem	2013-10-08	NA	NA	NA	NA	NA	NA	0.29	6
NA	MUMBUCA	4066	NA	matrices	N	F	1	Lenira	57.1	2.5	lenira	94	76	32	75	70	NA	silagem	2013-11-08	NA	NA	NA	NA	0	0	0.29	6
NA	MUMBUCA	4066	NA	females	N	F	3	A	57.6	2.5	A	95	74	30	78.5	69	NA	Pasture_silagem	2013-12-05	NA	NA	NA	NA	30	1500	0.28	7
NA	MUMBUCA	4066	NA	female	2014-02-01	F	2	F	71.1	4	F	99	NA	NA	NA	NA	NA	silagem	2014-03-25	NA	NA	NA	NA	0	0	0.31	7.2
NA	MUMBUCA	4072	NA	matrices	2013-10-01	F	1	F	69	3	F	103	71	31	72	75	NA	Pasture_silagem	2013-10-08	NA	NA	NA	NA	0	0	0.32	6
NA	MUMBUCA	4072	NA	matrices	N	F	1	Lenira	70.2	2.5	lenira	100	71	29	73	80	NA	silagem	2013-11-08	NA	NA	NA	NA	0	0	0.3	6.2
NA	MUMBUCA	4072	NA	not pregnant	N	F	1	A	72.7	3	A	102	72.5	30	72	70	NA	Pasture_silagem	2013-12-05	NA	NA	NA	NA	0	0	0.3	7.2
NA	MUMBUCA	4072	NA	female	2014-02-01	F	1	F	94.9	4.5	F	104	NA	NA	NA	NA	NA	silagem	2014-03-25	NA	NA	NA	NA	0	0	0.3	6.8
NA	MUMBUCA	4074	NA	matrices	2013-10-01	F	1	F	70.3	3.5	F	98	74.5	33	74.5	77	NA	Pasture_silagem	2013-10-08	NA	NA	NA	NA	4	200	0.34	7
NA	MUMBUCA	4074	NA	matrices	N	F	1	Lenira	72.3	3	lenira	98	71	31	72	78	NA	silagem	2013-11-08	NA	NA	NA	NA	NA	NA	0.31	7
NA	MUMBUCA	4074	NA	not pregnant	N	F	1	A	74.1	3	A	103	77	34	75	76	NA	Pasture_silagem	2013-12-05	NA	NA	NA	NA	5	250	0.34	7.4
NA	MUMBUCA	4074	NA	female	2014-02-01	F	1	F	80.2	4.5	F	103	NA	NA	NA	NA	NA	silagem	2014-03-25	NA	NA	NA	NA	53	2650	0.32	8
NA	MUMBUCA	4074	NA	discard	NA	F	4	R/Luiza	50	1	Luiza/R	88	76	23	74	91	NA	NA	2018-12-04	3	5	0	0	8	800	0.18	6
NA	MUMBUCA	4074	NA	ewes_matrices	NA	F	4	Claudia	54	1	R	91	81	24	76	91	NA	NA	2019-02-14	NA	NA	NA	NA	NA	NA	0.18	6
NA	MUMBUCA	4074	NA	matrices	S	F	4	Luara	70	3	R	94	76	17	76	96	NA	NA	2019-04-24	1	0	0	0	1	100	0.33	7.8
NA	MUMBUCA	4074	NA	matrices	NA	F	5	Luiza	51	1	R	90	73	23	74	87	NA	NA	2019-01-24	2	0	73	0	75	7500	0.18	6
US9002215362	MUMBUCA	4078	NA	doadoras	2013-10-01	F	1	F	54.2	2	F	88	76	30	73	69	NA	Pasture_silagem	2013-10-08	NA	NA	NA	NA	7	350	0.31	6.2
US9002215362	MUMBUCA	4078	NA	matrices	N	F	1	Lenira	53.8	2	lenira	94	77	31	76	72	NA	silagem	2013-11-08	NA	NA	NA	NA	7	350	0.26	6.6
US9002215362	MUMBUCA	4078	NA	females	N	F	1	A	57	3	A	93	78	30	75	70	NA	NA	2013-12-05	NA	NA	NA	NA	0	0	0.3	7
US9002215362	MUMBUCA	4078	NA	female	2014-02-01	F	1	F	67	3	F	96	NA	NA	NA	NA	NA	silagem	2014-03-25	NA	NA	NA	NA	8	400	0.33	7.2
NA	MUMBUCA	4080	NA	machucadas	2013-08-08	F	2	F	70.8	3	F	105	70	35	72	69	NA	racao_milho+soja+alfafa+nucleo	2013-10-08	NA	NA	NA	NA	4	200	0.31	6.6
NA	MUMBUCA	4080	NA	machucadas	N	F	1	Lenira	68.5	4	lenira	102.5	72.5	33	72	76	NA	silagem	2013-11-08	NA	NA	NA	NA	11	550	0.46	7.6
NA	MUMBUCA	4080	NA	matrices	2014-02-01	F	1	Lenira	75.5	4	lenira	107.5	NA	NA	NA	NA	NA	NA	2014-03-25	NA	NA	NA	NA	1	50	0.41	7.2
US9002215365	MUMBUCA	4082	NA	pista	2013-08-08	F	1	F	85.8	5	F	116	77.5	32	75.5	73	NA	racao_milho+soja+alfafa+nucleo	2013-10-08	NA	NA	NA	NA	16	800	0.36	6.8
US9002215365	MUMBUCA	4082	NA	pista	N	F	1	Lenira	69.1	5	lenira	114	77	33	77	76	NA	racao_milho+soja+alfafa+nucleo	2013-11-08	NA	NA	NA	NA	0	0	0.4	7.2
US9002215365	MUMBUCA	4082	NA	not pregnant	N	F	1	A	86.7	4	A	113	76	32	75	72	NA	Pasture_silagem	2013-12-05	NA	NA	NA	NA	1	50	0.35	7.2
US9002215365	MUMBUCA	4082	NA	female	2014-02-01	F	1	F	88.4	5	F	110.5	NA	NA	NA	NA	NA	silagem	2014-03-25	NA	NA	NA	NA	9	450	0.32	7
US9002215365	MUMBUCA	4082	NA	matrices	S	F	4	R	69.7	2.5	R	99	77	28	75	76	NA	Feedlot	2018-08-07	NA	NA	NA	NA	NA	NA	0.34	6.2
US9002215365	MUMBUCA	4082	NA	pregnants	NA	F	5	R	63	2	Catiucha	104	74	26	73	90	NA	Pasture_suplemento	2018-10-09	0	2	0	0	2	200	0.22	6.6
US9002215365	MUMBUCA	4082	NA	discard	NA	F	4	R/Luiza	64	2	Luiza/R	103	77	24	72	87	NA	NA	2018-12-04	11	0	0	0	11	1100	0.26	6.6
US9002215365	MUMBUCA	4082	NA	matrices	NA	F	4	Luiza	64	2.5	R	102	73	23	74	89	NA	NA	2019-01-24	2	0	0	0	2	200	0.25	7
NA	MUMBUCA	4084	NA	matrices	2013-10-01	F	1	F	55.1	3	F	97	71	29	71	70	NA	Pasture_silagem	2013-10-08	NA	NA	NA	NA	2	100	0.32	6.2
US9002215366	MUMBUCA	4088	NA	breeding stock	2013-10-01	F	1	F	87.8	4	F	104	75	37	75.5	73	NA	Pasture_silagem	2013-10-08	NA	NA	NA	NA	2	100	0.31	8.2
US9002215366	MUMBUCA	4088	NA	paridas	N	F	1	Lenira	81	4.5	lenira	105	77.5	36	77.5	82	NA	silagem	2013-11-08	NA	NA	NA	NA	7	350	0.34	7.4
US9002215366	MUMBUCA	4088	NA	females	N	F	1	A	79.7	4	A	102	77	33	76	76	NA	Pasture_silagem	2013-12-05	NA	NA	NA	NA	NA	NA	0.31	8.2
US9002215366	MUMBUCA	4088	NA	female	2014-02-01	F	1	F	82	4	F	104	NA	NA	NA	NA	NA	silagem	2014-03-25	NA	NA	NA	NA	3	150	0.32	8
NA	MUMBUCA	4090	NA	breeding stock	2013-10-01	F	1	F	84.2	4	F	106	79	37	79	78	NA	Pasture_silagem	2013-10-08	NA	NA	NA	NA	8	400	0.38	6.6
NA	MUMBUCA	4090	NA	donor mothers	N	F	1	Lenira	80	4.5	lenira	109	81	31	80	81	NA	silagem	2013-11-08	NA	NA	NA	NA	18	900	0.29	7
NA	MUMBUCA	4090	NA	females	N	F	1	A	78	4.5	A	105	80	34	79	74	NA	Pasture_silagem	2013-12-05	NA	NA	NA	NA	42	2100	0.29	6.8
NA	MUMBUCA	4090	NA	female	2014-02-01	F	1	F	90.4	4	F	102	NA	NA	NA	NA	NA	silagem	2014-03-25	NA	NA	NA	NA	23	1150	0.29	6.8
NA	MUMBUCA	4126	NA	breeding stock	2013-10-01	F	1	F	62.2	3	F	93	72	32	74	67	NA	Pasture_silagem	2013-10-08	NA	NA	NA	NA	NA	NA	0.25	7
NA	MUMBUCA	4126	NA	donor mothers	N	F	1	Lenira	60.5	2.5	lenira	94	77	33.5	74.5	74	NA	silagem	2013-11-08	NA	NA	NA	NA	16	800	0.28	7.2
NA	MUMBUCA	4126	NA	females	N	F	1	A	54.1	2.5	A	90	76.5	27	75.5	68	NA	Pasture_silagem	2013-12-05	NA	NA	NA	NA	1	50	0.32	8
NA	MUMBUCA	4126	NA	female	2014-02-01	F	2	F	65.5	2	F	95.5	NA	NA	NA	NA	NA	silagem	2014-03-25	NA	NA	NA	NA	4	200	0.24	7
NA	MUMBUCA	4129	NA	breeding males	2013-07-08	M	1	F	125.4	4.5	F	129	86	32	85	88	34	racao_milho+soja+alfafa+nucleo	2013-10-08	NA	NA	NA	NA	7	350	0.35	7.4
NA	MUMBUCA	4129	NA	breeding males	2014-02-01	M	1	Lenira	134.5	3.5	lenira	NA	NA	NA	NA	NA	NA	NA	2014-03-25	NA	NA	NA	NA	3	150	0.3	7.6
NA	MUMBUCA	4133	NA	breeding males	2013-07-08	M	1	F	97.2	4.5	F	113	83.5	30	81	75	34	racao_milho+soja+alfafa+nucleo	2013-10-08	NA	NA	NA	NA	7	350	0.24	7.8
NA	MUMBUCA	4133	NA	confined	N	M	3	A	107	5	A	116	84	36	83	79	35	NA	2013-12-05	NA	NA	NA	NA	7	350	0.26	8.2
NA	MUMBUCA	4133	NA	breeding males	2014-02-01	M	1	Lenira	115	4.5	lenira	NA	NA	NA	NA	NA	35	NA	2014-03-25	NA	NA	NA	NA	4	200	0.3	7.4
NA	MUMBUCA	4138	NA	breeding stock	2013-10-01	F	2	F	76.5	4	F	102	74	35	75	72	NA	Pasture_silagem	2013-10-08	NA	NA	NA	NA	NA	NA	0.21	6.6
NA	MUMBUCA	4138	NA	paridas	N	F	1	Lenira	74.3	4	lenira	105	78	35	75.5	78	NA	silagem	2013-11-08	NA	NA	NA	NA	NA	NA	0.29	6.4
NA	MUMBUCA	4138	NA	females	N	F	1	A	72	3	A	102	78	32	76	75	NA	Pasture_silagem	2013-12-05	NA	NA	NA	NA	NA	NA	0.29	7
NA	MUMBUCA	4138	NA	female	2014-02-01	F	1	F	80.5	4	F	104	NA	NA	NA	NA	NA	silagem	2014-03-25	NA	NA	NA	NA	18	900	0.29	6.8
NA	MUMBUCA	4138	NA	pregnants	NA	F	4	R	70	2	Catiucha	105	77	26	76	90	NA	Pasture_suplemento	2018-10-09	0	4	0	0	4	400	0.32	7.4
NA	MUMBUCA	4138	NA	matrices	NA	F	4	R/Luiza	69	2.5	Luiza/R	103	77	24	76	92	NA	NA	2018-12-04	17	4	0	0	21	2100	0.32	7
NA	MUMBUCA	4138	NA	matrices	NA	F	3	Luiza	72	2	Luiza	105	78	27	77	91	NA	NA	2019-01-22	2	0	0	0	2	200	0.28	7
NA	MUMBUCA	4138	NA	matrices	NA	F	4	Claudia	74	1.5	R	102	75	23	79	95	NA	NA	2019-02-14	NA	NA	NA	NA	NA	NA	0.26	6.6
NA	MUMBUCA	4138	NA	matrices	NA	F	3	Luara	74	3	R	100	78	21	76	98	NA	NA	2019-04-08	4	0	0	0	4	400	0.32	7.2
NA	MUMBUCA	4140	NA	matrices	2013-10-01	F	1	F	60.3	3	F	101	71	32	74.5	74	NA	Pasture_silagem	2013-10-08	NA	NA	NA	NA	1	50	0.25	6
NA	MUMBUCA	4140	NA	matrices	N	F	1	Lenira	61.8	3	lenira	94	75.5	30	74	75	NA	silagem	2013-11-08	NA	NA	NA	NA	4	200	0.23	6.6
NA	MUMBUCA	4140	NA	not pregnant	N	F	2	A	61.9	2.5	A	98	74	28	74	74	NA	Pasture_silagem	2013-12-05	NA	NA	NA	NA	0	0	0.23	7
NA	MUMBUCA	4140	NA	female	2014-02-01	F	1	F	59.3	2	F	93.5	NA	NA	NA	NA	NA	silagem	2014-03-25	NA	NA	NA	NA	0	0	0.28	6.8
NA	MUMBUCA	4140	NA	matrices	S	F	4	R	73	2.5	R	102	76	29	75	91	NA	Feedlot	2018-08-07	0	1	0	0	1	100	0.37	6.4
NA	MUMBUCA	4140	NA	pregnants	NA	F	3	R	69.5	3	Catiucha	103	73	28	74	96	NA	Pasture_suplemento	2018-10-09	0	1	0	0	1	100	0.26	6.6
NA	MUMBUCA	4140	NA	matrices	NA	F	4	R/Luiza	69	2.5	Luiza/R	103	74	26	75	89	NA	NA	2018-12-04	0	0	0	0	0	0	0.25	7.4
NA	MUMBUCA	4140	NA	matrices	NA	F	4	Luiza	70	2.5	Luiza	100	76	25	76	90	NA	NA	2019-01-22	NA	NA	NA	NA	NA	NA	0.22	6.8
NA	MUMBUCA	4140	NA	matrices	NA	F	4	Luara	69.4	1.5	R	100	77	22	74	96	NA	NA	2019-04-08	NA	NA	NA	NA	NA	NA	0.23	6.6
NA	MUMBUCA	4142	NA	breeding stock	2013-10-01	F	1	F	77.9	4.5	F	109	80	33	79	71	NA	Pasture_silagem	2013-10-08	NA	NA	NA	NA	27	1350	0.35	7
NA	MUMBUCA	4142	NA	donor mothers	N	F	1	Lenira	69.3	4	lenira	105	85	32	82	73	NA	silagem	2013-11-08	NA	NA	NA	NA	2	100	0.34	8
NA	MUMBUCA	4142	NA	females	N	F	1	A	72.5	3.5	A	102	78	31	76	70	NA	Pasture_silagem	2013-12-05	NA	NA	NA	NA	NA	NA	0.29	6.7
NA	MUMBUCA	4142	NA	female	2014-02-01	F	1	F	82.5	4.5	F	107	NA	NA	NA	NA	NA	silagem	2014-03-25	NA	NA	NA	NA	50	2500	0.27	7
NA	MUMBUCA	4142	NA	matrices	NA	F	4	R/Luiza	75	4	Luiza/R	111	81	25	82	101	NA	Pasture_suplemento	2018-12-06	0	0	0	0	0	0	0.3	7
NA	MUMBUCA	4142	NA	venda	NA	F	5	Claudia	62	1.5	Claudia	104	75	26	75	89	NA	NA	2019-02-18	0	0	0	0	0	0	0.19	6.2
NA	MUMBUCA	4142	NA	matrices	S	F	5	Luara	61	2	R	99	83	18	82	86	NA	NA	2019-04-24	0	0	1	0	1	100	0.22	6.2
NA	MUMBUCA	4142	NA	matrices	NA	F	4	Luiza	67	2	R	104	80	24	77	92	NA	NA	2019-01-24	196	0	2	0	198	19800	0.18	6.6
NA	MUMBUCA	4150	NA	doadoras	2013-10-01	F	1	F	50.3	2.5	F	86	70	29	70	67	NA	Pasture_silagem	2013-10-08	NA	NA	NA	NA	3	150	0.2	5.2
NA	MUMBUCA	4150	NA	matrices	N	F	1	Lenira	53.4	2	lenira	89	74	30	73.5	69	NA	silagem	2013-11-08	NA	NA	NA	NA	4	200	0.23	6
NA	MUMBUCA	4150	NA	females	N	F	1	A	54.7	2.5	A	90	75	28	73	65	NA	NA	2013-12-05	NA	NA	NA	NA	0	0	NA	NA
NA	MUMBUCA	4150	NA	female	2014-02-01	F	1	F	66	2.5	F	93	NA	NA	NA	NA	NA	silagem	2014-03-25	NA	NA	NA	NA	8	400	0.27	6.6
NA	MUMBUCA	4154	NA	matrices	2013-10-01	F	1	F	58.6	2.5	F	97	76	32	76	69	NA	Pasture_silagem	2013-10-08	NA	NA	NA	NA	1	50	0.33	6.6
NA	MUMBUCA	4154	NA	matrices	N	F	1	Lenira	57.6	2.5	lenira	93	76.5	29	76.5	78	NA	silagem	2013-11-08	NA	NA	NA	NA	NA	NA	0.31	6.8
NA	MUMBUCA	4154	NA	females	N	F	1	A	57.8	2.5	A	94	78	30	75	73	NA	Pasture_silagem	2013-12-05	NA	NA	NA	NA	NA	NA	0.29	6.8
NA	MUMBUCA	4154	NA	female	2014-02-01	F	1	F	64.2	3.5	F	95	NA	NA	NA	NA	NA	silagem	2014-03-25	NA	NA	NA	NA	NA	NA	0.3	6.6
NA	MUMBUCA	4156	NA	desmamados	2013-10-01	F	1	F	51.4	3	F	94	72	27	73	64	NA	Pasture_silagem	2013-10-08	NA	NA	NA	NA	39	1950	0.3	6
NA	MUMBUCA	4156	NA	matrices	N	F	1	Lenira	49.2	2.5	lenira	91.5	72	29	72.5	68	NA	silagem	2013-11-08	NA	NA	NA	NA	1	50	0.29	6
NA	MUMBUCA	4156	NA	females	N	F	1	A	51.2	2	A	89	73	27	72.5	70	NA	Pasture_silagem	2013-12-05	NA	NA	NA	NA	0	0	0.26	6.8
NA	MUMBUCA	4156	NA	female	2014-02-01	F	1	F	61	3	F	94	NA	NA	NA	NA	NA	silagem	2014-03-25	NA	NA	NA	NA	NA	NA	0.28	7
NA	MUMBUCA	4158	NA	female	2013-10-01	F	1	F	48.5	3	F	92	69.5	33	70.5	64	NA	Pasture_silagem	2013-10-08	NA	NA	NA	NA	1	50	0.28	6
NA	MUMBUCA	4158	NA	matrices	N	F	1	Lenira	49.7	2.5	lenira	88	73	28	71	70	NA	silagem	2013-11-08	NA	NA	NA	NA	0	0	0.28	NA
NA	MUMBUCA	4158	NA	females	N	F	1	A	52	2.5	A	87	74	27	71	66	NA	Pasture_silagem	2013-12-05	NA	NA	NA	NA	2	100	0.28	6.2
NA	MUMBUCA	4158	NA	female	2014-02-01	F	1	F	63	3	F	92.5	NA	NA	NA	NA	NA	silagem	2014-03-25	NA	NA	NA	NA	13	650	0.26	6.6
NA	MUMBUCA	4158	NA	matrices	S	F	4	R	59.5	2	R	93	76	29	73	81	NA	Feedlot	2018-08-07	0	0	0	0	0	0	0.37	6
NA	MUMBUCA	4158	NA	discard	NA	F	3	R/Luiza	51	1.5	Luiza/R	93	74	22	71	85	NA	NA	2018-12-04	0	0	0	0	0	0	0.26	6
NA	MUMBUCA	4158	NA	ewes_matrices	NA	F	3	Claudia	57	2.5	R	92	73	20	74	88	NA	NA	2019-02-14	0	0	0	0	0	0	0.26	6.6
NA	MUMBUCA	4158	NA	matrices	NA	F	4	Luiza	53	1.5	R	92	75	21	70	88	NA	NA	2019-01-24	0	2	0	0	2	200	0.22	6.4
NA	MUMBUCA	4160	NA	breeding stock	2013-10-01	F	1	F	54.2	3	F	86	75	34	72	68	NA	Pasture_silagem	2013-10-08	NA	NA	NA	NA	20	1000	0.27	7
NA	MUMBUCA	4160	NA	donor mothers	N	F	1	Lenira	57.3	2.5	lenira	93	75	31	75	68	NA	silagem	2013-11-08	NA	NA	NA	NA	1	50	0.28	7.2
NA	MUMBUCA	4160	NA	females	N	F	1	A	55.4	2.5	A	90	74.5	29	73.5	70	NA	Pasture_silagem	2013-12-05	NA	NA	NA	NA	1	50	0.3	8
NA	MUMBUCA	4160	NA	female	2014-02-01	F	1	F	56	2	F	87	NA	NA	NA	NA	NA	silagem	2014-03-25	NA	NA	NA	NA	2	100	0.27	6.2
NA	MUMBUCA	4163	NA	breeding males	2013-07-08	M	1	F	98.6	4.5	F	119	87.5	32	84	76	29	racao_milho+soja+alfafa+nucleo	2013-10-08	NA	NA	NA	NA	1	50	0.31	7
NA	MUMBUCA	4163	NA	confined	N	M	1	A	11.3	4.5	A	120	89	38	85	86	31	NA	2013-12-05	NA	NA	NA	NA	0	0	0.26	7
NA	MUMBUCA	4163	NA	breeding males	2014-02-01	M	1	Lenira	116.3	4	lenira	NA	NA	NA	NA	NA	31.5	NA	2014-03-25	NA	NA	NA	NA	4	200	0.34	7.2
US9002215380	MUMBUCA	4164	NA	breeding stock	2013-10-01	F	1	F	62.5	3	F	94	78.5	33	78	69	NA	Pasture_silagem	2013-10-08	NA	NA	NA	NA	48	2400	0.34	7.2
US9002215380	MUMBUCA	4164	NA	matrices	N	F	1	Lenira	60.8	2.5	lenira	92	81	32	79	72	NA	silagem	2013-11-08	NA	NA	NA	NA	58	2900	0.32	6.6
US9002215380	MUMBUCA	4164	NA	females	N	F	1	A	58	2.5	A	91	81	32	78.5	75	NA	Pasture_silagem	2013-12-05	NA	NA	NA	NA	4	200	0.29	7
US9002215380	MUMBUCA	4164	NA	female	2014-02-01	F	1	F	72.1	3	F	95	NA	NA	NA	NA	NA	silagem	2014-03-25	NA	NA	NA	NA	6	300	0.31	6.8
US9002215380	MUMBUCA	4164	NA	matrices	S	F	4	R	73.2	2	R	104	78	26	77	99	NA	Feedlot	2018-08-07	0	1	0	0	1	100	0.3	6.4
US9002215380	MUMBUCA	4164	NA	pregnants	NA	F	3	R	76	3.5	Catiucha	106	79	26	77	96	NA	Pasture_suplemento	2018-10-09	0	0	0	0	0	0	0.32	7
US9002215380	MUMBUCA	4164	NA	matrices	NA	F	3	R/Luiza	72	3	Luiza/R	103	78	23	79	94	NA	NA	2018-12-04	65	0	0	0	65	6500	0.38	7.4
US9002215380	MUMBUCA	4164	NA	matrices	NA	F	4	Luiza	71	3.5	Luiza	103	81	25	80	95	NA	NA	2019-01-22	12	1	0	0	13	1300	0.26	6.6
US9002215381	MUMBUCA	4166	NA	pista	2013-08-08	F	1	F	84.7	5	F	112	75.5	32	75	70	NA	racao_milho+soja+alfafa+nucleo	2013-10-08	NA	NA	NA	NA	0	0	0.33	7
US9002215381	MUMBUCA	4166	NA	matrices	N	F	1	Lenira	82.4	4.5	lenira	105	73.5	30	73	74	NA	silagem	2013-11-08	NA	NA	NA	NA	2	100	0.36	6.8
US9002215381	MUMBUCA	4166	NA	not pregnant	N	F	1	A	79.7	3.5	A	109	73.5	33	74	78	NA	Pasture_silagem	2013-12-05	NA	NA	NA	NA	0	0	0.35	7.2
US9002215381	MUMBUCA	4166	NA	female	2014-02-01	F	1	F	83	5	F	104	NA	NA	NA	NA	NA	silagem	2014-03-25	NA	NA	NA	NA	3	150	0.3	6.8
US9002215381	MUMBUCA	4166	NA	pregnants	NA	F	4	R	63	2.5	Catiucha	95	76	23	71	90	NA	Pasture_suplemento	2018-10-09	0	0	0	0	0	0	0.24	6
US9002215381	MUMBUCA	4166	NA	matrices	NA	F	3	R/Luiza	66	1.5	Luiza/R	95	74	24	71	93	NA	NA	2018-12-04	NA	NA	NA	NA	NA	NA	0.24	7
US9002215381	MUMBUCA	4166	NA	matrices	NA	F	4	Luiza	70	3	Luiza	99	76	21	73	90	NA	NA	2019-01-22	NA	NA	NA	NA	NA	NA	0.23	6.6
US9002215381	MUMBUCA	4166	NA	matrices	NA	F	4	Claudia	70	2.5	R	99	78	25	73	92	NA	NA	2019-02-14	0	0	0	0	0	0	0.25	6.4
US9002215381	MUMBUCA	4166	NA	matrices	NA	F	3	Luara	71	3	R	98	76	21	73	96	NA	NA	2019-04-08	0	0	0	0	0	0	0.26	6.8
NA	MUMBUCA	4168	NA	pista	2013-08-08	F	1	F	88.5	5	F	116	78	34	77	68	NA	racao_milho+soja+alfafa+nucleo	2013-10-08	NA	NA	NA	NA	33	1650	0.35	6.8
NA	MUMBUCA	4168	NA	pregnants	N	F	1	Lenira	73.1	4	lenira	107.5	82	32	78	68	NA	silagem	2013-11-08	NA	NA	NA	NA	NA	NA	0.32	6.4
NA	MUMBUCA	4168	NA	females	N	F	1	A	72.6	4	A	107	79	33	77	73	NA	Pasture_silagem	2013-12-05	NA	NA	NA	NA	0	0	0.33	7
NA	MUMBUCA	4168	NA	female	2014-02-01	F	2	F	77.2	4	F	104	NA	NA	NA	NA	NA	silagem	2014-03-25	NA	NA	NA	NA	22	1100	0.26	7
NA	MUMBUCA	4168	NA	matrices	S	F	4	R	71.5	3	R	106	78	29	77	94	NA	Feedlot	2018-08-07	0	0	0	0	0	0	0.28	6.4
NA	MUMBUCA	4168	NA	pregnants	NA	F	4	R	70	3	Catiucha	108	77	24	73	91	NA	Pasture_suplemento	2018-10-09	0	1	0	0	1	100	0.29	7.6
NA	MUMBUCA	4168	NA	matrices	NA	F	2	R/Luiza	68	3.5	Luiza/R	106	77	25	76	93	NA	NA	2018-12-04	0	0	0	0	0	0	0.35	8.2
NA	MUMBUCA	4168	NA	matrices	NA	F	4	Luiza	70	3	Luiza	100	79	28	80	90	NA	NA	2019-01-22	1	0	0	1	2	200	0.28	7
NA	MUMBUCA	4169	NA	breeding males	2014-02-01	M	1	Lenira	119	4.5	lenira	NA	84.5	NA	86	NA	31	NA	2014-03-25	NA	NA	NA	NA	2	100	0.36	7
NA	MUMBUCA	4169	NA	breeding males	NA	M	1	Claudia	NA	5	Claudia	NA	NA	NA	NA	NA	NA	NA	2019-02-18	0	2	0	0	2	200	0.36	7
NA	MUMBUCA	4170	NA	pista	2013-08-08	F	1	F	80.1	5	F	114	75	33	77	66	NA	racao_milho+soja+alfafa+nucleo	2013-10-08	NA	NA	NA	NA	0	0	0.39	6.6
NA	MUMBUCA	4170	NA	pista	N	F	1	Lenira	83.5	5	lenira	112	77.5	37	77	79	NA	racao_milho+soja+alfafa+nucleo	2013-11-08	NA	NA	NA	NA	NA	NA	0.39	6.8
NA	MUMBUCA	4170	NA	not pregnant	N	F	2	A	83.1	4.5	A	111	76	28	77	76	NA	Pasture_silagem	2013-12-05	NA	NA	NA	NA	1	50	0.35	6.8
NA	MUMBUCA	4170	NA	matrices	2014-02-01	F	1	F	78.6	4	F	105	NA	NA	NA	NA	NA	NA	2014-03-25	NA	NA	NA	NA	1	50	0.32	7.2
NA	MUMBUCA	4170	NA	pregnants	NA	F	4	R	66	3.5	Catiucha	99	74	26	75	83	NA	Pasture_suplemento	2018-10-09	NA	NA	NA	NA	NA	NA	0.3	6.4
NA	MUMBUCA	4170	NA	matrices	NA	F	3	R/Luiza	67	2.5	Luiza/R	102	73	21	75	91	NA	NA	2018-12-04	NA	NA	NA	NA	NA	NA	0.28	6.8
NA	MUMBUCA	4170	NA	matrices	NA	F	4	Luiza	68	3.5	Luiza	104	77	28	78	91	NA	NA	2019-01-22	2	0	0	0	2	200	0.25	7
NA	MUMBUCA	4170	NA	matrices	NA	F	3	Claudia	69	3	R	99	80	25	78	89	NA	NA	2019-02-14	0	2	0	0	2	200	0.27	6.6
NA	MUMBUCA	4170	NA	matrices	NA	F	4	Luara	70	3.5	R	97	76	20	76	96	NA	NA	2019-04-08	1	1	0	0	2	200	0.37	7.6
NA	MUMBUCA	4172	NA	pista	2013-08-08	F	1	F	87.9	4.5	F	113	77	34	77	80	NA	racao_milho+soja+alfafa+nucleo	2013-10-08	NA	NA	NA	NA	NA	NA	0.38	7
NA	MUMBUCA	4172	NA	pregnants	N	F	1	Lenira	87.7	5	lenira	109	78	33	78	78	NA	silagem	2013-11-08	NA	NA	NA	NA	1	50	0.32	7.6
NA	MUMBUCA	4172	NA	females_bezerro_ao_pe	N	F	2	A	79	4	A	108	78	29	78	74	NA	NA	2013-12-05	NA	NA	NA	NA	28	1400	0.26	7.2
NA	MUMBUCA	4173	NA	breeding males	2013-07-08	M	1	F	102.4	5	F	114	85	30	87	75	31	racao_milho+soja+alfafa+nucleo	2013-10-08	NA	NA	NA	NA	NA	NA	0.34	7
US9002215385	MUMBUCA	4174	NA	pista	2013-08-08	F	1	F	63.5	4.5	F	99	71	30	72.5	68	NA	racao_milho+soja+alfafa+nucleo	2013-10-08	NA	NA	NA	NA	34	1700	0.35	6.6
US9002215385	MUMBUCA	4174	NA	matrices	N	F	1	Lenira	61	3.5	lenira	93	71.5	31	73	71	NA	silagem	2013-11-08	NA	NA	NA	NA	8	400	0.36	6.6
US9002215385	MUMBUCA	4174	NA	not pregnant	N	F	1	A	61.7	3	A	95	73	31	71.5	68	NA	Pasture_silagem	2013-12-05	NA	NA	NA	NA	2	100	0.33	6.6
US9002215385	MUMBUCA	4174	NA	female	2014-02-01	F	1	F	63.5	4.5	F	95	NA	NA	NA	NA	NA	silagem	2014-03-25	NA	NA	NA	NA	2	100	0.29	6.8
US9002215385	MUMBUCA	4174	NA	matrices	S	F	4	R	67.1	3.5	R	96	72	27	73	86	NA	Feedlot	2018-08-07	0	1	0	0	1	100	0.28	6.6
US9002215385	MUMBUCA	4174	NA	pregnants	NA	F	4	R	71	4	Catiucha	100	72	24	71	89	NA	Pasture_suplemento	2018-10-09	3	4	0	0	7	700	0.3	7
US9002215385	MUMBUCA	4174	NA	matrices	NA	F	3	R/Luiza	63	3.5	Luiza/R	98	71	23	71	96	NA	NA	2018-12-04	2	0	0	0	2	200	0.28	7.4
US9002215385	MUMBUCA	4174	NA	matrices	NA	F	4	Luiza	63	4.5	Luiza	98	73	26	74	89	NA	NA	2019-01-22	3	1	0	0	4	400	0.27	7
NA	MUMBUCA	4175	NA	breeding males	2013-07-08	M	1	F	102.3	5	F	116	81	31	79	77	32	racao_milho+soja+alfafa+nucleo	2013-10-08	NA	NA	NA	NA	0	0	0.35	6.8
NA	MUMBUCA	4175	NA	confined	N	M	1	A	104	4.5	A	118	85	35	82	86	33	NA	2013-12-05	NA	NA	NA	NA	0	0	0.34	7
NA	MUMBUCA	4176	NA	matrices	2013-10-01	F	1	F	65.5	3.5	F	100	70	33	72	64	NA	Pasture_silagem	2013-10-08	NA	NA	NA	NA	2	100	0.3	6
NA	MUMBUCA	4178	NA	pista	2013-08-08	F	1	F	93.5	5	F	109	78	37	75	76	NA	racao_milho+soja+alfafa+nucleo	2013-10-08	NA	NA	NA	NA	7	350	0.39	6.4
NA	MUMBUCA	4178	NA	breeding stock	N	F	1	Lenira	86.1	5	lenira	106	78	38	76	79	NA	silagem	2013-11-08	NA	NA	NA	NA	14	700	0.35	6
NA	MUMBUCA	4178	NA	females_bezerro_ao_pe	N	F	1	A	83.8	4	A	105	78.5	30	75.5	80	NA	NA	2013-12-05	NA	NA	NA	NA	38	1900	0.3	6.4
NA	MUMBUCA	4178	NA	females	2014-02-01	F	1	F	73.3	3.5	F	99	NA	NA	NA	NA	NA	silagem	2014-03-25	NA	NA	NA	NA	16	800	0.31	6.8
US9002215387	MUMBUCA	4180	NA	breeding stock	2013-10-01	F	1	F	52.5	3	F	88	73.5	31	73.5	69	NA	Pasture_silagem	2013-10-08	NA	NA	NA	NA	5	250	0.34	6.2
US9002215387	MUMBUCA	4180	NA	donor mothers	N	F	1	Lenira	51.1	2	lenira	87	76.5	31	75.5	74	NA	silagem	2013-11-08	NA	NA	NA	NA	4	200	0.32	6.2
US9002215387	MUMBUCA	4180	NA	females	N	F	1	A	46.5	2	A	87	71	27	71	70	NA	Pasture_silagem	2013-12-05	NA	NA	NA	NA	0	0	0.31	7
US9002215387	MUMBUCA	4180	NA	female	2014-02-01	F	1	F	60	3	F	93	NA	NA	NA	NA	NA	silagem	2014-03-25	NA	NA	NA	NA	3	150	0.34	6.8
US9002215387	MUMBUCA	4180	NA	matrices	S	F	4	R	72.2	3	R	103	74	29	73	91	NA	Feedlot	2018-08-07	0	1	3	0	4	400	0.32	7
US9002215387	MUMBUCA	4180	NA	pregnants	NA	F	3	R	68.7	3.5	Catiucha	103	74	26	75	94	NA	Pasture_suplemento	2018-10-09	0	0	0	0	0	0	0.36	8
US9002215387	MUMBUCA	4180	NA	matrices	NA	F	3	R/Luiza	65	3	Luiza/R	103	73	23	72	89	NA	NA	2018-12-04	0	0	0	0	0	0	0.32	7.2
US9002215387	MUMBUCA	4180	NA	matrices	NA	F	3	Luiza	66	3.5	Luiza	96	75	25	77	89	NA	NA	2019-01-22	1	2	0	0	3	300	0.29	6.8
NA	MUMBUCA	4181	NA	breeding males	2013-07-08	M	1	F	96.4	4.5	F	113	80.5	30	79	76	33	racao_milho+soja+alfafa+nucleo	2013-10-08	NA	NA	NA	NA	NA	NA	0.34	6.2
US9002629034	MUMBUCA	4182	NA	female	2013-10-01	F	1	F	63.3	4	F	101	71.5	33	73	68	NA	Pasture_silagem	2013-10-08	NA	NA	NA	NA	31	1550	0.31	6
US9002629034	MUMBUCA	4182	NA	matrices	N	F	1	Lenira	61.7	3	lenira	97	75	32	73	79	NA	silagem	2013-11-08	NA	NA	NA	NA	13	650	0.28	6.2
US9002629034	MUMBUCA	4182	NA	female	2014-02-01	F	1	F	67.7	4	F	102	NA	NA	NA	NA	NA	silagem	2014-03-25	NA	NA	NA	NA	8	400	0.27	6.4
US9002629034	MUMBUCA	4182	NA	matrices	NA	F	4	R	61	2	Catiucha	107	76	29	73	89	NA	Pasture_suplemento	2018-10-09	1	0	0	0	1	100	0.3	6.8
US9002629034	MUMBUCA	4182	NA	matrices	NA	F	4	R/Luiza	48	2	Luiza/R	97	76	20	72	84	NA	NA	2018-12-04	NA	NA	NA	NA	NA	NA	0.22	6.6
US9002629034	MUMBUCA	4182	NA	matrices	NA	F	4	Luiza	54	1.5	Luiza	95	76	23	75	90	NA	NA	2019-01-22	37	2	0	0	39	3900	0.28	6.4
US9002629034	MUMBUCA	4182	NA	matrices	NA	F	4	Claudia	55	1.5	R	100	75	20	75	90	NA	NA	2019-02-14	NA	NA	NA	NA	NA	NA	0.22	6.2
US9002629034	MUMBUCA	4182	NA	matrices	NA	F	5	Luara	50.5	1	R	90	75	18	77	85	NA	NA	2019-04-08	NA	NA	NA	NA	NA	NA	0.18	6
NA	MUMBUCA	4184	NA	female	2013-10-01	F	1	F	56.5	3.5	F	96	72	30	72.5	69	NA	Pasture_silagem	2013-10-08	NA	NA	NA	NA	32	1600	0.37	6.8
NA	MUMBUCA	4184	NA	matrices	N	F	1	Lenira	55.5	2.5	lenira	95	72	33	71	76	NA	silagem	2013-11-08	NA	NA	NA	NA	0	0	0.35	6.4
NA	MUMBUCA	4184	NA	not pregnant	N	F	1	A	57.2	3.5	A	93	68	32	69	70	NA	Pasture_silagem	2013-12-05	NA	NA	NA	NA	2	100	0.37	6.4
NA	MUMBUCA	4184	NA	female	2014-02-01	F	1	F	61.2	3.5	F	96	NA	NA	NA	NA	NA	silagem	2014-03-25	NA	NA	NA	NA	14	700	0.36	7
NA	MUMBUCA	4186	NA	female	2013-10-01	F	1	F	60.5	3	F	95	73	30	73	68	NA	Pasture_silagem	2013-10-08	NA	NA	NA	NA	29	1450	0.3	5.6
NA	MUMBUCA	4186	NA	pregnants	N	F	1	Lenira	60.9	3	lenira	95	76.5	29	77	72	NA	silagem	2013-11-08	NA	NA	NA	NA	NA	NA	0.29	7.2
NA	MUMBUCA	4186	NA	females	N	F	1	A	56.9	2	A	97	72.5	31	71	68	NA	Pasture_silagem	2013-12-05	NA	NA	NA	NA	2	100	0.29	6.8
NA	MUMBUCA	4186	NA	female	2014-02-01	F	1	F	57	3.5	F	93	NA	NA	NA	NA	NA	silagem	2014-03-25	NA	NA	NA	NA	6	300	0.24	6.4
NA	MUMBUCA	4187	NA	breeding males	2013-07-08	M	1	F	43.6	3.5	F	82	69	27	69	66	27	racao_milho+soja+alfafa+nucleo	2013-10-08	NA	NA	NA	NA	6	300	0.32	7
NA	MUMBUCA	4188	NA	matrices	2013-10-01	F	1	F	54.5	2.5	F	94	73	30	71.5	67	NA	Pasture_silagem	2013-10-08	NA	NA	NA	NA	5	250	0.27	5.6
NA	MUMBUCA	4190	NA	pista	2013-08-08	F	1	F	67.7	4	F	103	76	31	76	67	NA	racao_milho+soja+alfafa+nucleo	2013-10-08	NA	NA	NA	NA	10	500	0.31	6.4
NA	MUMBUCA	4190	NA	pista	N	F	1	Lenira	70.8	5	lenira	104	77	38	73	76	NA	racao_milho+soja+alfafa+nucleo	2013-11-08	NA	NA	NA	NA	2	100	0.38	6.8
NA	MUMBUCA	4190	NA	not pregnant	N	F	1	A	68.2	3	A	102	75	30	76	73	NA	Pasture_silagem	2013-12-05	NA	NA	NA	NA	0	0	0.32	6.2
NA	MUMBUCA	4194	NA	pista	2013-08-08	F	1	F	63.5	4	F	98	69	36	69	67	NA	racao_milho+soja+alfafa+nucleo	2013-10-08	NA	NA	NA	NA	10	500	0.35	6
NA	MUMBUCA	4194	NA	pista	N	F	1	Lenira	65.8	4	lenira	96	68.5	36	69.5	72	NA	racao_milho+soja+alfafa+nucleo	2013-11-08	NA	NA	NA	NA	1	50	0.37	7
NA	MUMBUCA	4194	NA	not pregnant	N	F	1	A	66	3.5	A	97	68.5	31	68.5	68	NA	Pasture_silagem	2013-12-05	NA	NA	NA	NA	0	0	0.34	6.6
NA	MUMBUCA	4195	NA	breeding males	2013-07-08	M	1	F	55.4	3.5	F	91	69.5	27	72	65	27	racao_milho+soja+alfafa+nucleo	2013-10-08	NA	NA	NA	NA	NA	NA	0.34	6
NA	MUMBUCA	4195	NA	confined	N	M	1	A	60	3	A	93	72	31	72.5	70	27	NA	2013-12-05	NA	NA	NA	NA	1	50	0.37	7.4
NA	MUMBUCA	4195	NA	breeding males	2014-02-01	M	1	Lenira	73.5	3.5	lenira	99.5	75	29	77.5	75	27	NA	2014-03-25	NA	NA	NA	NA	0	0	0.39	6.8
NA	MUMBUCA	4196	NA	female	2013-10-01	F	1	F	58.3	3.5	F	94	72.5	31	73	70	NA	Pasture_silagem	2013-10-08	NA	NA	NA	NA	10	500	0.32	6
NA	MUMBUCA	4196	NA	matrices	N	F	1	Lenira	56.5	3	lenira	89	72.5	32	71	76	NA	silagem	2013-11-08	NA	NA	NA	NA	1	50	0.29	6.4
NA	MUMBUCA	4196	NA	females	N	F	1	A	53.6	2.5	A	89	72	29	72	66	NA	Pasture_silagem	2013-12-05	NA	NA	NA	NA	1	50	0.31	6
NA	MUMBUCA	4196	NA	female	2014-02-01	F	1	F	62.8	4	F	92	NA	NA	NA	NA	NA	silagem	2014-03-25	NA	NA	NA	NA	2	100	0.3	6.8
NA	MUMBUCA	4197	NA	breeding males	2013-07-08	M	1	F	46.1	3.5	F	85	67.5	26	68.5	69	27	racao_milho+soja+alfafa+nucleo	2013-10-08	NA	NA	NA	NA	NA	NA	0.29	6
NA	MUMBUCA	4197	NA	confined	N	M	1	A	64.1	3.5	A	91	69.5	31	70	72	29	NA	2013-12-05	NA	NA	NA	NA	1	50	0.3	6.6
NA	MUMBUCA	4198	NA	females	2014-02-01	F	1	F	59.7	3	F	92	NA	NA	NA	NA	NA	silagem	2014-03-25	NA	NA	NA	NA	53	2650	NA	NA
NA	MUMBUCA	4200	NA	female	2013-10-01	F	1	F	53.9	3	F	94	72.5	29	73.5	67	NA	Pasture_silagem	2013-10-08	NA	NA	NA	NA	26	1300	0.26	6
NA	MUMBUCA	4200	NA	matrices	N	F	1	Lenira	54.7	3	lenira	93	74.5	30	72.5	74	NA	silagem	2013-11-08	NA	NA	NA	NA	2	100	0.27	6
NA	MUMBUCA	4200	NA	females	N	F	1	A	54.6	3	A	91	76	29	73.5	70	NA	Pasture_silagem	2013-12-05	NA	NA	NA	NA	4	200	0.27	5.8
NA	MUMBUCA	4200	NA	female	2014-02-01	F	1	F	58	3.5	F	93	NA	NA	NA	NA	NA	silagem	2014-03-25	NA	NA	NA	NA	8	400	0.28	6.2
US9002629028	MUMBUCA	4202	NA	female	2013-10-01	F	1	F	51	3.5	F	86	71	30	71	63	NA	Pasture_silagem	2013-10-08	NA	NA	NA	NA	5	250	0.34	5.6
US9002629028	MUMBUCA	4202	NA	matrices	N	F	1	Lenira	49.6	3	lenira	83	72	31	72	73	NA	silagem	2013-11-08	NA	NA	NA	NA	5	250	0.32	6
US9002629028	MUMBUCA	4202	NA	females	N	F	1	A	49.6	2.5	A	87	70	32	71	70	NA	Pasture_silagem	2013-12-05	NA	NA	NA	NA	0	0	0.32	6
US9002629028	MUMBUCA	4202	NA	paridas	2014-02-01	F	1	Lenira	52.9	2.5	lenira	98	NA	NA	NA	NA	NA	NA	2014-03-25	NA	NA	NA	NA	9	450	0.28	6.8
US9002629028	MUMBUCA	4202	NA	pregnants	NA	F	4	R	61.7	3	Catiucha	101	71	26	71	87	NA	Pasture_suplemento	2018-10-09	1	1	0	0	2	200	0.27	6
US9002629028	MUMBUCA	4202	NA	matrices	NA	F	3	R/Luiza	60	3.5	Luiza/R	100	71	22	72	93	NA	NA	2018-12-04	4	1	0	0	5	500	0.24	7
US9002629028	MUMBUCA	4202	NA	matrices	NA	F	3	Luiza	61	2.5	Luiza	100	74	22	75	87	NA	NA	2019-01-22	0	0	0	0	0	0	0.26	6.6
US9002629028	MUMBUCA	4202	NA	matrices	NA	F	4	Claudia	62	3.5	R	96	74	22	76	95	NA	NA	2019-02-14	5	0	0	0	5	500	0.25	6.2
NA	MUMBUCA	4204	NA	female	2013-10-01	F	1	F	57	4	F	94	69	29	70	67	NA	Pasture_silagem	2013-10-08	NA	NA	NA	NA	9	450	0.36	6.2
NA	MUMBUCA	4204	NA	matrices	N	F	1	Lenira	55.4	3.5	lenira	95	73	30	73	71	NA	silagem	2013-11-08	NA	NA	NA	NA	2	100	0.36	6
NA	MUMBUCA	4204	NA	females	N	F	1	A	55.7	3	A	91	73.5	30	73.5	65	NA	Pasture_silagem	2013-12-05	NA	NA	NA	NA	8	400	0.34	6.2
NA	MUMBUCA	4204	NA	female	2014-02-01	F	1	F	61.5	3.5	F	93.5	NA	NA	NA	NA	NA	silagem	2014-03-25	NA	NA	NA	NA	6	300	0.33	6.8
NA	MUMBUCA	4207	NA	matrices	S	F	3	R	62.1	2	R	94	73	27	70	86	NA	Feedlot	2018-08-07	NA	NA	NA	NA	NA	NA	0.31	6.6
NA	MUMBUCA	4208	NA	pista	2013-08-08	F	1	F	48.4	3.5	F	92	68	28	68.5	64	NA	racao_milho+soja+alfafa+nucleo	2013-10-08	NA	NA	NA	NA	19	950	0.38	6.2
NA	MUMBUCA	4208	NA	pista	N	F	1	Lenira	53.2	3.5	lenira	89	71	33	70	70	NA	racao_milho+soja+alfafa+nucleo	2013-11-08	NA	NA	NA	NA	2	100	0.34	6.2
NA	MUMBUCA	4208	NA	8	N	F	1	A	57.7	3	A	93	71	26	72	69	NA	NA	2013-12-05	NA	NA	NA	NA	0	0	0.35	6.8
NA	MUMBUCA	4208	NA	pista	2014-02-01	F	1	Lenira	70	4	lenira	99	NA	NA	NA	NA	NA	NA	2014-03-25	NA	NA	NA	NA	0	0	0.4	7.4
NA	MUMBUCA	4208	NA	matrices	NA	F	4	R/Luiza	51	2.5	Luiza/R	89	72	21	71	87	NA	NA	2018-12-04	4	0	0	0	4	400	0.25	6.6
NA	MUMBUCA	4210	NA	pista	2013-08-08	F	1	F	46.1	3.5	F	90	70	35	69	66	NA	racao_milho+soja+alfafa+nucleo	2013-10-08	NA	NA	NA	NA	53	2650	0.3	7
NA	MUMBUCA	4210	NA	pista	N	F	1	Lenira	53.5	4	lenira	89.5	72	30	69.5	67	NA	racao_milho+soja+alfafa+nucleo	2013-11-08	NA	NA	NA	NA	4	200	0.34	6.8
NA	MUMBUCA	4210	NA	8	N	F	1	A	57.7	3.5	A	96	72	32	71.5	70	NA	NA	2013-12-05	NA	NA	NA	NA	3	150	0.34	6.8
NA	MUMBUCA	4210	NA	pista	2014-02-01	F	1	Lenira	69.3	3.5	lenira	101.5	NA	NA	NA	NA	NA	NA	2014-03-25	NA	NA	NA	NA	57	2850	0.35	6.4
NA	MUMBUCA	4212	NA	pista	2013-08-08	F	1	F	42.3	3.5	F	86	65	28	65	59	NA	racao_milho+soja+alfafa+nucleo	2013-10-08	NA	NA	NA	NA	NA	NA	0.35	5.8
NA	MUMBUCA	4212	NA	pista	N	F	1	Lenira	46.6	3	lenira	88	70.5	33	68	67	NA	racao_milho+soja+alfafa+nucleo	2013-11-08	NA	NA	NA	NA	NA	NA	0.35	6
NA	MUMBUCA	4212	NA	8	N	F	1	A	50	3.5	A	93	69	29	69	67	NA	NA	2013-12-05	NA	NA	NA	NA	0	0	0.28	6.4
NA	MUMBUCA	4212	NA	pista	2014-02-01	F	1	Lenira	55.5	3.5	lenira	95.5	NA	NA	NA	NA	NA	NA	2014-03-25	NA	NA	NA	NA	2	100	0.37	6.8
NA	MUMBUCA	4214	NA	pista	2013-08-08	F	1	F	46.1	3.5	F	96	66.5	32	69.5	62	NA	racao_milho+soja+alfafa+nucleo	2013-10-08	NA	NA	NA	NA	4	200	0.36	5.6
NA	MUMBUCA	4214	NA	pista	N	F	1	Lenira	52.3	4	lenira	96	73.5	36	72.5	68	NA	racao_milho+soja+alfafa+nucleo	2013-11-08	NA	NA	NA	NA	NA	NA	0.35	6
NA	MUMBUCA	4214	NA	8	N	F	1	A	56.3	3.5	A	93	73	30	71	70	NA	NA	2013-12-05	NA	NA	NA	NA	13	650	0.36	6.4
NA	MUMBUCA	4214	NA	pista	2014-02-01	F	1	Lenira	66.2	3.5	lenira	99	NA	NA	NA	NA	NA	NA	2014-03-25	NA	NA	NA	NA	2	100	0.34	6
NA	MUMBUCA	4216	NA	pista	2013-08-08	F	1	F	52.5	3.5	F	94	71	30	69	66	NA	racao_milho+soja+alfafa+nucleo	2013-10-08	NA	NA	NA	NA	3	150	0.36	5.4
NA	MUMBUCA	4216	NA	pista	N	F	1	Lenira	57.6	3	lenira	94.5	73	33	73	71	NA	racao_milho+soja+alfafa+nucleo	2013-11-08	NA	NA	NA	NA	3	150	0.38	6.2
NA	MUMBUCA	4216	NA	8	N	F	1	A	64.9	3.5	A	97	75	30	72	74	NA	NA	2013-12-05	NA	NA	NA	NA	NA	NA	0.36	6.4
NA	MUMBUCA	4216	NA	pista	2014-02-01	F	1	Lenira	72.7	4	lenira	102	NA	NA	NA	NA	NA	NA	2014-03-25	NA	NA	NA	NA	NA	NA	0.36	7.2
US9002629021	MUMBUCA	4218	NA	discard	NA	F	3	R/Luiza	60	1.5	Luiza/R	96	83	23	80	85	NA	NA	2018-12-04	NA	NA	NA	NA	NA	NA	0.28	6.8
US9002629021	MUMBUCA	4218	NA	ewes_matrices	NA	F	4	Claudia	62	1	R	96	82	23	79	94	NA	NA	2019-02-14	0	2	0	0	2	200	0.21	7.4
US9002629021	MUMBUCA	4218	NA	matrices	S	F	4	Luara	74	2	R	95	85	17	80	91	NA	NA	2019-04-24	NA	NA	NA	NA	NA	NA	0.34	7.6
US9002629021	MUMBUCA	4218	NA	matrices	NA	F	4	Luiza	58	1	R	94	93	24	79	90	NA	NA	2019-01-24	0	0	0	0	0	0	0.21	7.2
NA	MUMBUCA	4220	NA	pista	2013-08-08	F	1	F	49.5	3.5	F	93	69	26	65.5	60	NA	racao_milho+soja+alfafa+nucleo	2013-10-08	NA	NA	NA	NA	NA	NA	0.39	6
NA	MUMBUCA	4220	NA	pista	N	F	1	Lenira	52.1	3.5	lenira	94	74.5	31	71.5	65	NA	racao_milho+soja+alfafa+nucleo	2013-11-08	NA	NA	NA	NA	0	0	0.4	6
NA	MUMBUCA	4220	NA	8	N	F	1	A	56.8	4	A	94	73.5	29	71	69	NA	NA	2013-12-05	NA	NA	NA	NA	4	200	0.36	6.8
NA	MUMBUCA	4220	NA	pista	2014-02-01	F	1	Lenira	61.2	3	lenira	100.5	NA	NA	NA	NA	NA	NA	2014-03-25	NA	NA	NA	NA	0	0	0.39	5.4
US9002629019	MUMBUCA	4222	NA	pista	2013-08-08	F	1	F	62	4	F	99	73	31	71.5	65	NA	racao_milho+soja+alfafa+nucleo	2013-10-08	NA	NA	NA	NA	2	100	0.39	6
US9002629019	MUMBUCA	4222	NA	pista	N	F	1	Lenira	69.2	3.5	lenira	101	77	34	76	75	NA	racao_milho+soja+alfafa+nucleo	2013-11-08	NA	NA	NA	NA	4	200	0.4	6.4
US9002629019	MUMBUCA	4222	NA	8	N	F	1	A	78.6	3.5	A	103	76	29	73	72	NA	NA	2013-12-05	NA	NA	NA	NA	4	200	0.35	7
US9002629019	MUMBUCA	4222	NA	pista	2014-02-01	F	1	Lenira	81	4.5	lenira	110	NA	NA	NA	NA	NA	NA	2014-03-25	NA	NA	NA	NA	NA	NA	0.36	7
US9002629019	MUMBUCA	4222	NA	matrices	NA	F	2	R/Luiza	60	2	Luiza/R	98	80	23	77	90	NA	NA	2018-12-04	NA	NA	NA	NA	NA	NA	0.3	7.2
US9002629019	MUMBUCA	4222	NA	matrices	NA	F	2	Luiza	58	2	Luiza	98	80	28	81	92	NA	NA	2019-01-22	NA	NA	NA	NA	NA	NA	0.25	7.6
US9002629019	MUMBUCA	4222	NA	matrices	NA	F	4	Claudia	64	1.5	R	99	84	23	74	94	NA	NA	2019-02-14	NA	NA	NA	NA	NA	NA	0.2	6.8
US9002629019	MUMBUCA	4222	NA	matrices	NA	F	3	Luara	60	1.5	R	95	82	21	76	89	NA	NA	2019-04-08	NA	NA	NA	NA	NA	NA	0.2	6.6
NA	MUMBUCA	4226	NA	pista	2013-08-08	F	1	F	58	3.5	F	97	67.5	31	69	63	NA	racao_milho+soja+alfafa+nucleo	2013-10-08	NA	NA	NA	NA	NA	NA	0.3	6
NA	MUMBUCA	4226	NA	pista	N	F	1	Lenira	60.1	3.5	lenira	96	71.5	32	73	74	NA	racao_milho+soja+alfafa+nucleo	2013-11-08	NA	NA	NA	NA	1	50	0.32	6
NA	MUMBUCA	4226	NA	8	N	F	1	A	66.6	3.5	A	100	79	30	76	74	NA	NA	2013-12-05	NA	NA	NA	NA	5	250	0.35	7
NA	MUMBUCA	4226	NA	pista	2014-02-01	F	1	Lenira	75	3.5	lenira	103	NA	NA	NA	NA	NA	NA	2014-03-25	NA	NA	NA	NA	5	250	0.38	6.2
NA	MUMBUCA	4228	NA	pista	2013-08-08	F	1	F	53	4	F	95	72	30	70	62	NA	racao_milho+soja+alfafa+nucleo	2013-10-08	NA	NA	NA	NA	10	500	0.29	5.8
NA	MUMBUCA	4228	NA	pista	N	F	1	Lenira	56.7	3.5	lenira	95	73	33	72.5	66	NA	racao_milho+soja+alfafa+nucleo	2013-11-08	NA	NA	NA	NA	NA	NA	0.35	6
NA	MUMBUCA	4228	NA	8	N	F	1	A	62.5	4	A	99	76	28	75	72	NA	NA	2013-12-05	NA	NA	NA	NA	NA	NA	0.33	6.4
NA	MUMBUCA	4228	NA	pista	2014-02-01	F	1	Lenira	73	4.5	lenira	106	NA	NA	NA	NA	NA	NA	2014-03-25	NA	NA	NA	NA	21	1050	0.33	6.2
NA	MUMBUCA	4230	NA	pista	2013-08-08	F	1	F	45.6	3.5	F	86	67	29	65	62	NA	racao_milho+soja+alfafa+nucleo	2013-10-08	NA	NA	NA	NA	NA	NA	0.41	5.2
NA	MUMBUCA	4230	NA	pista	N	F	1	Lenira	49.9	3.5	lenira	91	74	31	74.5	70	NA	racao_milho+soja+alfafa+nucleo	2013-11-08	NA	NA	NA	NA	5	250	0.41	6.6
NA	MUMBUCA	4230	NA	8	N	F	1	A	54.6	3.5	A	93	74	31	72	63	NA	NA	2013-12-05	NA	NA	NA	NA	NA	NA	0.39	6.8
NA	MUMBUCA	4230	NA	pista	2014-02-01	F	1	Lenira	61.2	3	lenira	98	NA	NA	NA	NA	NA	NA	2014-03-25	NA	NA	NA	NA	NA	NA	0.37	6.6
NA	MUMBUCA	4232	NA	pista	2013-08-08	F	1	F	45.9	3.5	F	89	67	28	67.5	62	NA	racao_milho+soja+alfafa+nucleo	2013-10-08	NA	NA	NA	NA	6	300	0.32	6
NA	MUMBUCA	4232	NA	pista	N	F	1	Lenira	52.4	3.5	lenira	92	70.5	33	71	67	NA	racao_milho+soja+alfafa+nucleo	2013-11-08	NA	NA	NA	NA	NA	NA	0.36	6
NA	MUMBUCA	4232	NA	8	N	F	1	A	58.5	3.5	A	96	69	28	72.5	68	NA	NA	2013-12-05	NA	NA	NA	NA	1	50	0.37	7
NA	MUMBUCA	4232	NA	pista	2014-02-01	F	1	Lenira	66	4	lenira	102.5	NA	NA	NA	NA	NA	NA	2014-03-25	NA	NA	NA	NA	3	150	0.33	6
NA	MUMBUCA	4232	NA	matrices	S	F	3	R	69.3	4	R	102	72	28	74	88	NA	Feedlot	2018-08-07	0	0	0	0	0	0	0.36	7
NA	MUMBUCA	4232	NA	pregnants	NA	F	3	R	71	4.5	Catiucha	108	75	27	73	85	NA	Pasture_suplemento	2018-10-09	0	4	0	0	4	400	0.34	6.6
NA	MUMBUCA	4232	NA	matrices	NA	F	3	Luiza	67	4.5	R	105	72	21	71	90	NA	NA	2019-01-24	NA	NA	NA	NA	NA	NA	0.31	6.8
NA	MUMBUCA	4234	NA	pista	2013-08-08	F	1	F	47	3.5	F	89	69	31	67	55	NA	racao_milho+soja+alfafa+nucleo	2013-10-08	NA	NA	NA	NA	0	0	0.36	5.8
NA	MUMBUCA	4234	NA	pista	N	F	1	Lenira	52.2	3.5	lenira	91.5	72	35	70.5	68	NA	racao_milho+soja+alfafa+nucleo	2013-11-08	NA	NA	NA	NA	NA	NA	0.37	6.6
NA	MUMBUCA	4234	NA	8	N	F	1	A	57.6	3	A	95	72	31	77.5	66	NA	NA	2013-12-05	NA	NA	NA	NA	1	50	0.4	6.6
NA	MUMBUCA	4234	NA	pista	2014-02-01	F	1	Lenira	68.9	4	lenira	105	NA	NA	NA	NA	NA	NA	2014-03-25	NA	NA	NA	NA	2	100	0.4	7
NA	MUMBUCA	4238	NA	pista	2013-08-08	F	1	F	43	3	F	84	67	29	65	59	NA	racao_milho+soja+alfafa+nucleo	2013-10-08	NA	NA	NA	NA	NA	NA	0.4	5.6
NA	MUMBUCA	4238	NA	pista	N	F	1	Lenira	45.8	3	lenira	90	70	34	69	65	NA	racao_milho+soja+alfafa+nucleo	2013-11-08	NA	NA	NA	NA	9	450	0.4	6
NA	MUMBUCA	4238	NA	8	N	F	1	A	52.4	3	A	92	70	30	70	66	NA	NA	2013-12-05	NA	NA	NA	NA	2	100	0.36	6.2
US9002629013	MUMBUCA	4240	NA	pista	2013-08-08	F	1	F	46.5	3.5	F	85	63	28	65	62	NA	racao_milho+soja+alfafa+nucleo	2013-10-08	NA	NA	NA	NA	NA	NA	0.36	5.6
US9002629013	MUMBUCA	4240	NA	pista	N	F	1	Lenira	51.9	4	lenira	92	67.5	34	67	65	NA	racao_milho+soja+alfafa+nucleo	2013-11-08	NA	NA	NA	NA	17	850	0.41	6.2
US9002629013	MUMBUCA	4240	NA	8	N	F	1	A	57.7	3.5	A	95	71	31	68	68	NA	NA	2013-12-05	NA	NA	NA	NA	0	0	0.41	7
US9002629013	MUMBUCA	4240	NA	pista	2014-02-01	F	1	Lenira	76	4	lenira	NA	NA	NA	NA	NA	NA	NA	2014-03-25	NA	NA	NA	NA	0	0	0.35	6.2
US9002629013	MUMBUCA	4240	NA	matrices	S	F	4	R	70.6	2.5	R	106	81	30	75	89	NA	Feedlot	2018-08-07	2	0	2	0	4	400	0.27	6
US9002629013	MUMBUCA	4240	NA	matrices	NA	F	4	R/Luiza	54	1	Luiza/R	101	77	22	71	87	NA	Pasture_suplemento	2018-12-06	2	0	0	0	2	200	0.24	7
US9002629013	MUMBUCA	4240	NA	matrices	NA	F	3	Luiza	57	1	R	98	77	24	76	89	NA	NA	2019-01-24	95	0	0	0	95	9500	0.24	6.4
NA	MUMBUCA	4244	NA	discard	NA	F	3	R/Luiza	66	4	Luiza/R	100	77	25	73	85	NA	NA	2018-12-04	5	0	0	0	5	500	0.28	7
NA	MUMBUCA	4244	NA	matrices	NA	F	4	Claudia	65	3	R	100	75	21	74	93	NA	NA	2019-02-14	54	4	0	0	58	5800	0.22	7
NA	MUMBUCA	4244	NA	matrices	NA	F	4	Luara	63.9	2.5	R	96	74	20	76	91	NA	NA	2019-04-08	NA	NA	NA	NA	NA	NA	0.2	6
NA	MUMBUCA	4244	NA	matrices	NA	F	4	Luiza	65	4	R	100	74	22	73	90	NA	NA	2019-01-24	NA	NA	NA	NA	NA	NA	0.26	7.2
NA	MUMBUCA	4252	NA	matrices	NA	F	3	R	70	3.5	Catiucha	107	75	31	73	90	NA	Pasture_suplemento	2018-10-09	0	0	0	0	0	0	0.32	6.6
NA	MUMBUCA	4252	NA	matrices	NA	F	3	R/Luiza	64	5	Luiza/R	103	72	26	71	86	NA	NA	2018-12-04	0	0	0	0	0	0	0.28	7.2
NA	MUMBUCA	4252	NA	matrices	NA	F	4	Luiza	64	5	Luiza	98	73	23	68	90	NA	NA	2019-01-22	0	1	0	0	1	100	0.26	6.4
NA	MUMBUCA	4252	NA	matrices	NA	F	3	Claudia	62	4	R	100	74	21	72	88	NA	NA	2019-02-14	0	0	0	0	0	0	0.31	6.6
NA	MUMBUCA	4253	NA	baia_6	NA	M	4	R/Luiza	104	4	Luiza/R	115	87	24	87	98	35	Pasture_suplemento	2018-12-06	4	0	0	0	4	400	0.28	7
NA	MUMBUCA	4254	NA	matrices	S	F	3	R	58.5	4	R	97	69	28	70	86	NA	Feedlot	2018-08-07	0	1	1	0	2	200	0.27	5.8
NA	MUMBUCA	4254	NA	pregnants	NA	F	4	R	56	2.5	Catiucha	100	68	34	69	85	NA	Pasture_suplemento	2018-10-09	NA	NA	NA	NA	NA	NA	0.26	6.4
NA	MUMBUCA	4254	NA	matrices	NA	F	3	R/Luiza	56	3	Luiza/R	94	70	24	70	87	NA	NA	2018-12-04	0	0	0	0	0	0	0.26	7.6
NA	MUMBUCA	4254	NA	matrices	NA	F	4	Luiza	50	2.5	Luiza	94	70	23	71	88	NA	NA	2019-01-22	NA	NA	NA	NA	NA	NA	0.26	7.4
NA	MUMBUCA	4254	NA	matrices	NA	F	4	Luara	63.5	4	R	91	72	19	70	85	NA	NA	2019-04-08	NA	NA	NA	NA	NA	NA	0.23	NA
US9002629008	MUMBUCA	4256	NA	matrices	S	F	3	R	70.3	3	R	92	78	29	76	83	NA	Feedlot	2018-08-07	1	0	0	0	1	100	0.34	6.2
US9002629008	MUMBUCA	4256	NA	pregnants	NA	F	3	R	71	3.5	Catiucha	103	73	27	73	87	NA	Pasture_suplemento	2018-10-09	0	5	0	0	5	500	0.29	6.6
US9002629008	MUMBUCA	4256	NA	matrices	NA	F	2	R/Luiza	72	3.5	Luiza/R	104	76	25	78	93	NA	NA	2018-12-04	NA	NA	NA	NA	NA	NA	0.32	6.8
US9002629008	MUMBUCA	4256	NA	matrices	NA	F	4	Luiza	72	3.5	Luiza	106	79	27	79	88	NA	NA	2019-01-22	0	2	0	0	2	200	0.27	6.4
US9002629008	MUMBUCA	4256	NA	matrices	NA	F	3	Luara	73.8	4.5	R	100	75	19	77	98	NA	NA	2019-04-08	0	0	0	0	0	0	0.24	6.2
NA	MUMBUCA	4262	NA	matrices	S	F	3	R	72.6	3.5	R	102	77	26	76	80	NA	Feedlot	2018-08-07	0	0	0	0	0	0	0.35	7.2
NA	MUMBUCA	4262	NA	pregnants	NA	F	4	R	71	4	Catiucha	106	75	26	75	99	NA	Pasture_suplemento	2018-10-09	0	0	0	0	0	0	0.31	6.8
NA	MUMBUCA	4262	NA	matrices	NA	F	1	R/Luiza	69	2.5	Luiza/R	98	72	24	74	92	NA	NA	2018-12-04	34	9	0	1	44	4400	0.29	7.4
NA	MUMBUCA	4262	NA	matrices	NA	F	4	Luiza	66	4.5	Luiza	104	78	28	79	90	NA	NA	2019-01-22	1	0	0	0	1	100	0.3	7.2
NA	MUMBUCA	4264	NA	discard	NA	F	4	R/Luiza	42	1	Luiza/R	85	71	20	67	86	NA	NA	2018-12-04	2	0	0	0	2	200	0.21	5.4
NA	MUMBUCA	4264	NA	ewes_matrices	NA	F	4	Claudia	51	2.5	R	88	72	23	71	88	NA	NA	2019-02-14	0	0	0	0	0	0	0.23	6.2
NA	MUMBUCA	4264	NA	matrices	S	F	4	Luara	65	3	R	94	74	17	67	85	NA	NA	2019-04-24	0	0	1	0	1	100	0.32	7.6
NA	MUMBUCA	4264	NA	matrices	NA	F	4	Luiza	45	1.5	R	90	72	21	70	78	NA	NA	2019-01-24	2	2	0	0	4	400	0.18	6.4
NA	MUMBUCA	4274	NA	matrices	NA	F	3	Luara	65.7	4	R	99	77	18	74	87	NA	NA	2019-04-08	NA	NA	NA	NA	NA	NA	0.24	6.8
NA	MUMBUCA	4278	NA	matrices	S	F	4	R	50	2	R	89	76	26	72	84	NA	Feedlot	2018-08-07	3	2	0	1	6	600	0.23	6.8
NA	MUMBUCA	4278	NA	discard	NA	F	4	R/Luiza	53	2.5	Luiza/R	91	78	25	76	93	NA	NA	2018-12-04	NA	NA	NA	NA	NA	NA	0.26	7.2
NA	MUMBUCA	4278	NA	ewes_matrices	NA	F	3	Claudia	53	1.5	R	93	74	22	78	93	NA	NA	2019-02-14	NA	NA	NA	NA	NA	NA	0.25	7.2
NA	MUMBUCA	4278	NA	matrices	NA	F	3	Luara	50.1	2	R	85	74	20	78	92	NA	NA	2019-04-08	3	0	0	0	3	300	0.26	7.8
NA	MUMBUCA	4278	NA	matrices	S	F	5	Luara	53	2	R	87	77	17	77	87	NA	NA	2019-04-24	4	0	2	0	6	600	0.26	7.8
NA	MUMBUCA	4278	NA	matrices	NA	F	3	Luiza	50	2.5	R	89	76	20	79	88	NA	NA	2019-01-24	3	0	2	0	5	500	0.28	7.2
NA	MUMBUCA	4280	NA	matrices	NA	F	4	R/Luiza	45	1.5	Luiza/R	84	78	23	71	86	NA	NA	2018-12-04	NA	NA	NA	NA	NA	NA	0.26	6.2
NA	MUMBUCA	4280	NA	ewes_matrices	NA	F	3	Claudia	52	2.5	R	87	73	22	74	92	NA	NA	2019-02-14	0	1	0	0	1	100	0.23	6.4
NA	MUMBUCA	4280	NA	matrices	NA	F	3	Luara	51	1.5	R	87	72	19	76	89	NA	NA	2019-04-08	NA	NA	NA	NA	NA	NA	0.32	7.6
NA	MUMBUCA	4280	NA	matrices	NA	F	4	Luiza	47	1.5	R	87	75	18	71	87	NA	NA	2019-01-24	0	0	0	0	0	0	0.21	6.2
NA	MUMBUCA	4286	NA	matrices	S	F	3	R	77.4	4	R	105	78	30	77	89	NA	Feedlot	2018-08-07	0	2	9	0	11	1100	0.34	5.8
NA	MUMBUCA	4286	NA	matrices_lactacao	NA	F	4	R/Luiza	67	3	Luiza/R	103	78	26	77	94	NA	Pasture_suplemento	2018-12-06	NA	NA	NA	NA	NA	NA	0.22	6
NA	MUMBUCA	4286	NA	matrices	NA	F	2	Claudia	63	3	Claudia	98	78	22	77	86	NA	NA	2019-02-18	60	0	0	0	60	6000	0.28	5.2
NA	MUMBUCA	4286	NA	matrices	NA	F	5	Luara	60.9	4	R	87	75	18	76	90	NA	NA	2019-04-08	NA	NA	NA	NA	NA	NA	0.25	5.8
NA	MUMBUCA	4288	NA	matrices	S	F	3	R	71.7	4	R	98	75	28	75	91	NA	Feedlot	2018-08-07	0	2	0	0	2	200	0.37	6
NA	MUMBUCA	4288	NA	matrices	NA	F	3	R/Luiza	66	3	Luiza/R	105	74	22	73	90	NA	NA	2018-12-04	0	0	0	0	0	0	0.28	6.2
NA	MUMBUCA	4288	NA	matrices	NA	F	3	Luiza	64	2.5	Luiza	95	76	25	76	89	NA	NA	2019-01-22	2	0	0	0	2	200	0.26	6.6
NA	MUMBUCA	4288	NA	matrices	NA	F	3	Claudia	71	3.5	R	96	73	23	72	95	NA	NA	2019-02-14	4	2	0	0	6	600	0.26	5.6
NA	MUMBUCA	4294	NA	matrices	NA	F	2	R/Luiza	80	4	Luiza/R	109	79	25	76	101	NA	Pasture_suplemento	2018-12-06	3	0	0	0	3	300	0.37	6.6
NA	MUMBUCA	4294	NA	venda	NA	F	4	Claudia	54	3.5	Claudia	102	79	26	77	96	NA	NA	2019-02-18	30	1	0	0	31	3100	0.28	6.2
NA	MUMBUCA	4294	NA	matrices	S	F	4	Luara	70	3	R	98	78	16	76	99	NA	NA	2019-04-24	68	0	1	0	69	6900	0.25	6.6
NA	MUMBUCA	4294	NA	matrices	NA	F	3	Luiza	73	4.5	R	104	77	25	75	96	NA	NA	2019-01-24	21	4	0	0	25	2500	0.35	6.8
NA	MUMBUCA	4296	NA	matrices	S	F	4	R	57	3.5	R	95	70	26	67	83	NA	Feedlot	2018-08-07	2	1	0	0	3	300	0.28	6
NA	MUMBUCA	4296	NA	pregnants	NA	F	3	R	59	3.5	Catiucha	96	69	26	68	87	NA	Pasture_suplemento	2018-10-09	1	0	0	0	1	100	0.26	5.8
NA	MUMBUCA	4296	NA	matrices	NA	F	2	R/Luiza	56	3.5	Luiza/R	90	68	21	67	90	NA	NA	2018-12-04	8	0	0	0	8	800	0.22	6.2
NA	MUMBUCA	4296	NA	matrices	NA	F	3	Luiza	55	3	Luiza	91	69	27	67	84	NA	NA	2019-01-22	3	0	0	0	3	300	0.26	6
NA	MUMBUCA	4296	NA	matrices	NA	F	3	Luara	53.3	3	R	90	69	21	66	91	NA	NA	2019-04-08	5	1	0	0	6	600	0.25	6.4
US9002629037	MUMBUCA	4302	NA	matrices	S	F	4	R	62.7	2	R	97	73	27	75	90	NA	Feedlot	2018-08-07	1	2	0	0	3	300	0.36	7.2
US9002629037	MUMBUCA	4302	NA	pregnants	NA	F	3	R	64	3.5	Catiucha	101	75	23	76	91	NA	Pasture_suplemento	2018-10-09	1	4	0	0	5	500	0.36	6.6
US9002629037	MUMBUCA	4302	NA	matrices	NA	F	1	R/Luiza	67	3	Luiza/R	101	73	22	75	94	NA	NA	2018-12-04	4	0	0	0	4	400	0.38	7.4
US9002629037	MUMBUCA	4302	NA	matrices	NA	F	2	Luiza	68	3	Luiza	103	75	26	77	88	NA	NA	2019-01-22	0	0	0	0	0	0	0.3	7
NA	MUMBUCA	4304	NA	ewes	NA	F	3	R	67	4.5	Catiucha	101	75	26	76	93	NA	Pasture_suplemento	2018-10-09	NA	NA	NA	NA	NA	NA	NA	NA
NA	MUMBUCA	4306	NA	matrices	NA	F	3	R/Luiza	51	2	Luiza/R	90	76	21	72	87	NA	NA	2018-12-04	NA	NA	NA	NA	NA	NA	0.3	7
NA	MUMBUCA	4306	NA	matrices	NA	F	4	Luiza	53	2	Luiza	91	74	26	77	84	NA	NA	2019-01-22	5	0	0	0	5	500	0.22	7.2
NA	MUMBUCA	4306	NA	matrices	NA	F	4	Claudia	55	1.5	R	89	76	20	74	89	NA	NA	2019-02-14	13	1	0	0	14	1400	0.19	6.8
NA	MUMBUCA	4306	NA	matrices	NA	F	3	Luara	51.4	1.5	R	87	74	19	75	86	NA	NA	2019-04-08	1	0	0	0	1	100	0.18	7
NA	MUMBUCA	4308	NA	matrices	NA	F	3	R	50	2	Catiucha	90	72	25	68	77	NA	Pasture_suplemento	2018-10-09	0	1	0	0	1	100	0.28	6.2
NA	MUMBUCA	4308	NA	matrices	NA	F	3	R/Luiza	57	1.5	Luiza/R	90	71	23	73	87	NA	NA	2018-12-04	1	1	1	0	3	300	0.25	7
NA	MUMBUCA	4308	NA	matrices	NA	F	4	Luiza	51	1.5	Luiza	91	75	20	73	89	NA	NA	2019-01-22	NA	NA	NA	NA	NA	NA	0.21	7
NA	MUMBUCA	4308	NA	matrices	NA	F	3	Claudia	52	1.5	R	92	71	25	74	89	NA	NA	2019-02-14	0	0	0	0	0	0	0.25	6.6
NA	MUMBUCA	4308	NA	matrices	NA	F	4	Luara	50.3	1	R	88	71	19	72	86	NA	NA	2019-04-08	NA	NA	NA	NA	NA	NA	0.22	6.2
US9002629003	MUMBUCA	4327	NA	ewes	S	F	2	R	61.5	5	R	101	68	22	71	NA	NA	Feedlot	2018-08-07	0	1	0	0	1	100	0.38	7.8
US9002629003	MUMBUCA	4327	NA	matrices	NA	F	3	R	63.5	3	Catiucha	98	70	30	72	98	NA	Pasture_suplemento	2018-10-09	1	1	0	0	2	200	0.36	7.4
US9002629003	MUMBUCA	4327	NA	matrices	NA	F	2	R/Luiza	56	3	Luiza/R	94	69	23	69	87	NA	NA	2018-12-04	6	0	0	0	6	600	0.34	8.8
US9002629003	MUMBUCA	4327	NA	matrices	NA	F	2	Luiza	56	2	Luiza	95	74	21	74	87	NA	NA	2019-01-22	0	0	0	0	0	0	0.28	8
NA	MUMBUCA	4328	NA	matrices	NA	F	3	Luara	65.6	4	R	101	75	18	77	94	NA	NA	2019-04-08	0	0	0	0	0	0	0.24	7
NA	MUMBUCA	4342	NA	ewes	S	F	2	R	55	4.5	R	101	71	20	70	80	NA	Feedlot	2018-08-07	2	3	0	0	5	500	0.43	6.6
NA	MUMBUCA	4342	NA	matrices	NA	F	2	Luiza	57	3	Luiza	95	72	24	72	100	NA	NA	2019-01-22	0	0	4	0	4	400	0.35	8
NA	MUMBUCA	4342	NA	matrices	NA	F	4	Claudia	54	4	R	98	71	21	68	87	NA	NA	2019-02-14	6	3	0	0	9	900	0.36	7
NA	MUMBUCA	4342	NA	matrices	NA	F	3	Luara	50.8	3	R	81	72	18	73	85	NA	NA	2019-04-08	NA	NA	NA	NA	NA	NA	0.28	6.6
US9002629001	MUMBUCA	4344	NA	ewes	S	F	3	R	55	2	R	92	73	21	71	87	NA	Feedlot	2018-08-07	1	1	0	0	2	200	0.25	5.8
US9002629001	MUMBUCA	4344	NA	matrices	NA	F	3	R	61	3	Catiucha	98	71	24	71	93	NA	Pasture_suplemento	2018-10-09	0	0	0	0	0	0	0.26	6.8
US9002629001	MUMBUCA	4344	NA	matrices	NA	F	3	R/Luiza	62	3	Luiza/R	93	77	21	75	86	NA	NA	2018-12-04	NA	NA	NA	NA	NA	NA	0.26	7
US9002629001	MUMBUCA	4344	NA	matrices	NA	F	3	Luiza	62	3.5	Luiza	95	78	25	75	94	NA	NA	2019-01-22	1	2	0	0	3	300	0.26	6.8
US9002215209	MUMBUCA	4346	NA	matrices	NA	F	3	R/Luiza	49	2.5	Luiza/R	91	80	21	78	83	NA	NA	2018-12-04	1	0	0	0	1	100	0.26	7.2
US9002215209	MUMBUCA	4346	NA	matrices	NA	F	3	Luiza	51	2	Luiza	97	79	21	78	89	NA	NA	2019-01-22	NA	NA	NA	NA	NA	NA	0.29	6.8
US9002215209	MUMBUCA	4346	NA	matrices	NA	F	3	Claudia	50	2.5	R	93	76	18	76	85	NA	NA	2019-02-14	NA	NA	NA	NA	NA	NA	0.3	6.6
US9002215209	MUMBUCA	4346	NA	matrices	NA	F	4	Luara	48.7	1	R	87	76	18	77	88	NA	NA	2019-04-08	NA	NA	NA	NA	NA	NA	0.25	6.4
NA	MUMBUCA	4348	NA	pregnants	NA	F	3	R	63	4	Catiucha	102	74	27	73	88	NA	Pasture_suplemento	2018-10-09	NA	NA	NA	NA	NA	NA	0.32	6.2
NA	MUMBUCA	4348	NA	matrices	NA	F	3	R/Luiza	61	3.5	Luiza/R	96	75	25	74	92	NA	NA	2018-12-04	NA	NA	NA	NA	NA	NA	0.32	7
NA	MUMBUCA	4348	NA	matrices	NA	F	3	Luiza	64	4	Luiza	98	77	27	75	84	NA	NA	2019-01-22	NA	NA	NA	NA	NA	NA	0.28	6.6
NA	MUMBUCA	4348	NA	matrices	NA	F	4	Claudia	66	4.5	R	98	77	23	76	91	NA	NA	2019-02-14	NA	NA	NA	NA	NA	NA	0.26	6
NA	MUMBUCA	4348	NA	matrices	NA	F	3	Luara	64.5	4.5	R	95	74	21	75	93	NA	NA	2019-04-08	NA	NA	NA	NA	NA	NA	0.34	NA
NA	MUMBUCA	4350	NA	matrices	S	F	3	R	70	4	R	102	68	29	69	89	NA	Feedlot	2018-08-07	0	0	0	0	0	0	0.38	6.4
NA	MUMBUCA	4350	NA	pregnants	NA	F	1	R	64	5	Catiucha	100	72	29	72	88	NA	Pasture_suplemento	2018-10-09	0	1	0	0	1	100	0.36	6.6
NA	MUMBUCA	4350	NA	matrices	NA	F	3	Luiza	67	4	Luiza	103	76	26	74	90	NA	NA	2019-01-22	NA	NA	NA	NA	NA	NA	0.34	6.8
NA	MUMBUCA	4350	NA	matrices	NA	F	3	Claudia	68	4.5	R	99	71	23	72	86	NA	NA	2019-02-14	NA	NA	NA	NA	NA	NA	0.33	6.2
NA	MUMBUCA	4350	NA	matrices	NA	F	3	Luara	65.7	4.5	R	96	69	18	75	94	NA	NA	2019-04-08	NA	NA	NA	NA	NA	NA	0.32	7
NA	MUMBUCA	4358	NA	matrices	NA	F	3	R	52	3.5	Catiucha	93	69	24	71	84	NA	Pasture_suplemento	2018-10-09	0	1	0	0	1	100	0.32	6.2
NA	MUMBUCA	4358	NA	matrices	NA	F	5	Luiza	54	3	Luiza	89	75	23	72	86	NA	NA	2019-01-22	0	2	0	0	2	200	0.26	6.4
NA	MUMBUCA	4358	NA	matrices	NA	F	4	Claudia	56	2.5	R	98	73	19	69	85	NA	NA	2019-02-14	2	1	0	0	3	300	0.31	6.6
NA	MUMBUCA	4358	NA	matrices	NA	F	4	Luara	54.1	4	R	89	74	17	76	80	NA	NA	2019-04-08	5	0	0	0	5	500	0.3	6.6
US9002215212	MUMBUCA	4366	NA	pregnants	NA	F	3	R	55.3	2.5	Catiucha	103	73	26	73	89	NA	Pasture_suplemento	2018-10-09	0	0	0	0	0	0	0.28	6.2
US9002215212	MUMBUCA	4366	NA	matrices	NA	F	2	R/Luiza	55	3	Luiza/R	93	73	22	76	93	NA	NA	2018-12-04	NA	NA	NA	NA	NA	NA	0.3	7
US9002215212	MUMBUCA	4366	NA	matrices	NA	F	2	Luiza	56	2.5	Luiza	93	77	25	75	89	NA	NA	2019-01-22	0	3	0	0	3	300	0.26	6.8
US9002215212	MUMBUCA	4366	NA	matrices	NA	F	3	Claudia	59	3.5	R	92	78	24	74	88	NA	NA	2019-02-14	0	3	0	0	3	300	0.25	6
US9002215212	MUMBUCA	4366	NA	matrices	S	F	3	Luara	61	3.5	R	92	77	16	78	88	NA	NA	2019-04-24	7	2	1	0	10	1000	0.33	6.8
NA	MUMBUCA	4367	NA	ewes	S	F	4	R	59.5	2	R	92	75	22	77	92	NA	Feedlot	2018-08-07	0	1	2	0	3	300	0.26	7.2
US9002215202	MUMBUCA	4368	NA	matrices	S	F	4	R	71	2.5	R	103	74	26	73	92	NA	Feedlot	2018-08-07	2	2	1	0	5	500	0.33	6
US9002215202	MUMBUCA	4368	NA	matrices_lactacao	NA	F	2	R/Luiza	63	2	Luiza/R	98	72	22	73	93	NA	Pasture_suplemento	2018-12-06	NA	NA	NA	NA	NA	NA	0.22	6.4
US9002215202	MUMBUCA	4368	NA	matrices	NA	F	3	Claudia	55	2	Claudia	95	73	24	74	85	NA	NA	2019-02-18	NA	NA	NA	NA	NA	NA	0.35	6.2
US9002215202	MUMBUCA	4368	NA	matrices	NA	F	3	Luara	58.5	2	R	91	73	19	67	88	NA	NA	2019-04-08	4	1	0	0	5	500	0.26	6.6
US9002215204	MUMBUCA	4372	NA	matrices	S	F	3	R	65.1	2.5	R	99	74	26	72	87	NA	Feedlot	2018-08-07	3	1	0	0	4	400	0.25	6.8
US9002215204	MUMBUCA	4372	NA	venda	NA	F	3	Claudia	65	3.5	Claudia	101	73	22	74	94	NA	NA	2019-02-18	NA	NA	NA	NA	NA	NA	NA	NA
US9002215204	MUMBUCA	4372	NA	matrices	S	F	3	Luara	68	5	R	97	76	19	78	90	NA	NA	2019-04-24	0	2	0	0	2	200	0.33	7
US9002215207	MUMBUCA	4378	NA	matrices	S	F	4	R	53.9	2	R	86	75	29	71	83	NA	Feedlot	2018-08-07	2	1	1	0	4	400	0.28	5.8
US9002215207	MUMBUCA	4378	NA	pregnants	NA	F	5	R	58	2.5	Catiucha	95	73	28	70	89	NA	Pasture_suplemento	2018-10-09	2	1	0	0	3	300	0.23	5.6
US9002215207	MUMBUCA	4378	NA	matrices	NA	F	1	R/Luiza	61	3	Luiza/R	94	75	23	73	87	NA	NA	2018-12-04	26	0	0	0	26	2600	0.24	6
US9002215207	MUMBUCA	4378	NA	matrices	NA	F	4	Luiza	62	2.5	Luiza	91	73	23	74	91	NA	NA	2019-01-22	44	0	1	0	45	4500	0.24	6.8
US9002215207	MUMBUCA	4378	NA	matrices	NA	F	4	Luiza	62	3	R	94	77	21	72	84	NA	NA	2019-01-24	NA	NA	NA	NA	NA	NA	0.33	7
US9002215203	MUMBUCA	4380	NA	matrices	NA	F	3	R	64	2.5	Catiucha	97	74	26	75	89	NA	Pasture_suplemento	2018-10-09	1	0	0	0	1	100	0.27	6.6
US9002215203	MUMBUCA	4380	NA	discard	NA	F	4	R/Luiza	58	3.5	Luiza/R	95	78	24	77	96	NA	NA	2018-12-04	0	0	0	0	0	0	0.22	6
US9002215203	MUMBUCA	4380	NA	discard	NA	F	3	R/Luiza	62	3.5	Luiza/R	96	78	24	76	86	NA	NA	2018-12-04	NA	NA	NA	NA	NA	NA	0.23	7
US9002215203	MUMBUCA	4380	NA	matrices	NA	F	3	Claudia	59	2	R	93	79	22	83	91	NA	NA	2019-02-14	0	0	0	0	0	0	0.26	7
US9002215203	MUMBUCA	4380	NA	matrices	NA	F	3	Luiza	62	3	R	94	76	24	75	95	NA	NA	2019-01-24	3	0	0	0	3	300	0.23	7.4
US9002215199	MUMBUCA	4383	NA	ewes	NA	F	2	R	56.9	4	Catiucha	97	72	27	73	84	NA	Pasture_suplemento	2018-10-09	NA	NA	NA	NA	NA	NA	NA	NA
US9002215199	MUMBUCA	4383	NA	baia	NA	M	2	R/Luiza	117	4.5	Luiza/R	121	87	22	87	108	30	Pasture_suplemento	2018-12-06	0	0	0	0	0	0	0.39	7
US9002215199	MUMBUCA	4383	NA	baia_8	S	M	3	Luara	117	5	R	121	87	22	87	108	30	NA	2019-04-24	0	0	0	0	0	0	0.4	7.2
US9002215199	MUMBUCA	4383	NA	baia_8	NA	M	1	Luiza	117	5	R	NA	NA	NA	NA	NA	NA	NA	2019-01-24	0	0	0	0	0	0	0.38	7.6
US9002215197	MUMBUCA	4386	NA	matrices	S	F	3	R	63.6	4	R	97	75	26	73	83	NA	Feedlot	2018-08-07	0	2	0	0	2	200	0.34	7.2
US9002215197	MUMBUCA	4386	NA	matrices	NA	F	3	R	64.5	4	Catiucha	97	74	29	73	84	NA	Pasture_suplemento	2018-10-09	0	1	0	0	1	100	0.36	7.2
US9002215197	MUMBUCA	4386	NA	matrices	NA	F	4	R/Luiza	62	4.5	Luiza/R	97	77	24	75	91	NA	NA	2018-12-04	42	5	0	0	47	4700	0.3	7.2
US9002215197	MUMBUCA	4386	NA	matrices	NA	F	3	Luiza	60	3.5	Luiza	94	77	21	76	91	NA	NA	2019-01-22	2	2	1	0	5	500	0.28	7
US9002215307	MUMBUCA	4587	NA	baia_8	S	M	3	Luara	99	5	R	115	80	21	84	108	32	NA	2019-04-24	1	0	0	0	1	100	0.36	6.8
US9002215200	MUMBUCA	4398	NA	matrices	NA	F	4	R	61	2	Catiucha	99	70	29	72	88	NA	Pasture_suplemento	2018-10-09	0	1	0	0	1	100	0.3	6
US9002215200	MUMBUCA	4398	NA	discard	NA	F	4	R/Luiza	53	2	Luiza/R	92	70	20	76	88	NA	NA	2018-12-04	37	2	0	0	39	3900	0.22	6
US9002215200	MUMBUCA	4398	NA	matrices	NA	F	3	Luiza	56	2	Luiza	92	73	23	78	90	NA	NA	2019-01-22	0	5	0	0	5	500	0.28	6.4
US9002215200	MUMBUCA	4398	NA	matrices	NA	F	3	Claudia	59	2.5	R	92	73	23	73	90	NA	NA	2019-02-14	0	0	0	0	0	0	0.29	6.4
US9002215198	MUMBUCA	4402	NA	ewes	S	F	3	R	66.5	3.5	R	97	75	23	76	91	NA	Feedlot	2018-08-07	0	0	10	0	10	1000	0.34	6.2
US9002215198	MUMBUCA	4402	NA	matrices	NA	F	3	R/Luiza	59	3	Luiza/R	95	76	22	76	91	NA	Pasture_suplemento	2018-12-06	1	0	0	0	1	100	0.24	6.6
US9002215198	MUMBUCA	4402	NA	matrices	NA	F	2	Claudia	67	4	Claudia	96	79	23	75	97	NA	NA	2019-02-18	44	1	0	0	45	4500	0.36	7
US9002215198	MUMBUCA	4402	NA	ewes_matrices	NA	F	3	Luiza	60	3	R	95	80	23	73	92	NA	NA	2019-01-24	2	0	4	0	6	600	0.33	7.6
US9002215227	MUMBUCA	4404	NA	ewes	S	F	3	R	55.5	2.5	R	92	69	23	68	90	NA	Feedlot	2018-08-07	2	3	1	0	6	600	0.32	6.6
US9002215227	MUMBUCA	4404	NA	matrices	NA	F	2	R	59	3.5	Catiucha	97	71	23	72	89	NA	Pasture_suplemento	2018-10-09	0	2	0	0	2	200	0.31	6.4
US9002215227	MUMBUCA	4404	NA	matrices	NA	F	5	R/Luiza	59	3.5	Luiza/R	94	70	23	69	91	NA	NA	2018-12-04	NA	NA	NA	NA	NA	NA	0.24	7.4
US9002215227	MUMBUCA	4404	NA	matrices	NA	F	4	Luiza	60	4	Luiza	95	73	21	72	85	NA	NA	2019-01-22	10	2	0	0	12	1200	0.28	6.6
US9002215227	MUMBUCA	4404	NA	matrices	NA	F	4	Luara	59.7	4	R	94	73	17	74	88	NA	NA	2019-04-08	2	0	2	0	4	400	0.26	6.4
US9002215201	MUMBUCA	4405	NA	ewes	S	F	2	R	54.2	4	R	80	73	28	69	86	NA	Feedlot	2018-08-07	0	0	0	0	0	0	0.32	6.4
US9002215201	MUMBUCA	4405	NA	baia	NA	M	1	R/Luiza	115	3.5	Luiza/R	105	81	23	80	96	31	Pasture_suplemento	2018-12-06	0	0	1	0	1	100	0.34	7.2
US9002215201	MUMBUCA	4405	NA	breeding males	NA	M	3	Claudia	115	4	Claudia	105	81	23	80	96	31	NA	2019-02-18	0	0	0	0	0	0	0.39	7.8
US9002215201	MUMBUCA	4405	NA	baia_8	NA	M	2	Luiza	115	4	R	NA	NA	NA	NA	NA	NA	NA	2019-01-24	0	0	0	0	0	0	0.36	7.6
US9002215196	MUMBUCA	4406	NA	ewes	S	F	3	R	49.5	2.5	R	90	71	20	74	84	NA	Feedlot	2018-08-07	0	0	1	0	1	100	0.29	6.4
[truncated: 3,090 more rows]
